# Supplementary material for: Barcoding and Border Biosecurity: Identifying Cyprinid Fishes in the Aquarium Trade
Source: PLoS One. 2012 Jan 20;7(1):e28381. doi: 10.1371/journal.pone.0028381 (PMC3262790; doi:10.1371/journal.pone.0028381)
Supplement: Figure S1 — NJ phylogram (COI data) of all specimens (this study plus GenBank/Bold data), in phyloXML SVG (scalable vector graphic) format. Archived version of Figure S1 may require open-source archiving software such as “7-Zip” to unpack. The interactive Web version can be found at http://goo.gl/avNuz. Data including identifiers, sequences, trace files, museum voucher codes and specimen images are accessed via the Bold and GenBank Web sites using URLs embedded in the taxon names. This figure is best viewed with Mozilla Firefox to fully enjoy the benefits of SVG and URL linking. May take up to one minute to load. A scripting “error” may appear in some browsers–this is the browser taking time to render the complex diagram. Phylogram can be saved as a pdf by printing to file using a custom paper size (approximately 3,600 mm height). Links can be opened in a new tab using Ctrl+LeftClick. (BZ2) [file pone.0028381.s001.bz2 › xml/COI.xml]

<?xml version="1.0" encoding="UTF-8"?>
<phyloxml xmlns:xsi="http://www.w3.org/2001/XMLSchema-instance" xsi:schemaLocation="http://www.phyloxml.org http://www.phyloxml.org/1.10/phyloxml.xsd" xmlns="http://www.phyloxml.org">
<phylogeny rooted="true">
<render>
	<parameters>
		<rectangular>
			<showScaleBar>0.01</showScaleBar>
		</rectangular>
	</parameters>
</render>
  <clade>
    <clade>
      <branch_length>0.005822186</branch_length>
      <clade>
        <branch_length>0.018094495</branch_length>
        <clade>
          <branch_length>0.066121547</branch_length>
          <clade>
            <branch_length>8.01715E-4</branch_length>
            <clade>
              <branch_length>4.34381E-4</branch_length>
              <clade>
                <branch_length>0.0</branch_length>
                <clade>
                  <branch_length>0.0</branch_length>
                  <clade>
                    <name>AB242164| Gyrinocheilus aymonieri</name>
<annotation><uri>http://www.ncbi.nlm.nih.gov/nuccore/AB242164</uri></annotation>
                    <branch_length>0.0</branch_length>
                  </clade>
                  <clade>
                    <name>NC_008672| Gyrinocheilus aymonieri</name>
<annotation><uri>http://www.ncbi.nlm.nih.gov/nuccore/NC_008672</uri></annotation>  
		<branch_length>0.0</branch_length>		
                  </clade>
                </clade>
                <clade>
                  <name>RC0395| Gyrinocheilus aymonieri</name>
<annotation><uri>http://v3.boldsystems.org/index.php/Public_RecordView?processid=RCYY316-11</uri></annotation>
                  <branch_length>0.0</branch_length>
                </clade>
              </clade>
              <clade>
                <name>YGN018| Gyrinocheilus aymonieri</name>
<annotation><uri>http://www.ncbi.nlm.nih.gov/nuccore/JF915618</uri></annotation>
                <branch_length>0.0</branch_length>
              </clade>
            </clade>
            <clade>
              <branch_length>0.001455858</branch_length>
              <clade>
                <branch_length>0.002146243</branch_length>
                <clade>
                  <name>YGN033| Gyrinocheilus aymonieri</name>
<annotation><uri>http://www.ncbi.nlm.nih.gov/nuccore/JF915621</uri></annotation>
                  <branch_length>0.0</branch_length>
                </clade>
                <clade>
                  <name>YGN230| Gyrinocheilus aymonieri</name>
<annotation><uri>http://www.ncbi.nlm.nih.gov/nuccore/JF915619</uri></annotation>
                  <branch_length>0.004889795</branch_length>
                </clade>
              </clade>
              <clade>
                <name>RC0396| Gyrinocheilus aymonieri</name>
<annotation><uri>http://v3.boldsystems.org/index.php/Public_RecordView?processid=RCYY317-11</uri></annotation>
                <branch_length>0.0</branch_length>
              </clade>
            </clade>
          </clade>
          <clade>
            <name>EUN164| Gyrinocheilus aymonieri</name>
<annotation><uri>http://www.ncbi.nlm.nih.gov/nuccore/JF915620</uri></annotation>
            <branch_length>9.16433E-4</branch_length>
          </clade>
        </clade>
        <clade>
          <name>DQ026432| Gyrinocheilus aymonieri</name>
<annotation><uri>http://www.ncbi.nlm.nih.gov/nuccore/DQ026432</uri></annotation>
          <branch_length>0.075921476</branch_length>
        </clade>
      </clade>
      <clade>
        <branch_length>0.089739762</branch_length>
        <clade>
          <branch_length>0.003147296</branch_length>
          <clade>
            <branch_length>2.89852E-4</branch_length>
            <clade>
              <branch_length>0.0</branch_length>
              <clade>
                <branch_length>0.0</branch_length>
                <clade>
                  <name>AB223007| Myxocyprinus asiaticus</name>
<annotation><uri>http://www.ncbi.nlm.nih.gov/nuccore/AB223007</uri></annotation>
                  <branch_length>0.0</branch_length>
                </clade>
                <clade>
                  <name>AP006764| Myxocyprinus asiaticus</name>
<annotation><uri>http://www.ncbi.nlm.nih.gov/nuccore/AP006764</uri></annotation>
                  <branch_length>0.0</branch_length>
                </clade>
              </clade>
              <clade>
                <name>AY986503| Myxocyprinus asiaticus</name>
<annotation><uri>http://www.ncbi.nlm.nih.gov/nuccore/AY986503</uri></annotation>
                <branch_length>0.0</branch_length>
              </clade>
            </clade>
            <clade>
              <name>RC0204| Myxocyprinus asiaticus</name>
<annotation><uri>http://v3.boldsystems.org/index.php/Public_RecordView?processid=RCYY169-11</uri></annotation>
              <branch_length>0.0</branch_length>
            </clade>
          </clade>
          <clade>
            <branch_length>0.001248019</branch_length>
            <clade>
              <name>AY526869| Myxocyprinus asiaticus</name>
<annotation><uri>http://www.ncbi.nlm.nih.gov/nuccore/AY526869</uri></annotation>
              <branch_length>0.0</branch_length>
            </clade>
            <clade>
              <name>NC_006401| Myxocyprinus asiaticus</name>
<annotation><uri>http://www.ncbi.nlm.nih.gov/nuccore/NC_006401</uri></annotation>
              <branch_length>0.0</branch_length>
            </clade>
          </clade>
        </clade>
        <clade>
          <name>RC0203| Myxocyprinus asiaticus</name>
<annotation><uri>http://v3.boldsystems.org/index.php/Public_RecordView?processid=RCYY168-11</uri></annotation>
          <branch_length>0.003029163</branch_length>
        </clade>
      </clade>
    </clade>
    <clade>
      <branch_length>0.005822186</branch_length>
      <clade>
        <branch_length>0.00157024</branch_length>
        <clade>
          <branch_length>0.002626083</branch_length>
          <clade>
            <branch_length>0.001794056</branch_length>
            <clade>
              <branch_length>4.23001E-4</branch_length>
              <clade>
                <branch_length>0.00435717</branch_length>
                <clade>
                  <branch_length>0.039059599</branch_length>
                  <clade>
                    <branch_length>0.048106813</branch_length>
                    <clade>
                      <branch_length>0.001006126</branch_length>
                      <clade>
                        <branch_length>0.001336892</branch_length>
                        <clade>
                          <branch_length>7.62577E-4</branch_length>
                          <clade>
                            <branch_length>0.001522391</branch_length>
                            <clade>
                              <name>RC0479| Tanichthys micagemmae</name>
<annotation><uri>http://v3.boldsystems.org/index.php/Public_RecordView?processid=RCYY344-11</uri></annotation>
                              <branch_length>0.0</branch_length>
                            </clade>
                            <clade>
                              <name>YGN420| Tanichthys micagemmae</name>
<annotation><uri>http://www.ncbi.nlm.nih.gov/nuccore/JF915687</uri></annotation>
                              <branch_length>0.00648368</branch_length>
                            </clade>
                          </clade>
                          <clade>
                            <name>EUN011| Tanichthys micagemmae</name>
<annotation><uri>http://www.ncbi.nlm.nih.gov/nuccore/JF915686</uri></annotation>
                            <branch_length>0.0</branch_length>
                          </clade>
                        </clade>
                        <clade>
                          <name>HM224254| Tanichthys micagemmae</name>
<annotation><uri>http://www.ncbi.nlm.nih.gov/nuccore/HM224254</uri></annotation>
                          <branch_length>0.0</branch_length>
                        </clade>
                      </clade>
                      <clade>
                        <name>YGN259| Tanichthys micagemmae</name>
<annotation><uri>http://www.ncbi.nlm.nih.gov/nuccore/JF915685</uri></annotation>
                        <branch_length>0.008725686</branch_length>
                      </clade>
                    </clade>
                    <clade>
                      <name>RC0478| Tanichthys micagemmae</name>
<annotation><uri>http://v3.boldsystems.org/index.php/Public_RecordView?processid=RCYY343-11</uri></annotation>
                      <branch_length>0.00231867</branch_length>
                    </clade>
                  </clade>
                  <clade>
                    <branch_length>0.059619546</branch_length>
                    <clade>
                      <branch_length>0.0</branch_length>
                      <clade>
                        <name>RC0442| Tanichthys albonubes</name>
<annotation><uri>http://v3.boldsystems.org/index.php/Public_RecordView?processid=RCYY325-11</uri></annotation>
                        <branch_length>0.0</branch_length>
                      </clade>
                      <clade>
                        <name>RC0449| Tanichthys albonubes</name>
<annotation><uri>http://v3.boldsystems.org/index.php/Public_RecordView?processid=RCYY329-11</uri></annotation>
                        <branch_length>0.0</branch_length>
                      </clade>
                    </clade>
                    <clade>
                      <name>EUN234| Tanichthys albonubes</name>
<annotation><uri>http://www.ncbi.nlm.nih.gov/nuccore/JF915684</uri></annotation>
                      <branch_length>0.0</branch_length>
                    </clade>
                  </clade>
                </clade>
                <clade>
                  <branch_length>0.04782925</branch_length>
                  <clade>
                    <branch_length>0.028715764</branch_length>
                    <clade>
                      <branch_length>0.028302589</branch_length>
                      <clade>
                        <name>FJ753493| Sundadanio axelrodi</name>
<annotation><uri>http://www.ncbi.nlm.nih.gov/nuccore/FJ753493</uri></annotation>
                        <branch_length>0.0</branch_length>
                      </clade>
                      <clade>
                        <name>YGN119| Sundadanio cf. axelrodi "red"</name>
<annotation><uri>http://www.ncbi.nlm.nih.gov/nuccore/JF915683</uri></annotation>
                        <branch_length>0.0</branch_length>
                      </clade>
                    </clade>
                    <clade>
                      <branch_length>0.041908924</branch_length>
                      <clade>
                        <name>RC0236| Sundadanio cf. axelrodi "red"</name>
<annotation><uri>http://v3.boldsystems.org/index.php/Public_RecordView?processid=RCYY194-11</uri></annotation>
                        <branch_length>0.0</branch_length>
                      </clade>
                      <clade>
                        <name>RC0237| Sundadanio cf. axelrodi "red"</name>
<annotation><uri>http://v3.boldsystems.org/index.php/Public_RecordView?processid=RCYY195-11</uri></annotation>
                        <branch_length>0.0</branch_length>
                      </clade>
                    </clade>
                  </clade>
                  <clade>
                    <branch_length>0.060606355</branch_length>
                    <clade>
                      <branch_length>7.24353E-4</branch_length>
                      <clade>
                        <branch_length>0.006519053</branch_length>
                        <clade>
                          <branch_length>7.99832E-4</branch_length>
                          <clade>
                            <name>EUN099| Sundadanio cf. axelrodi</name>
<annotation><uri>http://www.ncbi.nlm.nih.gov/nuccore/JF915680</uri></annotation>
                            <branch_length>0.002299616</branch_length>
                          </clade>
                          <clade>
                            <name>HM224252| Sundadanio axelrodi</name>
<annotation><uri>http://www.ncbi.nlm.nih.gov/nuccore/HM224252</uri></annotation>
                            <branch_length>0.002330047</branch_length>
                          </clade>
                        </clade>
                        <clade>
                          <branch_length>0.003961425</branch_length>
                          <clade>
                            <branch_length>0.00100842</branch_length>
                            <clade>
                              <branch_length>0.002006687</branch_length>
                              <clade>
                                <name>EUN231| Sundadanio cf. axelrodi</name>
<annotation><uri>http://www.ncbi.nlm.nih.gov/nuccore/JF915679</uri></annotation>
                                <branch_length>0.001454024</branch_length>
                              </clade>
                              <clade>
                                <name>YGN073| Sundadanio cf. axelrodi "blue"</name>
<annotation><uri>http://www.ncbi.nlm.nih.gov/nuccore/JF915681</uri></annotation>
                                <branch_length>1.90714E-4</branch_length>
                              </clade>
                            </clade>
                            <clade>
                              <name>RC0238| Sundadanio cf. axelrodi "blue"</name>
<annotation><uri>http://v3.boldsystems.org/index.php/Public_RecordView?processid=RCYY196-11</uri></annotation>
                              <branch_length>0.0</branch_length>
                            </clade>
                          </clade>
                          <clade>
                            <name>RC0239| Sundadanio cf. axelrodi "blue"</name>
<annotation><uri>http://v3.boldsystems.org/index.php/Public_RecordView?processid=RCYY197-11</uri></annotation>
                            <branch_length>0.0</branch_length>
                          </clade>
                        </clade>
                      </clade>
                      <clade>
                        <name>YGN120| Sundadanio cf. axelrodi "blue"</name>
<annotation><uri>http://www.ncbi.nlm.nih.gov/nuccore/JF915678</uri></annotation>
                        <branch_length>0.007464498</branch_length>
                      </clade>
                    </clade>
                    <clade>
                      <branch_length>0.006324616</branch_length>
                      <clade>
                        <branch_length>4.08835E-4</branch_length>
                        <clade>
                          <name>HM224253| Sundadanio axelrodi</name>
<annotation><uri>http://www.ncbi.nlm.nih.gov/nuccore/HM224253</uri></annotation>
                          <branch_length>0.002788361</branch_length>
                        </clade>
                        <clade>
                          <name>YGN121| Sundadanio cf. axelrodi "green"</name>
<annotation><uri>http://www.ncbi.nlm.nih.gov/nuccore/JF915682</uri></annotation>
                          <branch_length>2.93313E-4</branch_length>
                        </clade>
                      </clade>
                      <clade>
                        <name>FJ753504| Sundadanio axelrodi</name>
<annotation><uri>http://www.ncbi.nlm.nih.gov/nuccore/FJ753504</uri></annotation>
                        <branch_length>0.001134391</branch_length>
                      </clade>
                    </clade>
                  </clade>
                </clade>
              </clade>
              <clade>
                <branch_length>0.033843533</branch_length>
                <clade>
                  <branch_length>0.006491043</branch_length>
                  <clade>
                    <branch_length>0.024500484</branch_length>
                    <clade>
                      <branch_length>0.007391686</branch_length>
                      <clade>
                        <branch_length>0.03401812</branch_length>
                        <clade>
                          <branch_length>0.0</branch_length>
                          <clade>
                            <branch_length>0.0</branch_length>
                            <clade>
                              <name>AB070206| Cyprinella lutrensis</name>
<annotation><uri>http://www.ncbi.nlm.nih.gov/nuccore/AB070206</uri></annotation>
                              <branch_length>0.0</branch_length>
                            </clade>
                            <clade>
                              <name>NC_008643| Cyprinella lutrensis</name>
<annotation><uri>http://www.ncbi.nlm.nih.gov/nuccore/NC_008643</uri></annotation>
                              <branch_length>0.0</branch_length>
                            </clade>
                          </clade>
                          <clade>
                            <name>RC0207| Cyprinella lutrensis</name>
<annotation><uri>http://v3.boldsystems.org/index.php/Public_RecordView?processid=RCYY172-11</uri></annotation>
                            <branch_length>0.0</branch_length>
                          </clade>
                        </clade>
                        <clade>
                          <name>RC0208| Cyprinella lutrensis</name>
<annotation><uri>http://v3.boldsystems.org/index.php/Public_RecordView?processid=RCYY173-11</uri></annotation>
                          <branch_length>0.0</branch_length>
                        </clade>
                      </clade>
                      <clade>
                        <branch_length>0.037947781</branch_length>
                        <clade>
                          <branch_length>0.0</branch_length>
                          <clade>
                            <branch_length>0.0</branch_length>
                            <clade>
                              <name>EU751767| Cyprinella lutrensis</name>
<annotation><uri>http://www.ncbi.nlm.nih.gov/nuccore/EU751767</uri></annotation>
                              <branch_length>0.0</branch_length>
                            </clade>
                            <clade>
                              <name>EU751768| Cyprinella lutrensis</name>
<annotation><uri>http://www.ncbi.nlm.nih.gov/nuccore/EU751768</uri></annotation>
                              <branch_length>0.0</branch_length>
                            </clade>
                          </clade>
                          <clade>
                            <name>EU751769| Cyprinella lutrensis</name>
<annotation><uri>http://www.ncbi.nlm.nih.gov/nuccore/EU751769</uri></annotation>
                            <branch_length>0.0</branch_length>
                          </clade>
                        </clade>
                        <clade>
                          <branch_length>0.0</branch_length>
                          <clade>
                            <name>EU751765| Cyprinella lutrensis</name>
<annotation><uri>http://www.ncbi.nlm.nih.gov/nuccore/EU751765</uri></annotation>
                            <branch_length>0.0</branch_length>
                          </clade>
                          <clade>
                            <name>EU751766| Cyprinella lutrensis</name>
<annotation><uri>http://www.ncbi.nlm.nih.gov/nuccore/EU751766</uri></annotation>
                            <branch_length>0.0</branch_length>
                          </clade>
                        </clade>
                      </clade>
                    </clade>
                    <clade>
                      <branch_length>0.054850874</branch_length>
                      <clade>
                        <branch_length>0.001202208</branch_length>
                        <clade>
                          <branch_length>0.00117249</branch_length>
                          <clade>
                            <branch_length>3.6065E-4</branch_length>
                            <clade>
                              <branch_length>6.91475E-4</branch_length>
                              <clade>
                                <branch_length>5.67057E-4</branch_length>
                                <clade>
                                  <branch_length>8.2558E-4</branch_length>
                                  <clade>
                                    <branch_length>0.0</branch_length>
                                    <clade>
                                      <name>EU524004| Cyprinella spiloptera</name>
<annotation><uri>http://www.ncbi.nlm.nih.gov/nuccore/EU524004</uri></annotation>
                                      <branch_length>0.0</branch_length>
                                    </clade>
                                    <clade>
                                      <name>EU524547| Cyprinella spiloptera</name>
<annotation><uri>http://www.ncbi.nlm.nih.gov/nuccore/EU524547</uri></annotation>
                                      <branch_length>0.0</branch_length>
                                    </clade>
                                  </clade>
                                  <clade>
                                    <name>EU524005| Cyprinella spiloptera</name>
<annotation><uri>http://www.ncbi.nlm.nih.gov/nuccore/EU524005</uri></annotation>
                                    <branch_length>0.0</branch_length>
                                  </clade>
                                </clade>
                                <clade>
                                  <name>EU524542| Cyprinella spiloptera</name>
<annotation><uri>http://www.ncbi.nlm.nih.gov/nuccore/EU524542</uri></annotation>
                                  <branch_length>7.15253E-4</branch_length>
                                </clade>
                              </clade>
                              <clade>
                                <name>EU524546| Cyprinella spiloptera</name>
<annotation><uri>http://www.ncbi.nlm.nih.gov/nuccore/EU524546</uri></annotation>
                                <branch_length>9.74972E-4</branch_length>
                              </clade>
                            </clade>
                            <clade>
                              <name>EU524545| Cyprinella spiloptera</name>
<annotation><uri>http://www.ncbi.nlm.nih.gov/nuccore/EU524545</uri></annotation>
                              <branch_length>8.53525E-4</branch_length>
                            </clade>
                          </clade>
                          <clade>
                            <branch_length>0.001185698</branch_length>
                            <clade>
                              <name>EU524540| Cyprinella spiloptera</name>
<annotation><uri>http://www.ncbi.nlm.nih.gov/nuccore/EU524540</uri></annotation>
                              <branch_length>0.001759436</branch_length>
                            </clade>
                            <clade>
                              <name>EU524541| Cyprinella spiloptera</name>
<annotation><uri>http://www.ncbi.nlm.nih.gov/nuccore/EU524541</uri></annotation>
                              <branch_length>0.0</branch_length>
                            </clade>
                          </clade>
                        </clade>
                        <clade>
                          <name>EU524543| Cyprinella spiloptera</name>
<annotation><uri>http://www.ncbi.nlm.nih.gov/nuccore/EU524543</uri></annotation>
                          <branch_length>0.001162478</branch_length>
                        </clade>
                      </clade>
                      <clade>
                        <name>EU524544| Cyprinella spiloptera</name>
<annotation><uri>http://www.ncbi.nlm.nih.gov/nuccore/EU524544</uri></annotation>
                        <branch_length>0.001507066</branch_length>
                      </clade>
                    </clade>
                  </clade>
                  <clade>
                    <branch_length>0.06700465</branch_length>
                    <clade>
                      <branch_length>0.0</branch_length>
                      <clade>
                        <branch_length>0.0</branch_length>
                        <clade>
                          <branch_length>0.0</branch_length>
                          <clade>
                            <name>EU751770| Cyprinella rutila</name>
<annotation><uri>http://www.ncbi.nlm.nih.gov/nuccore/EU751770</uri></annotation>
                            <branch_length>0.0</branch_length>
                          </clade>
                          <clade>
                            <name>EU751771| Cyprinella rutila</name>
<annotation><uri>http://www.ncbi.nlm.nih.gov/nuccore/EU751771</uri></annotation>
                            <branch_length>0.0</branch_length>
                          </clade>
                        </clade>
                        <clade>
                          <name>EU751772| Cyprinella rutila</name>
<annotation><uri>http://www.ncbi.nlm.nih.gov/nuccore/EU751772</uri></annotation>
                          <branch_length>0.0</branch_length>
                        </clade>
                      </clade>
                      <clade>
                        <name>EU751773| Cyprinella rutila</name>
<annotation><uri>http://www.ncbi.nlm.nih.gov/nuccore/EU751773</uri></annotation>
                        <branch_length>0.0</branch_length>
                      </clade>
                    </clade>
                    <clade>
                      <name>EU751774| Cyprinella rutila</name>
<annotation><uri>http://www.ncbi.nlm.nih.gov/nuccore/EU751774</uri></annotation>
                      <branch_length>0.0</branch_length>
                    </clade>
                  </clade>
                </clade>
                <clade>
                  <branch_length>0.011114274</branch_length>
                  <clade>
                    <branch_length>0.045169417</branch_length>
                    <clade>
                      <branch_length>3.37856E-4</branch_length>
                      <clade>
                        <branch_length>0.00140337</branch_length>
                        <clade>
                          <name>EU525078| Pimephales notatus</name>
<annotation><uri>http://www.ncbi.nlm.nih.gov/nuccore/EU525078</uri></annotation>
                          <branch_length>7.60032E-4</branch_length>
                        </clade>
                        <clade>
                          <name>EU525079| Pimephales notatus</name>
<annotation><uri>http://www.ncbi.nlm.nih.gov/nuccore/EU525079</uri></annotation>
                          <branch_length>7.78431E-4</branch_length>
                        </clade>
                      </clade>
                      <clade>
                        <branch_length>0.001689032</branch_length>
                        <clade>
                          <name>EU525074| Pimephales notatus</name>
<annotation><uri>http://www.ncbi.nlm.nih.gov/nuccore/EU525074</uri></annotation>
                          <branch_length>0.0</branch_length>
                        </clade>
                        <clade>
                          <name>EU525075| Pimephales notatus</name>
<annotation><uri>http://www.ncbi.nlm.nih.gov/nuccore/EU525075</uri></annotation>
                          <branch_length>0.001565854</branch_length>
                        </clade>
                      </clade>
                    </clade>
                    <clade>
                      <branch_length>0.001982056</branch_length>
                      <clade>
                        <branch_length>8.2542E-5</branch_length>
                        <clade>
                          <name>EU525076| Pimephales notatus</name>
<annotation><uri>http://www.ncbi.nlm.nih.gov/nuccore/EU525076</uri></annotation>
                          <branch_length>0.0</branch_length>
                        </clade>
                        <clade>
                          <name>EU525077| Pimephales notatus</name>
<annotation><uri>http://www.ncbi.nlm.nih.gov/nuccore/EU525077</uri></annotation>
                          <branch_length>0.0</branch_length>
                        </clade>
                      </clade>
                      <clade>
                        <branch_length>0.001455922</branch_length>
                        <clade>
                          <branch_length>6.8895E-5</branch_length>
                          <clade>
                            <branch_length>1.37642E-4</branch_length>
                            <clade>
                              <branch_length>0.001814043</branch_length>
                              <clade>
                                <name>EU525082| Pimephales notatus</name>
<annotation><uri>http://www.ncbi.nlm.nih.gov/nuccore/EU525082</uri></annotation>
                                <branch_length>0.001641916</branch_length>
                              </clade>
                              <clade>
                                <name>EU525083| Pimephales notatus</name>
<annotation><uri>http://www.ncbi.nlm.nih.gov/nuccore/EU525083</uri></annotation>
                                <branch_length>0.0</branch_length>
                              </clade>
                            </clade>
                            <clade>
                              <name>EU525080| Pimephales notatus</name>
<annotation><uri>http://www.ncbi.nlm.nih.gov/nuccore/EU525080</uri></annotation>
                              <branch_length>0.0</branch_length>
                            </clade>
                          </clade>
                          <clade>
                            <name>EU525081| Pimephales notatus</name>
<annotation><uri>http://www.ncbi.nlm.nih.gov/nuccore/EU525081</uri></annotation>
                            <branch_length>0.0</branch_length>
                          </clade>
                        </clade>
                        <clade>
                          <name>EU525084| Pimephales notatus</name>
<annotation><uri>http://www.ncbi.nlm.nih.gov/nuccore/EU525084</uri></annotation>
                          <branch_length>0.0</branch_length>
                        </clade>
                      </clade>
                    </clade>
                  </clade>
                  <clade>
                    <branch_length>0.045275404</branch_length>
                    <clade>
                      <branch_length>0.008250699</branch_length>
                      <clade>
                        <branch_length>5.49983E-4</branch_length>
                        <clade>
                          <branch_length>7.152E-6</branch_length>
                          <clade>
                            <branch_length>1.4289E-5</branch_length>
                            <clade>
                              <branch_length>2.855E-5</branch_length>
                              <clade>
                                <branch_length>5.7042E-5</branch_length>
                                <clade>
                                  <name>EU524277| Pimephales promelas</name>
<annotation><uri>http://www.ncbi.nlm.nih.gov/nuccore/EU524277</uri></annotation>
                                  <branch_length>0.0</branch_length>
                                </clade>
                                <clade>
                                  <name>EU525093| Pimephales promelas</name>
<annotation><uri>http://www.ncbi.nlm.nih.gov/nuccore/EU525093</uri></annotation>
                                  <branch_length>0.001654802</branch_length>
                                </clade>
                              </clade>
                              <clade>
                                <name>EU525090| Pimephales promelas</name>
<annotation><uri>http://www.ncbi.nlm.nih.gov/nuccore/EU525090</uri></annotation>
                                <branch_length>0.0</branch_length>
                              </clade>
                            </clade>
                            <clade>
                              <name>EU525092| Pimephales promelas</name>
<annotation><uri>http://www.ncbi.nlm.nih.gov/nuccore/EU525092</uri></annotation>
                              <branch_length>0.0</branch_length>
                            </clade>
                          </clade>
                          <clade>
                            <name>EU525094| Pimephales promelas</name>
<annotation><uri>http://www.ncbi.nlm.nih.gov/nuccore/EU525094</uri></annotation>
                            <branch_length>0.0</branch_length>
                          </clade>
                        </clade>
                        <clade>
                          <name>EU525095| Pimephales promelas</name>
<annotation><uri>http://www.ncbi.nlm.nih.gov/nuccore/EU525095</uri></annotation>
                          <branch_length>0.0</branch_length>
                        </clade>
                      </clade>
                      <clade>
                        <name>EU525091| Pimephales promelas</name>
<annotation><uri>http://www.ncbi.nlm.nih.gov/nuccore/EU525091</uri></annotation>
                        <branch_length>9.88703E-4</branch_length>
                      </clade>
                    </clade>
                    <clade>
                      <branch_length>0.010541229</branch_length>
                      <clade>
                        <branch_length>1.09699E-4</branch_length>
                        <clade>
                          <branch_length>2.19184E-4</branch_length>
                          <clade>
                            <branch_length>4.37939E-4</branch_length>
                            <clade>
                              <branch_length>0.001642234</branch_length>
                              <clade>
                                <name>EU525088| Pimephales promelas</name>
<annotation><uri>http://www.ncbi.nlm.nih.gov/nuccore/EU525088</uri></annotation>
                                <branch_length>0.0</branch_length>
                              </clade>
                              <clade>
                                <name>FJ918908| Pimephales promelas</name>
<annotation><uri>http://www.ncbi.nlm.nih.gov/nuccore/FJ918908</uri></annotation>
                                <branch_length>0.002315649</branch_length>
                              </clade>
                            </clade>
                            <clade>
                              <name>EU525085| Pimephales promelas</name>
<annotation><uri>http://www.ncbi.nlm.nih.gov/nuccore/EU525085</uri></annotation>
                              <branch_length>0.0</branch_length>
                            </clade>
                          </clade>
                          <clade>
                            <name>EU525086| Pimephales promelas</name>
<annotation><uri>http://www.ncbi.nlm.nih.gov/nuccore/EU525086</uri></annotation>
                            <branch_length>0.0</branch_length>
                          </clade>
                        </clade>
                        <clade>
                          <name>EU525087| Pimephales promelas</name>
<annotation><uri>http://www.ncbi.nlm.nih.gov/nuccore/EU525087</uri></annotation>
                          <branch_length>0.0</branch_length>
                        </clade>
                      </clade>
                      <clade>
                        <name>EU525089| Pimephales promelas</name>
<annotation><uri>http://www.ncbi.nlm.nih.gov/nuccore/EU525089</uri></annotation>
                        <branch_length>0.0</branch_length>
                      </clade>
                    </clade>
                  </clade>
                </clade>
              </clade>
            </clade>
            <clade>
              <branch_length>0.031857085</branch_length>
              <clade>
                <branch_length>0.034850629</branch_length>
                <clade>
                  <name>HM224184| Pseudorasbora parva</name>
<annotation><uri>http://www.ncbi.nlm.nih.gov/nuccore/HM224184</uri></annotation>
                  <branch_length>0.022284234</branch_length>
                </clade>
                <clade>
                  <name>HM560320| Pseudorasbora parva</name>
<annotation><uri>http://www.ncbi.nlm.nih.gov/nuccore/HM560320</uri></annotation>
                  <branch_length>0.032037888</branch_length>
                </clade>
              </clade>
              <clade>
                <branch_length>0.047945245</branch_length>
                <clade>
                  <name>AB239599| Pseudorasbora pumila</name>
<annotation><uri>http://www.ncbi.nlm.nih.gov/nuccore/AB239599</uri></annotation>
                  <branch_length>0.0</branch_length>
                </clade>
                <clade>
                  <name>NC_008665| Pseudorasbora pumila</name>
<annotation><uri>http://www.ncbi.nlm.nih.gov/nuccore/NC_008665</uri></annotation>
                  <branch_length>0.0</branch_length>
                </clade>
              </clade>
            </clade>
          </clade>
          <clade>
            <branch_length>0.006548757</branch_length>
            <clade>
              <branch_length>7.95275E-4</branch_length>
              <clade>
                <branch_length>0.001817386</branch_length>
                <clade>
                  <branch_length>0.028835994</branch_length>
                  <clade>
                    <branch_length>0.016479008</branch_length>
                    <clade>
                      <branch_length>0.037176859</branch_length>
                      <clade>
                        <branch_length>0.002124692</branch_length>
                        <clade>
                          <branch_length>0.001278956</branch_length>
                          <clade>
                            <name>HM560271| Leuciscus idus</name>
<annotation><uri>http://www.ncbi.nlm.nih.gov/nuccore/HM560271</uri></annotation>
                            <branch_length>0.002551532</branch_length>
                          </clade>
                          <clade>
                            <name>RC0570| Leuciscus idus</name>
<annotation><uri>http://v3.boldsystems.org/index.php/Public_RecordView?processid=RCYY414-11</uri></annotation>
                            <branch_length>0.0</branch_length>
                          </clade>
                        </clade>
                        <clade>
                          <name>RC0571| Leuciscus idus</name>
<annotation><uri>http://v3.boldsystems.org/index.php/Public_RecordView?processid=RCYY415-11</uri></annotation>
                          <branch_length>0.0</branch_length>
                        </clade>
                      </clade>
                      <clade>
                        <branch_length>0.006045446</branch_length>
                        <clade>
                          <name>HM560272| Leuciscus leuciscus</name>
<annotation><uri>http://www.ncbi.nlm.nih.gov/nuccore/HM560272</uri></annotation>
                          <branch_length>0.001419495</branch_length>
                        </clade>
                        <clade>
                          <name>HM560273| Leuciscus leuciscus</name>
<annotation><uri>http://www.ncbi.nlm.nih.gov/nuccore/HM560273</uri></annotation>
                          <branch_length>2.01251E-4</branch_length>
                        </clade>
                      </clade>
                    </clade>
                    <clade>
                      <name>EU392227| Leuciscus waleckii</name>
<annotation><uri>http://www.ncbi.nlm.nih.gov/nuccore/EU392227</uri></annotation>
                      <branch_length>0.031491165</branch_length>
                    </clade>
                  </clade>
                  <clade>
                    <branch_length>0.047217856</branch_length>
                    <clade>
                      <branch_length>0.002598381</branch_length>
                      <clade>
                        <branch_length>0.001270214</branch_length>
                        <clade>
                          <name>EU525135| Scardinius erythrophthalmus</name>
<annotation><uri>http://www.ncbi.nlm.nih.gov/nuccore/EU525135</uri></annotation>
                          <branch_length>0.0</branch_length>
                        </clade>
                        <clade>
                          <name>HM560333| Scardinius erythrophthalmus</name>
<annotation><uri>http://www.ncbi.nlm.nih.gov/nuccore/HM560333</uri></annotation>
                          <branch_length>0.004177114</branch_length>
                        </clade>
                      </clade>
                      <clade>
                        <name>EU524381| Scardinius erythrophthalmus</name>
<annotation><uri>http://www.ncbi.nlm.nih.gov/nuccore/EU524381</uri></annotation>
                        <branch_length>0.0</branch_length>
                      </clade>
                    </clade>
                    <clade>
                      <branch_length>0.003744153</branch_length>
                      <clade>
                        <branch_length>0.004586907</branch_length>
                        <clade>
                          <branch_length>4.92383E-4</branch_length>
                          <clade>
                            <branch_length>0.0</branch_length>
                            <clade>
                              <name>HM560334| Scardinius hesperidicus</name>
<annotation><uri>http://www.ncbi.nlm.nih.gov/nuccore/HM560334</uri></annotation>
                              <branch_length>0.0</branch_length>
                            </clade>
                            <clade>
                              <name>HM560335| Scardinius hesperidicus</name>
<annotation><uri>http://www.ncbi.nlm.nih.gov/nuccore/HM560335</uri></annotation>
                              <branch_length>0.0</branch_length>
                            </clade>
                          </clade>
                          <clade>
                            <name>HM560337| Scardinius plotizza</name>
<annotation><uri>http://www.ncbi.nlm.nih.gov/nuccore/HM560337</uri></annotation>
                            <branch_length>0.0</branch_length>
                          </clade>
                        </clade>
                        <clade>
                          <name>HM560336| Scardinius hesperidicus</name>
<annotation><uri>http://www.ncbi.nlm.nih.gov/nuccore/HM560336</uri></annotation>
                          <branch_length>0.001127707</branch_length>
                        </clade>
                      </clade>
                      <clade>
                        <branch_length>0.006899866</branch_length>
                        <clade>
                          <name>HM560331| Scardinius acarnanicus</name>
<annotation><uri>http://www.ncbi.nlm.nih.gov/nuccore/HM560331</uri></annotation>
                          <branch_length>5.13717E-4</branch_length>
                        </clade>
                        <clade>
                          <name>HM560332| Scardinius acarnanicus</name>
<annotation><uri>http://www.ncbi.nlm.nih.gov/nuccore/HM560332</uri></annotation>
                          <branch_length>0.002733047</branch_length>
                        </clade>
                      </clade>
                    </clade>
                  </clade>
                </clade>
                <clade>
                  <name>EF452896| Zacco platypus</name>
<annotation><uri>http://www.ncbi.nlm.nih.gov/nuccore/EF452896</uri></annotation>
                  <branch_length>0.08638111</branch_length>
                </clade>
              </clade>
              <clade>
                <branch_length>0.02133324</branch_length>
                <clade>
                  <name>HM224182| Parachela siamensis</name>
<annotation><uri>http://www.ncbi.nlm.nih.gov/nuccore/HM224182</uri></annotation>
                  <branch_length>0.054388855</branch_length>
                </clade>
                <clade>
                  <name>HM224183| Parachela williaminae</name>
<annotation><uri>http://www.ncbi.nlm.nih.gov/nuccore/HM224183</uri></annotation>
                  <branch_length>0.064791891</branch_length>
                </clade>
              </clade>
            </clade>
            <clade>
              <branch_length>0.005925606</branch_length>
              <clade>
                <branch_length>0.002647071</branch_length>
                <clade>
                  <branch_length>0.052394448</branch_length>
                  <clade>
                    <name>HM224180| Parachela maculicauda</name>
<annotation><uri>http://www.ncbi.nlm.nih.gov/nuccore/HM224180</uri></annotation>
                    <branch_length>0.019362928</branch_length>
                  </clade>
                  <clade>
                    <name>HM224181| Parachela oxygastroides</name>
<annotation><uri>http://www.ncbi.nlm.nih.gov/nuccore/HM224181</uri></annotation>
                    <branch_length>0.023801931</branch_length>
                  </clade>
                </clade>
                <clade>
                  <branch_length>0.057676477</branch_length>
                  <clade>
                    <branch_length>0.005210654</branch_length>
                    <clade>
                      <branch_length>0.001150963</branch_length>
                      <clade>
                        <name>AB218686| Tinca tinca</name>
<annotation><uri>http://www.ncbi.nlm.nih.gov/nuccore/AB218686</uri></annotation>
                        <branch_length>0.0</branch_length>
                      </clade>
                      <clade>
                        <name>NC_008648| Tinca tinca</name>
<annotation><uri>http://www.ncbi.nlm.nih.gov/nuccore/NC_008648</uri></annotation>
                        <branch_length>0.0</branch_length>
                      </clade>
                    </clade>
                    <clade>
                      <branch_length>0.001925732</branch_length>
                      <clade>
                        <branch_length>2.5639E-5</branch_length>
                        <clade>
                          <branch_length>5.1167E-5</branch_length>
                          <clade>
                            <branch_length>3.5114E-5</branch_length>
                            <clade>
                              <branch_length>7.0047E-5</branch_length>
                              <clade>
                                <branch_length>1.39734E-4</branch_length>
                                <clade>
                                  <branch_length>2.78753E-4</branch_length>
                                  <clade>
                                    <branch_length>5.55236E-4</branch_length>
                                    <clade>
                                      <branch_length>0.001104024</branch_length>
                                      <clade>
                                        <branch_length>5.52115E-4</branch_length>
                                        <clade>
                                          <branch_length>0.0</branch_length>
                                          <clade>
                                            <branch_length>0.0</branch_length>
                                            <clade>
                                              <branch_length>0.0</branch_length>
                                              <clade>
                                                <branch_length>0.0</branch_length>
                                                <clade>
                                                  <branch_length>0.0</branch_length>
                                                  <clade>
                                                    <name>EU716106| Tinca tinca</name>
<annotation><uri>http://www.ncbi.nlm.nih.gov/nuccore/EU716106</uri></annotation>
                                                    <branch_length>0.0</branch_length>
                                                  </clade>
                                                  <clade>
                                                    <name>EU716107| Tinca tinca</name>
<annotation><uri>http://www.ncbi.nlm.nih.gov/nuccore/EU716107</uri></annotation>
                                                    <branch_length>0.0</branch_length>
                                                  </clade>
                                                </clade>
                                                <clade>
                                                  <branch_length>0.0</branch_length>
                                                  <clade>
                                                    <name>EU716104| Tinca tinca</name>
<annotation><uri>http://www.ncbi.nlm.nih.gov/nuccore/EU716104</uri></annotation>
                                                    <branch_length>0.0</branch_length>
                                                  </clade>
                                                  <clade>
                                                    <name>EU716105| Tinca tinca</name>
<annotation><uri>http://www.ncbi.nlm.nih.gov/nuccore/EU716105</uri></annotation>
                                                    <branch_length>0.0</branch_length>
                                                  </clade>
                                                </clade>
                                              </clade>
                                              <clade>
                                                <branch_length>0.0</branch_length>
                                                <clade>
                                                  <name>EU716102| Tinca tinca</name>
<annotation><uri>http://www.ncbi.nlm.nih.gov/nuccore/EU716102</uri></annotation>
                                                  <branch_length>0.0</branch_length>
                                                </clade>
                                                <clade>
                                                  <name>EU716103| Tinca tinca</name>
<annotation><uri>http://www.ncbi.nlm.nih.gov/nuccore/EU716103</uri></annotation>
                                                  <branch_length>0.0</branch_length>
                                                </clade>
                                              </clade>
                                            </clade>
                                            <clade>
                                              <branch_length>0.0</branch_length>
                                              <clade>
                                                <name>EU716091| Tinca tinca</name>
<annotation><uri>http://www.ncbi.nlm.nih.gov/nuccore/EU716091</uri></annotation>
                                                <branch_length>0.0</branch_length>
                                              </clade>
                                              <clade>
                                                <name>EU716094| Tinca tinca</name>
<annotation><uri>http://www.ncbi.nlm.nih.gov/nuccore/EU716094</uri></annotation>
                                                <branch_length>0.0</branch_length>
                                              </clade>
                                            </clade>
                                          </clade>
                                          <clade>
                                            <branch_length>0.0</branch_length>
                                            <clade>
                                              <name>EU716088| Tinca tinca</name>
<annotation><uri>http://www.ncbi.nlm.nih.gov/nuccore/EU716088</uri></annotation>
                                              <branch_length>0.0</branch_length>
                                            </clade>
                                            <clade>
                                              <name>EU716089| Tinca tinca</name>
<annotation><uri>http://www.ncbi.nlm.nih.gov/nuccore/EU716089</uri></annotation>
                                              <branch_length>0.0</branch_length>
                                            </clade>
                                          </clade>
                                        </clade>
                                        <clade>
                                          <branch_length>0.0</branch_length>
                                          <clade>
                                            <name>EU716086| Tinca tinca</name>
<annotation><uri>http://www.ncbi.nlm.nih.gov/nuccore/EU716086</uri></annotation>
                                            <branch_length>0.0</branch_length>
                                          </clade>
                                          <clade>
                                            <name>EU716087| Tinca tinca</name>
<annotation><uri>http://www.ncbi.nlm.nih.gov/nuccore/EU716087</uri></annotation>
                                            <branch_length>0.0</branch_length>
                                          </clade>
                                        </clade>
                                      </clade>
                                      <clade>
                                        <branch_length>0.001100096</branch_length>
                                        <clade>
                                          <name>EU716090| Tinca tinca</name>
<annotation><uri>http://www.ncbi.nlm.nih.gov/nuccore/EU716090</uri></annotation>
                                          <branch_length>0.0</branch_length>
                                        </clade>
                                        <clade>
                                          <name>EU716095| Tinca tinca</name>
<annotation><uri>http://www.ncbi.nlm.nih.gov/nuccore/EU716095</uri></annotation>
                                          <branch_length>0.0</branch_length>
                                        </clade>
                                      </clade>
                                    </clade>
                                    <clade>
                                      <name>EU524390| Tinca tinca</name>
<annotation><uri>http://www.ncbi.nlm.nih.gov/nuccore/EU524390</uri></annotation>
                                      <branch_length>0.0</branch_length>
                                    </clade>
                                  </clade>
                                  <clade>
                                    <name>EU525153| Tinca tinca</name>
<annotation><uri>http://www.ncbi.nlm.nih.gov/nuccore/EU525153</uri></annotation>
                                    <branch_length>0.0</branch_length>
                                  </clade>
                                </clade>
                                <clade>
                                  <name>EU525154| Tinca tinca</name>
<annotation><uri>http://www.ncbi.nlm.nih.gov/nuccore/EU525154</uri></annotation>
                                  <branch_length>0.0</branch_length>
                                </clade>
                              </clade>
                              <clade>
                                <name>EU525155| Tinca tinca</name>
<annotation><uri>http://www.ncbi.nlm.nih.gov/nuccore/EU525155</uri></annotation>
                                <branch_length>0.0</branch_length>
                              </clade>
                            </clade>
                            <clade>
                              <name>EU525158| Tinca tinca</name>
<annotation><uri>http://www.ncbi.nlm.nih.gov/nuccore/EU525158</uri></annotation>
                              <branch_length>0.0</branch_length>
                            </clade>
                          </clade>
                          <clade>
                            <name>EU525159| Tinca tinca</name>
<annotation><uri>http://www.ncbi.nlm.nih.gov/nuccore/EU525159</uri></annotation>
                            <branch_length>0.0</branch_length>
                          </clade>
                        </clade>
                        <clade>
                          <name>EU525160| Tinca tinca</name>
<annotation><uri>http://www.ncbi.nlm.nih.gov/nuccore/EU525160</uri></annotation>
                          <branch_length>0.0</branch_length>
                        </clade>
                      </clade>
                      <clade>
                        <name>EU525161| Tinca tinca</name>
<annotation><uri>http://www.ncbi.nlm.nih.gov/nuccore/EU525161</uri></annotation>
                        <branch_length>0.0</branch_length>
                      </clade>
                    </clade>
                  </clade>
                  <clade>
                    <branch_length>0.007372537</branch_length>
                    <clade>
                      <branch_length>2.05898E-4</branch_length>
                      <clade>
                        <branch_length>4.10092E-4</branch_length>
                        <clade>
                          <branch_length>8.18108E-4</branch_length>
                          <clade>
                            <branch_length>0.001629219</branch_length>
                            <clade>
                              <branch_length>4.2881E-5</branch_length>
                              <clade>
                                <branch_length>0.0</branch_length>
                                <clade>
                                  <branch_length>0.0</branch_length>
                                  <clade>
                                    <branch_length>0.0</branch_length>
                                    <clade>
                                      <branch_length>0.0</branch_length>
                                      <clade>
                                        <branch_length>0.0</branch_length>
                                        <clade>
                                          <branch_length>0.0</branch_length>
                                          <clade>
                                            <branch_length>0.0</branch_length>
                                            <clade>
                                              <branch_length>0.0</branch_length>
                                              <clade>
                                                <branch_length>0.0</branch_length>
                                                <clade>
                                                  <branch_length>0.0</branch_length>
                                                  <clade>
                                                    <branch_length>0.0</branch_length>
                                                    <clade>
                                                      <name>EU716092| Tinca tinca</name>
<annotation><uri>http://www.ncbi.nlm.nih.gov/nuccore/EU716092</uri></annotation>
                                                      <branch_length>0.0</branch_length>
                                                    </clade>
                                                    <clade>
                                                      <name>EU716108| Tinca tinca</name>
<annotation><uri>http://www.ncbi.nlm.nih.gov/nuccore/EU716108</uri></annotation>
                                                      <branch_length>0.0</branch_length>
                                                    </clade>
                                                  </clade>
                                                  <clade>
                                                    <name>EU716093| Tinca tinca</name>
<annotation><uri>http://www.ncbi.nlm.nih.gov/nuccore/EU716093</uri></annotation>
                                                    <branch_length>0.0</branch_length>
                                                  </clade>
                                                </clade>
                                                <clade>
                                                  <name>EU716096| Tinca tinca</name>
<annotation><uri>http://www.ncbi.nlm.nih.gov/nuccore/EU716096</uri></annotation>
                                                  <branch_length>0.0</branch_length>
                                                </clade>
                                              </clade>
                                              <clade>
                                                <name>EU716097| Tinca tinca</name>
<annotation><uri>http://www.ncbi.nlm.nih.gov/nuccore/EU716097</uri></annotation>
                                                <branch_length>0.0</branch_length>
                                              </clade>
                                            </clade>
                                            <clade>
                                              <name>EU716098| Tinca tinca</name>
<annotation><uri>http://www.ncbi.nlm.nih.gov/nuccore/EU716098</uri></annotation>
                                              <branch_length>0.0</branch_length>
                                            </clade>
                                          </clade>
                                          <clade>
                                            <name>EU716099| Tinca tinca</name>
<annotation><uri>http://www.ncbi.nlm.nih.gov/nuccore/EU716099</uri></annotation>
                                            <branch_length>0.0</branch_length>
                                          </clade>
                                        </clade>
                                        <clade>
                                          <name>EU716100| Tinca tinca</name>
<annotation><uri>http://www.ncbi.nlm.nih.gov/nuccore/EU716100</uri></annotation>
                                          <branch_length>0.0</branch_length>
                                        </clade>
                                      </clade>
                                      <clade>
                                        <name>EU716101| Tinca tinca</name>
<annotation><uri>http://www.ncbi.nlm.nih.gov/nuccore/EU716101</uri></annotation>
                                        <branch_length>0.0</branch_length>
                                      </clade>
                                    </clade>
                                    <clade>
                                      <name>EU716109| Tinca tinca</name>
<annotation><uri>http://www.ncbi.nlm.nih.gov/nuccore/EU716109</uri></annotation>
                                      <branch_length>0.0</branch_length>
                                    </clade>
                                  </clade>
                                  <clade>
                                    <name>EU716110| Tinca tinca</name>
<annotation><uri>http://www.ncbi.nlm.nih.gov/nuccore/EU716110</uri></annotation>
                                    <branch_length>0.0</branch_length>
                                  </clade>
                                </clade>
                                <clade>
                                  <name>EU716111| Tinca tinca</name>
<annotation><uri>http://www.ncbi.nlm.nih.gov/nuccore/EU716111</uri></annotation>
                                  <branch_length>0.0</branch_length>
                                </clade>
                              </clade>
                              <clade>
                                <name>EU716112| Tinca tinca</name>
<annotation><uri>http://www.ncbi.nlm.nih.gov/nuccore/EU716112</uri></annotation>
                                <branch_length>0.0</branch_length>
                              </clade>
                            </clade>
                            <clade>
                              <name>HM560379| Tinca tinca</name>
<annotation><uri>http://www.ncbi.nlm.nih.gov/nuccore/HM560379</uri></annotation>
                              <branch_length>0.0</branch_length>
                            </clade>
                          </clade>
                          <clade>
                            <name>EF609478| Tinca tinca</name>
<annotation><uri>http://www.ncbi.nlm.nih.gov/nuccore/EF609478</uri></annotation>
                            <branch_length>0.0</branch_length>
                          </clade>
                        </clade>
                        <clade>
                          <name>EU525156| Tinca tinca</name>
<annotation><uri>http://www.ncbi.nlm.nih.gov/nuccore/EU525156</uri></annotation>
                          <branch_length>0.0</branch_length>
                        </clade>
                      </clade>
                      <clade>
                        <name>EU525157| Tinca tinca</name>
<annotation><uri>http://www.ncbi.nlm.nih.gov/nuccore/EU525157</uri></annotation>
                        <branch_length>0.0</branch_length>
                      </clade>
                    </clade>
                    <clade>
                      <name>EU525162| Tinca tinca</name>
<annotation><uri>http://www.ncbi.nlm.nih.gov/nuccore/EU525162</uri></annotation>
                      <branch_length>0.0</branch_length>
                    </clade>
                  </clade>
                </clade>
              </clade>
              <clade>
                <branch_length>0.059337201</branch_length>
                <clade>
                  <name>EU391390| Ctenopharyngodon idella</name>
<annotation><uri>http://www.ncbi.nlm.nih.gov/nuccore/EU391390</uri></annotation>
                  <branch_length>0.0</branch_length>
                </clade>
                <clade>
                  <name>NC_010288| Ctenopharyngodon idella</name>
<annotation><uri>http://www.ncbi.nlm.nih.gov/nuccore/NC_010288</uri></annotation>
                  <branch_length>0.0</branch_length>
                </clade>
              </clade>
            </clade>
          </clade>
        </clade>
        <clade>
          <branch_length>0.009500873</branch_length>
          <clade>
            <branch_length>0.0086126</branch_length>
            <clade>
              <branch_length>0.006234524</branch_length>
              <clade>
                <branch_length>0.008180693</branch_length>
                <clade>
                  <name>HM224190| Tanakia limbata</name>
<annotation><uri>http://www.ncbi.nlm.nih.gov/nuccore/HM224190</uri></annotation>
                  <branch_length>0.084742775</branch_length>
                </clade>
                <clade>
                  <name>HM560321| Rhodeus amarus</name>
<annotation><uri>http://www.ncbi.nlm.nih.gov/nuccore/HM560321</uri></annotation>
                  <branch_length>0.076960752</branch_length>
                </clade>
              </clade>
              <clade>
                <branch_length>0.07802015</branch_length>
                <clade>
                  <name>RC0466| Tanakia himantegus</name>
<annotation><uri>http://v3.boldsystems.org/index.php/Public_RecordView?processid=RCYY335-11</uri></annotation>
                  <branch_length>0.0</branch_length>
                </clade>
                <clade>
                  <name>RC0467| Tanakia himantegus</name>
<annotation><uri>http://v3.boldsystems.org/index.php/Public_RecordView?processid=RCYY336-11</uri></annotation>
                  <branch_length>0.0</branch_length>
                </clade>
              </clade>
            </clade>
            <clade>
              <branch_length>0.094774148</branch_length>
              <clade>
                <name>AB239602| Acheilognathus typus</name>
<annotation><uri>http://www.ncbi.nlm.nih.gov/nuccore/AB239602</uri></annotation>
                <branch_length>0.0</branch_length>
              </clade>
              <clade>
                <name>NC_008668| Acheilognathus typus</name>
<annotation><uri>http://www.ncbi.nlm.nih.gov/nuccore/NC_008668</uri></annotation>
                <branch_length>0.0</branch_length>
              </clade>
            </clade>
          </clade>
          <clade>
            <branch_length>0.02020913</branch_length>
            <clade>
              <branch_length>0.050418465</branch_length>
              <clade>
                <branch_length>0.003049257</branch_length>
                <clade>
                  <branch_length>0.015741557</branch_length>
                  <clade>
                    <name>RC0572| Rhodeus ocellatus</name>
<annotation><uri>http://v3.boldsystems.org/index.php/Public_RecordView?processid=RCYY416-11</uri></annotation>
                    <branch_length>0.0</branch_length>
                  </clade>
                  <clade>
                    <name>RC0573| Rhodeus ocellatus</name>
<annotation><uri>http://v3.boldsystems.org/index.php/Public_RecordView?processid=RCYY417-11</uri></annotation>
                    <branch_length>0.0</branch_length>
                  </clade>
                </clade>
                <clade>
                  <branch_length>0.025645896</branch_length>
                  <clade>
                    <name>AB070205| Rhodeus ocellatus</name>
<annotation><uri>http://www.ncbi.nlm.nih.gov/nuccore/AB070205</uri></annotation>
                    <branch_length>0.0</branch_length>
                  </clade>
                  <clade>
                    <name>NC_008642| Rhodeus ocellatus</name>
<annotation><uri>http://www.ncbi.nlm.nih.gov/nuccore/NC_008642</uri></annotation>
                    <branch_length>0.0</branch_length>
                  </clade>
                </clade>
              </clade>
              <clade>
                <branch_length>0.030169514</branch_length>
                <clade>
                  <name>DQ026430| Rhodeus ocellatus</name>
<annotation><uri>http://www.ncbi.nlm.nih.gov/nuccore/DQ026430</uri></annotation>
                  <branch_length>0.0</branch_length>
                </clade>
                <clade>
                  <name>NC_011211| Rhodeus ocellatus</name>
<annotation><uri>http://www.ncbi.nlm.nih.gov/nuccore/NC_011211</uri></annotation>
                  <branch_length>0.0</branch_length>
                </clade>
              </clade>
            </clade>
            <clade>
              <name>NC_007885| Rhodeus uyekii</name>
<annotation><uri>http://www.ncbi.nlm.nih.gov/nuccore/NC_007885</uri></annotation>
              <branch_length>0.078578403</branch_length>
            </clade>
          </clade>
        </clade>
      </clade>
      <clade>
        <branch_length>0.002708119</branch_length>
        <clade>
          <branch_length>0.004143802</branch_length>
          <clade>
            <branch_length>0.0029358</branch_length>
            <clade>
              <branch_length>0.002309059</branch_length>
              <clade>
                <branch_length>0.006754376</branch_length>
                <clade>
                  <branch_length>0.038565177</branch_length>
                  <clade>
                    <name>EU417779| Osteobrama cotio</name>
<annotation><uri>http://www.ncbi.nlm.nih.gov/nuccore/EU417779</uri></annotation>
                    <branch_length>0.024792538</branch_length>
                  </clade>
                  <clade>
                    <name>EU417780| Osteobrama cotio</name>
<annotation><uri>http://www.ncbi.nlm.nih.gov/nuccore/EU417780</uri></annotation>
                    <branch_length>0.036818278</branch_length>
                  </clade>
                </clade>
                <clade>
                  <branch_length>0.063155531</branch_length>
                  <clade>
                    <name>GU086577| Osteochilus salsburyi</name>
<annotation><uri>http://www.ncbi.nlm.nih.gov/nuccore/GU086577</uri></annotation>
                    <branch_length>0.007286105</branch_length>
                  </clade>
                  <clade>
                    <name>HM536883| Osteochilus salsburyi</name>
<annotation><uri>http://www.ncbi.nlm.nih.gov/nuccore/HM536883</uri></annotation>
                    <branch_length>0.0</branch_length>
                  </clade>
                </clade>
              </clade>
              <clade>
                <branch_length>0.00812497</branch_length>
                <clade>
                  <branch_length>0.028881157</branch_length>
                  <clade>
                    <branch_length>0.012870959</branch_length>
                    <clade>
                      <branch_length>0.014339275</branch_length>
                      <clade>
                        <name>RC0303| Puntius aff. banksi</name>
<annotation><uri>http://v3.boldsystems.org/index.php/Public_RecordView?processid=RCYY250-11</uri></annotation>
                        <branch_length>0.003475418</branch_length>
                      </clade>
                      <clade>
                        <name>RC0393| Puntius aff. banksi</name>
<annotation><uri>http://v3.boldsystems.org/index.php/Public_RecordView?processid=RCYY314-11</uri></annotation>
                        <branch_length>0.002707041</branch_length>
                      </clade>
                    </clade>
                    <clade>
                      <branch_length>0.019175045</branch_length>
                      <clade>
                        <name>HM231326| Poropuntius tawarensis</name>
<annotation><uri>http://www.ncbi.nlm.nih.gov/nuccore/HM231326</uri></annotation>
                        <branch_length>0.002838387</branch_length>
                      </clade>
                      <clade>
                        <name>HM231327| Poropuntius tawarensis</name>
<annotation><uri>http://www.ncbi.nlm.nih.gov/nuccore/HM231327</uri></annotation>
                        <branch_length>0.002095864</branch_length>
                      </clade>
                    </clade>
                  </clade>
                  <clade>
                    <name>HM345937| Puntius brevis</name>
<annotation><uri>http://www.ncbi.nlm.nih.gov/nuccore/HM345937</uri></annotation>
                    <branch_length>0.036973283</branch_length>
                  </clade>
                </clade>
                <clade>
                  <branch_length>0.061926001</branch_length>
                  <clade>
                    <branch_length>0.002672955</branch_length>
                    <clade>
                      <branch_length>0.0</branch_length>
                      <clade>
                        <branch_length>0.0</branch_length>
                        <clade>
                          <name>RC0017| Puntius dunckeri</name>
<annotation><uri>http://v3.boldsystems.org/index.php/Public_RecordView?processid=RCYY016-11</uri></annotation>
                          <branch_length>0.0</branch_length>
                        </clade>
                        <clade>
                          <name>RC0018| Puntius dunckeri</name>
<annotation><uri>http://v3.boldsystems.org/index.php/Public_RecordView?processid=RCYY017-11</uri></annotation>
                          <branch_length>0.0</branch_length>
                        </clade>
                      </clade>
                      <clade>
                        <name>RC0145| Puntius dunckeri</name>
<annotation><uri>http://v3.boldsystems.org/index.php/Public_RecordView?processid=RCYY112-11</uri></annotation>
                        <branch_length>0.0</branch_length>
                      </clade>
                    </clade>
                    <clade>
                      <name>RC0146| Puntius dunckeri</name>
<annotation><uri>http://v3.boldsystems.org/index.php/Public_RecordView?processid=RCYY113-11</uri></annotation>
                      <branch_length>0.0</branch_length>
                    </clade>
                  </clade>
                  <clade>
                    <name>RC0147| Puntius dunckeri</name>
<annotation><uri>http://v3.boldsystems.org/index.php/Public_RecordView?processid=RCYY114-11</uri></annotation>
                    <branch_length>4.08719E-4</branch_length>
                  </clade>
                </clade>
              </clade>
            </clade>
            <clade>
              <branch_length>0.008165175</branch_length>
              <clade>
                <branch_length>0.009140488</branch_length>
                <clade>
                  <branch_length>0.028035618</branch_length>
                  <clade>
                    <branch_length>0.040877095</branch_length>
                    <clade>
                      <branch_length>0.007569974</branch_length>
                      <clade>
                        <name>HM345943| Osteochilus kahajanensis</name>
<annotation><uri>http://www.ncbi.nlm.nih.gov/nuccore/HM345943</uri></annotation>
                        <branch_length>7.01749E-4</branch_length>
                      </clade>
                      <clade>
                        <name>HM345944| Osteochilus kahajanensis</name>
<annotation><uri>http://www.ncbi.nlm.nih.gov/nuccore/HM345944</uri></annotation>
                        <branch_length>9.36924E-4</branch_length>
                      </clade>
                    </clade>
                    <clade>
                      <name>YGN045| Osteochilus vittatus</name>
<annotation><uri>http://www.ncbi.nlm.nih.gov/nuccore/JF915633</uri></annotation>
                      <branch_length>6.87858E-4</branch_length>
                    </clade>
                  </clade>
                  <clade>
                    <name>EUN038| Osteochilus vittatus</name>
<annotation><uri>http://www.ncbi.nlm.nih.gov/nuccore/JF915632</uri></annotation>
                    <branch_length>0.043125524</branch_length>
                  </clade>
                </clade>
                <clade>
                  <branch_length>0.069193268</branch_length>
                  <clade>
                    <name>RC0217| Osteochilus microcephalus</name>
<annotation><uri>http://v3.boldsystems.org/index.php/Public_RecordView?processid=RCYY178-11</uri></annotation>
                    <branch_length>0.0</branch_length>
                  </clade>
                  <clade>
                    <name>RC0218| Osteochilus microcephalus</name>
<annotation><uri>http://v3.boldsystems.org/index.php/Public_RecordView?processid=RCYY179-11</uri></annotation>
                    <branch_length>0.0</branch_length>
                  </clade>
                </clade>
              </clade>
              <clade>
                <branch_length>0.080421841</branch_length>
                <clade>
                  <branch_length>0.0</branch_length>
                  <clade>
                    <branch_length>0.0</branch_length>
                    <clade>
                      <branch_length>0.0</branch_length>
                      <clade>
                        <branch_length>0.0</branch_length>
                        <clade>
                          <name>HM536919| Puntius oligolepis</name>
<annotation><uri>http://www.ncbi.nlm.nih.gov/nuccore/HM536919</uri></annotation>
                          <branch_length>0.0</branch_length>
                        </clade>
                        <clade>
                          <name>RC0104| Puntius oligolepis</name>
<annotation><uri>http://v3.boldsystems.org/index.php/Public_RecordView?processid=RCYY078-11</uri></annotation>
                          <branch_length>0.0</branch_length>
                        </clade>
                      </clade>
                      <clade>
                        <name>RC0014| Puntius oligolepis</name>
<annotation><uri>http://v3.boldsystems.org/index.php/Public_RecordView?processid=RCYY013-10</uri></annotation>
                        <branch_length>0.0</branch_length>
                      </clade>
                    </clade>
                    <clade>
                      <name>RC0015| Puntius oligolepis</name>
<annotation><uri>http://v3.boldsystems.org/index.php/Public_RecordView?processid=RCYY014-10</uri></annotation>
                      <branch_length>0.0</branch_length>
                    </clade>
                  </clade>
                  <clade>
                    <name>RC0016| Puntius oligolepis</name>
<annotation><uri>http://v3.boldsystems.org/index.php/Public_RecordView?processid=RCYY015-10</uri></annotation>
                    <branch_length>0.0</branch_length>
                  </clade>
                </clade>
                <clade>
                  <name>RC0311| Puntius oligolepis</name>
<annotation><uri>http://v3.boldsystems.org/index.php/Public_RecordView?processid=RCYY256-11</uri></annotation>
                  <branch_length>0.0</branch_length>
                </clade>
              </clade>
            </clade>
          </clade>
          <clade>
            <branch_length>9.39486E-4</branch_length>
            <clade>
              <branch_length>0.002422574</branch_length>
              <clade>
                <branch_length>0.001524242</branch_length>
                <clade>
                  <branch_length>0.001785961</branch_length>
                  <clade>
                    <branch_length>0.003107355</branch_length>
                    <clade>
                      <branch_length>6.88835E-4</branch_length>
                      <clade>
                        <branch_length>0.003517168</branch_length>
                        <clade>
                          <branch_length>0.012936838</branch_length>
                          <clade>
                            <branch_length>0.028609126</branch_length>
                            <clade>
                              <branch_length>0.004782593</branch_length>
                              <clade>
                                <branch_length>0.029443732</branch_length>
                                <clade>
                                  <branch_length>0.005038337</branch_length>
                                  <clade>
                                    <branch_length>0.002111798</branch_length>
                                    <clade>
                                      <branch_length>0.004182469</branch_length>
                                      <clade>
                                        <name>GQ247552| Puntius denisonii</name>
<annotation><uri>http://www.ncbi.nlm.nih.gov/nuccore/GQ247552</uri></annotation>
                                        <branch_length>7.35374E-4</branch_length>
                                      </clade>
                                      <clade>
                                        <name>GQ247553| Puntius denisonii</name>
<annotation><uri>http://www.ncbi.nlm.nih.gov/nuccore/GQ247553</uri></annotation>
                                        <branch_length>0.001187705</branch_length>
                                      </clade>
                                    </clade>
                                    <clade>
                                      <name>RC0150| Puntius denisonii</name>
<annotation><uri>http://v3.boldsystems.org/index.php/Public_RecordView?processid=RCYY116-11</uri></annotation>
                                      <branch_length>0.0</branch_length>
                                    </clade>
                                  </clade>
                                  <clade>
                                    <name>RC0151| Puntius denisonii</name>
<annotation><uri>http://v3.boldsystems.org/index.php/Public_RecordView?processid=RCYY117-11</uri></annotation>
                                    <branch_length>0.0</branch_length>
                                  </clade>
                                </clade>
                                <clade>
                                  <name>GU566029| Puntius denisonii</name>
<annotation><uri>http://www.ncbi.nlm.nih.gov/nuccore/GU566029</uri></annotation>
                                  <branch_length>0.003729977</branch_length>
                                </clade>
                              </clade>
                              <clade>
                                <branch_length>0.033472711</branch_length>
                                <clade>
                                  <branch_length>0.009897031</branch_length>
                                  <clade>
                                    <branch_length>5.26913E-4</branch_length>
                                    <clade>
                                      <branch_length>0.002209842</branch_length>
                                      <clade>
                                        <branch_length>0.001641023</branch_length>
                                        <clade>
                                          <branch_length>0.003240421</branch_length>
                                          <clade>
                                            <name>GQ247550| Puntius denisonii</name>
<annotation><uri>http://www.ncbi.nlm.nih.gov/nuccore/GQ247550</uri></annotation>
                                            <branch_length>0.001973417</branch_length>
                                          </clade>
                                          <clade>
                                            <name>GQ247551| Puntius denisonii</name>
<annotation><uri>http://www.ncbi.nlm.nih.gov/nuccore/GQ247551</uri></annotation>
                                            <branch_length>0.0</branch_length>
                                          </clade>
                                        </clade>
                                        <clade>
                                          <name>YGN114| Puntius denisonii</name>
<annotation><uri>http://www.ncbi.nlm.nih.gov/nuccore/JF915637</uri></annotation>
                                          <branch_length>0.0</branch_length>
                                        </clade>
                                      </clade>
                                      <clade>
                                        <name>RC0106| Puntius denisonii</name>
<annotation><uri>http://v3.boldsystems.org/index.php/Public_RecordView?processid=RCYY080-11</uri></annotation>
                                        <branch_length>0.0</branch_length>
                                      </clade>
                                    </clade>
                                    <clade>
                                      <name>RC0020| Puntius denisonii</name>
<annotation><uri>http://v3.boldsystems.org/index.php/Public_RecordView?processid=RCYY019-11</uri></annotation>
                                      <branch_length>0.0</branch_length>
                                    </clade>
                                  </clade>
                                  <clade>
                                    <name>RC0712| Puntius denisonii</name>
<annotation><uri>http://v3.boldsystems.org/index.php/Public_RecordView?processid=RCYY524-11</uri></annotation>
                                    <branch_length>0.0</branch_length>
                                  </clade>
                                </clade>
                                <clade>
                                  <branch_length>0.01370057</branch_length>
                                  <clade>
                                    <branch_length>0.003518417</branch_length>
                                    <clade>
                                      <branch_length>0.001731383</branch_length>
                                      <clade>
                                        <name>GQ247554| Puntius denisonii</name>
<annotation><uri>http://www.ncbi.nlm.nih.gov/nuccore/GQ247554</uri></annotation>
                                        <branch_length>0.001033253</branch_length>
                                      </clade>
                                      <clade>
                                        <name>GQ247555| Puntius denisonii</name>
<annotation><uri>http://www.ncbi.nlm.nih.gov/nuccore/GQ247555</uri></annotation>
                                        <branch_length>8.89826E-4</branch_length>
                                      </clade>
                                    </clade>
                                    <clade>
                                      <name>YGN015| Puntius denisonii</name>
<annotation><uri>http://www.ncbi.nlm.nih.gov/nuccore/JF915638</uri></annotation>
                                      <branch_length>0.0</branch_length>
                                    </clade>
                                  </clade>
                                  <clade>
                                    <name>RC0119| Puntius denisonii</name>
<annotation><uri>http://v3.boldsystems.org/index.php/Public_RecordView?processid=RCYY090-11</uri></annotation>
                                    <branch_length>0.0</branch_length>
                                  </clade>
                                </clade>
                              </clade>
                            </clade>
                            <clade>
                              <branch_length>0.047833264</branch_length>
                              <clade>
                                <branch_length>3.89098E-4</branch_length>
                                <clade>
                                  <branch_length>7.88609E-4</branch_length>
                                  <clade>
                                    <branch_length>0.001576843</branch_length>
                                    <clade>
                                      <branch_length>0.00314693</branch_length>
                                      <clade>
                                        <name>GQ247549| Puntius chalakkudiensis</name>
<annotation><uri>http://www.ncbi.nlm.nih.gov/nuccore/GQ247549</uri></annotation>
                                        <branch_length>0.006269998</branch_length>
                                      </clade>
                                      <clade>
                                        <name>RC0537| Puntius chalakkudiensis</name>
<annotation><uri>http://v3.boldsystems.org/index.php/Public_RecordView?processid=RCYY387-11</uri></annotation>
                                        <branch_length>0.0</branch_length>
                                      </clade>
                                    </clade>
                                    <clade>
                                      <name>RC0538| Puntius chalakkudiensis</name>
<annotation><uri>http://v3.boldsystems.org/index.php/Public_RecordView?processid=RCYY388-11</uri></annotation>
                                      <branch_length>0.0</branch_length>
                                    </clade>
                                  </clade>
                                  <clade>
                                    <name>RC0539| Puntius chalakkudiensis</name>
<annotation><uri>http://v3.boldsystems.org/index.php/Public_RecordView?processid=RCYY389-11</uri></annotation>
                                    <branch_length>0.0</branch_length>
                                  </clade>
                                </clade>
                                <clade>
                                  <name>RC0540| Puntius chalakkudiensis</name>
<annotation><uri>http://v3.boldsystems.org/index.php/Public_RecordView?processid=RCYY390-11</uri></annotation>
                                  <branch_length>0.0</branch_length>
                                </clade>
                              </clade>
                              <clade>
                                <name>RC0541| Puntius chalakkudiensis</name>
<annotation><uri>http://v3.boldsystems.org/index.php/Public_RecordView?processid=RCYY391-11</uri></annotation>
                                <branch_length>0.0</branch_length>
                              </clade>
                            </clade>
                          </clade>
                          <clade>
                            <branch_length>0.030537339</branch_length>
                            <clade>
                              <branch_length>0.003525507</branch_length>
                              <clade>
                                <branch_length>0.005437674</branch_length>
                                <clade>
                                  <branch_length>0.01508129</branch_length>
                                  <clade>
                                    <branch_length>0.0</branch_length>
                                    <clade>
                                      <branch_length>0.0</branch_length>
                                      <clade>
                                        <branch_length>0.0</branch_length>
                                        <clade>
                                          <name>RC0171| Puntius sp. "hybrid"</name>
<annotation><uri>http://v3.boldsystems.org/index.php/Public_RecordView?processid=RCYY136-11</uri></annotation>
                                          <branch_length>0.0</branch_length>
                                        </clade>
                                        <clade>
                                          <name>RC0172| Puntius sp. "hybrid"</name>
<annotation><uri>http://v3.boldsystems.org/index.php/Public_RecordView?processid=RCYY137-11</uri></annotation>
                                          <branch_length>0.0</branch_length>
                                        </clade>
                                      </clade>
                                      <clade>
                                        <name>RC0173| Puntius sp. "hybrid"</name>
<annotation><uri>http://v3.boldsystems.org/index.php/Public_RecordView?processid=RCYY138-11</uri></annotation>
                                        <branch_length>0.0</branch_length>
                                      </clade>
                                    </clade>
                                    <clade>
                                      <name>RC0174| Puntius sp. "hybrid"</name>
<annotation><uri>http://v3.boldsystems.org/index.php/Public_RecordView?processid=RCYY139-11</uri></annotation>
                                      <branch_length>0.0</branch_length>
                                    </clade>
                                  </clade>
                                  <clade>
                                    <name>RC0175| Puntius sp. "hybrid"</name>
<annotation><uri>http://v3.boldsystems.org/index.php/Public_RecordView?processid=RCYY140-11</uri></annotation>
                                    <branch_length>0.0</branch_length>
                                  </clade>
                                </clade>
                                <clade>
                                  <branch_length>0.016490899</branch_length>
                                  <clade>
                                    <branch_length>0.0</branch_length>
                                    <clade>
                                      <branch_length>0.0</branch_length>
                                      <clade>
                                        <name>RC0557| Puntius arulius</name>
<annotation><uri>http://v3.boldsystems.org/index.php/Public_RecordView?processid=RCYY402-11</uri></annotation>
                                        <branch_length>0.0</branch_length>
                                      </clade>
                                      <clade>
                                        <name>RC0558| Puntius arulius</name>
<annotation><uri>http://v3.boldsystems.org/index.php/Public_RecordView?processid=RCYY403-11</uri></annotation>
                                        <branch_length>0.0</branch_length>
                                      </clade>
                                    </clade>
                                    <clade>
                                      <name>RC0559| Puntius arulius</name>
<annotation><uri>http://v3.boldsystems.org/index.php/Public_RecordView?processid=RCYY404-11</uri></annotation>
                                      <branch_length>0.0</branch_length>
                                    </clade>
                                  </clade>
                                  <clade>
                                    <branch_length>0.0</branch_length>
                                    <clade>
                                      <name>RC0555| Puntius arulius</name>
<annotation><uri>http://v3.boldsystems.org/index.php/Public_RecordView?processid=RCYY400-11</uri></annotation>
                                      <branch_length>0.0</branch_length>
                                    </clade>
                                    <clade>
                                      <name>RC0556| Puntius arulius</name>
<annotation><uri>http://v3.boldsystems.org/index.php/Public_RecordView?processid=RCYY401-11</uri></annotation>
                                      <branch_length>0.0</branch_length>
                                    </clade>
                                  </clade>
                                </clade>
                              </clade>
                              <clade>
                                <branch_length>0.027718065</branch_length>
                                <clade>
                                  <branch_length>0.0</branch_length>
                                  <clade>
                                    <branch_length>0.0</branch_length>
                                    <clade>
                                      <branch_length>0.0</branch_length>
                                      <clade>
                                        <branch_length>0.0</branch_length>
                                        <clade>
                                          <name>RC0528| Puntius tambraparniei</name>
<annotation><uri>http://v3.boldsystems.org/index.php/Public_RecordView?processid=RCYY381-11</uri></annotation>
                                          <branch_length>0.0</branch_length>
                                        </clade>
                                        <clade>
                                          <name>RC0732| Puntius tambraparniei</name>
<annotation><uri>http://v3.boldsystems.org/index.php/Public_RecordView?processid=RCYY533-11</uri></annotation>
                                          <branch_length>0.0</branch_length>
                                        </clade>
                                      </clade>
                                      <clade>
                                        <name>RC0010| Puntius tambraparniei</name>
<annotation><uri>http://v3.boldsystems.org/index.php/Public_RecordView?processid=RCYY009-10</uri></annotation>
                                        <branch_length>0.0</branch_length>
                                      </clade>
                                    </clade>
                                    <clade>
                                      <name>RC0011| Puntius tambraparniei</name>
<annotation><uri>http://v3.boldsystems.org/index.php/Public_RecordView?processid=RCYY010-10</uri></annotation>
                                      <branch_length>0.0</branch_length>
                                    </clade>
                                  </clade>
                                  <clade>
                                    <name>RC0012| Puntius tambraparniei</name>
<annotation><uri>http://v3.boldsystems.org/index.php/Public_RecordView?processid=RCYY011-10</uri></annotation>
                                    <branch_length>0.0</branch_length>
                                  </clade>
                                </clade>
                                <clade>
                                  <name>RC0097| Puntius tambraparniei</name>
<annotation><uri>http://v3.boldsystems.org/index.php/Public_RecordView?processid=RCYY071-11</uri></annotation>
                                  <branch_length>0.0</branch_length>
                                </clade>
                              </clade>
                            </clade>
                            <clade>
                              <branch_length>0.019937512</branch_length>
                              <clade>
                                <branch_length>9.3745E-4</branch_length>
                                <clade>
                                  <branch_length>6.19366E-4</branch_length>
                                  <clade>
                                    <branch_length>0.0</branch_length>
                                    <clade>
                                      <branch_length>0.0</branch_length>
                                      <clade>
                                        <name>RC0118| Puntius filamentosus</name>
<annotation><uri>http://v3.boldsystems.org/index.php/Public_RecordView?processid=RCYY089-11</uri></annotation>
                                        <branch_length>0.0</branch_length>
                                      </clade>
                                      <clade>
                                        <name>RC0299| Puntius filamentosus</name>
<annotation><uri>http://v3.boldsystems.org/index.php/Public_RecordView?processid=RCYY248-11</uri></annotation>
                                        <branch_length>0.0</branch_length>
                                      </clade>
                                    </clade>
                                    <clade>
                                      <branch_length>0.0</branch_length>
                                      <clade>
                                        <name>RC0116| Puntius filamentosus</name>
<annotation><uri>http://v3.boldsystems.org/index.php/Public_RecordView?processid=RCYY087-11</uri></annotation>
                                        <branch_length>0.0</branch_length>
                                      </clade>
                                      <clade>
                                        <name>RC0117| Puntius filamentosus</name>
<annotation><uri>http://v3.boldsystems.org/index.php/Public_RecordView?processid=RCYY088-11</uri></annotation>
                                        <branch_length>0.0</branch_length>
                                      </clade>
                                    </clade>
                                  </clade>
                                  <clade>
                                    <name>RC0688| Puntius filamentosus</name>
<annotation><uri>http://v3.boldsystems.org/index.php/Public_RecordView?processid=RCYY509-11</uri></annotation>
                                    <branch_length>0.0</branch_length>
                                  </clade>
                                </clade>
                                <clade>
                                  <branch_length>9.18506E-4</branch_length>
                                  <clade>
                                    <name>RC0008| Puntius filamentosus</name>
<annotation><uri>http://v3.boldsystems.org/index.php/Public_RecordView?processid=RCYY008-10</uri></annotation>
                                    <branch_length>0.0</branch_length>
                                  </clade>
                                  <clade>
                                    <name>RC0293| Puntius filamentosus</name>
<annotation><uri>http://v3.boldsystems.org/index.php/Public_RecordView?processid=RCYY243-11</uri></annotation>
                                    <branch_length>0.0</branch_length>
                                  </clade>
                                </clade>
                              </clade>
                              <clade>
                                <name>RC0007| Puntius filamentosus</name>
<annotation><uri>http://v3.boldsystems.org/index.php/Public_RecordView?processid=RCYY007-10</uri></annotation>
                                <branch_length>6.02198E-4</branch_length>
                              </clade>
                            </clade>
                          </clade>
                        </clade>
                        <clade>
                          <branch_length>0.076574322</branch_length>
                          <clade>
                            <branch_length>0.010428099</branch_length>
                            <clade>
                              <name>RC0367| Hampala macrolepidota</name>
<annotation><uri>http://v3.boldsystems.org/index.php/Public_RecordView?processid=RCYY294-11</uri></annotation>
                              <branch_length>0.0</branch_length>
                            </clade>
                            <clade>
                              <name>RC0368| Hampala macrolepidota</name>
<annotation><uri>http://v3.boldsystems.org/index.php/Public_RecordView?processid=RCYY295-11</uri></annotation>
                              <branch_length>0.0</branch_length>
                            </clade>
                          </clade>
                          <clade>
                            <name>HM536886| Hampala macrolepidota</name>
<annotation><uri>http://www.ncbi.nlm.nih.gov/nuccore/HM536886</uri></annotation>
                            <branch_length>0.018199248</branch_length>
                          </clade>
                        </clade>
                      </clade>
                      <clade>
                        <branch_length>0.010764299</branch_length>
                        <clade>
                          <branch_length>0.065455976</branch_length>
                          <clade>
                            <branch_length>0.002262342</branch_length>
                            <clade>
                              <branch_length>9.76246E-4</branch_length>
                              <clade>
                                <branch_length>2.7214E-4</branch_length>
                                <clade>
                                  <branch_length>0.0</branch_length>
                                  <clade>
                                    <branch_length>0.0</branch_length>
                                    <clade>
                                      <name>HQ116651| Osteobrama belangeri</name>
<annotation><uri>http://www.ncbi.nlm.nih.gov/nuccore/HQ116651</uri></annotation>
                                      <branch_length>0.0</branch_length>
                                    </clade>
                                    <clade>
                                      <name>HQ116654| Osteobrama belangeri</name>
<annotation><uri>http://www.ncbi.nlm.nih.gov/nuccore/HQ116654</uri></annotation>
                                      <branch_length>0.0</branch_length>
                                    </clade>
                                  </clade>
                                  <clade>
                                    <name>HQ116658| Osteobrama belangeri</name>
<annotation><uri>http://www.ncbi.nlm.nih.gov/nuccore/HQ116658</uri></annotation>
                                    <branch_length>0.0</branch_length>
                                  </clade>
                                </clade>
                                <clade>
                                  <name>HQ116659| Osteobrama belangeri</name>
<annotation><uri>http://www.ncbi.nlm.nih.gov/nuccore/HQ116659</uri></annotation>
                                  <branch_length>0.0</branch_length>
                                </clade>
                              </clade>
                              <clade>
                                <branch_length>0.00105003</branch_length>
                                <clade>
                                  <branch_length>8.8269E-4</branch_length>
                                  <clade>
                                    <branch_length>5.07241E-4</branch_length>
                                    <clade>
                                      <name>HQ116655| Osteobrama belangeri</name>
<annotation><uri>http://www.ncbi.nlm.nih.gov/nuccore/HQ116655</uri></annotation>
                                      <branch_length>0.0</branch_length>
                                    </clade>
                                    <clade>
                                      <name>HQ116657| Osteobrama belangeri</name>
<annotation><uri>http://www.ncbi.nlm.nih.gov/nuccore/HQ116657</uri></annotation>
                                      <branch_length>0.0</branch_length>
                                    </clade>
                                  </clade>
                                  <clade>
                                    <name>HQ116656| Osteobrama belangeri</name>
<annotation><uri>http://www.ncbi.nlm.nih.gov/nuccore/HQ116656</uri></annotation>
                                    <branch_length>0.0</branch_length>
                                  </clade>
                                </clade>
                                <clade>
                                  <name>HQ116660| Osteobrama belangeri</name>
<annotation><uri>http://www.ncbi.nlm.nih.gov/nuccore/HQ116660</uri></annotation>
                                  <branch_length>0.0</branch_length>
                                </clade>
                              </clade>
                            </clade>
                            <clade>
                              <name>HQ116653| Osteobrama belangeri</name>
<annotation><uri>http://www.ncbi.nlm.nih.gov/nuccore/HQ116653</uri></annotation>
                              <branch_length>0.0</branch_length>
                            </clade>
                          </clade>
                          <clade>
                            <name>HQ116652| Osteobrama belangeri</name>
<annotation><uri>http://www.ncbi.nlm.nih.gov/nuccore/HQ116652</uri></annotation>
                            <branch_length>0.0</branch_length>
                          </clade>
                        </clade>
                        <clade>
                          <name>RC0609| Rohtee ogilbii</name>
<annotation><uri>http://v3.boldsystems.org/index.php/Public_RecordView?processid=RCYY442-11</uri></annotation>
                          <branch_length>0.084254116</branch_length>
                        </clade>
                      </clade>
                    </clade>
                    <clade>
                      <branch_length>0.010946729</branch_length>
                      <clade>
                        <branch_length>0.024508547</branch_length>
                        <clade>
                          <branch_length>0.022332576</branch_length>
                          <clade>
                            <branch_length>0.0</branch_length>
                            <clade>
                              <name>EU417805| Puntius sarana</name>
<annotation><uri>http://www.ncbi.nlm.nih.gov/nuccore/EU417805</uri></annotation>
                              <branch_length>0.0</branch_length>
                            </clade>
                            <clade>
                              <name>RC0074| Puntius cf. sarana</name>
<annotation><uri>http://v3.boldsystems.org/index.php/Public_RecordView?processid=RCYY056-11</uri></annotation>
                              <branch_length>0.0</branch_length>
                            </clade>
                          </clade>
                          <clade>
                            <branch_length>0.0</branch_length>
                            <clade>
                              <name>EU417803| Puntius sarana</name>
<annotation><uri>http://www.ncbi.nlm.nih.gov/nuccore/EU417803</uri></annotation>
                              <branch_length>0.0</branch_length>
                            </clade>
                            <clade>
                              <name>EU417804| Puntius sarana</name>
<annotation><uri>http://www.ncbi.nlm.nih.gov/nuccore/EU417804</uri></annotation>
                              <branch_length>0.0</branch_length>
                            </clade>
                          </clade>
                        </clade>
                        <clade>
                          <branch_length>0.030731023</branch_length>
                          <clade>
                            <branch_length>0.0</branch_length>
                            <clade>
                              <branch_length>0.0</branch_length>
                              <clade>
                                <branch_length>0.0</branch_length>
                                <clade>
                                  <name>RC0184| Puntius orphoides</name>
<annotation><uri>http://v3.boldsystems.org/index.php/Public_RecordView?processid=RCYY149-11</uri></annotation>
                                  <branch_length>0.0</branch_length>
                                </clade>
                                <clade>
                                  <name>RC0185| Puntius orphoides</name>
<annotation><uri>http://v3.boldsystems.org/index.php/Public_RecordView?processid=RCYY150-11</uri></annotation>
                                  <branch_length>0.0</branch_length>
                                </clade>
                              </clade>
                              <clade>
                                <name>RC0186| Puntius orphoides</name>
<annotation><uri>http://v3.boldsystems.org/index.php/Public_RecordView?processid=RCYY151-11</uri></annotation>
                                <branch_length>0.0</branch_length>
                              </clade>
                            </clade>
                            <clade>
                              <branch_length>0.0</branch_length>
                              <clade>
                                <name>RC0182| Puntius orphoides</name>
<annotation><uri>http://v3.boldsystems.org/index.php/Public_RecordView?processid=RCYY147-11</uri></annotation>
                                <branch_length>0.0</branch_length>
                              </clade>
                              <clade>
                                <name>RC0183| Puntius orphoides</name>
<annotation><uri>http://v3.boldsystems.org/index.php/Public_RecordView?processid=RCYY148-11</uri></annotation>
                                <branch_length>0.0</branch_length>
                              </clade>
                            </clade>
                          </clade>
                          <clade>
                            <name>YGN004| Puntius orphoides</name>
<annotation><uri>http://www.ncbi.nlm.nih.gov/nuccore/JF915642</uri></annotation>
                            <branch_length>0.0</branch_length>
                          </clade>
                        </clade>
                      </clade>
                      <clade>
                        <branch_length>0.034236656</branch_length>
                        <clade>
                          <branch_length>0.019069543</branch_length>
                          <clade>
                            <branch_length>0.005135824</branch_length>
                            <clade>
                              <branch_length>0.002238904</branch_length>
                              <clade>
                                <branch_length>0.005201054</branch_length>
                                <clade>
                                  <branch_length>0.003367772</branch_length>
                                  <clade>
                                    <name>RC0353| Puntius fasciatus</name>
<annotation><uri>http://v3.boldsystems.org/index.php/Public_RecordView?processid=RCYY282-11</uri></annotation>
                                    <branch_length>6.30717E-4</branch_length>
                                  </clade>
                                  <clade>
                                    <name>RC0354| Puntius fasciatus</name>
<annotation><uri>http://v3.boldsystems.org/index.php/Public_RecordView?processid=RCYY283-11</uri></annotation>
                                    <branch_length>9.07745E-4</branch_length>
                                  </clade>
                                </clade>
                                <clade>
                                  <branch_length>0.00438434</branch_length>
                                  <clade>
                                    <name>RC0101| Puntius fasciatus</name>
<annotation><uri>http://v3.boldsystems.org/index.php/Public_RecordView?processid=RCYY075-11</uri></annotation>
                                    <branch_length>0.0</branch_length>
                                  </clade>
                                  <clade>
                                    <name>RC0102| Puntius fasciatus</name>
<annotation><uri>http://v3.boldsystems.org/index.php/Public_RecordView?processid=RCYY076-11</uri></annotation>
                                    <branch_length>0.0</branch_length>
                                  </clade>
                                </clade>
                              </clade>
                              <clade>
                                <branch_length>0.012066418</branch_length>
                                <clade>
                                  <name>RC0168| Puntius fasciatus</name>
<annotation><uri>http://v3.boldsystems.org/index.php/Public_RecordView?processid=RCYY133-11</uri></annotation>
                                  <branch_length>0.0</branch_length>
                                </clade>
                                <clade>
                                  <name>YGN395| Puntius fasciatus</name>
<annotation><uri>http://www.ncbi.nlm.nih.gov/nuccore/JF915640</uri></annotation>
                                  <branch_length>0.0</branch_length>
                                </clade>
                              </clade>
                            </clade>
                            <clade>
                              <branch_length>0.011057292</branch_length>
                              <clade>
                                <branch_length>4.61172E-4</branch_length>
                                <clade>
                                  <name>RC0169| Puntius fasciatus</name>
<annotation><uri>http://v3.boldsystems.org/index.php/Public_RecordView?processid=RCYY134-11</uri></annotation>
                                  <branch_length>0.0</branch_length>
                                </clade>
                                <clade>
                                  <name>YGN267| Puntius fasciatus</name>
<annotation><uri>http://www.ncbi.nlm.nih.gov/nuccore/JF915639</uri></annotation>
                                  <branch_length>0.002543601</branch_length>
                                </clade>
                              </clade>
                              <clade>
                                <name>RC0170| Puntius fasciatus</name>
<annotation><uri>http://v3.boldsystems.org/index.php/Public_RecordView?processid=RCYY135-11</uri></annotation>
                                <branch_length>0.0</branch_length>
                              </clade>
                            </clade>
                          </clade>
                          <clade>
                            <branch_length>0.016458043</branch_length>
                            <clade>
                              <name>RC0021| Puntius fasciatus</name>
<annotation><uri>http://v3.boldsystems.org/index.php/Public_RecordView?processid=RCYY020-11</uri></annotation>
                              <branch_length>0.0</branch_length>
                            </clade>
                            <clade>
                              <name>RC0022| Puntius fasciatus</name>
<annotation><uri>http://v3.boldsystems.org/index.php/Public_RecordView?processid=RCYY021-11</uri></annotation>
                              <branch_length>0.0</branch_length>
                            </clade>
                          </clade>
                        </clade>
                        <clade>
                          <name>GU566031| Puntius fasciatus</name>
<annotation><uri>http://www.ncbi.nlm.nih.gov/nuccore/GU566031</uri></annotation>
                          <branch_length>0.024789502</branch_length>
                        </clade>
                      </clade>
                    </clade>
                  </clade>
                  <clade>
                    <branch_length>0.007543162</branch_length>
                    <clade>
                      <branch_length>0.002423269</branch_length>
                      <clade>
                        <branch_length>0.088686704</branch_length>
                        <clade>
                          <branch_length>6.3606E-5</branch_length>
                          <clade>
                            <branch_length>0.0</branch_length>
                            <clade>
                              <branch_length>0.0</branch_length>
                              <clade>
                                <branch_length>0.0</branch_length>
                                <clade>
                                  <branch_length>0.0</branch_length>
                                  <clade>
                                    <branch_length>0.0</branch_length>
                                    <clade>
                                      <branch_length>0.0</branch_length>
                                      <clade>
                                        <name>EU287909| Puntius tetrazona</name>
<annotation><uri>http://www.ncbi.nlm.nih.gov/nuccore/EU287909</uri></annotation>
                                        <branch_length>0.0</branch_length>
                                      </clade>
                                      <clade>
                                        <name>EUN103| Puntius tetrazona</name>
<annotation><uri>http://www.ncbi.nlm.nih.gov/nuccore/JF915651</uri></annotation>
                                        <branch_length>0.0</branch_length>
                                      </clade>
                                    </clade>
                                    <clade>
                                      <name>NC_010110| Puntius tetrazona</name>
<annotation><uri>http://www.ncbi.nlm.nih.gov/nuccore/NC_010110</uri></annotation>
                                      <branch_length>0.0</branch_length>
                                    </clade>
                                  </clade>
                                  <clade>
                                    <name>RC0004| Puntius tetrazona</name>
<annotation><uri>http://v3.boldsystems.org/index.php/Public_RecordView?processid=RCYY004-10</uri></annotation>
                                    <branch_length>0.0</branch_length>
                                  </clade>
                                </clade>
                                <clade>
                                  <name>RC0005| Puntius tetrazona</name>
<annotation><uri>http://v3.boldsystems.org/index.php/Public_RecordView?processid=RCYY005-10</uri></annotation>
                                  <branch_length>0.0</branch_length>
                                </clade>
                              </clade>
                              <clade>
                                <name>RC0006| Puntius tetrazona</name>
<annotation><uri>http://v3.boldsystems.org/index.php/Public_RecordView?processid=RCYY006-10</uri></annotation>
                                <branch_length>0.0</branch_length>
                              </clade>
                            </clade>
                            <clade>
                              <name>RC0083| Puntius tetrazona</name>
<annotation><uri>http://v3.boldsystems.org/index.php/Public_RecordView?processid=RCYY062-11</uri></annotation>
                              <branch_length>0.0</branch_length>
                            </clade>
                          </clade>
                          <clade>
                            <name>RC0140| Puntius tetrazona</name>
<annotation><uri>http://v3.boldsystems.org/index.php/Public_RecordView?processid=RCYY109-11</uri></annotation>
                            <branch_length>0.0</branch_length>
                          </clade>
                        </clade>
                        <clade>
                          <name>EUN233| Puntius tetrazona</name>
<annotation><uri>http://www.ncbi.nlm.nih.gov/nuccore/JF915650</uri></annotation>
                          <branch_length>0.0</branch_length>
                        </clade>
                      </clade>
                      <clade>
                        <name>EUN047| Puntius lineatus</name>
<annotation><uri>http://www.ncbi.nlm.nih.gov/nuccore/JF915641</uri></annotation>
                        <branch_length>0.074731231</branch_length>
                      </clade>
                    </clade>
                    <clade>
                      <branch_length>0.018403376</branch_length>
                      <clade>
                        <branch_length>0.003566316</branch_length>
                        <clade>
                          <branch_length>0.016955692</branch_length>
                          <clade>
                            <branch_length>0.046182104</branch_length>
                            <clade>
                              <branch_length>3.37419E-4</branch_length>
                              <clade>
                                <branch_length>0.0</branch_length>
                                <clade>
                                  <branch_length>0.0</branch_length>
                                  <clade>
                                    <name>RC0098| Puntius foerschi</name>
<annotation><uri>http://v3.boldsystems.org/index.php/Public_RecordView?processid=RCYY072-11</uri></annotation>
                                    <branch_length>0.0</branch_length>
                                  </clade>
                                  <clade>
                                    <name>RC0665| Puntius foerschi</name>
<annotation><uri>http://v3.boldsystems.org/index.php/Public_RecordView?processid=RCYY487-11</uri></annotation>
                                    <branch_length>0.0</branch_length>
                                  </clade>
                                </clade>
                                <clade>
                                  <name>RC0099| Puntius foerschi</name>
<annotation><uri>http://v3.boldsystems.org/index.php/Public_RecordView?processid=RCYY073-11</uri></annotation>
                                  <branch_length>0.0</branch_length>
                                </clade>
                              </clade>
                              <clade>
                                <name>RC0100| Puntius foerschi</name>
<annotation><uri>http://v3.boldsystems.org/index.php/Public_RecordView?processid=RCYY074-11</uri></annotation>
                                <branch_length>0.0</branch_length>
                              </clade>
                            </clade>
                            <clade>
                              <name>RC0666| Puntius foerschi</name>
<annotation><uri>http://v3.boldsystems.org/index.php/Public_RecordView?processid=RCYY488-11</uri></annotation>
                              <branch_length>0.001201043</branch_length>
                            </clade>
                          </clade>
                          <clade>
                            <branch_length>0.052831805</branch_length>
                            <clade>
                              <branch_length>0.001366694</branch_length>
                              <clade>
                                <name>RC0304| Puntius pentazona</name>
<annotation><uri>http://v3.boldsystems.org/index.php/Public_RecordView?processid=RCYY251-11</uri></annotation>
                                <branch_length>0.00131397</branch_length>
                              </clade>
                              <clade>
                                <name>RC0306| Puntius pentazona</name>
<annotation><uri>http://v3.boldsystems.org/index.php/Public_RecordView?processid=RCYY253-11</uri></annotation>
                                <branch_length>2.24493E-4</branch_length>
                              </clade>
                            </clade>
                            <clade>
                              <branch_length>0.001719743</branch_length>
                              <clade>
                                <name>RC0013| Puntius pentazona</name>
<annotation><uri>http://v3.boldsystems.org/index.php/Public_RecordView?processid=RCYY012-10</uri></annotation>
                                <branch_length>0.0</branch_length>
                              </clade>
                              <clade>
                                <name>RC0305| Puntius pentazona</name>
<annotation><uri>http://v3.boldsystems.org/index.php/Public_RecordView?processid=RCYY252-11</uri></annotation>
                                <branch_length>0.0</branch_length>
                              </clade>
                            </clade>
                          </clade>
                        </clade>
                        <clade>
                          <branch_length>0.020832111</branch_length>
                          <clade>
                            <branch_length>0.041707553</branch_length>
                            <clade>
                              <branch_length>7.1408E-4</branch_length>
                              <clade>
                                <name>RC0361| Puntius cf. hexazona</name>
<annotation><uri>http://v3.boldsystems.org/index.php/Public_RecordView?processid=RCYY289-11</uri></annotation>
                                <branch_length>0.0</branch_length>
                              </clade>
                              <clade>
                                <name>RC0362| Puntius cf. hexazona</name>
<annotation><uri>http://v3.boldsystems.org/index.php/Public_RecordView?processid=RCYY290-11</uri></annotation>
                                <branch_length>0.0</branch_length>
                              </clade>
                            </clade>
                            <clade>
                              <branch_length>8.24383E-4</branch_length>
                              <clade>
                                <branch_length>0.0</branch_length>
                                <clade>
                                  <name>RC0046| Puntius hexazona</name>
<annotation><uri>http://v3.boldsystems.org/index.php/Public_RecordView?processid=RCYY037-11</uri></annotation>
                                  <branch_length>0.0</branch_length>
                                </clade>
                                <clade>
                                  <name>RC0047| Puntius hexazona</name>
<annotation><uri>http://v3.boldsystems.org/index.php/Public_RecordView?processid=RCYY038-11</uri></annotation>
                                  <branch_length>0.0</branch_length>
                                </clade>
                              </clade>
                              <clade>
                                <name>RC0048| Puntius hexazona</name>
<annotation><uri>http://v3.boldsystems.org/index.php/Public_RecordView?processid=RCYY039-11</uri></annotation>
                                <branch_length>0.0</branch_length>
                              </clade>
                            </clade>
                          </clade>
                          <clade>
                            <branch_length>0.040840841</branch_length>
                            <clade>
                              <branch_length>0.002872251</branch_length>
                              <clade>
                                <branch_length>5.678E-5</branch_length>
                                <clade>
                                  <branch_length>1.13437E-4</branch_length>
                                  <clade>
                                    <branch_length>2.26627E-4</branch_length>
                                    <clade>
                                      <branch_length>4.52764E-4</branch_length>
                                      <clade>
                                        <branch_length>9.05803E-4</branch_length>
                                        <clade>
                                          <name>EUN232| Puntius rhomboocellatus</name>
<annotation><uri>http://www.ncbi.nlm.nih.gov/nuccore/JF915649</uri></annotation>
                                          <branch_length>0.0</branch_length>
                                        </clade>
                                        <clade>
                                          <name>YGN129| Puntius rhomboocellatus</name>
<annotation><uri>http://www.ncbi.nlm.nih.gov/nuccore/JF915648</uri></annotation>
                                          <branch_length>0.001576538</branch_length>
                                        </clade>
                                      </clade>
                                      <clade>
                                        <name>RC0023| Puntius rhomboocellatus</name>
<annotation><uri>http://v3.boldsystems.org/index.php/Public_RecordView?processid=RCYY022-11</uri></annotation>
                                        <branch_length>0.0</branch_length>
                                      </clade>
                                    </clade>
                                    <clade>
                                      <name>RC0024| Puntius rhomboocellatus</name>
<annotation><uri>http://v3.boldsystems.org/index.php/Public_RecordView?processid=RCYY023-11</uri></annotation>
                                      <branch_length>0.0</branch_length>
                                    </clade>
                                  </clade>
                                  <clade>
                                    <name>RC0025| Puntius rhomboocellatus</name>
<annotation><uri>http://v3.boldsystems.org/index.php/Public_RecordView?processid=RCYY024-11</uri></annotation>
                                    <branch_length>0.0</branch_length>
                                  </clade>
                                </clade>
                                <clade>
                                  <name>RC0154| Puntius rhomboocellatus</name>
<annotation><uri>http://v3.boldsystems.org/index.php/Public_RecordView?processid=RCYY120-11</uri></annotation>
                                  <branch_length>0.0</branch_length>
                                </clade>
                              </clade>
                              <clade>
                                <name>RC0155| Puntius rhomboocellatus</name>
<annotation><uri>http://v3.boldsystems.org/index.php/Public_RecordView?processid=RCYY121-11</uri></annotation>
                                <branch_length>0.0</branch_length>
                              </clade>
                            </clade>
                            <clade>
                              <name>YGN076| Puntius rhomboocellatus</name>
<annotation><uri>http://www.ncbi.nlm.nih.gov/nuccore/JF915647</uri></annotation>
                              <branch_length>0.009948122</branch_length>
                            </clade>
                          </clade>
                        </clade>
                      </clade>
                      <clade>
                        <branch_length>0.071391318</branch_length>
                        <clade>
                          <branch_length>0.0</branch_length>
                          <clade>
                            <branch_length>0.0</branch_length>
                            <clade>
                              <name>RC0383| Puntius johorensis</name>
<annotation><uri>http://v3.boldsystems.org/index.php/Public_RecordView?processid=RCYY308-11</uri></annotation>
                              <branch_length>0.0</branch_length>
                            </clade>
                            <clade>
                              <name>RC0641| Puntius johorensis</name>
<annotation><uri>http://v3.boldsystems.org/index.php/Public_RecordView?processid=RCYY468-11</uri></annotation>
                              <branch_length>0.0</branch_length>
                            </clade>
                          </clade>
                          <clade>
                            <branch_length>0.0</branch_length>
                            <clade>
                              <name>RC0381| Puntius johorensis</name>
<annotation><uri>http://v3.boldsystems.org/index.php/Public_RecordView?processid=RCYY306-11</uri></annotation>
                              <branch_length>0.0</branch_length>
                            </clade>
                            <clade>
                              <name>RC0382| Puntius johorensis</name>
<annotation><uri>http://v3.boldsystems.org/index.php/Public_RecordView?processid=RCYY307-11</uri></annotation>
                              <branch_length>0.0</branch_length>
                            </clade>
                          </clade>
                        </clade>
                        <clade>
                          <branch_length>0.0</branch_length>
                          <clade>
                            <name>RC0379| Puntius johorensis</name>
<annotation><uri>http://v3.boldsystems.org/index.php/Public_RecordView?processid=RCYY304-11</uri></annotation>
                            <branch_length>0.0</branch_length>
                          </clade>
                          <clade>
                            <name>RC0380| Puntius johorensis</name>
<annotation><uri>http://v3.boldsystems.org/index.php/Public_RecordView?processid=RCYY305-11</uri></annotation>
                            <branch_length>0.0</branch_length>
                          </clade>
                        </clade>
                      </clade>
                    </clade>
                  </clade>
                </clade>
                <clade>
                  <branch_length>0.013690634</branch_length>
                  <clade>
                    <branch_length>0.005884126</branch_length>
                    <clade>
                      <branch_length>0.006214674</branch_length>
                      <clade>
                        <branch_length>0.015584589</branch_length>
                        <clade>
                          <branch_length>0.022848391</branch_length>
                          <clade>
                            <branch_length>4.04892E-4</branch_length>
                            <clade>
                              <branch_length>0.028047915</branch_length>
                              <clade>
                                <branch_length>6.51948E-4</branch_length>
                                <clade>
                                  <branch_length>0.001402069</branch_length>
                                  <clade>
                                    <name>AB238969| Puntius ticto</name>
<annotation><uri>http://www.ncbi.nlm.nih.gov/nuccore/AB238969</uri></annotation>
                                    <branch_length>0.0</branch_length>
                                  </clade>
                                  <clade>
                                    <name>NC_008658| Puntius ticto</name>
<annotation><uri>http://www.ncbi.nlm.nih.gov/nuccore/NC_008658</uri></annotation>
                                    <branch_length>0.0</branch_length>
                                  </clade>
                                </clade>
                                <clade>
                                  <branch_length>0.001679605</branch_length>
                                  <clade>
                                    <branch_length>0.0</branch_length>
                                    <clade>
                                      <name>RC0473| Puntius stoliczkanus</name>
<annotation><uri>http://v3.boldsystems.org/index.php/Public_RecordView?processid=RCYY341-11</uri></annotation>
                                      <branch_length>0.0</branch_length>
                                    </clade>
                                    <clade>
                                      <name>RC0474| Puntius stoliczkanus</name>
<annotation><uri>http://v3.boldsystems.org/index.php/Public_RecordView?processid=RCYY342-11</uri></annotation>
                                      <branch_length>0.0</branch_length>
                                    </clade>
                                  </clade>
                                  <clade>
                                    <branch_length>0.0</branch_length>
                                    <clade>
                                      <name>RC0512| Puntius stoliczkanus</name>
<annotation><uri>http://v3.boldsystems.org/index.php/Public_RecordView?processid=RCYY367-11</uri></annotation>
                                      <branch_length>0.0</branch_length>
                                    </clade>
                                    <clade>
                                      <name>RC0577| Puntius stoliczkanus</name>
<annotation><uri>http://v3.boldsystems.org/index.php/Public_RecordView?processid=RCYY421-11</uri></annotation>
                                      <branch_length>0.0</branch_length>
                                    </clade>
                                  </clade>
                                </clade>
                              </clade>
                              <clade>
                                <name>RC0576| Puntius stoliczkanus</name>
<annotation><uri>http://v3.boldsystems.org/index.php/Public_RecordView?processid=RCYY420-11</uri></annotation>
                                <branch_length>8.85919E-4</branch_length>
                              </clade>
                            </clade>
                            <clade>
                              <name>RC0718| Puntius stoliczkanus</name>
<annotation><uri>http://v3.boldsystems.org/index.php/Public_RecordView?processid=RCYY530-11</uri></annotation>
                              <branch_length>0.016715137</branch_length>
                            </clade>
                          </clade>
                          <clade>
                            <branch_length>0.004334381</branch_length>
                            <clade>
                              <branch_length>0.014615108</branch_length>
                              <clade>
                                <branch_length>7.76132E-4</branch_length>
                                <clade>
                                  <name>RC0623| Puntius ticto</name>
<annotation><uri>http://v3.boldsystems.org/index.php/Public_RecordView?processid=RCYY454-11</uri></annotation>
                                  <branch_length>0.001378972</branch_length>
                                </clade>
                                <clade>
                                  <name>RC0624| Puntius ticto</name>
<annotation><uri>http://v3.boldsystems.org/index.php/Public_RecordView?processid=RCYY455-11</uri></annotation>
                                  <branch_length>1.589E-4</branch_length>
                                </clade>
                              </clade>
                              <clade>
                                <name>RC0625| Puntius ticto</name>
<annotation><uri>http://v3.boldsystems.org/index.php/Public_RecordView?processid=RCYY456-11</uri></annotation>
                                <branch_length>7.63516E-4</branch_length>
                              </clade>
                            </clade>
                            <clade>
                              <branch_length>0.025485122</branch_length>
                              <clade>
                                <branch_length>7.55235E-4</branch_length>
                                <clade>
                                  <branch_length>0.0</branch_length>
                                  <clade>
                                    <branch_length>0.0</branch_length>
                                    <clade>
                                      <name>RC0096| Puntius nigrofasciatus</name>
<annotation><uri>http://v3.boldsystems.org/index.php/Public_RecordView?processid=RCYY070-11</uri></annotation>
                                      <branch_length>0.0</branch_length>
                                    </clade>
                                    <clade>
                                      <name>RC0710| Puntius nigrofasciatus</name>
<annotation><uri>http://v3.boldsystems.org/index.php/Public_RecordView?processid=RCYY522-11</uri></annotation>
                                      <branch_length>0.0</branch_length>
                                    </clade>
                                  </clade>
                                  <clade>
                                    <name>HM536920| Puntius nigrofasciatus</name>
<annotation><uri>http://www.ncbi.nlm.nih.gov/nuccore/HM536920</uri></annotation>
                                    <branch_length>0.0</branch_length>
                                  </clade>
                                </clade>
                                <clade>
                                  <branch_length>0.0</branch_length>
                                  <clade>
                                    <name>RC0094| Puntius nigrofasciatus</name>
<annotation><uri>http://v3.boldsystems.org/index.php/Public_RecordView?processid=RCYY068-11</uri></annotation>
                                    <branch_length>0.0</branch_length>
                                  </clade>
                                  <clade>
                                    <name>RC0149| Puntius nigrofasciatus</name>
<annotation><uri>http://v3.boldsystems.org/index.php/Public_RecordView?processid=RCYY115-11</uri></annotation>
                                    <branch_length>0.0</branch_length>
                                  </clade>
                                </clade>
                              </clade>
                              <clade>
                                <name>RC0095| Puntius nigrofasciatus</name>
<annotation><uri>http://v3.boldsystems.org/index.php/Public_RecordView?processid=RCYY069-11</uri></annotation>
                                <branch_length>0.002326439</branch_length>
                              </clade>
                            </clade>
                          </clade>
                        </clade>
                        <clade>
                          <branch_length>0.04043343</branch_length>
                          <clade>
                            <branch_length>0.007058739</branch_length>
                            <clade>
                              <branch_length>8.56277E-4</branch_length>
                              <clade>
                                <branch_length>0.0</branch_length>
                                <clade>
                                  <branch_length>0.0</branch_length>
                                  <clade>
                                    <name>RC0001| Puntius conchonius</name>
<annotation><uri>http://v3.boldsystems.org/index.php/Public_RecordView?processid=RCYY002-10</uri></annotation>
                                    <branch_length>0.0</branch_length>
                                  </clade>
                                  <clade>
                                    <name>RC0156| Puntius conchonius</name>
<annotation><uri>http://v3.boldsystems.org/index.php/Public_RecordView?processid=RCYY122-11</uri></annotation>
                                    <branch_length>0.0</branch_length>
                                  </clade>
                                </clade>
                                <clade>
                                  <name>RC0002| Puntius conchonius</name>
<annotation><uri>http://v3.boldsystems.org/index.php/Public_RecordView?processid=RCYY003-10</uri></annotation>
                                  <branch_length>0.0</branch_length>
                                </clade>
                              </clade>
                              <clade>
                                <name>RC0084| Puntius conchonius</name>
<annotation><uri>http://v3.boldsystems.org/index.php/Public_RecordView?processid=RCYY063-11</uri></annotation>
                                <branch_length>0.0</branch_length>
                              </clade>
                            </clade>
                            <clade>
                              <branch_length>0.002225397</branch_length>
                              <clade>
                                <name>RC0372| Puntius conchonius</name>
<annotation><uri>http://v3.boldsystems.org/index.php/Public_RecordView?processid=RCYY299-11</uri></annotation>
                                <branch_length>0.0</branch_length>
                              </clade>
                              <clade>
                                <name>RC0373| Puntius conchonius</name>
<annotation><uri>http://v3.boldsystems.org/index.php/Public_RecordView?processid=RCYY300-11</uri></annotation>
                                <branch_length>0.0</branch_length>
                              </clade>
                            </clade>
                          </clade>
                          <clade>
                            <name>RC0371| Puntius conchonius</name>
<annotation><uri>http://v3.boldsystems.org/index.php/Public_RecordView?processid=RCYY298-11</uri></annotation>
                            <branch_length>0.003842746</branch_length>
                          </clade>
                        </clade>
                      </clade>
                      <clade>
                        <branch_length>0.017530009</branch_length>
                        <clade>
                          <branch_length>0.011374026</branch_length>
                          <clade>
                            <branch_length>0.019687232</branch_length>
                            <clade>
                              <branch_length>0.008685929</branch_length>
                              <clade>
                                <branch_length>7.62291E-4</branch_length>
                                <clade>
                                  <branch_length>7.4746E-5</branch_length>
                                  <clade>
                                    <branch_length>1.48742E-4</branch_length>
                                    <clade>
                                      <branch_length>2.96978E-4</branch_length>
                                      <clade>
                                        <branch_length>5.94774E-4</branch_length>
                                        <clade>
                                          <branch_length>0.00118874</branch_length>
                                          <clade>
                                            <name>RC0043| Puntius padamya</name>
<annotation><uri>http://v3.boldsystems.org/index.php/Public_RecordView?processid=RCYY034-11</uri></annotation>
                                            <branch_length>0.0</branch_length>
                                          </clade>
                                          <clade>
                                            <name>YGN056| Puntius padamya</name>
<annotation><uri>http://www.ncbi.nlm.nih.gov/nuccore/JF915645</uri></annotation>
                                            <branch_length>0.002389498</branch_length>
                                          </clade>
                                        </clade>
                                        <clade>
                                          <name>RC0152| Puntius padamya</name>
<annotation><uri>http://v3.boldsystems.org/index.php/Public_RecordView?processid=RCYY118-11</uri></annotation>
                                          <branch_length>0.0</branch_length>
                                        </clade>
                                      </clade>
                                      <clade>
                                        <name>RC0153| Puntius padamya</name>
<annotation><uri>http://v3.boldsystems.org/index.php/Public_RecordView?processid=RCYY119-11</uri></annotation>
                                        <branch_length>0.0</branch_length>
                                      </clade>
                                    </clade>
                                    <clade>
                                      <name>YGN041| Puntius padamya</name>
<annotation><uri>http://www.ncbi.nlm.nih.gov/nuccore/JF915644</uri></annotation>
                                      <branch_length>0.0</branch_length>
                                    </clade>
                                  </clade>
                                  <clade>
                                    <name>YGN196| Puntius padamya</name>
<annotation><uri>http://www.ncbi.nlm.nih.gov/nuccore/JF915643</uri></annotation>
                                    <branch_length>0.0</branch_length>
                                  </clade>
                                </clade>
                                <clade>
                                  <name>YGN404| Puntius padamya</name>
<annotation><uri>http://www.ncbi.nlm.nih.gov/nuccore/JF915646</uri></annotation>
                                  <branch_length>0.0</branch_length>
                                </clade>
                              </clade>
                              <clade>
                                <branch_length>7.78089E-4</branch_length>
                                <clade>
                                  <branch_length>0.0</branch_length>
                                  <clade>
                                    <name>RC0044| Puntius padamya</name>
<annotation><uri>http://v3.boldsystems.org/index.php/Public_RecordView?processid=RCYY035-11</uri></annotation>
                                    <branch_length>0.0</branch_length>
                                  </clade>
                                  <clade>
                                    <name>RC0045| Puntius padamya</name>
<annotation><uri>http://v3.boldsystems.org/index.php/Public_RecordView?processid=RCYY036-11</uri></annotation>
                                    <branch_length>0.0</branch_length>
                                  </clade>
                                </clade>
                                <clade>
                                  <name>RC0711| Puntius padamya</name>
<annotation><uri>http://v3.boldsystems.org/index.php/Public_RecordView?processid=RCYY523-11</uri></annotation>
                                  <branch_length>0.0</branch_length>
                                </clade>
                              </clade>
                            </clade>
                            <clade>
                              <branch_length>0.015984969</branch_length>
                              <clade>
                                <branch_length>0.002495154</branch_length>
                                <clade>
                                  <branch_length>0.001524343</branch_length>
                                  <clade>
                                    <name>RC0648| Puntius manipurensis</name>
<annotation><uri>http://v3.boldsystems.org/index.php/Public_RecordView?processid=RCYY471-11</uri></annotation>
                                    <branch_length>0.002375843</branch_length>
                                  </clade>
                                  <clade>
                                    <name>RC0649| Puntius manipurensis</name>
<annotation><uri>http://v3.boldsystems.org/index.php/Public_RecordView?processid=RCYY472-11</uri></annotation>
                                    <branch_length>7.05831E-4</branch_length>
                                  </clade>
                                </clade>
                                <clade>
                                  <name>RC0647| Puntius manipurensis</name>
<annotation><uri>http://v3.boldsystems.org/index.php/Public_RecordView?processid=RCYY470-11</uri></annotation>
                                  <branch_length>0.001566886</branch_length>
                                </clade>
                              </clade>
                              <clade>
                                <name>RC0646| Puntius manipurensis</name>
<annotation><uri>http://v3.boldsystems.org/index.php/Public_RecordView?processid=RCYY469-11</uri></annotation>
                                <branch_length>6.00913E-4</branch_length>
                              </clade>
                            </clade>
                          </clade>
                          <clade>
                            <branch_length>0.027843987</branch_length>
                            <clade>
                              <branch_length>6.92146E-4</branch_length>
                              <clade>
                                <branch_length>8.5814E-4</branch_length>
                                <clade>
                                  <branch_length>7.9015E-4</branch_length>
                                  <clade>
                                    <name>RC0501| Puntius tiantian</name>
<annotation><uri>http://v3.boldsystems.org/index.php/Public_RecordView?processid=RCYY356-11</uri></annotation>
                                    <branch_length>0.0</branch_length>
                                  </clade>
                                  <clade>
                                    <name>RC0504| Puntius tiantian</name>
<annotation><uri>http://v3.boldsystems.org/index.php/Public_RecordView?processid=RCYY359-11</uri></annotation>
                                    <branch_length>0.0</branch_length>
                                  </clade>
                                </clade>
                                <clade>
                                  <name>RC0502| Puntius tiantian</name>
<annotation><uri>http://v3.boldsystems.org/index.php/Public_RecordView?processid=RCYY357-11</uri></annotation>
                                  <branch_length>7.48313E-4</branch_length>
                                </clade>
                              </clade>
                              <clade>
                                <name>RC0503| Puntius tiantian</name>
<annotation><uri>http://v3.boldsystems.org/index.php/Public_RecordView?processid=RCYY358-11</uri></annotation>
                                <branch_length>6.82697E-4</branch_length>
                              </clade>
                            </clade>
                            <clade>
                              <name>RC0505| Puntius tiantian</name>
<annotation><uri>http://v3.boldsystems.org/index.php/Public_RecordView?processid=RCYY360-11</uri></annotation>
                              <branch_length>8.48691E-4</branch_length>
                            </clade>
                          </clade>
                        </clade>
                        <clade>
                          <branch_length>0.04213037</branch_length>
                          <clade>
                            <branch_length>0.0</branch_length>
                            <clade>
                              <branch_length>0.0</branch_length>
                              <clade>
                                <branch_length>0.0</branch_length>
                                <clade>
                                  <name>RC0485| Puntius shalynius</name>
<annotation><uri>http://v3.boldsystems.org/index.php/Public_RecordView?processid=RCYY347-11</uri></annotation>
                                  <branch_length>0.0</branch_length>
                                </clade>
                                <clade>
                                  <name>RC0486| Puntius shalynius</name>
<annotation><uri>http://v3.boldsystems.org/index.php/Public_RecordView?processid=RCYY348-11</uri></annotation>
                                  <branch_length>0.0</branch_length>
                                </clade>
                              </clade>
                              <clade>
                                <name>RC0487| Puntius shalynius</name>
<annotation><uri>http://v3.boldsystems.org/index.php/Public_RecordView?processid=RCYY349-11</uri></annotation>
                                <branch_length>0.0</branch_length>
                              </clade>
                            </clade>
                            <clade>
                              <name>RC0488| Puntius shalynius</name>
<annotation><uri>http://v3.boldsystems.org/index.php/Public_RecordView?processid=RCYY350-11</uri></annotation>
                              <branch_length>0.0</branch_length>
                            </clade>
                          </clade>
                          <clade>
                            <name>RC0489| Puntius shalynius</name>
<annotation><uri>http://v3.boldsystems.org/index.php/Public_RecordView?processid=RCYY351-11</uri></annotation>
                            <branch_length>0.0</branch_length>
                          </clade>
                        </clade>
                      </clade>
                    </clade>
                    <clade>
                      <branch_length>0.079938716</branch_length>
                      <clade>
                        <branch_length>0.001313221</branch_length>
                        <clade>
                          <branch_length>9.85277E-4</branch_length>
                          <clade>
                            <branch_length>0.0</branch_length>
                            <clade>
                              <name>RC0468| Puntius aff. gelius</name>
<annotation><uri>http://v3.boldsystems.org/index.php/Public_RecordView?processid=RCYY337-11</uri></annotation>
                              <branch_length>0.0</branch_length>
                            </clade>
                            <clade>
                              <name>RC0469| Puntius aff. gelius</name>
<annotation><uri>http://v3.boldsystems.org/index.php/Public_RecordView?processid=RCYY338-11</uri></annotation>
                              <branch_length>0.0</branch_length>
                            </clade>
                          </clade>
                          <clade>
                            <name>RC0740| Puntius aff. gelius</name>
<annotation><uri>http://v3.boldsystems.org/index.php/Public_RecordView?processid=RCYY538-11</uri></annotation>
                            <branch_length>0.0</branch_length>
                          </clade>
                        </clade>
                        <clade>
                          <name>RC0600| Puntius aff. gelius</name>
<annotation><uri>http://v3.boldsystems.org/index.php/Public_RecordView?processid=RCYY434-11</uri></annotation>
                          <branch_length>5.53186E-4</branch_length>
                        </clade>
                      </clade>
                      <clade>
                        <name>RC0741| Puntius aff. gelius</name>
<annotation><uri>http://v3.boldsystems.org/index.php/Public_RecordView?processid=RCYY539-11</uri></annotation>
                        <branch_length>0.001773216</branch_length>
                      </clade>
                    </clade>
                  </clade>
                  <clade>
                    <branch_length>0.025376895</branch_length>
                    <clade>
                      <branch_length>0.032039787</branch_length>
                      <clade>
                        <branch_length>0.024528048</branch_length>
                        <clade>
                          <branch_length>0.0</branch_length>
                          <clade>
                            <name>RC0038| Puntius gelius</name>
<annotation><uri>http://v3.boldsystems.org/index.php/Public_RecordView?processid=RCYY029-11</uri></annotation>
                            <branch_length>0.0</branch_length>
                          </clade>
                          <clade>
                            <name>RC0039| Puntius gelius</name>
<annotation><uri>http://v3.boldsystems.org/index.php/Public_RecordView?processid=RCYY030-11</uri></annotation>
                            <branch_length>0.0</branch_length>
                          </clade>
                        </clade>
                        <clade>
                          <branch_length>0.0</branch_length>
                          <clade>
                            <name>RC0604| Puntius gelius</name>
<annotation><uri>http://v3.boldsystems.org/index.php/Public_RecordView?processid=RCYY438-11</uri></annotation>
                            <branch_length>0.0</branch_length>
                          </clade>
                          <clade>
                            <name>RC0605| Puntius gelius</name>
<annotation><uri>http://v3.boldsystems.org/index.php/Public_RecordView?processid=RCYY439-11</uri></annotation>
                            <branch_length>0.0</branch_length>
                          </clade>
                        </clade>
                      </clade>
                      <clade>
                        <branch_length>0.035361596</branch_length>
                        <clade>
                          <branch_length>0.0</branch_length>
                          <clade>
                            <name>RC0135| Puntius gelius</name>
<annotation><uri>http://v3.boldsystems.org/index.php/Public_RecordView?processid=RCYY104-11</uri></annotation>
                            <branch_length>0.0</branch_length>
                          </clade>
                          <clade>
                            <name>RC0136| Puntius gelius</name>
<annotation><uri>http://v3.boldsystems.org/index.php/Public_RecordView?processid=RCYY105-11</uri></annotation>
                            <branch_length>0.0</branch_length>
                          </clade>
                        </clade>
                        <clade>
                          <name>RC0137| Puntius gelius</name>
<annotation><uri>http://v3.boldsystems.org/index.php/Public_RecordView?processid=RCYY106-11</uri></annotation>
                          <branch_length>0.0</branch_length>
                        </clade>
                      </clade>
                    </clade>
                    <clade>
                      <branch_length>0.061544811</branch_length>
                      <clade>
                        <branch_length>0.001038785</branch_length>
                        <clade>
                          <branch_length>8.49946E-4</branch_length>
                          <clade>
                            <branch_length>0.0</branch_length>
                            <clade>
                              <name>RC0676| Puntius erythromycter</name>
<annotation><uri>http://v3.boldsystems.org/index.php/Public_RecordView?processid=RCYY498-11</uri></annotation>
                              <branch_length>0.0</branch_length>
                            </clade>
                            <clade>
                              <name>RC0677| Puntius erythromycter</name>
<annotation><uri>http://v3.boldsystems.org/index.php/Public_RecordView?processid=RCYY499-11</uri></annotation>
                              <branch_length>0.0</branch_length>
                            </clade>
                          </clade>
                          <clade>
                            <name>RC0678| Puntius erythromycter</name>
<annotation><uri>http://v3.boldsystems.org/index.php/Public_RecordView?processid=RCYY500-11</uri></annotation>
                            <branch_length>0.0</branch_length>
                          </clade>
                        </clade>
                        <clade>
                          <name>RC0675| Puntius erythromycter</name>
<annotation><uri>http://v3.boldsystems.org/index.php/Public_RecordView?processid=RCYY497-11</uri></annotation>
                          <branch_length>0.002228759</branch_length>
                        </clade>
                      </clade>
                      <clade>
                        <name>RC0603| Puntius erythromycter</name>
<annotation><uri>http://v3.boldsystems.org/index.php/Public_RecordView?processid=RCYY437-11</uri></annotation>
                        <branch_length>5.03245E-4</branch_length>
                      </clade>
                    </clade>
                  </clade>
                </clade>
              </clade>
              <clade>
                <branch_length>7.21908E-4</branch_length>
                <clade>
                  <branch_length>6.83754E-4</branch_length>
                  <clade>
                    <branch_length>0.007497085</branch_length>
                    <clade>
                      <branch_length>0.004452496</branch_length>
                      <clade>
                        <branch_length>0.002864143</branch_length>
                        <clade>
                          <branch_length>0.00399287</branch_length>
                          <clade>
                            <branch_length>0.00521898</branch_length>
                            <clade>
                              <branch_length>0.007616117</branch_length>
                              <clade>
                                <branch_length>0.014021022</branch_length>
                                <clade>
                                  <name>HM418123| Barbus camptacanthus</name>
<annotation><uri>http://www.ncbi.nlm.nih.gov/nuccore/HM418123</uri></annotation>
                                  <branch_length>0.027199704</branch_length>
                                </clade>
                                <clade>
                                  <name>HM418128| Barbus camptacanthus</name>
<annotation><uri>http://www.ncbi.nlm.nih.gov/nuccore/HM418128</uri></annotation>
                                  <branch_length>0.03268994</branch_length>
                                </clade>
                              </clade>
                              <clade>
                                <branch_length>0.04385952</branch_length>
                                <clade>
                                  <branch_length>0.002679898</branch_length>
                                  <clade>
                                    <name>HM418161| Barbus matthesi</name>
<annotation><uri>http://www.ncbi.nlm.nih.gov/nuccore/HM418161</uri></annotation>
                                    <branch_length>0.0</branch_length>
                                  </clade>
                                  <clade>
                                    <name>HM418162| Barbus matthesi</name>
<annotation><uri>http://www.ncbi.nlm.nih.gov/nuccore/HM418162</uri></annotation>
                                    <branch_length>0.0</branch_length>
                                  </clade>
                                </clade>
                                <clade>
                                  <name>HM418160| Barbus matthesi</name>
<annotation><uri>http://www.ncbi.nlm.nih.gov/nuccore/HM418160</uri></annotation>
                                  <branch_length>3.99402E-4</branch_length>
                                </clade>
                              </clade>
                            </clade>
                            <clade>
                              <branch_length>0.014027588</branch_length>
                              <clade>
                                <branch_length>0.003876195</branch_length>
                                <clade>
                                  <branch_length>0.005574393</branch_length>
                                  <clade>
                                    <branch_length>0.011087069</branch_length>
                                    <clade>
                                      <branch_length>0.011141517</branch_length>
                                      <clade>
                                        <name>HM418151| Barbus rubrostigma</name>
<annotation><uri>http://www.ncbi.nlm.nih.gov/nuccore/HM418151</uri></annotation>
                                        <branch_length>0.00280371</branch_length>
                                      </clade>
                                      <clade>
                                        <name>HM880223| Barbus holotaenia</name>
<annotation><uri>http://www.ncbi.nlm.nih.gov/nuccore/HM880223</uri></annotation>
                                        <branch_length>0.006498884</branch_length>
                                      </clade>
                                    </clade>
                                    <clade>
                                      <branch_length>0.020605263</branch_length>
                                      <clade>
                                        <name>HM880260| Barbus miolepis</name>
<annotation><uri>http://www.ncbi.nlm.nih.gov/nuccore/HM880260</uri></annotation>
                                        <branch_length>0.0</branch_length>
                                      </clade>
                                      <clade>
                                        <name>HM880261| Barbus miolepis</name>
<annotation><uri>http://www.ncbi.nlm.nih.gov/nuccore/HM880261</uri></annotation>
                                        <branch_length>0.0</branch_length>
                                      </clade>
                                    </clade>
                                  </clade>
                                  <clade>
                                    <branch_length>0.030102647</branch_length>
                                    <clade>
                                      <name>HM880206| Barbus chiumbeensis</name>
<annotation><uri>http://www.ncbi.nlm.nih.gov/nuccore/HM880206</uri></annotation>
                                      <branch_length>0.003834378</branch_length>
                                    </clade>
                                    <clade>
                                      <name>HM880207| Barbus chiumbeensis</name>
<annotation><uri>http://www.ncbi.nlm.nih.gov/nuccore/HM880207</uri></annotation>
                                      <branch_length>0.002340311</branch_length>
                                    </clade>
                                  </clade>
                                </clade>
                                <clade>
                                  <branch_length>0.024644269</branch_length>
                                  <clade>
                                    <name>HM418122| Barbus cf. martorelli</name>
<annotation><uri>http://www.ncbi.nlm.nih.gov/nuccore/HM418122</uri></annotation>
                                    <branch_length>0.017787758</branch_length>
                                  </clade>
                                  <clade>
                                    <name>HM418126| Barbus cf. martorelli</name>
<annotation><uri>http://www.ncbi.nlm.nih.gov/nuccore/HM418126</uri></annotation>
                                    <branch_length>0.010655929</branch_length>
                                  </clade>
                                </clade>
                              </clade>
                              <clade>
                                <branch_length>0.034918175</branch_length>
                                <clade>
                                  <name>HM418148| Barbus cf. chiumbeensis</name>
<annotation><uri>http://www.ncbi.nlm.nih.gov/nuccore/HM418148</uri></annotation>
                                  <branch_length>0.001889521</branch_length>
                                </clade>
                                <clade>
                                  <name>HM418149| Barbus sp. "spot"</name>
<annotation><uri>http://www.ncbi.nlm.nih.gov/nuccore/HM418149</uri></annotation>
                                  <branch_length>0.001192153</branch_length>
                                </clade>
                              </clade>
                            </clade>
                          </clade>
                          <clade>
                            <branch_length>0.019649264</branch_length>
                            <clade>
                              <branch_length>0.036435313</branch_length>
                              <clade>
                                <branch_length>0.009905264</branch_length>
                                <clade>
                                  <name>HM418124| Barbus callipterus</name>
<annotation><uri>http://www.ncbi.nlm.nih.gov/nuccore/HM418124</uri></annotation>
                                  <branch_length>0.0</branch_length>
                                </clade>
                                <clade>
                                  <name>HM418125| Barbus callipterus</name>
<annotation><uri>http://www.ncbi.nlm.nih.gov/nuccore/HM418125</uri></annotation>
                                  <branch_length>0.0</branch_length>
                                </clade>
                              </clade>
                              <clade>
                                <name>RC0613| Barbus callipterus</name>
<annotation><uri>http://v3.boldsystems.org/index.php/Public_RecordView?processid=RCYY446-11</uri></annotation>
                                <branch_length>0.008876287</branch_length>
                              </clade>
                            </clade>
                            <clade>
                              <branch_length>0.048889015</branch_length>
                              <clade>
                                <name>RC0606| Barbus trispilos</name>
<annotation><uri>http://v3.boldsystems.org/index.php/Public_RecordView?processid=RCYY440-11</uri></annotation>
                                <branch_length>0.0</branch_length>
                              </clade>
                              <clade>
                                <name>RC0607| Barbus trispilos</name>
<annotation><uri>http://v3.boldsystems.org/index.php/Public_RecordView?processid=RCYY441-11</uri></annotation>
                                <branch_length>0.0</branch_length>
                              </clade>
                            </clade>
                          </clade>
                        </clade>
                        <clade>
                          <branch_length>0.037207439</branch_length>
                          <clade>
                            <branch_length>0.027793235</branch_length>
                            <clade>
                              <branch_length>0.0</branch_length>
                              <clade>
                                <name>RC0035| Barbus fasciolatus</name>
<annotation><uri>http://v3.boldsystems.org/index.php/Public_RecordView?processid=RCYY027-11</uri></annotation>
                                <branch_length>0.0</branch_length>
                              </clade>
                              <clade>
                                <name>RC0036| Barbus fasciolatus</name>
<annotation><uri>http://v3.boldsystems.org/index.php/Public_RecordView?processid=RCYY028-11</uri></annotation>
                                <branch_length>0.0</branch_length>
                              </clade>
                            </clade>
                            <clade>
                              <name>HM536910| Barbus fasciolatus</name>
<annotation><uri>http://www.ncbi.nlm.nih.gov/nuccore/HM536910</uri></annotation>
                              <branch_length>0.0</branch_length>
                            </clade>
                          </clade>
                          <clade>
                            <name>HM418130| Barbus luluae</name>
<annotation><uri>http://www.ncbi.nlm.nih.gov/nuccore/HM418130</uri></annotation>
                            <branch_length>0.042829502</branch_length>
                          </clade>
                        </clade>
                      </clade>
                      <clade>
                        <branch_length>0.089311676</branch_length>
                        <clade>
                          <name>AB239600| Barbus trimaculatus</name>
<annotation><uri>http://www.ncbi.nlm.nih.gov/nuccore/AB239600</uri></annotation>
                          <branch_length>0.0</branch_length>
                        </clade>
                        <clade>
                          <name>NC_008666| Barbus trimaculatus</name>
<annotation><uri>http://www.ncbi.nlm.nih.gov/nuccore/NC_008666</uri></annotation>
                          <branch_length>0.0</branch_length>
                        </clade>
                      </clade>
                    </clade>
                    <clade>
                      <branch_length>0.005155875</branch_length>
                      <clade>
                        <branch_length>0.101514714</branch_length>
                        <clade>
                          <branch_length>0.0</branch_length>
                          <clade>
                            <branch_length>0.0</branch_length>
                            <clade>
                              <branch_length>0.0</branch_length>
                              <clade>
                                <name>RC0338| Puntius sahyadriensis</name>
<annotation><uri>http://v3.boldsystems.org/index.php/Public_RecordView?processid=RCYY267-11</uri></annotation>
                                <branch_length>0.0</branch_length>
                              </clade>
                              <clade>
                                <name>RC0339| Puntius sahyadriensis</name>
<annotation><uri>http://v3.boldsystems.org/index.php/Public_RecordView?processid=RCYY268-11</uri></annotation>
                                <branch_length>0.0</branch_length>
                              </clade>
                            </clade>
                            <clade>
                              <name>RC0340| Puntius sahyadriensis</name>
<annotation><uri>http://v3.boldsystems.org/index.php/Public_RecordView?processid=RCYY269-11</uri></annotation>
                              <branch_length>0.0</branch_length>
                            </clade>
                          </clade>
                          <clade>
                            <name>RC0341| Puntius sahyadriensis</name>
<annotation><uri>http://v3.boldsystems.org/index.php/Public_RecordView?processid=RCYY270-11</uri></annotation>
                            <branch_length>0.0</branch_length>
                          </clade>
                        </clade>
                        <clade>
                          <name>RC0342| Puntius sahyadriensis</name>
<annotation><uri>http://v3.boldsystems.org/index.php/Public_RecordView?processid=RCYY271-11</uri></annotation>
                          <branch_length>0.0</branch_length>
                        </clade>
                      </clade>
                      <clade>
                        <name>HM418121| Barbus jae</name>
<annotation><uri>http://www.ncbi.nlm.nih.gov/nuccore/HM418121</uri></annotation>
                        <branch_length>0.073551268</branch_length>
                      </clade>
                    </clade>
                  </clade>
                  <clade>
                    <branch_length>0.001397367</branch_length>
                    <clade>
                      <branch_length>0.003050822</branch_length>
                      <clade>
                        <branch_length>0.00417355</branch_length>
                        <clade>
                          <branch_length>0.008498146</branch_length>
                          <clade>
                            <branch_length>0.009372522</branch_length>
                            <clade>
                              <branch_length>0.03060524</branch_length>
                              <clade>
                                <branch_length>0.024881912</branch_length>
                                <clade>
                                  <name>HM536914| Puntius brevis</name>
<annotation><uri>http://www.ncbi.nlm.nih.gov/nuccore/HM536914</uri></annotation>
                                  <branch_length>6.49518E-4</branch_length>
                                </clade>
                                <clade>
                                  <name>HM536916| Puntius sp.</name>
<annotation><uri>http://www.ncbi.nlm.nih.gov/nuccore/HM536916</uri></annotation>
                                  <branch_length>8.88945E-4</branch_length>
                                </clade>
                              </clade>
                              <clade>
                                <name>RC0730| Puntius chola</name>
<annotation><uri>http://v3.boldsystems.org/index.php/Public_RecordView?processid=RCYY532-11</uri></annotation>
                                <branch_length>0.025083965</branch_length>
                              </clade>
                            </clade>
                            <clade>
                              <branch_length>0.049209468</branch_length>
                              <clade>
                                <name>RC0658| Puntius cf. sophore</name>
<annotation><uri>http://v3.boldsystems.org/index.php/Public_RecordView?processid=RCYY481-11</uri></annotation>
                                <branch_length>0.001787131</branch_length>
                              </clade>
                              <clade>
                                <name>RC0729| Puntius cf. sophore</name>
<annotation><uri>http://v3.boldsystems.org/index.php/Public_RecordView?processid=RCYY531-11</uri></annotation>
                                <branch_length>0.001294543</branch_length>
                              </clade>
                            </clade>
                          </clade>
                          <clade>
                            <branch_length>0.081286158</branch_length>
                            <clade>
                              <branch_length>0.00532343</branch_length>
                              <clade>
                                <branch_length>0.0</branch_length>
                                <clade>
                                  <branch_length>0.0</branch_length>
                                  <clade>
                                    <branch_length>0.0</branch_length>
                                    <clade>
                                      <branch_length>0.0</branch_length>
                                      <clade>
                                        <name>EUN230| Puntius titteya</name>
<annotation><uri>http://www.ncbi.nlm.nih.gov/nuccore/JF915652</uri></annotation>
                                        <branch_length>0.0</branch_length>
                                      </clade>
                                      <clade>
                                        <name>RC0053| Puntius titteya</name>
<annotation><uri>http://v3.boldsystems.org/index.php/Public_RecordView?processid=RCYY042-11</uri></annotation>
                                        <branch_length>0.0</branch_length>
                                      </clade>
                                    </clade>
                                    <clade>
                                      <name>RC0054| Puntius titteya</name>
<annotation><uri>http://v3.boldsystems.org/index.php/Public_RecordView?processid=RCYY043-11</uri></annotation>
                                      <branch_length>0.0</branch_length>
                                    </clade>
                                  </clade>
                                  <clade>
                                    <name>RC0103| Puntius titteya</name>
<annotation><uri>http://v3.boldsystems.org/index.php/Public_RecordView?processid=RCYY077-11</uri></annotation>
                                    <branch_length>0.0</branch_length>
                                  </clade>
                                </clade>
                                <clade>
                                  <name>RC0709| Puntius titteya</name>
<annotation><uri>http://v3.boldsystems.org/index.php/Public_RecordView?processid=RCYY521-11</uri></annotation>
                                  <branch_length>0.0</branch_length>
                                </clade>
                              </clade>
                              <clade>
                                <name>RC0141| Puntius titteya</name>
<annotation><uri>http://v3.boldsystems.org/index.php/Public_RecordView?processid=RCYY110-11</uri></annotation>
                                <branch_length>0.0</branch_length>
                              </clade>
                            </clade>
                            <clade>
                              <name>HM536908| Puntius titteya</name>
<annotation><uri>http://www.ncbi.nlm.nih.gov/nuccore/HM536908</uri></annotation>
                              <branch_length>0.007118892</branch_length>
                            </clade>
                          </clade>
                        </clade>
                        <clade>
                          <branch_length>0.088277463</branch_length>
                          <clade>
                            <branch_length>8.3993E-4</branch_length>
                            <clade>
                              <branch_length>0.001461409</branch_length>
                              <clade>
                                <branch_length>3.7757E-5</branch_length>
                                <clade>
                                  <branch_length>7.5432E-5</branch_length>
                                  <clade>
                                    <name>RC0357| Puntius vittatus</name>
<annotation><uri>http://v3.boldsystems.org/index.php/Public_RecordView?processid=RCYY285-11</uri></annotation>
                                    <branch_length>0.0</branch_length>
                                  </clade>
                                  <clade>
                                    <name>RC0650| Puntius vittatus</name>
<annotation><uri>http://v3.boldsystems.org/index.php/Public_RecordView?processid=RCYY473-11</uri></annotation>
                                    <branch_length>0.001689161</branch_length>
                                  </clade>
                                </clade>
                                <clade>
                                  <name>RC0358| Puntius vittatus</name>
<annotation><uri>http://v3.boldsystems.org/index.php/Public_RecordView?processid=RCYY286-11</uri></annotation>
                                  <branch_length>0.0</branch_length>
                                </clade>
                              </clade>
                              <clade>
                                <name>RC0359| Puntius vittatus</name>
<annotation><uri>http://v3.boldsystems.org/index.php/Public_RecordView?processid=RCYY287-11</uri></annotation>
                                <branch_length>0.0</branch_length>
                              </clade>
                            </clade>
                            <clade>
                              <name>RC0356| Puntius vittatus</name>
<annotation><uri>http://v3.boldsystems.org/index.php/Public_RecordView?processid=RCYY284-11</uri></annotation>
                              <branch_length>7.7648E-5</branch_length>
                            </clade>
                          </clade>
                          <clade>
                            <name>RC0360| Puntius vittatus</name>
<annotation><uri>http://v3.boldsystems.org/index.php/Public_RecordView?processid=RCYY288-11</uri></annotation>
                            <branch_length>0.002247106</branch_length>
                          </clade>
                        </clade>
                      </clade>
                      <clade>
                        <branch_length>0.008961001</branch_length>
                        <clade>
                          <branch_length>0.053142064</branch_length>
                          <clade>
                            <branch_length>0.030215485</branch_length>
                            <clade>
                              <branch_length>0.00229064</branch_length>
                              <clade>
                                <branch_length>2.51078E-4</branch_length>
                                <clade>
                                  <branch_length>5.01586E-4</branch_length>
                                  <clade>
                                    <branch_length>0.001003126</branch_length>
                                    <clade>
                                      <branch_length>0.001768125</branch_length>
                                      <clade>
                                        <name>RC0667| Eirmotus cf. insignis</name>
<annotation><uri>http://v3.boldsystems.org/index.php/Public_RecordView?processid=RCYY489-11</uri></annotation>
                                        <branch_length>0.0</branch_length>
                                      </clade>
                                      <clade>
                                        <name>YGN233| Eirmotus cf. octozona</name>
<annotation><uri>http://www.ncbi.nlm.nih.gov/nuccore/JF915592</uri></annotation>
                                        <branch_length>0.003604208</branch_length>
                                      </clade>
                                    </clade>
                                    <clade>
                                      <name>RC0668| Eirmotus cf. insignis</name>
<annotation><uri>http://v3.boldsystems.org/index.php/Public_RecordView?processid=RCYY490-11</uri></annotation>
                                      <branch_length>0.0</branch_length>
                                    </clade>
                                  </clade>
                                  <clade>
                                    <name>EUN052| Eirmotus cf. insignis</name>
<annotation><uri>http://www.ncbi.nlm.nih.gov/nuccore/JF915590</uri></annotation>
                                    <branch_length>0.0</branch_length>
                                  </clade>
                                </clade>
                                <clade>
                                  <name>YGN050| Eirmotus cf. insignis</name>
<annotation><uri>http://www.ncbi.nlm.nih.gov/nuccore/JF915591</uri></annotation>
                                  <branch_length>0.0</branch_length>
                                </clade>
                              </clade>
                              <clade>
                                <name>YGN077| Eirmotus cf. octozona</name>
<annotation><uri>http://www.ncbi.nlm.nih.gov/nuccore/JF915593</uri></annotation>
                                <branch_length>0.0</branch_length>
                              </clade>
                            </clade>
                            <clade>
                              <name>HM536918| Eirmotus cf. octozona</name>
<annotation><uri>http://www.ncbi.nlm.nih.gov/nuccore/HM536918</uri></annotation>
                              <branch_length>0.002383808</branch_length>
                            </clade>
                          </clade>
                          <clade>
                            <name>YGN345| Eirmotus furvus</name>
<annotation><uri>http://www.ncbi.nlm.nih.gov/nuccore/JF915589</uri></annotation>
                            <branch_length>0.035837348</branch_length>
                          </clade>
                        </clade>
                        <clade>
                          <branch_length>0.068551995</branch_length>
                          <clade>
                            <branch_length>0.011907421</branch_length>
                            <clade>
                              <branch_length>0.0</branch_length>
                              <clade>
                                <name>RC0519| Epalzeorhynchos kalopterus</name>
<annotation><uri>http://v3.boldsystems.org/index.php/Public_RecordView?processid=RCYY373-11</uri></annotation>
                                <branch_length>0.0</branch_length>
                              </clade>
                              <clade>
                                <name>RC0520| Epalzeorhynchos kalopterus</name>
<annotation><uri>http://v3.boldsystems.org/index.php/Public_RecordView?processid=RCYY374-11</uri></annotation>
                                <branch_length>0.0</branch_length>
                              </clade>
                            </clade>
                            <clade>
                              <name>EUN079| Epalzeorhynchos kalopterus</name>
<annotation><uri>http://www.ncbi.nlm.nih.gov/nuccore/JF915600</uri></annotation>
                              <branch_length>0.0</branch_length>
                            </clade>
                          </clade>
                          <clade>
                            <branch_length>0.013561437</branch_length>
                            <clade>
                              <branch_length>0.001086269</branch_length>
                              <clade>
                                <branch_length>0.001126843</branch_length>
                                <clade>
                                  <branch_length>0.001292509</branch_length>
                                  <clade>
                                    <name>YGN061| Epalzeorhynchos kalopterus</name>
<annotation><uri>http://www.ncbi.nlm.nih.gov/nuccore/JF915601</uri></annotation>
                                    <branch_length>0.0</branch_length>
                                  </clade>
                                  <clade>
                                    <name>YGN127| Epalzeorhynchos kalopterus</name>
<annotation><uri>http://www.ncbi.nlm.nih.gov/nuccore/JF915598</uri></annotation>
                                    <branch_length>6.25888E-4</branch_length>
                                  </clade>
                                </clade>
                                <clade>
                                  <name>YGN400| Epalzeorhynchos kalopterus</name>
<annotation><uri>http://www.ncbi.nlm.nih.gov/nuccore/JF915602</uri></annotation>
                                  <branch_length>0.0</branch_length>
                                </clade>
                              </clade>
                              <clade>
                                <name>YGN373| Epalzeorhynchos kalopterus</name>
<annotation><uri>http://www.ncbi.nlm.nih.gov/nuccore/JF915599</uri></annotation>
                                <branch_length>4.52119E-4</branch_length>
                              </clade>
                            </clade>
                            <clade>
                              <name>YGN489| Epalzeorhynchos kalopterus</name>
<annotation><uri>http://www.ncbi.nlm.nih.gov/nuccore/JF915603</uri></annotation>
                              <branch_length>0.002026631</branch_length>
                            </clade>
                          </clade>
                        </clade>
                      </clade>
                    </clade>
                    <clade>
                      <branch_length>0.029210976</branch_length>
                      <clade>
                        <branch_length>0.017946063</branch_length>
                        <clade>
                          <branch_length>0.025034064</branch_length>
                          <clade>
                            <branch_length>0.018338286</branch_length>
                            <clade>
                              <name>RC0638| Oreichthys sp. "red fin"</name>
<annotation><uri>http://v3.boldsystems.org/index.php/Public_RecordView?processid=RCYY466-11</uri></annotation>
                              <branch_length>0.0</branch_length>
                            </clade>
                            <clade>
                              <name>RC0639| Oreichthys sp. "red fin"</name>
<annotation><uri>http://v3.boldsystems.org/index.php/Public_RecordView?processid=RCYY467-11</uri></annotation>
                              <branch_length>0.0</branch_length>
                            </clade>
                          </clade>
                          <clade>
                            <name>EUN207| Oreichthys parvus</name>
<annotation><uri>http://www.ncbi.nlm.nih.gov/nuccore/JF915631</uri></annotation>
                            <branch_length>0.021393535</branch_length>
                          </clade>
                        </clade>
                        <clade>
                          <branch_length>0.051669852</branch_length>
                          <clade>
                            <name>RC0050| Oreichthys crenuchoides</name>
<annotation><uri>http://v3.boldsystems.org/index.php/Public_RecordView?processid=RCYY040-11</uri></annotation>
                            <branch_length>8.88128E-4</branch_length>
                          </clade>
                          <clade>
                            <name>RC0051| Oreichthys crenuchoides</name>
<annotation><uri>http://v3.boldsystems.org/index.php/Public_RecordView?processid=RCYY041-11</uri></annotation>
                            <branch_length>6.50334E-4</branch_length>
                          </clade>
                        </clade>
                      </clade>
                      <clade>
                        <branch_length>0.07041738</branch_length>
                        <clade>
                          <branch_length>4.68131E-4</branch_length>
                          <clade>
                            <name>RC0470| Oreichthys cosuatis</name>
<annotation><uri>http://v3.boldsystems.org/index.php/Public_RecordView?processid=RCYY339-11</uri></annotation>
                            <branch_length>0.0</branch_length>
                          </clade>
                          <clade>
                            <name>RC0471| Oreichthys cosuatis</name>
<annotation><uri>http://v3.boldsystems.org/index.php/Public_RecordView?processid=RCYY340-11</uri></annotation>
                            <branch_length>0.0</branch_length>
                          </clade>
                        </clade>
                        <clade>
                          <name>HM536921| Oreichthys cosuatis</name>
<annotation><uri>http://www.ncbi.nlm.nih.gov/nuccore/HM536921</uri></annotation>
                          <branch_length>0.002613543</branch_length>
                        </clade>
                      </clade>
                    </clade>
                  </clade>
                </clade>
                <clade>
                  <branch_length>0.004821315</branch_length>
                  <clade>
                    <branch_length>0.00108446</branch_length>
                    <clade>
                      <branch_length>0.010594699</branch_length>
                      <clade>
                        <branch_length>0.008776885</branch_length>
                        <clade>
                          <branch_length>0.003353878</branch_length>
                          <clade>
                            <branch_length>0.006462114</branch_length>
                            <clade>
                              <branch_length>0.003744646</branch_length>
                              <clade>
                                <branch_length>0.002629119</branch_length>
                                <clade>
                                  <branch_length>0.002274473</branch_length>
                                  <clade>
                                    <branch_length>0.006427633</branch_length>
                                    <clade>
                                      <branch_length>0.015265261</branch_length>
                                      <clade>
                                        <name>HM224213| Raiamas buchholzi</name>
<annotation><uri>http://www.ncbi.nlm.nih.gov/nuccore/HM224213</uri></annotation>
                                        <branch_length>0.055225377</branch_length>
                                      </clade>
                                      <clade>
                                        <name>HM418153| Opsaridium ubangiense</name>
<annotation><uri>http://www.ncbi.nlm.nih.gov/nuccore/HM418153</uri></annotation>
                                        <branch_length>0.060131258</branch_length>
                                      </clade>
                                    </clade>
                                    <clade>
                                      <branch_length>0.064520805</branch_length>
                                      <clade>
                                        <name>HM224215| Raiamas senegalensis</name>
<annotation><uri>http://www.ncbi.nlm.nih.gov/nuccore/HM224215</uri></annotation>
                                        <branch_length>0.0</branch_length>
                                      </clade>
                                      <clade>
                                        <name>HM224216| Raiamas senegalensis</name>
<annotation><uri>http://www.ncbi.nlm.nih.gov/nuccore/HM224216</uri></annotation>
                                        <branch_length>0.0</branch_length>
                                      </clade>
                                    </clade>
                                  </clade>
                                  <clade>
                                    <branch_length>0.007216363</branch_length>
                                    <clade>
                                      <branch_length>0.00562197</branch_length>
                                      <clade>
                                        <branch_length>0.009084656</branch_length>
                                        <clade>
                                          <branch_length>0.007739637</branch_length>
                                          <clade>
                                            <branch_length>0.002220011</branch_length>
                                            <clade>
                                              <name>HM224193| Opsaridium ubangiense</name>
<annotation><uri>http://www.ncbi.nlm.nih.gov/nuccore/HM224193</uri></annotation>
                                              <branch_length>0.058934536</branch_length>
                                            </clade>
                                            <clade>
                                              <name>HM418150| Opsaridium ubangiense</name>
<annotation><uri>http://www.ncbi.nlm.nih.gov/nuccore/HM418150</uri></annotation>
                                              <branch_length>0.063436045</branch_length>
                                            </clade>
                                          </clade>
                                          <clade>
                                            <branch_length>0.007893546</branch_length>
                                            <clade>
                                              <branch_length>0.036841676</branch_length>
                                              <clade>
                                                <name>HM418193| Opsaridium boweni</name>
<annotation><uri>http://www.ncbi.nlm.nih.gov/nuccore/HM418193</uri></annotation>
                                                <branch_length>0.0</branch_length>
                                              </clade>
                                              <clade>
                                                <name>HM418194| Opsaridium boweni</name>
<annotation><uri>http://www.ncbi.nlm.nih.gov/nuccore/HM418194</uri></annotation>
                                                <branch_length>0.0</branch_length>
                                              </clade>
                                            </clade>
                                            <clade>
                                              <name>HM224194| Opsaridium zambezense</name>
<annotation><uri>http://www.ncbi.nlm.nih.gov/nuccore/HM224194</uri></annotation>
                                              <branch_length>0.038756066</branch_length>
                                            </clade>
                                          </clade>
                                        </clade>
                                        <clade>
                                          <name>HM224192| Opsaridium peringueyi</name>
<annotation><uri>http://www.ncbi.nlm.nih.gov/nuccore/HM224192</uri></annotation>
                                          <branch_length>0.060272393</branch_length>
                                        </clade>
                                      </clade>
                                      <clade>
                                        <branch_length>0.04001541</branch_length>
                                        <clade>
                                          <branch_length>0.003709717</branch_length>
                                          <clade>
                                            <branch_length>0.013868081</branch_length>
                                            <clade>
                                              <name>HM880210| Chelaethiops congicus</name>
<annotation><uri>http://www.ncbi.nlm.nih.gov/nuccore/HM880210</uri></annotation>
                                              <branch_length>0.0</branch_length>
                                            </clade>
                                            <clade>
                                              <name>HM880211| Chelaethiops congicus</name>
<annotation><uri>http://www.ncbi.nlm.nih.gov/nuccore/HM880211</uri></annotation>
                                              <branch_length>0.0</branch_length>
                                            </clade>
                                          </clade>
                                          <clade>
                                            <name>HM418170| Chelaethiops cf. congicus</name>
<annotation><uri>http://www.ncbi.nlm.nih.gov/nuccore/HM418170</uri></annotation>
                                            <branch_length>0.005522346</branch_length>
                                          </clade>
                                        </clade>
                                        <clade>
                                          <branch_length>0.010747496</branch_length>
                                          <clade>
                                            <name>HM418156| Chelaethiops congicus</name>
<annotation><uri>http://www.ncbi.nlm.nih.gov/nuccore/HM418156</uri></annotation>
                                            <branch_length>0.001658082</branch_length>
                                          </clade>
                                          <clade>
                                            <name>HM418157| Chelaethiops congicus</name>
<annotation><uri>http://www.ncbi.nlm.nih.gov/nuccore/HM418157</uri></annotation>
                                            <branch_length>0.002971581</branch_length>
                                          </clade>
                                        </clade>
                                      </clade>
                                    </clade>
                                    <clade>
                                      <branch_length>0.010606675</branch_length>
                                      <clade>
                                        <branch_length>0.016195498</branch_length>
                                        <clade>
                                          <branch_length>0.038888899</branch_length>
                                          <clade>
                                            <name>HM224141| Chelaethiops bibie</name>
<annotation><uri>http://www.ncbi.nlm.nih.gov/nuccore/HM224141</uri></annotation>
                                            <branch_length>8.49929E-4</branch_length>
                                          </clade>
                                          <clade>
                                            <name>HM418210| Chelaethiops bibie</name>
<annotation><uri>http://www.ncbi.nlm.nih.gov/nuccore/HM418210</uri></annotation>
                                            <branch_length>0.002231744</branch_length>
                                          </clade>
                                        </clade>
                                        <clade>
                                          <name>HM224142| Chelaethiops bibie</name>
<annotation><uri>http://www.ncbi.nlm.nih.gov/nuccore/HM224142</uri></annotation>
                                          <branch_length>0.05705853</branch_length>
                                        </clade>
                                      </clade>
                                      <clade>
                                        <branch_length>0.066134306</branch_length>
                                        <clade>
                                          <name>AMNHI03709| Chelaethiops elongatus</name>
<annotation><uri>http://v3.boldsystems.org/index.php/Public_RecordView?processid=AMNHI037-09</uri></annotation>
                                          <branch_length>0.002531988</branch_length>
                                        </clade>
                                        <clade>
                                          <name>AMNHI06509| Chelaethiops elongatus</name>
<annotation><uri>http://v3.boldsystems.org/index.php/Public_RecordView?processid=AMNHI065-09</uri></annotation>
                                          <branch_length>0.002097675</branch_length>
                                        </clade>
                                      </clade>
                                    </clade>
                                  </clade>
                                </clade>
                                <clade>
                                  <branch_length>0.036353388</branch_length>
                                  <clade>
                                    <name>HM224174| Leptocypris niloticus "Ethiopia"</name>
<annotation><uri>http://www.ncbi.nlm.nih.gov/nuccore/HM224174</uri></annotation>
                                    <branch_length>0.046602899</branch_length>
                                  </clade>
                                  <clade>
                                    <name>HM224175| Leptocypris niloticus "Burkina Faso"</name>
<annotation><uri>http://www.ncbi.nlm.nih.gov/nuccore/HM224175</uri></annotation>
                                    <branch_length>0.046910321</branch_length>
                                  </clade>
                                </clade>
                              </clade>
                              <clade>
                                <branch_length>0.005914131</branch_length>
                                <clade>
                                  <branch_length>0.010839698</branch_length>
                                  <clade>
                                    <branch_length>0.006173548</branch_length>
                                    <clade>
                                      <branch_length>0.036526037</branch_length>
                                      <clade>
                                        <branch_length>0.002085706</branch_length>
                                        <clade>
                                          <name>HM224200| Opsarius canarensis</name>
<annotation><uri>http://www.ncbi.nlm.nih.gov/nuccore/HM224200</uri></annotation>
                                          <branch_length>0.016359892</branch_length>
                                        </clade>
                                        <clade>
                                          <name>HM224202| Opsarius cf. bakeri</name>
<annotation><uri>http://www.ncbi.nlm.nih.gov/nuccore/HM224202</uri></annotation>
                                          <branch_length>0.020224167</branch_length>
                                        </clade>
                                      </clade>
                                      <clade>
                                        <branch_length>0.022019133</branch_length>
                                        <clade>
                                          <branch_length>9.2594E-4</branch_length>
                                          <clade>
                                            <name>HM224197| Opsarius bakeri</name>
<annotation><uri>http://www.ncbi.nlm.nih.gov/nuccore/HM224197</uri></annotation>
                                            <branch_length>0.0</branch_length>
                                          </clade>
                                          <clade>
                                            <name>RC0377| Opsarius bakeri</name>
<annotation><uri>http://v3.boldsystems.org/index.php/Public_RecordView?processid=RCYY302-11</uri></annotation>
                                            <branch_length>0.0</branch_length>
                                          </clade>
                                        </clade>
                                        <clade>
                                          <name>RC0378| Opsarius bakeri</name>
<annotation><uri>http://v3.boldsystems.org/index.php/Public_RecordView?processid=RCYY303-11</uri></annotation>
                                          <branch_length>6.11931E-4</branch_length>
                                        </clade>
                                      </clade>
                                    </clade>
                                    <clade>
                                      <branch_length>0.077718923</branch_length>
                                      <clade>
                                        <name>HM224206| Opsarius pulchellus</name>
<annotation><uri>http://www.ncbi.nlm.nih.gov/nuccore/HM224206</uri></annotation>
                                        <branch_length>0.004370402</branch_length>
                                      </clade>
                                      <clade>
                                        <name>HM224207| Opsarius pulchellus</name>
<annotation><uri>http://www.ncbi.nlm.nih.gov/nuccore/HM224207</uri></annotation>
                                        <branch_length>0.006473028</branch_length>
                                      </clade>
                                    </clade>
                                  </clade>
                                  <clade>
                                    <branch_length>0.080369194</branch_length>
                                    <clade>
                                      <name>HM224214| Raiamas guttatus</name>
<annotation><uri>http://www.ncbi.nlm.nih.gov/nuccore/HM224214</uri></annotation>
                                      <branch_length>0.0</branch_length>
                                    </clade>
                                    <clade>
                                      <name>HM224217| Raiamas sp. "Myanmar"</name>
<annotation><uri>http://www.ncbi.nlm.nih.gov/nuccore/HM224217</uri></annotation>
                                      <branch_length>0.0</branch_length>
                                    </clade>
                                  </clade>
                                </clade>
                                <clade>
                                  <name>HM224212| Raiamas bola</name>
<annotation><uri>http://www.ncbi.nlm.nih.gov/nuccore/HM224212</uri></annotation>
                                  <branch_length>0.071339512</branch_length>
                                </clade>
                              </clade>
                            </clade>
                            <clade>
                              <branch_length>0.01310162</branch_length>
                              <clade>
                                <branch_length>0.067257983</branch_length>
                                <clade>
                                  <name>HM224138| Barilius cf. barila</name>
<annotation><uri>http://www.ncbi.nlm.nih.gov/nuccore/HM224138</uri></annotation>
                                  <branch_length>0.0</branch_length>
                                </clade>
                                <clade>
                                  <name>HM224140| Barilius vagra</name>
<annotation><uri>http://www.ncbi.nlm.nih.gov/nuccore/HM224140</uri></annotation>
                                  <branch_length>0.0</branch_length>
                                </clade>
                              </clade>
                              <clade>
                                <name>HM224139| Barilius sp. "Bangladesh"</name>
<annotation><uri>http://www.ncbi.nlm.nih.gov/nuccore/HM224139</uri></annotation>
                                <branch_length>0.071914951</branch_length>
                              </clade>
                            </clade>
                          </clade>
                          <clade>
                            <branch_length>0.085409914</branch_length>
                            <clade>
                              <branch_length>0.012722268</branch_length>
                              <clade>
                                <branch_length>8.63241E-4</branch_length>
                                <clade>
                                  <name>EU417797| Barilius barna</name>
<annotation><uri>http://www.ncbi.nlm.nih.gov/nuccore/EU417797</uri></annotation>
                                  <branch_length>0.0</branch_length>
                                </clade>
                                <clade>
                                  <name>EU417798| Barilius barna</name>
<annotation><uri>http://www.ncbi.nlm.nih.gov/nuccore/EU417798</uri></annotation>
                                  <branch_length>0.0</branch_length>
                                </clade>
                              </clade>
                              <clade>
                                <name>EU417799| Barilius barna</name>
<annotation><uri>http://www.ncbi.nlm.nih.gov/nuccore/EU417799</uri></annotation>
                                <branch_length>6.75221E-4</branch_length>
                              </clade>
                            </clade>
                            <clade>
                              <branch_length>0.025289858</branch_length>
                              <clade>
                                <branch_length>0.0</branch_length>
                                <clade>
                                  <name>EU822331| Barilius bendelisis</name>
<annotation><uri>http://www.ncbi.nlm.nih.gov/nuccore/EU822331</uri></annotation>
                                  <branch_length>0.0</branch_length>
                                </clade>
                                <clade>
                                  <name>EU822332| Barilius bendelisis</name>
<annotation><uri>http://www.ncbi.nlm.nih.gov/nuccore/EU822332</uri></annotation>
                                  <branch_length>0.0</branch_length>
                                </clade>
                              </clade>
                              <clade>
                                <name>EU822333| Barilius bendelisis</name>
<annotation><uri>http://www.ncbi.nlm.nih.gov/nuccore/EU822333</uri></annotation>
                                <branch_length>0.0</branch_length>
                              </clade>
                            </clade>
                          </clade>
                        </clade>
                        <clade>
                          <branch_length>0.009225934</branch_length>
                          <clade>
                            <branch_length>0.019955068</branch_length>
                            <clade>
                              <branch_length>0.036981053</branch_length>
                              <clade>
                                <branch_length>0.022365885</branch_length>
                                <clade>
                                  <name>HM224198| Opsarius barnoides</name>
<annotation><uri>http://www.ncbi.nlm.nih.gov/nuccore/HM224198</uri></annotation>
                                  <branch_length>0.007273738</branch_length>
                                </clade>
                                <clade>
                                  <name>HM224199| Opsarius barnoides</name>
<annotation><uri>http://www.ncbi.nlm.nih.gov/nuccore/HM224199</uri></annotation>
                                  <branch_length>0.00670942</branch_length>
                                </clade>
                              </clade>
                              <clade>
                                <name>HM224201| Opsarius caudiocellatus</name>
<annotation><uri>http://www.ncbi.nlm.nih.gov/nuccore/HM224201</uri></annotation>
                                <branch_length>0.021305381</branch_length>
                              </clade>
                            </clade>
                            <clade>
                              <name>HM224208| Opsarius sp. "Myanmar"</name>
<annotation><uri>http://www.ncbi.nlm.nih.gov/nuccore/HM224208</uri></annotation>
                              <branch_length>0.069377832</branch_length>
                            </clade>
                          </clade>
                          <clade>
                            <name>HM224203| Opsarius cf. shacra</name>
<annotation><uri>http://www.ncbi.nlm.nih.gov/nuccore/HM224203</uri></annotation>
                            <branch_length>0.103761283</branch_length>
                          </clade>
                        </clade>
                      </clade>
                      <clade>
                        <branch_length>0.009816222</branch_length>
                        <clade>
                          <branch_length>0.024202975</branch_length>
                          <clade>
                            <branch_length>0.056951975</branch_length>
                            <clade>
                              <branch_length>0.002686672</branch_length>
                              <clade>
                                <branch_length>1.43007E-4</branch_length>
                                <clade>
                                  <name>RC0294| Luciosoma setigerum</name>
<annotation><uri>http://v3.boldsystems.org/index.php/Public_RecordView?processid=RCYY244-11</uri></annotation>
                                  <branch_length>0.0</branch_length>
                                </clade>
                                <clade>
                                  <name>RC0295| Luciosoma setigerum</name>
<annotation><uri>http://v3.boldsystems.org/index.php/Public_RecordView?processid=RCYY245-11</uri></annotation>
                                  <branch_length>0.0</branch_length>
                                </clade>
                              </clade>
                              <clade>
                                <name>YGN026| Luciosoma setigerum</name>
<annotation><uri>http://www.ncbi.nlm.nih.gov/nuccore/JF915698</uri></annotation>
                                <branch_length>0.0</branch_length>
                              </clade>
                            </clade>
                            <clade>
                              <name>YGN488| Luciosoma setigerum</name>
<annotation><uri>http://www.ncbi.nlm.nih.gov/nuccore/JF915699</uri></annotation>
                              <branch_length>0.003539395</branch_length>
                            </clade>
                          </clade>
                          <clade>
                            <name>FJ753497| Luciosoma sp.</name>
<annotation><uri>http://www.ncbi.nlm.nih.gov/nuccore/FJ753497</uri></annotation>
                            <branch_length>0.061226259</branch_length>
                          </clade>
                        </clade>
                        <clade>
                          <branch_length>0.10538839</branch_length>
                          <clade>
                            <name>HM224204| Opsarius koratensis</name>
<annotation><uri>http://www.ncbi.nlm.nih.gov/nuccore/HM224204</uri></annotation>
                            <branch_length>0.0</branch_length>
                          </clade>
                          <clade>
                            <name>HM224205| Opsarius koratensis</name>
<annotation><uri>http://www.ncbi.nlm.nih.gov/nuccore/HM224205</uri></annotation>
                            <branch_length>0.0</branch_length>
                          </clade>
                        </clade>
                      </clade>
                    </clade>
                    <clade>
                      <branch_length>0.014903604</branch_length>
                      <clade>
                        <branch_length>0.062773354</branch_length>
                        <clade>
                          <name>RC0628| Barboides gracilis</name>
<annotation><uri>http://v3.boldsystems.org/index.php/Public_RecordView?processid=RCYY457-11</uri></annotation>
                          <branch_length>0.0</branch_length>
                        </clade>
                        <clade>
                          <name>RC0629| Barboides gracilis</name>
<annotation><uri>http://v3.boldsystems.org/index.php/Public_RecordView?processid=RCYY458-11</uri></annotation>
                          <branch_length>0.0</branch_length>
                        </clade>
                      </clade>
                      <clade>
                        <name>FJ753486| Malayochela maassi</name>
<annotation><uri>http://www.ncbi.nlm.nih.gov/nuccore/FJ753486</uri></annotation>
                        <branch_length>0.089838274</branch_length>
                      </clade>
                    </clade>
                  </clade>
                  <clade>
                    <branch_length>0.002735316</branch_length>
                    <clade>
                      <branch_length>0.001840136</branch_length>
                      <clade>
                        <branch_length>0.003757696</branch_length>
                        <clade>
                          <branch_length>0.005062147</branch_length>
                          <clade>
                            <branch_length>0.010528339</branch_length>
                            <clade>
                              <branch_length>0.004704551</branch_length>
                              <clade>
                                <branch_length>0.014501907</branch_length>
                                <clade>
                                  <branch_length>0.013030946</branch_length>
                                  <clade>
                                    <branch_length>0.016205435</branch_length>
                                    <clade>
                                      <branch_length>0.134566571</branch_length>
                                      <clade>
                                        <name>FJ753488| Danionella translucida</name>
<annotation><uri>http://www.ncbi.nlm.nih.gov/nuccore/FJ753488</uri></annotation>
                                        <branch_length>0.0</branch_length>
                                      </clade>
                                      <clade>
                                        <name>FJ753508| Danionella translucida</name>
<annotation><uri>http://www.ncbi.nlm.nih.gov/nuccore/FJ753508</uri></annotation>
                                        <branch_length>0.00161895</branch_length>
                                      </clade>
                                    </clade>
                                    <clade>
                                      <name>FJ753507| Danionella sp. "South Myanmar"</name>
<annotation><uri>http://www.ncbi.nlm.nih.gov/nuccore/FJ753507</uri></annotation>
                                      <branch_length>0.1373744</branch_length>
                                    </clade>
                                  </clade>
                                  <clade>
                                    <name>FJ753511| Danionella priapus</name>
<annotation><uri>http://www.ncbi.nlm.nih.gov/nuccore/FJ753511</uri></annotation>
                                    <branch_length>0.142778889</branch_length>
                                  </clade>
                                </clade>
                                <clade>
                                  <name>HM418165| Garra ornata</name>
<annotation><uri>http://www.ncbi.nlm.nih.gov/nuccore/HM418165</uri></annotation>
                                  <branch_length>0.105149386</branch_length>
                                </clade>
                              </clade>
                              <clade>
                                <branch_length>0.057729227</branch_length>
                                <clade>
                                  <branch_length>0.015546487</branch_length>
                                  <clade>
                                    <branch_length>0.055950597</branch_length>
                                    <clade>
                                      <name>RC0222| Paedocypris cf. carbunculus</name>
<annotation><uri>http://v3.boldsystems.org/index.php/Public_RecordView?processid=RCYY180-11</uri></annotation>
                                      <branch_length>0.001206245</branch_length>
                                    </clade>
                                    <clade>
                                      <name>RC0223| Paedocypris cf. carbunculus</name>
<annotation><uri>http://v3.boldsystems.org/index.php/Public_RecordView?processid=RCYY181-11</uri></annotation>
                                      <branch_length>0.001875429</branch_length>
                                    </clade>
                                  </clade>
                                  <clade>
                                    <name>EUN045| Paedocypris cf. micromegethes 2</name>
<annotation><uri>http://www.ncbi.nlm.nih.gov/nuccore/JF915634</uri></annotation>
                                    <branch_length>0.034587126</branch_length>
                                  </clade>
                                </clade>
                                <clade>
                                  <branch_length>0.046929875</branch_length>
                                  <clade>
                                    <name>HM224209| Paedocypris carbunculus</name>
<annotation><uri>http://www.ncbi.nlm.nih.gov/nuccore/HM224209</uri></annotation>
                                    <branch_length>0.010019593</branch_length>
                                  </clade>
                                  <clade>
                                    <name>YGN554| Paedocypris cf. micromegethes 1</name>
<annotation><uri>http://www.ncbi.nlm.nih.gov/nuccore/JF915635</uri></annotation>
                                    <branch_length>0.019875096</branch_length>
                                  </clade>
                                </clade>
                              </clade>
                            </clade>
                            <clade>
                              <branch_length>0.133648294</branch_length>
                              <clade>
                                <branch_length>0.002116746</branch_length>
                                <clade>
                                  <branch_length>6.83591E-4</branch_length>
                                  <clade>
                                    <name>EF452887| Danionella dracula</name>
<annotation><uri>http://www.ncbi.nlm.nih.gov/nuccore/EF452887</uri></annotation>
                                    <branch_length>0.0</branch_length>
                                  </clade>
                                  <clade>
                                    <name>FJ753484| Danionella dracula</name>
<annotation><uri>http://www.ncbi.nlm.nih.gov/nuccore/FJ753484</uri></annotation>
                                    <branch_length>0.005224958</branch_length>
                                  </clade>
                                </clade>
                                <clade>
                                  <name>FJ753510| Danionella dracula</name>
<annotation><uri>http://www.ncbi.nlm.nih.gov/nuccore/FJ753510</uri></annotation>
                                  <branch_length>0.0</branch_length>
                                </clade>
                              </clade>
                              <clade>
                                <branch_length>0.004141106</branch_length>
                                <clade>
                                  <name>FJ753509| Danionella dracula</name>
<annotation><uri>http://www.ncbi.nlm.nih.gov/nuccore/FJ753509</uri></annotation>
                                  <branch_length>0.0</branch_length>
                                </clade>
                                <clade>
                                  <name>YGN118| Danionella dracula</name>
<annotation><uri>http://www.ncbi.nlm.nih.gov/nuccore/JF915581</uri></annotation>
                                  <branch_length>6.50946E-4</branch_length>
                                </clade>
                              </clade>
                            </clade>
                          </clade>
                          <clade>
                            <branch_length>0.044112557</branch_length>
                            <clade>
                              <branch_length>0.014670496</branch_length>
                              <clade>
                                <branch_length>0.026348761</branch_length>
                                <clade>
                                  <branch_length>0.014364363</branch_length>
                                  <clade>
                                    <branch_length>0.012594966</branch_length>
                                    <clade>
                                      <branch_length>4.65412E-4</branch_length>
                                      <clade>
                                        <branch_length>0.004332074</branch_length>
                                        <clade>
                                          <branch_length>0.006384289</branch_length>
                                          <clade>
                                            <branch_length>0.001802074</branch_length>
                                            <clade>
                                              <branch_length>0.001573403</branch_length>
                                              <clade>
                                                <branch_length>0.006084885</branch_length>
                                                <clade>
                                                  <branch_length>0.014456323</branch_length>
                                                  <clade>
                                                    <branch_length>9.40629E-4</branch_length>
                                                    <clade>
                                                      <branch_length>0.001333892</branch_length>
                                                      <clade>
                                                        <branch_length>7.60368E-4</branch_length>
                                                        <clade>
                                                          <branch_length>0.004817501</branch_length>
                                                          <clade>
                                                            <branch_length>0.004622501</branch_length>
                                                            <clade>
                                                              <branch_length>8.80327E-4</branch_length>
                                                              <clade>
                                                                <branch_length>0.0</branch_length>
                                                                <clade>
                                                                  <branch_length>0.0</branch_length>
                                                                  <clade>
                                                                    <branch_length>0.0</branch_length>
                                                                    <clade>
                                                                      <branch_length>0.0</branch_length>
                                                                      <clade>
                                                                        <name>RC0687| Devario sp. "giraffe"</name>
<annotation><uri>http://v3.boldsystems.org/index.php/Public_RecordView?processid=RCYY508-11</uri></annotation>
                                                                        <branch_length>0.0</branch_length>
                                                                      </clade>
                                                                      <clade>
                                                                        <name>RC0694| Devario sp. "giraffe"</name>
<annotation><uri>http://v3.boldsystems.org/index.php/Public_RecordView?processid=RCYY514-11</uri></annotation>
                                                                        <branch_length>0.0</branch_length>
                                                                      </clade>
                                                                    </clade>
                                                                    <clade>
                                                                      <name>RC0695| Devario sp. "giraffe"</name>
<annotation><uri>http://v3.boldsystems.org/index.php/Public_RecordView?processid=RCYY515-11</uri></annotation>
                                                                      <branch_length>0.0</branch_length>
                                                                    </clade>
                                                                  </clade>
                                                                  <clade>
                                                                    <name>RC0634| Devario sp. "giraffe"</name>
<annotation><uri>http://v3.boldsystems.org/index.php/Public_RecordView?processid=RCYY463-11</uri></annotation>
                                                                    <branch_length>0.0</branch_length>
                                                                  </clade>
                                                                </clade>
                                                                <clade>
                                                                  <name>RC0635| Devario sp. "giraffe"</name>
<annotation><uri>http://v3.boldsystems.org/index.php/Public_RecordView?processid=RCYY464-11</uri></annotation>
                                                                  <branch_length>0.0</branch_length>
                                                                </clade>
                                                              </clade>
                                                              <clade>
                                                                <name>RC0511| Devario sp. "giraffe"</name>
<annotation><uri>http://v3.boldsystems.org/index.php/Public_RecordView?processid=RCYY366-11</uri></annotation>
                                                                <branch_length>0.0</branch_length>
                                                              </clade>
                                                            </clade>
                                                            <clade>
                                                              <name>EUN042| Devario sp. "giraffe"</name>
<annotation><uri>http://www.ncbi.nlm.nih.gov/nuccore/JF915588</uri></annotation>
                                                              <branch_length>0.002201346</branch_length>
                                                            </clade>
                                                          </clade>
                                                          <clade>
                                                            <branch_length>0.007836237</branch_length>
                                                            <clade>
                                                              <name>RC0257| Devario sp. "giraffe"</name>
<annotation><uri>http://v3.boldsystems.org/index.php/Public_RecordView?processid=RCYY214-11</uri></annotation>
                                                              <branch_length>0.0</branch_length>
                                                            </clade>
                                                            <clade>
                                                              <name>RC0260| Devario sp. "giraffe"</name>
<annotation><uri>http://v3.boldsystems.org/index.php/Public_RecordView?processid=RCYY217-11</uri></annotation>
                                                              <branch_length>0.0</branch_length>
                                                            </clade>
                                                          </clade>
                                                        </clade>
                                                        <clade>
                                                          <branch_length>0.00779762</branch_length>
                                                          <clade>
                                                            <branch_length>9.4699E-4</branch_length>
                                                            <clade>
                                                              <branch_length>0.0</branch_length>
                                                              <clade>
                                                                <name>RC0187| Devario sp. "undet. (1)"</name>
<annotation><uri>http://v3.boldsystems.org/index.php/Public_RecordView?processid=RCYY152-11</uri></annotation>
                                                                <branch_length>0.0</branch_length>
                                                              </clade>
                                                              <clade>
                                                                <name>RC0189| Devario sp. "undet. (1)"</name>
<annotation><uri>http://v3.boldsystems.org/index.php/Public_RecordView?processid=RCYY154-11</uri></annotation>
                                                                <branch_length>0.0</branch_length>
                                                              </clade>
                                                            </clade>
                                                            <clade>
                                                              <name>RC0190| Devario sp. "undet. (1)"</name>
<annotation><uri>http://v3.boldsystems.org/index.php/Public_RecordView?processid=RCYY155-11</uri></annotation>
                                                              <branch_length>0.0</branch_length>
                                                            </clade>
                                                          </clade>
                                                          <clade>
                                                            <name>RC0188| Devario sp. "undet. (1)"</name>
<annotation><uri>http://v3.boldsystems.org/index.php/Public_RecordView?processid=RCYY153-11</uri></annotation>
                                                            <branch_length>0.002131714</branch_length>
                                                          </clade>
                                                        </clade>
                                                      </clade>
                                                      <clade>
                                                        <branch_length>0.012995087</branch_length>
                                                        <clade>
                                                          <branch_length>2.15196E-4</branch_length>
                                                          <clade>
                                                            <branch_length>4.30029E-4</branch_length>
                                                            <clade>
                                                              <branch_length>8.58572E-4</branch_length>
                                                              <clade>
                                                                <branch_length>0.001713605</branch_length>
                                                                <clade>
                                                                  <name>RC0196| Devario cf. browni</name>
<annotation><uri>http://v3.boldsystems.org/index.php/Public_RecordView?processid=RCYY161-11</uri></annotation>
                                                                  <branch_length>0.0</branch_length>
                                                                </clade>
                                                                <clade>
                                                                  <name>YGN154| Devario cf. browni</name>
<annotation><uri>http://www.ncbi.nlm.nih.gov/nuccore/JF915586</uri></annotation>
                                                                  <branch_length>0.00341491</branch_length>
                                                                </clade>
                                                              </clade>
                                                              <clade>
                                                                <name>RC0197| Devario cf. browni</name>
<annotation><uri>http://v3.boldsystems.org/index.php/Public_RecordView?processid=RCYY162-11</uri></annotation>
                                                                <branch_length>0.0</branch_length>
                                                              </clade>
                                                            </clade>
                                                            <clade>
                                                              <name>RC0198| Devario cf. browni</name>
<annotation><uri>http://v3.boldsystems.org/index.php/Public_RecordView?processid=RCYY163-11</uri></annotation>
                                                              <branch_length>0.0</branch_length>
                                                            </clade>
                                                          </clade>
                                                          <clade>
                                                            <name>RC0199| Devario cf. browni</name>
<annotation><uri>http://v3.boldsystems.org/index.php/Public_RecordView?processid=RCYY164-11</uri></annotation>
                                                            <branch_length>0.0</branch_length>
                                                          </clade>
                                                        </clade>
                                                        <clade>
                                                          <name>RC0200| Devario cf. browni</name>
<annotation><uri>http://v3.boldsystems.org/index.php/Public_RecordView?processid=RCYY165-11</uri></annotation>
                                                          <branch_length>0.0</branch_length>
                                                        </clade>
                                                      </clade>
                                                    </clade>
                                                    <clade>
                                                      <name>HM224164| Devario sp.</name>
<annotation><uri>http://www.ncbi.nlm.nih.gov/nuccore/HM224164</uri></annotation>
                                                      <branch_length>0.010412337</branch_length>
                                                    </clade>
                                                  </clade>
                                                  <clade>
                                                    <branch_length>0.008954342</branch_length>
                                                    <clade>
                                                      <branch_length>9.27239E-4</branch_length>
                                                      <clade>
                                                        <branch_length>8.27301E-4</branch_length>
                                                        <clade>
                                                          <branch_length>0.0</branch_length>
                                                          <clade>
                                                            <name>RC0531| Devario sp. "undet. (2)"</name>
<annotation><uri>http://v3.boldsystems.org/index.php/Public_RecordView?processid=RCYY384-11</uri></annotation>
                                                            <branch_length>0.0</branch_length>
                                                          </clade>
                                                          <clade>
                                                            <name>RC0532| Devario sp. "undet. (2)"</name>
<annotation><uri>http://v3.boldsystems.org/index.php/Public_RecordView?processid=RCYY385-11</uri></annotation>
                                                            <branch_length>0.0</branch_length>
                                                          </clade>
                                                        </clade>
                                                        <clade>
                                                          <name>RC0533| Devario sp. "undet. (2)"</name>
<annotation><uri>http://v3.boldsystems.org/index.php/Public_RecordView?processid=RCYY386-11</uri></annotation>
                                                          <branch_length>0.0</branch_length>
                                                        </clade>
                                                      </clade>
                                                      <clade>
                                                        <name>RC0480| Devario sp. "undet. (2)"</name>
<annotation><uri>http://v3.boldsystems.org/index.php/Public_RecordView?processid=RCYY345-11</uri></annotation>
                                                        <branch_length>7.11162E-4</branch_length>
                                                      </clade>
                                                    </clade>
                                                    <clade>
                                                      <name>RC0481| Devario sp. "undet. (2)"</name>
<annotation><uri>http://v3.boldsystems.org/index.php/Public_RecordView?processid=RCYY346-11</uri></annotation>
                                                      <branch_length>0.002159198</branch_length>
                                                    </clade>
                                                  </clade>
                                                </clade>
                                                <clade>
                                                  <name>RC0115| Devario cf. acuticephala</name>
<annotation><uri>http://v3.boldsystems.org/index.php/Public_RecordView?processid=RCYY086-11</uri></annotation>
                                                  <branch_length>0.028423169</branch_length>
                                                </clade>
                                              </clade>
                                              <clade>
                                                <name>HM224165| Devario sp. "Laos"</name>
<annotation><uri>http://www.ncbi.nlm.nih.gov/nuccore/HM224165</uri></annotation>
                                                <branch_length>0.031456044</branch_length>
                                              </clade>
                                            </clade>
                                            <clade>
                                              <name>HM224163| Devario anomalus</name>
<annotation><uri>http://www.ncbi.nlm.nih.gov/nuccore/HM224163</uri></annotation>
                                              <branch_length>0.039488899</branch_length>
                                            </clade>
                                          </clade>
                                          <clade>
                                            <branch_length>0.004736269</branch_length>
                                            <clade>
                                              <branch_length>0.025513501</branch_length>
                                              <clade>
                                                <branch_length>0.005491346</branch_length>
                                                <clade>
                                                  <branch_length>0.004718017</branch_length>
                                                  <clade>
                                                    <branch_length>0.001003101</branch_length>
                                                    <clade>
                                                      <branch_length>0.001393067</branch_length>
                                                      <clade>
                                                        <branch_length>0.0</branch_length>
                                                        <clade>
                                                          <name>RC0350| Devario cf. aequipinnatus</name>
<annotation><uri>http://v3.boldsystems.org/index.php/Public_RecordView?processid=RCYY279-11</uri></annotation>
                                                          <branch_length>0.0</branch_length>
                                                        </clade>
                                                        <clade>
                                                          <name>RC0351| Devario cf. aequipinnatus</name>
<annotation><uri>http://v3.boldsystems.org/index.php/Public_RecordView?processid=RCYY280-11</uri></annotation>
                                                          <branch_length>0.0</branch_length>
                                                        </clade>
                                                      </clade>
                                                      <clade>
                                                        <name>RC0464| Devario cf. aequipinnatus</name>
<annotation><uri>http://v3.boldsystems.org/index.php/Public_RecordView?processid=RCYY334-11</uri></annotation>
                                                        <branch_length>0.0</branch_length>
                                                      </clade>
                                                    </clade>
                                                    <clade>
                                                      <name>RC0352| Devario cf. aequipinnatus</name>
<annotation><uri>http://v3.boldsystems.org/index.php/Public_RecordView?processid=RCYY281-11</uri></annotation>
                                                      <branch_length>1.45396E-4</branch_length>
                                                    </clade>
                                                  </clade>
                                                  <clade>
                                                    <name>HQ141076| Devario aequipinnatus</name>
<annotation><uri>http://www.ncbi.nlm.nih.gov/nuccore/HQ141076</uri></annotation>
                                                    <branch_length>0.015710492</branch_length>
                                                  </clade>
                                                </clade>
                                                <clade>
                                                  <name>RC0349| Devario cf. aequipinnatus</name>
<annotation><uri>http://v3.boldsystems.org/index.php/Public_RecordView?processid=RCYY278-11</uri></annotation>
                                                  <branch_length>0.005479521</branch_length>
                                                </clade>
                                              </clade>
                                              <clade>
                                                <name>HM224154| Devario aequipinnatus</name>
<annotation><uri>http://www.ncbi.nlm.nih.gov/nuccore/HM224154</uri></annotation>
                                                <branch_length>0.008985181</branch_length>
                                              </clade>
                                            </clade>
                                            <clade>
                                              <branch_length>0.039635757</branch_length>
                                              <clade>
                                                <branch_length>0.0</branch_length>
                                                <clade>
                                                  <branch_length>0.0</branch_length>
                                                  <clade>
                                                    <name>HM224158| Devario chrysotaeniatus</name>
<annotation><uri>http://www.ncbi.nlm.nih.gov/nuccore/HM224158</uri></annotation>
                                                    <branch_length>0.0</branch_length>
                                                  </clade>
                                                  <clade>
                                                    <name>RC0258| Devario cf. chrysotaeniatus</name>
<annotation><uri>http://v3.boldsystems.org/index.php/Public_RecordView?processid=RCYY215-11</uri></annotation>
                                                    <branch_length>0.0</branch_length>
                                                  </clade>
                                                </clade>
                                                <clade>
                                                  <name>RC0261| Devario cf. chrysotaeniatus</name>
<annotation><uri>http://v3.boldsystems.org/index.php/Public_RecordView?processid=RCYY218-11</uri></annotation>
                                                  <branch_length>0.0</branch_length>
                                                </clade>
                                              </clade>
                                              <clade>
                                                <name>RC0259| Devario cf. chrysotaeniatus</name>
<annotation><uri>http://v3.boldsystems.org/index.php/Public_RecordView?processid=RCYY216-11</uri></annotation>
                                                <branch_length>0.0</branch_length>
                                              </clade>
                                            </clade>
                                          </clade>
                                        </clade>
                                        <clade>
                                          <branch_length>0.017544181</branch_length>
                                          <clade>
                                            <branch_length>0.003115085</branch_length>
                                            <clade>
                                              <branch_length>0.003646142</branch_length>
                                              <clade>
                                                <branch_length>0.019999188</branch_length>
                                                <clade>
                                                  <branch_length>0.0</branch_length>
                                                  <clade>
                                                    <branch_length>0.0</branch_length>
                                                    <clade>
                                                      <name>RC0529| Devario pathirana</name>
<annotation><uri>http://v3.boldsystems.org/index.php/Public_RecordView?processid=RCYY382-11</uri></annotation>
                                                      <branch_length>0.0</branch_length>
                                                    </clade>
                                                    <clade>
                                                      <name>RC0530| Devario pathirana</name>
<annotation><uri>http://v3.boldsystems.org/index.php/Public_RecordView?processid=RCYY383-11</uri></annotation>
                                                      <branch_length>0.0</branch_length>
                                                    </clade>
                                                  </clade>
                                                  <clade>
                                                    <name>RC0692| Devario pathirana</name>
<annotation><uri>http://v3.boldsystems.org/index.php/Public_RecordView?processid=RCYY512-11</uri></annotation>
                                                    <branch_length>0.0</branch_length>
                                                  </clade>
                                                </clade>
                                                <clade>
                                                  <name>RC0693| Devario pathirana</name>
<annotation><uri>http://v3.boldsystems.org/index.php/Public_RecordView?processid=RCYY513-11</uri></annotation>
                                                  <branch_length>0.0</branch_length>
                                                </clade>
                                              </clade>
                                              <clade>
                                                <name>EF452866| Devario devario</name>
<annotation><uri>http://www.ncbi.nlm.nih.gov/nuccore/EF452866</uri></annotation>
                                                <branch_length>0.019732634</branch_length>
                                              </clade>
                                            </clade>
                                            <clade>
                                              <branch_length>0.023895054</branch_length>
                                              <clade>
                                                <branch_length>0.001003104</branch_length>
                                                <clade>
                                                  <branch_length>7.06768E-4</branch_length>
                                                  <clade>
                                                    <name>RC0586| Devario cf. devario</name>
<annotation><uri>http://v3.boldsystems.org/index.php/Public_RecordView?processid=RCYY424-11</uri></annotation>
                                                    <branch_length>0.0</branch_length>
                                                  </clade>
                                                  <clade>
                                                    <name>RC0587| Devario cf. devario</name>
<annotation><uri>http://v3.boldsystems.org/index.php/Public_RecordView?processid=RCYY425-11</uri></annotation>
                                                    <branch_length>0.0</branch_length>
                                                  </clade>
                                                </clade>
                                                <clade>
                                                  <name>RC0585| Devario cf. devario</name>
<annotation><uri>http://v3.boldsystems.org/index.php/Public_RecordView?processid=RCYY423-11</uri></annotation>
                                                  <branch_length>8.31695E-4</branch_length>
                                                </clade>
                                              </clade>
                                              <clade>
                                                <name>RC0510| Devario cf. devario</name>
<annotation><uri>http://v3.boldsystems.org/index.php/Public_RecordView?processid=RCYY365-11</uri></annotation>
                                                <branch_length>0.002083333</branch_length>
                                              </clade>
                                            </clade>
                                          </clade>
                                          <clade>
                                            <branch_length>0.020176311</branch_length>
                                            <clade>
                                              <branch_length>0.003738888</branch_length>
                                              <clade>
                                                <branch_length>0.001032939</branch_length>
                                                <clade>
                                                  <branch_length>0.003129339</branch_length>
                                                  <clade>
                                                    <name>GU574746| Devario malabaricus</name>
<annotation><uri>http://www.ncbi.nlm.nih.gov/nuccore/GU574746</uri></annotation>
                                                    <branch_length>0.0</branch_length>
                                                  </clade>
                                                  <clade>
                                                    <name>GU574749| Devario malabaricus</name>
<annotation><uri>http://www.ncbi.nlm.nih.gov/nuccore/GU574749</uri></annotation>
                                                    <branch_length>0.00369782</branch_length>
                                                  </clade>
                                                </clade>
                                                <clade>
                                                  <name>GU574748| Devario malabaricus</name>
<annotation><uri>http://www.ncbi.nlm.nih.gov/nuccore/GU574748</uri></annotation>
                                                  <branch_length>0.0</branch_length>
                                                </clade>
                                              </clade>
                                              <clade>
                                                <name>GU574747| Devario malabaricus</name>
<annotation><uri>http://www.ncbi.nlm.nih.gov/nuccore/GU574747</uri></annotation>
                                                <branch_length>6.00131E-4</branch_length>
                                              </clade>
                                            </clade>
                                            <clade>
                                              <branch_length>0.00435958</branch_length>
                                              <clade>
                                                <branch_length>0.0</branch_length>
                                                <clade>
                                                  <branch_length>0.0</branch_length>
                                                  <clade>
                                                    <branch_length>0.0</branch_length>
                                                    <clade>
                                                      <name>RC0410| Devario malabaricus</name>
<annotation><uri>http://v3.boldsystems.org/index.php/Public_RecordView?processid=RCYY323-11</uri></annotation>
                                                      <branch_length>0.0</branch_length>
                                                    </clade>
                                                    <clade>
                                                      <name>RC0733| Devario malabaricus</name>
<annotation><uri>http://v3.boldsystems.org/index.php/Public_RecordView?processid=RCYY534-11</uri></annotation>
                                                      <branch_length>0.0</branch_length>
                                                    </clade>
                                                  </clade>
                                                  <clade>
                                                    <branch_length>0.0</branch_length>
                                                    <clade>
                                                      <name>RC0408| Devario malabaricus</name>
<annotation><uri>http://v3.boldsystems.org/index.php/Public_RecordView?processid=RCYY321-11</uri></annotation>
                                                      <branch_length>0.0</branch_length>
                                                    </clade>
                                                    <clade>
                                                      <name>RC0409| Devario malabaricus</name>
<annotation><uri>http://v3.boldsystems.org/index.php/Public_RecordView?processid=RCYY322-11</uri></annotation>
                                                      <branch_length>0.0</branch_length>
                                                    </clade>
                                                  </clade>
                                                </clade>
                                                <clade>
                                                  <branch_length>0.0</branch_length>
                                                  <clade>
                                                    <name>RC0406| Devario malabaricus</name>
<annotation><uri>http://v3.boldsystems.org/index.php/Public_RecordView?processid=RCYY319-11</uri></annotation>
                                                    <branch_length>0.0</branch_length>
                                                  </clade>
                                                  <clade>
                                                    <name>RC0407| Devario malabaricus</name>
<annotation><uri>http://v3.boldsystems.org/index.php/Public_RecordView?processid=RCYY320-11</uri></annotation>
                                                    <branch_length>0.0</branch_length>
                                                  </clade>
                                                </clade>
                                              </clade>
                                              <clade>
                                                <branch_length>0.0</branch_length>
                                                <clade>
                                                  <name>HM224157| Devario cf. malabaricus</name>
<annotation><uri>http://www.ncbi.nlm.nih.gov/nuccore/HM224157</uri></annotation>
                                                  <branch_length>0.0</branch_length>
                                                </clade>
                                                <clade>
                                                  <name>RC0462| Devario malabaricus</name>
<annotation><uri>http://v3.boldsystems.org/index.php/Public_RecordView?processid=RCYY333-11</uri></annotation>
                                                  <branch_length>0.0</branch_length>
                                                </clade>
                                              </clade>
                                            </clade>
                                          </clade>
                                        </clade>
                                      </clade>
                                      <clade>
                                        <name>HM224159| Devario laoensis</name>
<annotation><uri>http://www.ncbi.nlm.nih.gov/nuccore/HM224159</uri></annotation>
                                        <branch_length>0.042009659</branch_length>
                                      </clade>
                                    </clade>
                                    <clade>
                                      <branch_length>0.022967733</branch_length>
                                      <clade>
                                        <branch_length>0.016550512</branch_length>
                                        <clade>
                                          <branch_length>0.004028982</branch_length>
                                          <clade>
                                            <name>HM224160| Devario regina</name>
<annotation><uri>http://www.ncbi.nlm.nih.gov/nuccore/HM224160</uri></annotation>
                                            <branch_length>0.010510118</branch_length>
                                          </clade>
                                          <clade>
                                            <name>HM224161| Devario regina</name>
<annotation><uri>http://www.ncbi.nlm.nih.gov/nuccore/HM224161</uri></annotation>
                                            <branch_length>0.013043888</branch_length>
                                          </clade>
                                        </clade>
                                        <clade>
                                          <name>FJ753489| Devario regina</name>
<annotation><uri>http://www.ncbi.nlm.nih.gov/nuccore/FJ753489</uri></annotation>
                                          <branch_length>0.011804455</branch_length>
                                        </clade>
                                      </clade>
                                      <clade>
                                        <branch_length>0.038786269</branch_length>
                                        <clade>
                                          <name>HM224155| Devario annandalei</name>
<annotation><uri>http://www.ncbi.nlm.nih.gov/nuccore/HM224155</uri></annotation>
                                          <branch_length>0.0</branch_length>
                                        </clade>
                                        <clade>
                                          <name>YGN072| Devario sp. "TW04"</name>
<annotation><uri>http://www.ncbi.nlm.nih.gov/nuccore/JF915587</uri></annotation>
                                          <branch_length>0.0</branch_length>
                                        </clade>
                                      </clade>
                                    </clade>
                                  </clade>
                                  <clade>
                                    <branch_length>0.029219565</branch_length>
                                    <clade>
                                      <branch_length>0.003743546</branch_length>
                                      <clade>
                                        <branch_length>0.038961655</branch_length>
                                        <clade>
                                          <branch_length>0.0</branch_length>
                                          <clade>
                                            <name>RC0252| Devario sp. "purple cypris"</name>
<annotation><uri>http://v3.boldsystems.org/index.php/Public_RecordView?processid=RCYY210-11</uri></annotation>
                                            <branch_length>0.0</branch_length>
                                          </clade>
                                          <clade>
                                            <name>RC0253| Devario sp. "purple cypris"</name>
<annotation><uri>http://v3.boldsystems.org/index.php/Public_RecordView?processid=RCYY211-11</uri></annotation>
                                            <branch_length>0.0</branch_length>
                                          </clade>
                                        </clade>
                                        <clade>
                                          <branch_length>0.0</branch_length>
                                          <clade>
                                            <name>RC0250| Devario sp. "purple cypris"</name>
<annotation><uri>http://v3.boldsystems.org/index.php/Public_RecordView?processid=RCYY208-11</uri></annotation>
                                            <branch_length>0.0</branch_length>
                                          </clade>
                                          <clade>
                                            <name>RC0251| Devario sp. "purple cypris"</name>
<annotation><uri>http://v3.boldsystems.org/index.php/Public_RecordView?processid=RCYY209-11</uri></annotation>
                                            <branch_length>0.0</branch_length>
                                          </clade>
                                        </clade>
                                      </clade>
                                      <clade>
                                        <name>HM224162| Devario shanensis</name>
<annotation><uri>http://www.ncbi.nlm.nih.gov/nuccore/HM224162</uri></annotation>
                                        <branch_length>0.036431124</branch_length>
                                      </clade>
                                    </clade>
                                    <clade>
                                      <branch_length>0.040766627</branch_length>
                                      <clade>
                                        <branch_length>4.67931E-4</branch_length>
                                        <clade>
                                          <branch_length>9.05787E-4</branch_length>
                                          <clade>
                                            <branch_length>2.57479E-4</branch_length>
                                            <clade>
                                              <branch_length>5.7292E-5</branch_length>
                                              <clade>
                                                <branch_length>1.14489E-4</branch_length>
                                                <clade>
                                                  <branch_length>2.28789E-4</branch_length>
                                                  <clade>
                                                    <branch_length>4.18677E-4</branch_length>
                                                    <clade>
                                                      <branch_length>0.001309359</branch_length>
                                                      <clade>
                                                        <name>RC0689| Devario auropurpureus</name>
<annotation><uri>http://v3.boldsystems.org/index.php/Public_RecordView?processid=RCYY510-11</uri></annotation>
                                                        <branch_length>0.0</branch_length>
                                                      </clade>
                                                      <clade>
                                                        <name>RC0691| Devario auropurpureus</name>
<annotation><uri>http://v3.boldsystems.org/index.php/Public_RecordView?processid=RCYY511-11</uri></annotation>
                                                        <branch_length>0.0</branch_length>
                                                      </clade>
                                                    </clade>
                                                    <clade>
                                                      <name>YGN246| Devario auropurpureus</name>
<annotation><uri>http://www.ncbi.nlm.nih.gov/nuccore/JF915582</uri></annotation>
                                                      <branch_length>3.06151E-4</branch_length>
                                                    </clade>
                                                  </clade>
                                                  <clade>
                                                    <name>HM224156| Devario auropurpureus</name>
<annotation><uri>http://www.ncbi.nlm.nih.gov/nuccore/HM224156</uri></annotation>
                                                    <branch_length>0.0</branch_length>
                                                  </clade>
                                                </clade>
                                                <clade>
                                                  <name>YGN485| Devario auropurpureus</name>
<annotation><uri>http://www.ncbi.nlm.nih.gov/nuccore/JF915584</uri></annotation>
                                                  <branch_length>0.0</branch_length>
                                                </clade>
                                              </clade>
                                              <clade>
                                                <name>YGN509| Devario auropurpureus</name>
<annotation><uri>http://www.ncbi.nlm.nih.gov/nuccore/JF915585</uri></annotation>
                                                <branch_length>0.0</branch_length>
                                              </clade>
                                            </clade>
                                            <clade>
                                              <name>YGN398| Devario auropurpureus</name>
<annotation><uri>http://www.ncbi.nlm.nih.gov/nuccore/JF915583</uri></annotation>
                                              <branch_length>0.0</branch_length>
                                            </clade>
                                          </clade>
                                          <clade>
                                            <name>FJ753490| Devario auropurpureus</name>
<annotation><uri>http://www.ncbi.nlm.nih.gov/nuccore/FJ753490</uri></annotation>
                                            <branch_length>0.00128354</branch_length>
                                          </clade>
                                        </clade>
                                        <clade>
                                          <name>RC0610| Devario auropurpureus</name>
<annotation><uri>http://v3.boldsystems.org/index.php/Public_RecordView?processid=RCYY443-11</uri></annotation>
                                          <branch_length>0.002177729</branch_length>
                                        </clade>
                                      </clade>
                                      <clade>
                                        <name>EF452889| Devario auropurpureus</name>
<annotation><uri>http://www.ncbi.nlm.nih.gov/nuccore/EF452889</uri></annotation>
                                        <branch_length>0.00107288</branch_length>
                                      </clade>
                                    </clade>
                                  </clade>
                                </clade>
                                <clade>
                                  <branch_length>0.052619709</branch_length>
                                  <clade>
                                    <branch_length>0.014103444</branch_length>
                                    <clade>
                                      <branch_length>0.004053276</branch_length>
                                      <clade>
                                        <branch_length>0.01383654</branch_length>
                                        <clade>
                                          <name>EUN162| Microrasbora rubescens</name>
<annotation><uri>http://www.ncbi.nlm.nih.gov/nuccore/JF915629</uri></annotation>
                                          <branch_length>0.0</branch_length>
                                        </clade>
                                        <clade>
                                          <name>RC0662| Microrasbora rubescens</name>
<annotation><uri>http://v3.boldsystems.org/index.php/Public_RecordView?processid=RCYY485-11</uri></annotation>
                                          <branch_length>0.0</branch_length>
                                        </clade>
                                      </clade>
                                      <clade>
                                        <name>EF452890| Microrasbora rubescens</name>
<annotation><uri>http://www.ncbi.nlm.nih.gov/nuccore/EF452890</uri></annotation>
                                        <branch_length>0.016109631</branch_length>
                                      </clade>
                                    </clade>
                                    <clade>
                                      <branch_length>0.017433203</branch_length>
                                      <clade>
                                        <branch_length>0.0</branch_length>
                                        <clade>
                                          <branch_length>0.0</branch_length>
                                          <clade>
                                            <branch_length>0.0</branch_length>
                                            <clade>
                                              <name>RC0681| Microrasbora cf. rubescens</name>
<annotation><uri>http://v3.boldsystems.org/index.php/Public_RecordView?processid=RCYY502-11</uri></annotation>
                                              <branch_length>0.0</branch_length>
                                            </clade>
                                            <clade>
                                              <name>RC0682| Microrasbora cf. rubescens</name>
<annotation><uri>http://v3.boldsystems.org/index.php/Public_RecordView?processid=RCYY503-11</uri></annotation>
                                              <branch_length>0.0</branch_length>
                                            </clade>
                                          </clade>
                                          <clade>
                                            <name>RC0683| Microrasbora cf. rubescens</name>
<annotation><uri>http://v3.boldsystems.org/index.php/Public_RecordView?processid=RCYY504-11</uri></annotation>
                                            <branch_length>0.0</branch_length>
                                          </clade>
                                        </clade>
                                        <clade>
                                          <name>RC0684| Microrasbora cf. rubescens</name>
<annotation><uri>http://v3.boldsystems.org/index.php/Public_RecordView?processid=RCYY505-11</uri></annotation>
                                          <branch_length>0.0</branch_length>
                                        </clade>
                                      </clade>
                                      <clade>
                                        <name>RC0685| Microrasbora cf. rubescens</name>
<annotation><uri>http://v3.boldsystems.org/index.php/Public_RecordView?processid=RCYY506-11</uri></annotation>
                                        <branch_length>0.0</branch_length>
                                      </clade>
                                    </clade>
                                  </clade>
                                  <clade>
                                    <branch_length>0.035046824</branch_length>
                                    <clade>
                                      <branch_length>0.0</branch_length>
                                      <clade>
                                        <branch_length>0.0</branch_length>
                                        <clade>
                                          <name>RC0113| Devario sondhii</name>
<annotation><uri>http://v3.boldsystems.org/index.php/Public_RecordView?processid=RCYY084-11</uri></annotation>
                                          <branch_length>0.0</branch_length>
                                        </clade>
                                        <clade>
                                          <name>RC0114| Devario sondhii</name>
<annotation><uri>http://v3.boldsystems.org/index.php/Public_RecordView?processid=RCYY085-11</uri></annotation>
                                          <branch_length>0.0</branch_length>
                                        </clade>
                                      </clade>
                                      <clade>
                                        <name>RC0167| Devario sondhii</name>
<annotation><uri>http://v3.boldsystems.org/index.php/Public_RecordView?processid=RCYY132-11</uri></annotation>
                                        <branch_length>0.0</branch_length>
                                      </clade>
                                    </clade>
                                    <clade>
                                      <branch_length>0.0</branch_length>
                                      <clade>
                                        <name>RC0165| Devario sondhii</name>
<annotation><uri>http://v3.boldsystems.org/index.php/Public_RecordView?processid=RCYY130-11</uri></annotation>
                                        <branch_length>0.0</branch_length>
                                      </clade>
                                      <clade>
                                        <name>RC0166| Devario sondhii</name>
<annotation><uri>http://v3.boldsystems.org/index.php/Public_RecordView?processid=RCYY131-11</uri></annotation>
                                        <branch_length>0.0</branch_length>
                                      </clade>
                                    </clade>
                                  </clade>
                                </clade>
                              </clade>
                              <clade>
                                <branch_length>0.058113966</branch_length>
                                <clade>
                                  <branch_length>0.031608894</branch_length>
                                  <clade>
                                    <branch_length>0.00532443</branch_length>
                                    <clade>
                                      <branch_length>0.007612361</branch_length>
                                      <clade>
                                        <branch_length>0.004733931</branch_length>
                                        <clade>
                                          <branch_length>3.38815E-4</branch_length>
                                          <clade>
                                            <name>RC0235| Microdevario kubotai</name>
<annotation><uri>http://v3.boldsystems.org/index.php/Public_RecordView?processid=RCYY193-11</uri></annotation>
                                            <branch_length>0.0</branch_length>
                                          </clade>
                                          <clade>
                                            <name>RC0492| Microdevario kubotai</name>
<annotation><uri>http://v3.boldsystems.org/index.php/Public_RecordView?processid=RCYY354-11</uri></annotation>
                                            <branch_length>0.0</branch_length>
                                          </clade>
                                        </clade>
                                        <clade>
                                          <name>RC0234| Microdevario kubotai</name>
<annotation><uri>http://v3.boldsystems.org/index.php/Public_RecordView?processid=RCYY192-11</uri></annotation>
                                          <branch_length>0.004285486</branch_length>
                                        </clade>
                                      </clade>
                                      <clade>
                                        <name>FJ753491| Microdevario kubotai</name>
<annotation><uri>http://www.ncbi.nlm.nih.gov/nuccore/FJ753491</uri></annotation>
                                        <branch_length>0.010902266</branch_length>
                                      </clade>
                                    </clade>
                                    <clade>
                                      <branch_length>0.013772327</branch_length>
                                      <clade>
                                        <branch_length>0.001034454</branch_length>
                                        <clade>
                                          <name>RC0601| Microdevario kubotai</name>
<annotation><uri>http://v3.boldsystems.org/index.php/Public_RecordView?processid=RCYY435-11</uri></annotation>
                                          <branch_length>0.001553672</branch_length>
                                        </clade>
                                        <clade>
                                          <name>RC0602| Microdevario kubotai</name>
<annotation><uri>http://v3.boldsystems.org/index.php/Public_RecordView?processid=RCYY436-11</uri></annotation>
                                          <branch_length>0.0</branch_length>
                                        </clade>
                                      </clade>
                                      <clade>
                                        <name>YGN510| Microdevario kubotai</name>
<annotation><uri>http://www.ncbi.nlm.nih.gov/nuccore/JF915625</uri></annotation>
                                        <branch_length>5.06383E-4</branch_length>
                                      </clade>
                                    </clade>
                                  </clade>
                                  <clade>
                                    <branch_length>0.024020129</branch_length>
                                    <clade>
                                      <name>EF452868| Microdevario kubotai</name>
<annotation><uri>http://www.ncbi.nlm.nih.gov/nuccore/EF452868</uri></annotation>
                                      <branch_length>0.002030095</branch_length>
                                    </clade>
                                    <clade>
                                      <name>HM224177| Microdevario kubotai</name>
<annotation><uri>http://www.ncbi.nlm.nih.gov/nuccore/HM224177</uri></annotation>
                                      <branch_length>0.002621101</branch_length>
                                    </clade>
                                  </clade>
                                </clade>
                                <clade>
                                  <branch_length>0.065615929</branch_length>
                                  <clade>
                                    <branch_length>3.8121E-5</branch_length>
                                    <clade>
                                      <branch_length>0.0</branch_length>
                                      <clade>
                                        <branch_length>0.0</branch_length>
                                        <clade>
                                          <branch_length>0.0</branch_length>
                                          <clade>
                                            <name>RC0618| Microdevario nana</name>
<annotation><uri>http://v3.boldsystems.org/index.php/Public_RecordView?processid=RCYY449-11</uri></annotation>
                                            <branch_length>0.0</branch_length>
                                          </clade>
                                          <clade>
                                            <name>RC0619| Microdevario nana</name>
<annotation><uri>http://v3.boldsystems.org/index.php/Public_RecordView?processid=RCYY450-11</uri></annotation>
                                            <branch_length>0.0</branch_length>
                                          </clade>
                                        </clade>
                                        <clade>
                                          <name>RC0621| Microdevario nana</name>
<annotation><uri>http://v3.boldsystems.org/index.php/Public_RecordView?processid=RCYY452-11</uri></annotation>
                                          <branch_length>0.0</branch_length>
                                        </clade>
                                      </clade>
                                      <clade>
                                        <name>RC0622| Microdevario nana</name>
<annotation><uri>http://v3.boldsystems.org/index.php/Public_RecordView?processid=RCYY453-11</uri></annotation>
                                        <branch_length>0.0</branch_length>
                                      </clade>
                                    </clade>
                                    <clade>
                                      <name>EUN161| Microdevario nana</name>
<annotation><uri>http://www.ncbi.nlm.nih.gov/nuccore/JF915628</uri></annotation>
                                      <branch_length>0.0</branch_length>
                                    </clade>
                                  </clade>
                                  <clade>
                                    <name>RC0620| Microdevario nana</name>
<annotation><uri>http://v3.boldsystems.org/index.php/Public_RecordView?processid=RCYY451-11</uri></annotation>
                                    <branch_length>0.001500341</branch_length>
                                  </clade>
                                </clade>
                              </clade>
                            </clade>
                            <clade>
                              <branch_length>0.023717118</branch_length>
                              <clade>
                                <branch_length>0.024180579</branch_length>
                                <clade>
                                  <branch_length>0.00474908</branch_length>
                                  <clade>
                                    <branch_length>0.04172655</branch_length>
                                    <clade>
                                      <branch_length>0.056376115</branch_length>
                                      <clade>
                                        <name>HM224171| Laubuca fasciata</name>
<annotation><uri>http://www.ncbi.nlm.nih.gov/nuccore/HM224171</uri></annotation>
                                        <branch_length>0.0</branch_length>
                                      </clade>
                                      <clade>
                                        <name>HM224172| Laubuca laubuca</name>
<annotation><uri>http://www.ncbi.nlm.nih.gov/nuccore/HM224172</uri></annotation>
                                        <branch_length>0.0</branch_length>
                                      </clade>
                                    </clade>
                                    <clade>
                                      <name>HM224173| Laubuca sp.</name>
<annotation><uri>http://www.ncbi.nlm.nih.gov/nuccore/HM224173</uri></annotation>
                                      <branch_length>0.072365208</branch_length>
                                    </clade>
                                  </clade>
                                  <clade>
                                    <name>HM224170| Laubuca caeruleostigmata</name>
<annotation><uri>http://www.ncbi.nlm.nih.gov/nuccore/HM224170</uri></annotation>
                                    <branch_length>0.113425362</branch_length>
                                  </clade>
                                </clade>
                                <clade>
                                  <name>EF452891| Chela cachius</name>
<annotation><uri>http://www.ncbi.nlm.nih.gov/nuccore/EF452891</uri></annotation>
                                  <branch_length>0.088443736</branch_length>
                                </clade>
                              </clade>
                              <clade>
                                <branch_length>0.103736032</branch_length>
                                <clade>
                                  <branch_length>4.27421E-4</branch_length>
                                  <clade>
                                    <branch_length>3.28035E-4</branch_length>
                                    <clade>
                                      <branch_length>4.676E-6</branch_length>
                                      <clade>
                                        <branch_length>9.345E-6</branch_length>
                                        <clade>
                                          <branch_length>0.001557138</branch_length>
                                          <clade>
                                            <name>RC0333| Chela dadyburjori</name>
<annotation><uri>http://v3.boldsystems.org/index.php/Public_RecordView?processid=RCYY262-11</uri></annotation>
                                            <branch_length>0.0</branch_length>
                                          </clade>
                                          <clade>
                                            <name>RC0337| Chela dadyburjori</name>
<annotation><uri>http://v3.boldsystems.org/index.php/Public_RecordView?processid=RCYY266-11</uri></annotation>
                                            <branch_length>0.0</branch_length>
                                          </clade>
                                        </clade>
                                        <clade>
                                          <name>FJ753506| Chela dadyburjori</name>
<annotation><uri>http://www.ncbi.nlm.nih.gov/nuccore/FJ753506</uri></annotation>
                                          <branch_length>0.0</branch_length>
                                        </clade>
                                      </clade>
                                      <clade>
                                        <name>EF452892| Chela dadyburjori</name>
<annotation><uri>http://www.ncbi.nlm.nih.gov/nuccore/EF452892</uri></annotation>
                                        <branch_length>0.0</branch_length>
                                      </clade>
                                    </clade>
                                    <clade>
                                      <name>RC0334| Chela dadyburjori</name>
<annotation><uri>http://v3.boldsystems.org/index.php/Public_RecordView?processid=RCYY263-11</uri></annotation>
                                      <branch_length>0.0</branch_length>
                                    </clade>
                                  </clade>
                                  <clade>
                                    <name>RC0335| Chela dadyburjori</name>
<annotation><uri>http://v3.boldsystems.org/index.php/Public_RecordView?processid=RCYY264-11</uri></annotation>
                                    <branch_length>0.001210133</branch_length>
                                  </clade>
                                </clade>
                                <clade>
                                  <name>RC0336| Chela dadyburjori</name>
<annotation><uri>http://v3.boldsystems.org/index.php/Public_RecordView?processid=RCYY265-11</uri></annotation>
                                  <branch_length>0.001112376</branch_length>
                                </clade>
                              </clade>
                            </clade>
                          </clade>
                        </clade>
                        <clade>
                          <branch_length>0.025281909</branch_length>
                          <clade>
                            <branch_length>9.60952E-4</branch_length>
                            <clade>
                              <branch_length>0.005663733</branch_length>
                              <clade>
                                <branch_length>0.003096935</branch_length>
                                <clade>
                                  <branch_length>0.003008269</branch_length>
                                  <clade>
                                    <branch_length>0.002260868</branch_length>
                                    <clade>
                                      <branch_length>0.017076084</branch_length>
                                      <clade>
                                        <branch_length>0.031689881</branch_length>
                                        <clade>
                                          <branch_length>4.07675E-4</branch_length>
                                          <clade>
                                            <branch_length>4.50454E-4</branch_length>
                                            <clade>
                                              <branch_length>4.74686E-4</branch_length>
                                              <clade>
                                                <branch_length>6.86618E-4</branch_length>
                                                <clade>
                                                  <branch_length>7.9607E-4</branch_length>
                                                  <clade>
                                                    <branch_length>0.0</branch_length>
                                                    <clade>
                                                      <name>EUN041| Danio aff. kyathit</name>
<annotation><uri>http://www.ncbi.nlm.nih.gov/nuccore/JF915572</uri></annotation>
                                                      <branch_length>0.0</branch_length>
                                                    </clade>
                                                    <clade>
                                                      <name>RC0121| Danio aff. kyathit</name>
<annotation><uri>http://v3.boldsystems.org/index.php/Public_RecordView?processid=RCYY092-11</uri></annotation>
                                                      <branch_length>0.0</branch_length>
                                                    </clade>
                                                  </clade>
                                                  <clade>
                                                    <name>EUN179| Danio aff. kyathit</name>
<annotation><uri>http://www.ncbi.nlm.nih.gov/nuccore/JF915573</uri></annotation>
                                                    <branch_length>0.0</branch_length>
                                                  </clade>
                                                </clade>
                                                <clade>
                                                  <name>RC0405| Danio aff. kyathit</name>
<annotation><uri>http://v3.boldsystems.org/index.php/Public_RecordView?processid=RCYY318-11</uri></annotation>
                                                  <branch_length>7.42392E-4</branch_length>
                                                </clade>
                                              </clade>
                                              <clade>
                                                <name>EF452862| Danio kyathit</name>
<annotation><uri>http://www.ncbi.nlm.nih.gov/nuccore/EF452862</uri></annotation>
                                                <branch_length>0.002399819</branch_length>
                                              </clade>
                                            </clade>
                                            <clade>
                                              <name>RC0120| Danio aff. kyathit</name>
<annotation><uri>http://v3.boldsystems.org/index.php/Public_RecordView?processid=RCYY091-11</uri></annotation>
                                              <branch_length>0.001067346</branch_length>
                                            </clade>
                                          </clade>
                                          <clade>
                                            <name>RC0066| Danio aff. kyathit</name>
<annotation><uri>http://v3.boldsystems.org/index.php/Public_RecordView?processid=RCYY050-11</uri></annotation>
                                            <branch_length>0.001090383</branch_length>
                                          </clade>
                                        </clade>
                                        <clade>
                                          <name>RC0065| Danio aff. kyathit</name>
<annotation><uri>http://v3.boldsystems.org/index.php/Public_RecordView?processid=RCYY049-11</uri></annotation>
                                          <branch_length>0.001133162</branch_length>
                                        </clade>
                                      </clade>
                                      <clade>
                                        <branch_length>0.032853383</branch_length>
                                        <clade>
                                          <branch_length>0.001023088</branch_length>
                                          <clade>
                                            <branch_length>0.001570829</branch_length>
                                            <clade>
                                              <name>HM224148| Danio kyathit</name>
<annotation><uri>http://www.ncbi.nlm.nih.gov/nuccore/HM224148</uri></annotation>
                                              <branch_length>0.0</branch_length>
                                            </clade>
                                            <clade>
                                              <name>RC0064| Danio kyathit</name>
<annotation><uri>http://v3.boldsystems.org/index.php/Public_RecordView?processid=RCYY048-11</uri></annotation>
                                              <branch_length>0.0</branch_length>
                                            </clade>
                                          </clade>
                                          <clade>
                                            <branch_length>0.001646503</branch_length>
                                            <clade>
                                              <branch_length>0.001039795</branch_length>
                                              <clade>
                                                <branch_length>0.001987105</branch_length>
                                                <clade>
                                                  <branch_length>0.001328934</branch_length>
                                                  <clade>
                                                    <name>RC0129| Danio kyathit</name>
<annotation><uri>http://v3.boldsystems.org/index.php/Public_RecordView?processid=RCYY098-11</uri></annotation>
                                                    <branch_length>0.0</branch_length>
                                                  </clade>
                                                  <clade>
                                                    <name>YGN014| Danio kyathit</name>
<annotation><uri>http://www.ncbi.nlm.nih.gov/nuccore/JF915571</uri></annotation>
                                                    <branch_length>0.002638229</branch_length>
                                                  </clade>
                                                </clade>
                                                <clade>
                                                  <name>RC0131| Danio kyathit</name>
<annotation><uri>http://v3.boldsystems.org/index.php/Public_RecordView?processid=RCYY100-11</uri></annotation>
                                                  <branch_length>0.0</branch_length>
                                                </clade>
                                              </clade>
                                              <clade>
                                                <name>RC0130| Danio kyathit</name>
<annotation><uri>http://v3.boldsystems.org/index.php/Public_RecordView?processid=RCYY099-11</uri></annotation>
                                                <branch_length>0.0</branch_length>
                                              </clade>
                                            </clade>
                                            <clade>
                                              <name>RC0090| Danio kyathit</name>
<annotation><uri>http://v3.boldsystems.org/index.php/Public_RecordView?processid=RCYY066-11</uri></annotation>
                                              <branch_length>3.08141E-4</branch_length>
                                            </clade>
                                          </clade>
                                        </clade>
                                        <clade>
                                          <name>YGN338| Danio kyathit</name>
<annotation><uri>http://www.ncbi.nlm.nih.gov/nuccore/JF915574</uri></annotation>
                                          <branch_length>0.003641748</branch_length>
                                        </clade>
                                      </clade>
                                    </clade>
                                    <clade>
                                      <branch_length>0.054351033</branch_length>
                                      <clade>
                                        <branch_length>0.001071767</branch_length>
                                        <clade>
                                          <branch_length>0.001345798</branch_length>
                                          <clade>
                                            <branch_length>0.001575257</branch_length>
                                            <clade>
                                              <name>RC0242| Danio nigrofasciatus</name>
<annotation><uri>http://v3.boldsystems.org/index.php/Public_RecordView?processid=RCYY200-11</uri></annotation>
                                              <branch_length>0.0</branch_length>
                                            </clade>
                                            <clade>
                                              <name>RC0244| Danio nigrofasciatus</name>
<annotation><uri>http://v3.boldsystems.org/index.php/Public_RecordView?processid=RCYY202-11</uri></annotation>
                                              <branch_length>0.0</branch_length>
                                            </clade>
                                          </clade>
                                          <clade>
                                            <name>RC0243| Danio nigrofasciatus</name>
<annotation><uri>http://v3.boldsystems.org/index.php/Public_RecordView?processid=RCYY201-11</uri></annotation>
                                            <branch_length>0.0</branch_length>
                                          </clade>
                                        </clade>
                                        <clade>
                                          <name>HM224150| Danio nigrofasciatus</name>
<annotation><uri>http://www.ncbi.nlm.nih.gov/nuccore/HM224150</uri></annotation>
                                          <branch_length>1.95039E-4</branch_length>
                                        </clade>
                                      </clade>
                                      <clade>
                                        <branch_length>0.002888856</branch_length>
                                        <clade>
                                          <branch_length>5.8236E-5</branch_length>
                                          <clade>
                                            <branch_length>0.0</branch_length>
                                            <clade>
                                              <name>RC0081| Danio nigrofasciatus</name>
<annotation><uri>http://v3.boldsystems.org/index.php/Public_RecordView?processid=RCYY060-11</uri></annotation>
                                              <branch_length>0.0</branch_length>
                                            </clade>
                                            <clade>
                                              <name>RC0082| Danio nigrofasciatus</name>
<annotation><uri>http://v3.boldsystems.org/index.php/Public_RecordView?processid=RCYY061-11</uri></annotation>
                                              <branch_length>0.0</branch_length>
                                            </clade>
                                          </clade>
                                          <clade>
                                            <name>EUN034| Danio nigrofasciatus</name>
<annotation><uri>http://www.ncbi.nlm.nih.gov/nuccore/JF915576</uri></annotation>
                                            <branch_length>0.0</branch_length>
                                          </clade>
                                        </clade>
                                        <clade>
                                          <name>EF452863| Danio nigrofasciatus</name>
<annotation><uri>http://www.ncbi.nlm.nih.gov/nuccore/EF452863</uri></annotation>
                                          <branch_length>0.001534122</branch_length>
                                        </clade>
                                      </clade>
                                    </clade>
                                  </clade>
                                  <clade>
                                    <branch_length>0.045210138</branch_length>
                                    <clade>
                                      <branch_length>0.00107446</branch_length>
                                      <clade>
                                        <name>RC0062| Danio tinwini</name>
<annotation><uri>http://v3.boldsystems.org/index.php/Public_RecordView?processid=RCYY046-11</uri></annotation>
                                        <branch_length>0.001603363</branch_length>
                                      </clade>
                                      <clade>
                                        <name>RC0063| Danio tinwini</name>
<annotation><uri>http://v3.boldsystems.org/index.php/Public_RecordView?processid=RCYY047-11</uri></annotation>
                                        <branch_length>0.0</branch_length>
                                      </clade>
                                    </clade>
                                    <clade>
                                      <branch_length>0.002083587</branch_length>
                                      <clade>
                                        <branch_length>1.51209E-4</branch_length>
                                        <clade>
                                          <branch_length>0.0</branch_length>
                                          <clade>
                                            <branch_length>0.0</branch_length>
                                            <clade>
                                              <name>RC0158| Danio tinwini</name>
<annotation><uri>http://v3.boldsystems.org/index.php/Public_RecordView?processid=RCYY123-11</uri></annotation>
                                              <branch_length>0.0</branch_length>
                                            </clade>
                                            <clade>
                                              <name>RC0159| Danio tinwini</name>
<annotation><uri>http://v3.boldsystems.org/index.php/Public_RecordView?processid=RCYY124-11</uri></annotation>
                                              <branch_length>0.0</branch_length>
                                            </clade>
                                          </clade>
                                          <clade>
                                            <name>RC0160| Danio tinwini</name>
<annotation><uri>http://v3.boldsystems.org/index.php/Public_RecordView?processid=RCYY125-11</uri></annotation>
                                            <branch_length>0.0</branch_length>
                                          </clade>
                                        </clade>
                                        <clade>
                                          <name>YGN511| Danio tinwini</name>
<annotation><uri>http://www.ncbi.nlm.nih.gov/nuccore/JF915580</uri></annotation>
                                          <branch_length>0.0</branch_length>
                                        </clade>
                                      </clade>
                                      <clade>
                                        <name>YGN426| Danio tinwini</name>
<annotation><uri>http://www.ncbi.nlm.nih.gov/nuccore/JF915579</uri></annotation>
                                        <branch_length>0.0</branch_length>
                                      </clade>
                                    </clade>
                                  </clade>
                                </clade>
                                <clade>
                                  <branch_length>0.054254</branch_length>
                                  <clade>
                                    <branch_length>5.93298E-4</branch_length>
                                    <clade>
                                      <branch_length>0.002285487</branch_length>
                                      <clade>
                                        <branch_length>0.00295425</branch_length>
                                        <clade>
                                          <name>EF452864| Danio aesculapii</name>
<annotation><uri>http://www.ncbi.nlm.nih.gov/nuccore/EF452864</uri></annotation>
                                          <branch_length>0.0</branch_length>
                                        </clade>
                                        <clade>
                                          <name>HM224153| Danio aesculapii</name>
<annotation><uri>http://www.ncbi.nlm.nih.gov/nuccore/HM224153</uri></annotation>
                                          <branch_length>0.0</branch_length>
                                        </clade>
                                      </clade>
                                      <clade>
                                        <branch_length>0.003220439</branch_length>
                                        <clade>
                                          <name>RC0111| Danio aesculapii</name>
<annotation><uri>http://v3.boldsystems.org/index.php/Public_RecordView?processid=RCYY082-11</uri></annotation>
                                          <branch_length>0.0</branch_length>
                                        </clade>
                                        <clade>
                                          <name>RC0112| Danio aesculapii</name>
<annotation><uri>http://v3.boldsystems.org/index.php/Public_RecordView?processid=RCYY083-11</uri></annotation>
                                          <branch_length>0.0</branch_length>
                                        </clade>
                                      </clade>
                                    </clade>
                                    <clade>
                                      <branch_length>0.00548962</branch_length>
                                      <clade>
                                        <branch_length>0.0</branch_length>
                                        <clade>
                                          <name>RC0706| Danio aesculapii</name>
<annotation><uri>http://v3.boldsystems.org/index.php/Public_RecordView?processid=RCYY518-11</uri></annotation>
                                          <branch_length>0.0</branch_length>
                                        </clade>
                                        <clade>
                                          <name>RC0707| Danio aesculapii</name>
<annotation><uri>http://v3.boldsystems.org/index.php/Public_RecordView?processid=RCYY519-11</uri></annotation>
                                          <branch_length>0.0</branch_length>
                                        </clade>
                                      </clade>
                                      <clade>
                                        <name>RC0708| Danio aesculapii</name>
<annotation><uri>http://v3.boldsystems.org/index.php/Public_RecordView?processid=RCYY520-11</uri></annotation>
                                        <branch_length>0.0</branch_length>
                                      </clade>
                                    </clade>
                                  </clade>
                                  <clade>
                                    <name>HM224152| Danio sp. "Bangladesh"</name>
<annotation><uri>http://www.ncbi.nlm.nih.gov/nuccore/HM224152</uri></annotation>
                                    <branch_length>0.010342498</branch_length>
                                  </clade>
                                </clade>
                              </clade>
                              <clade>
                                <branch_length>0.01782772</branch_length>
                                <clade>
                                  <branch_length>0.004412711</branch_length>
                                  <clade>
                                    <branch_length>0.037071063</branch_length>
                                    <clade>
                                      <branch_length>0.00355602</branch_length>
                                      <clade>
                                        <branch_length>3.10081E-4</branch_length>
                                        <clade>
                                          <branch_length>4.37907E-4</branch_length>
                                          <clade>
                                            <branch_length>0.0</branch_length>
                                            <clade>
                                              <name>RC0267| Danio cf. kerri</name>
<annotation><uri>http://v3.boldsystems.org/index.php/Public_RecordView?processid=RCYY224-11</uri></annotation>
                                              <branch_length>0.0</branch_length>
                                            </clade>
                                            <clade>
                                              <name>RC0269| Danio cf. kerri</name>
<annotation><uri>http://v3.boldsystems.org/index.php/Public_RecordView?processid=RCYY226-11</uri></annotation>
                                              <branch_length>0.0</branch_length>
                                            </clade>
                                          </clade>
                                          <clade>
                                            <name>RC0271| Danio cf. kerri</name>
<annotation><uri>http://v3.boldsystems.org/index.php/Public_RecordView?processid=RCYY228-11</uri></annotation>
                                            <branch_length>0.0</branch_length>
                                          </clade>
                                        </clade>
                                        <clade>
                                          <branch_length>0.001100556</branch_length>
                                          <clade>
                                            <name>RC0268| Danio cf. kerri</name>
<annotation><uri>http://v3.boldsystems.org/index.php/Public_RecordView?processid=RCYY225-11</uri></annotation>
                                            <branch_length>0.0</branch_length>
                                          </clade>
                                          <clade>
                                            <name>RC0270| Danio cf. kerri</name>
<annotation><uri>http://v3.boldsystems.org/index.php/Public_RecordView?processid=RCYY227-11</uri></annotation>
                                            <branch_length>0.0</branch_length>
                                          </clade>
                                        </clade>
                                      </clade>
                                      <clade>
                                        <name>EUN035| Danio cf. kerri</name>
<annotation><uri>http://www.ncbi.nlm.nih.gov/nuccore/JF915570</uri></annotation>
                                        <branch_length>0.0</branch_length>
                                      </clade>
                                    </clade>
                                    <clade>
                                      <name>HM224147| Danio kerri</name>
<annotation><uri>http://www.ncbi.nlm.nih.gov/nuccore/HM224147</uri></annotation>
                                      <branch_length>0.00421729</branch_length>
                                    </clade>
                                  </clade>
                                  <clade>
                                    <branch_length>0.035941253</branch_length>
                                    <clade>
                                      <branch_length>0.002410244</branch_length>
                                      <clade>
                                        <branch_length>0.001200041</branch_length>
                                        <clade>
                                          <branch_length>0.0</branch_length>
                                          <clade>
                                            <branch_length>0.0</branch_length>
                                            <clade>
                                              <name>EF452860| Danio sp. "hikari"</name>
<annotation><uri>http://www.ncbi.nlm.nih.gov/nuccore/EF452860</uri></annotation>
                                              <branch_length>0.0</branch_length>
                                            </clade>
                                            <clade>
                                              <name>RC0264| Danio sp. "hikari"</name>
<annotation><uri>http://v3.boldsystems.org/index.php/Public_RecordView?processid=RCYY221-11</uri></annotation>
                                              <branch_length>0.0</branch_length>
                                            </clade>
                                          </clade>
                                          <clade>
                                            <name>RC0265| Danio sp. "hikari"</name>
<annotation><uri>http://v3.boldsystems.org/index.php/Public_RecordView?processid=RCYY222-11</uri></annotation>
                                            <branch_length>0.0</branch_length>
                                          </clade>
                                        </clade>
                                        <clade>
                                          <name>RC0262| Danio sp. "hikari"</name>
<annotation><uri>http://v3.boldsystems.org/index.php/Public_RecordView?processid=RCYY219-11</uri></annotation>
                                          <branch_length>0.0</branch_length>
                                        </clade>
                                      </clade>
                                      <clade>
                                        <name>RC0263| Danio sp. "hikari"</name>
<annotation><uri>http://v3.boldsystems.org/index.php/Public_RecordView?processid=RCYY220-11</uri></annotation>
                                        <branch_length>0.001881632</branch_length>
                                      </clade>
                                    </clade>
                                    <clade>
                                      <branch_length>0.003801031</branch_length>
                                      <clade>
                                        <name>EUN039| Danio sp. "hikari"</name>
<annotation><uri>http://www.ncbi.nlm.nih.gov/nuccore/JF915569</uri></annotation>
                                        <branch_length>0.001123235</branch_length>
                                      </clade>
                                      <clade>
                                        <name>RC0266| Danio sp. "hikari"</name>
<annotation><uri>http://v3.boldsystems.org/index.php/Public_RecordView?processid=RCYY223-11</uri></annotation>
                                        <branch_length>4.15228E-4</branch_length>
                                      </clade>
                                    </clade>
                                  </clade>
                                </clade>
                                <clade>
                                  <branch_length>0.045791564</branch_length>
                                  <clade>
                                    <branch_length>0.009700789</branch_length>
                                    <clade>
                                      <branch_length>0.001024425</branch_length>
                                      <clade>
                                        <branch_length>3.0594E-4</branch_length>
                                        <clade>
                                          <branch_length>0.0</branch_length>
                                          <clade>
                                            <branch_length>0.0</branch_length>
                                            <clade>
                                              <branch_length>0.0</branch_length>
                                              <clade>
                                                <branch_length>0.0</branch_length>
                                                <clade>
                                                  <name>EF452865| Danio roseus</name>
<annotation><uri>http://www.ncbi.nlm.nih.gov/nuccore/EF452865</uri></annotation>
                                                  <branch_length>0.0</branch_length>
                                                </clade>
                                                <clade>
                                                  <name>RC0126| Danio roseus</name>
<annotation><uri>http://v3.boldsystems.org/index.php/Public_RecordView?processid=RCYY095-11</uri></annotation>
                                                  <branch_length>0.0</branch_length>
                                                </clade>
                                              </clade>
                                              <clade>
                                                <name>RC0127| Danio roseus</name>
<annotation><uri>http://v3.boldsystems.org/index.php/Public_RecordView?processid=RCYY096-11</uri></annotation>
                                                <branch_length>0.0</branch_length>
                                              </clade>
                                            </clade>
                                            <clade>
                                              <name>RC0128| Danio roseus</name>
<annotation><uri>http://v3.boldsystems.org/index.php/Public_RecordView?processid=RCYY097-11</uri></annotation>
                                              <branch_length>0.0</branch_length>
                                            </clade>
                                          </clade>
                                          <clade>
                                            <name>RC0547| Danio roseus</name>
<annotation><uri>http://v3.boldsystems.org/index.php/Public_RecordView?processid=RCYY396-11</uri></annotation>
                                            <branch_length>0.0</branch_length>
                                          </clade>
                                        </clade>
                                        <clade>
                                          <name>RC0548| Danio roseus</name>
<annotation><uri>http://v3.boldsystems.org/index.php/Public_RecordView?processid=RCYY397-11</uri></annotation>
                                          <branch_length>0.0</branch_length>
                                        </clade>
                                      </clade>
                                      <clade>
                                        <branch_length>0.001231931</branch_length>
                                        <clade>
                                          <branch_length>0.0</branch_length>
                                          <clade>
                                            <branch_length>0.0</branch_length>
                                            <clade>
                                              <name>RC0089| Danio albolineatus</name>
<annotation><uri>http://v3.boldsystems.org/index.php/Public_RecordView?processid=RCYY065-11</uri></annotation>
                                              <branch_length>0.0</branch_length>
                                            </clade>
                                            <clade>
                                              <name>RC0443| Danio albolineatus</name>
<annotation><uri>http://v3.boldsystems.org/index.php/Public_RecordView?processid=RCYY326-11</uri></annotation>
                                              <branch_length>0.0</branch_length>
                                            </clade>
                                          </clade>
                                          <clade>
                                            <name>RC0445| Danio albolineatus</name>
<annotation><uri>http://v3.boldsystems.org/index.php/Public_RecordView?processid=RCYY327-11</uri></annotation>
                                            <branch_length>0.0</branch_length>
                                          </clade>
                                        </clade>
                                        <clade>
                                          <branch_length>0.0</branch_length>
                                          <clade>
                                            <name>RC0076| Danio albolineatus</name>
<annotation><uri>http://v3.boldsystems.org/index.php/Public_RecordView?processid=RCYY057-11</uri></annotation>
                                            <branch_length>0.0</branch_length>
                                          </clade>
                                          <clade>
                                            <name>RC0077| Danio albolineatus</name>
<annotation><uri>http://v3.boldsystems.org/index.php/Public_RecordView?processid=RCYY058-11</uri></annotation>
                                            <branch_length>0.0</branch_length>
                                          </clade>
                                        </clade>
                                      </clade>
                                    </clade>
                                    <clade>
                                      <name>HM224151| Danio roseus</name>
<annotation><uri>http://www.ncbi.nlm.nih.gov/nuccore/HM224151</uri></annotation>
                                      <branch_length>5.15223E-4</branch_length>
                                    </clade>
                                  </clade>
                                  <clade>
                                    <name>HM224143| Danio albolineatus</name>
<annotation><uri>http://www.ncbi.nlm.nih.gov/nuccore/HM224143</uri></annotation>
                                    <branch_length>0.00911969</branch_length>
                                  </clade>
                                </clade>
                              </clade>
                            </clade>
                            <clade>
                              <branch_length>0.005267619</branch_length>
                              <clade>
                                <branch_length>0.015596621</branch_length>
                                <clade>
                                  <branch_length>0.040136447</branch_length>
                                  <clade>
                                    <branch_length>0.002041667</branch_length>
                                    <clade>
                                      <branch_length>5.95084E-4</branch_length>
                                      <clade>
                                        <branch_length>3.59044E-4</branch_length>
                                        <clade>
                                          <name>RC0705| Danio erythromicron</name>
<annotation><uri>http://v3.boldsystems.org/index.php/Public_RecordView?processid=RCYY517-11</uri></annotation>
                                          <branch_length>0.0</branch_length>
                                        </clade>
                                        <clade>
                                          <name>YGN340| Danio erythromicron</name>
<annotation><uri>http://www.ncbi.nlm.nih.gov/nuccore/JF915627</uri></annotation>
                                          <branch_length>7.18364E-4</branch_length>
                                        </clade>
                                      </clade>
                                      <clade>
                                        <name>RC0552| Danio erythromicron</name>
<annotation><uri>http://v3.boldsystems.org/index.php/Public_RecordView?processid=RCYY398-11</uri></annotation>
                                        <branch_length>0.0</branch_length>
                                      </clade>
                                    </clade>
                                    <clade>
                                      <name>FJ753487| Danio erythromicron</name>
<annotation><uri>http://www.ncbi.nlm.nih.gov/nuccore/FJ753487</uri></annotation>
                                      <branch_length>9.57487E-4</branch_length>
                                    </clade>
                                  </clade>
                                  <clade>
                                    <branch_length>0.004866103</branch_length>
                                    <clade>
                                      <branch_length>1.5337E-4</branch_length>
                                      <clade>
                                        <branch_length>1.5129E-5</branch_length>
                                        <clade>
                                          <branch_length>3.0221E-5</branch_length>
                                          <clade>
                                            <name>EF452867| Danio erythromicron</name>
<annotation><uri>http://www.ncbi.nlm.nih.gov/nuccore/EF452867</uri></annotation>
                                            <branch_length>6.037E-5</branch_length>
                                          </clade>
                                          <clade>
                                            <name>RC0704| Danio erythromicron</name>
<annotation><uri>http://v3.boldsystems.org/index.php/Public_RecordView?processid=RCYY516-11</uri></annotation>
                                            <branch_length>0.0</branch_length>
                                          </clade>
                                        </clade>
                                        <clade>
                                          <name>RC0599| Danio erythromicron</name>
<annotation><uri>http://v3.boldsystems.org/index.php/Public_RecordView?processid=RCYY433-11</uri></annotation>
                                          <branch_length>0.0</branch_length>
                                        </clade>
                                      </clade>
                                      <clade>
                                        <name>RC0553| Danio erythromicron</name>
<annotation><uri>http://v3.boldsystems.org/index.php/Public_RecordView?processid=RCYY399-11</uri></annotation>
                                        <branch_length>0.0</branch_length>
                                      </clade>
                                    </clade>
                                    <clade>
                                      <name>YGN172| Danio erythromicron</name>
<annotation><uri>http://www.ncbi.nlm.nih.gov/nuccore/JF915626</uri></annotation>
                                      <branch_length>0.0</branch_length>
                                    </clade>
                                  </clade>
                                </clade>
                                <clade>
                                  <branch_length>0.056316044</branch_length>
                                  <clade>
                                    <branch_length>0.001210029</branch_length>
                                    <clade>
                                      <branch_length>0.0</branch_length>
                                      <clade>
                                        <branch_length>0.0</branch_length>
                                        <clade>
                                          <branch_length>0.0</branch_length>
                                          <clade>
                                            <name>RC0032| Danio margaritatus</name>
<annotation><uri>http://v3.boldsystems.org/index.php/Public_RecordView?processid=RCYY025-11</uri></annotation>
                                            <branch_length>0.0</branch_length>
                                          </clade>
                                          <clade>
                                            <name>RC0033| Danio margaritatus</name>
<annotation><uri>http://v3.boldsystems.org/index.php/Public_RecordView?processid=RCYY026-11</uri></annotation>
                                            <branch_length>0.0</branch_length>
                                          </clade>
                                        </clade>
                                        <clade>
                                          <name>RC0107| Danio margaritatus</name>
<annotation><uri>http://v3.boldsystems.org/index.php/Public_RecordView?processid=RCYY081-11</uri></annotation>
                                          <branch_length>0.0</branch_length>
                                        </clade>
                                      </clade>
                                      <clade>
                                        <name>RC0138| Danio margaritatus</name>
<annotation><uri>http://v3.boldsystems.org/index.php/Public_RecordView?processid=RCYY107-11</uri></annotation>
                                        <branch_length>0.0</branch_length>
                                      </clade>
                                    </clade>
                                    <clade>
                                      <name>RC0139| Danio margaritatus</name>
<annotation><uri>http://v3.boldsystems.org/index.php/Public_RecordView?processid=RCYY108-11</uri></annotation>
                                      <branch_length>0.0</branch_length>
                                    </clade>
                                  </clade>
                                  <clade>
                                    <name>HM224149| Danio margaritatus</name>
<annotation><uri>http://www.ncbi.nlm.nih.gov/nuccore/HM224149</uri></annotation>
                                    <branch_length>3.27842E-4</branch_length>
                                  </clade>
                                </clade>
                              </clade>
                              <clade>
                                <branch_length>0.029088296</branch_length>
                                <clade>
                                  <branch_length>0.001364213</branch_length>
                                  <clade>
                                    <branch_length>0.00729855</branch_length>
                                    <clade>
                                      <branch_length>0.021516036</branch_length>
                                      <clade>
                                        <name>RC0060| Danio choprae</name>
<annotation><uri>http://v3.boldsystems.org/index.php/Public_RecordView?processid=RCYY045-11</uri></annotation>
                                        <branch_length>0.0</branch_length>
                                      </clade>
                                      <clade>
                                        <name>RC0163| Danio choprae</name>
<annotation><uri>http://v3.boldsystems.org/index.php/Public_RecordView?processid=RCYY128-11</uri></annotation>
                                        <branch_length>0.0</branch_length>
                                      </clade>
                                    </clade>
                                    <clade>
                                      <branch_length>0.023542284</branch_length>
                                      <clade>
                                        <branch_length>9.61588E-4</branch_length>
                                        <clade>
                                          <branch_length>7.5986E-4</branch_length>
                                          <clade>
                                            <branch_length>5.69013E-4</branch_length>
                                            <clade>
                                              <name>EF452879| Danio choprae</name>
<annotation><uri>http://www.ncbi.nlm.nih.gov/nuccore/EF452879</uri></annotation>
                                              <branch_length>0.0</branch_length>
                                            </clade>
                                            <clade>
                                              <name>RC0446| Danio choprae</name>
<annotation><uri>http://v3.boldsystems.org/index.php/Public_RecordView?processid=RCYY328-11</uri></annotation>
                                              <branch_length>0.0</branch_length>
                                            </clade>
                                          </clade>
                                          <clade>
                                            <name>HM224145| Danio choprae</name>
<annotation><uri>http://www.ncbi.nlm.nih.gov/nuccore/HM224145</uri></annotation>
                                            <branch_length>9.69449E-4</branch_length>
                                          </clade>
                                        </clade>
                                        <clade>
                                          <name>RC0079| Danio choprae</name>
<annotation><uri>http://v3.boldsystems.org/index.php/Public_RecordView?processid=RCYY059-11</uri></annotation>
                                          <branch_length>7.80977E-4</branch_length>
                                        </clade>
                                      </clade>
                                      <clade>
                                        <name>RC0059| Danio choprae</name>
<annotation><uri>http://v3.boldsystems.org/index.php/Public_RecordView?processid=RCYY044-11</uri></annotation>
                                        <branch_length>0.002902441</branch_length>
                                      </clade>
                                    </clade>
                                  </clade>
                                  <clade>
                                    <name>RC0164| Danio choprae</name>
<annotation><uri>http://v3.boldsystems.org/index.php/Public_RecordView?processid=RCYY129-11</uri></annotation>
                                    <branch_length>0.023162132</branch_length>
                                  </clade>
                                </clade>
                                <clade>
                                  <branch_length>0.04087553</branch_length>
                                  <clade>
                                    <branch_length>0.002119006</branch_length>
                                    <clade>
                                      <branch_length>0.001964441</branch_length>
                                      <clade>
                                        <branch_length>6.03301E-4</branch_length>
                                        <clade>
                                          <name>RC0523| Danio aff. choprae</name>
<annotation><uri>http://v3.boldsystems.org/index.php/Public_RecordView?processid=RCYY376-11</uri></annotation>
                                          <branch_length>0.0</branch_length>
                                        </clade>
                                        <clade>
                                          <name>RC0670| Danio aff. choprae</name>
<annotation><uri>http://v3.boldsystems.org/index.php/Public_RecordView?processid=RCYY492-11</uri></annotation>
                                          <branch_length>0.0</branch_length>
                                        </clade>
                                      </clade>
                                      <clade>
                                        <name>RC0669| Danio aff. choprae</name>
<annotation><uri>http://v3.boldsystems.org/index.php/Public_RecordView?processid=RCYY491-11</uri></annotation>
                                        <branch_length>9.35162E-4</branch_length>
                                      </clade>
                                    </clade>
                                    <clade>
                                      <name>RC0524| Danio aff. choprae</name>
<annotation><uri>http://v3.boldsystems.org/index.php/Public_RecordView?processid=RCYY377-11</uri></annotation>
                                      <branch_length>0.001121996</branch_length>
                                    </clade>
                                  </clade>
                                  <clade>
                                    <name>RC0525| Danio aff. choprae</name>
<annotation><uri>http://v3.boldsystems.org/index.php/Public_RecordView?processid=RCYY378-11</uri></annotation>
                                    <branch_length>0.004083878</branch_length>
                                  </clade>
                                </clade>
                              </clade>
                            </clade>
                          </clade>
                          <clade>
                            <branch_length>0.003603512</branch_length>
                            <clade>
                              <branch_length>0.006258302</branch_length>
                              <clade>
                                <branch_length>0.053023589</branch_length>
                                <clade>
                                  <branch_length>0.002229197</branch_length>
                                  <clade>
                                    <branch_length>0.0</branch_length>
                                    <clade>
                                      <branch_length>0.0</branch_length>
                                      <clade>
                                        <name>EF452861| Danio feegradei</name>
<annotation><uri>http://www.ncbi.nlm.nih.gov/nuccore/EF452861</uri></annotation>
                                        <branch_length>0.0</branch_length>
                                      </clade>
                                      <clade>
                                        <name>RC0249| Danio feegradei</name>
<annotation><uri>http://v3.boldsystems.org/index.php/Public_RecordView?processid=RCYY207-11</uri></annotation>
                                        <branch_length>0.0</branch_length>
                                      </clade>
                                    </clade>
                                    <clade>
                                      <branch_length>0.0</branch_length>
                                      <clade>
                                        <name>RC0247| Danio feegradei</name>
<annotation><uri>http://v3.boldsystems.org/index.php/Public_RecordView?processid=RCYY205-11</uri></annotation>
                                        <branch_length>0.0</branch_length>
                                      </clade>
                                      <clade>
                                        <name>RC0248| Danio feegradei</name>
<annotation><uri>http://v3.boldsystems.org/index.php/Public_RecordView?processid=RCYY206-11</uri></annotation>
                                        <branch_length>0.0</branch_length>
                                      </clade>
                                    </clade>
                                  </clade>
                                  <clade>
                                    <branch_length>0.0</branch_length>
                                    <clade>
                                      <name>RC0245| Danio feegradei</name>
<annotation><uri>http://v3.boldsystems.org/index.php/Public_RecordView?processid=RCYY203-11</uri></annotation>
                                      <branch_length>0.0</branch_length>
                                    </clade>
                                    <clade>
                                      <name>RC0246| Danio feegradei</name>
<annotation><uri>http://v3.boldsystems.org/index.php/Public_RecordView?processid=RCYY204-11</uri></annotation>
                                      <branch_length>0.0</branch_length>
                                    </clade>
                                  </clade>
                                </clade>
                                <clade>
                                  <name>HM224146| Danio feegradei</name>
<annotation><uri>http://www.ncbi.nlm.nih.gov/nuccore/HM224146</uri></annotation>
                                  <branch_length>0.002400466</branch_length>
                                </clade>
                              </clade>
                              <clade>
                                <branch_length>0.057354116</branch_length>
                                <clade>
                                  <branch_length>3.7998E-4</branch_length>
                                  <clade>
                                    <branch_length>0.001877631</branch_length>
                                    <clade>
                                      <branch_length>0.001283006</branch_length>
                                      <clade>
                                        <branch_length>5.43141E-4</branch_length>
                                        <clade>
                                          <branch_length>0.001076366</branch_length>
                                          <clade>
                                            <branch_length>0.001533573</branch_length>
                                            <clade>
                                              <branch_length>6.14281E-4</branch_length>
                                              <clade>
                                                <branch_length>0.0</branch_length>
                                                <clade>
                                                  <name>HQ141078| Danio rerio</name>
<annotation><uri>http://www.ncbi.nlm.nih.gov/nuccore/HQ141078</uri></annotation>
                                                  <branch_length>0.0</branch_length>
                                                </clade>
                                                <clade>
                                                  <name>HQ141079| Danio rerio</name>
<annotation><uri>http://www.ncbi.nlm.nih.gov/nuccore/HQ141079</uri></annotation>
                                                  <branch_length>0.0</branch_length>
                                                </clade>
                                              </clade>
                                              <clade>
                                                <name>HQ141081| Danio rerio</name>
<annotation><uri>http://www.ncbi.nlm.nih.gov/nuccore/HQ141081</uri></annotation>
                                                <branch_length>0.0</branch_length>
                                              </clade>
                                            </clade>
                                            <clade>
                                              <name>HQ141077| Danio rerio</name>
<annotation><uri>http://www.ncbi.nlm.nih.gov/nuccore/HQ141077</uri></annotation>
                                              <branch_length>0.0</branch_length>
                                            </clade>
                                          </clade>
                                          <clade>
                                            <name>HQ141082| Danio rerio</name>
<annotation><uri>http://www.ncbi.nlm.nih.gov/nuccore/HQ141082</uri></annotation>
                                            <branch_length>0.0</branch_length>
                                          </clade>
                                        </clade>
                                        <clade>
                                          <name>AC024175| Danio rerio</name>
<annotation><uri>http://www.ncbi.nlm.nih.gov/nuccore/AC024175</uri></annotation>
                                          <branch_length>0.0</branch_length>
                                        </clade>
                                      </clade>
                                      <clade>
                                        <name>NC_002333| Danio rerio</name>
<annotation><uri>http://www.ncbi.nlm.nih.gov/nuccore/NC_002333</uri></annotation>
                                        <branch_length>0.0</branch_length>
                                      </clade>
                                    </clade>
                                    <clade>
                                      <name>HQ141080| Danio rerio</name>
<annotation><uri>http://www.ncbi.nlm.nih.gov/nuccore/HQ141080</uri></annotation>
                                      <branch_length>0.0</branch_length>
                                    </clade>
                                  </clade>
                                  <clade>
                                    <name>RC0071| Danio rerio</name>
<annotation><uri>http://v3.boldsystems.org/index.php/Public_RecordView?processid=RCYY054-11</uri></annotation>
                                    <branch_length>0.001498574</branch_length>
                                  </clade>
                                </clade>
                                <clade>
                                  <branch_length>0.001245053</branch_length>
                                  <clade>
                                    <branch_length>0.001946281</branch_length>
                                    <clade>
                                      <branch_length>3.43E-7</branch_length>
                                      <clade>
                                        <branch_length>6.85E-7</branch_length>
                                        <clade>
                                          <branch_length>1.368E-6</branch_length>
                                          <clade>
                                            <branch_length>2.733E-6</branch_length>
                                            <clade>
                                              <branch_length>5.459E-6</branch_length>
                                              <clade>
                                                <branch_length>1.0904E-5</branch_length>
                                                <clade>
                                                  <branch_length>2.1782E-5</branch_length>
                                                  <clade>
                                                    <branch_length>4.3512E-5</branch_length>
                                                    <clade>
                                                      <name>RC0067| Danio rerio</name>
<annotation><uri>http://v3.boldsystems.org/index.php/Public_RecordView?processid=RCYY001-10</uri></annotation>
                                                      <branch_length>0.0</branch_length>
                                                    </clade>
                                                    <clade>
                                                      <name>YGN413| Danio rerio</name>
<annotation><uri>http://www.ncbi.nlm.nih.gov/nuccore/JF915578</uri></annotation>
                                                      <branch_length>8.6919E-5</branch_length>
                                                    </clade>
                                                  </clade>
                                                  <clade>
                                                    <name>RC0068| Danio rerio</name>
<annotation><uri>http://v3.boldsystems.org/index.php/Public_RecordView?processid=RCYY051-11</uri></annotation>
                                                    <branch_length>0.0</branch_length>
                                                  </clade>
                                                </clade>
                                                <clade>
                                                  <name>RC0069| Danio rerio</name>
<annotation><uri>http://v3.boldsystems.org/index.php/Public_RecordView?processid=RCYY052-11</uri></annotation>
                                                  <branch_length>0.0</branch_length>
                                                </clade>
                                              </clade>
                                              <clade>
                                                <name>RC0070| Danio rerio</name>
<annotation><uri>http://v3.boldsystems.org/index.php/Public_RecordView?processid=RCYY053-11</uri></annotation>
                                                <branch_length>0.0</branch_length>
                                              </clade>
                                            </clade>
                                            <clade>
                                              <name>RC0072| Danio rerio</name>
<annotation><uri>http://v3.boldsystems.org/index.php/Public_RecordView?processid=RCYY055-11</uri></annotation>
                                              <branch_length>0.0</branch_length>
                                            </clade>
                                          </clade>
                                          <clade>
                                            <name>RC0088| Danio rerio "leopard"</name>
<annotation><uri>http://v3.boldsystems.org/index.php/Public_RecordView?processid=RCYY064-11</uri></annotation>
                                            <branch_length>0.0</branch_length>
                                          </clade>
                                        </clade>
                                        <clade>
                                          <name>RC0105| Danio rerio</name>
<annotation><uri>http://v3.boldsystems.org/index.php/Public_RecordView?processid=RCYY079-11</uri></annotation>
                                          <branch_length>0.0</branch_length>
                                        </clade>
                                      </clade>
                                      <clade>
                                        <name>RC0394| Danio rerio</name>
<annotation><uri>http://v3.boldsystems.org/index.php/Public_RecordView?processid=RCYY315-11</uri></annotation>
                                        <branch_length>0.0</branch_length>
                                      </clade>
                                    </clade>
                                    <clade>
                                      <name>EUN228| Danio rerio</name>
<annotation><uri>http://www.ncbi.nlm.nih.gov/nuccore/JF915577</uri></annotation>
                                      <branch_length>0.0</branch_length>
                                    </clade>
                                  </clade>
                                  <clade>
                                    <name>RC0679| Danio cf. rerio</name>
<annotation><uri>http://v3.boldsystems.org/index.php/Public_RecordView?processid=RCYY501-11</uri></annotation>
                                    <branch_length>0.001135421</branch_length>
                                  </clade>
                                </clade>
                              </clade>
                            </clade>
                            <clade>
                              <branch_length>0.012075952</branch_length>
                              <clade>
                                <branch_length>0.004501762</branch_length>
                                <clade>
                                  <branch_length>0.03258255</branch_length>
                                  <clade>
                                    <branch_length>0.006648223</branch_length>
                                    <clade>
                                      <branch_length>0.003424908</branch_length>
                                      <clade>
                                        <name>RC0561| Danio aff. dangila</name>
<annotation><uri>http://v3.boldsystems.org/index.php/Public_RecordView?processid=RCYY406-11</uri></annotation>
                                        <branch_length>0.0</branch_length>
                                      </clade>
                                      <clade>
                                        <name>RC0563| Danio aff. dangila</name>
<annotation><uri>http://v3.boldsystems.org/index.php/Public_RecordView?processid=RCYY408-11</uri></annotation>
                                        <branch_length>0.0</branch_length>
                                      </clade>
                                    </clade>
                                    <clade>
                                      <name>RC0564| Danio aff. dangila</name>
<annotation><uri>http://v3.boldsystems.org/index.php/Public_RecordView?processid=RCYY409-11</uri></annotation>
                                      <branch_length>0.001204755</branch_length>
                                    </clade>
                                  </clade>
                                  <clade>
                                    <branch_length>0.020294966</branch_length>
                                    <clade>
                                      <name>RC0560| Danio aff. dangila</name>
<annotation><uri>http://v3.boldsystems.org/index.php/Public_RecordView?processid=RCYY405-11</uri></annotation>
                                      <branch_length>0.0</branch_length>
                                    </clade>
                                    <clade>
                                      <name>RC0562| Danio aff. dangila</name>
<annotation><uri>http://v3.boldsystems.org/index.php/Public_RecordView?processid=RCYY407-11</uri></annotation>
                                      <branch_length>0.0</branch_length>
                                    </clade>
                                  </clade>
                                </clade>
                                <clade>
                                  <branch_length>0.039974873</branch_length>
                                  <clade>
                                    <branch_length>0.001348278</branch_length>
                                    <clade>
                                      <branch_length>0.0</branch_length>
                                      <clade>
                                        <name>RC0344| Danio dangila</name>
<annotation><uri>http://v3.boldsystems.org/index.php/Public_RecordView?processid=RCYY273-11</uri></annotation>
                                        <branch_length>0.0</branch_length>
                                      </clade>
                                      <clade>
                                        <name>RC0345| Danio dangila</name>
<annotation><uri>http://v3.boldsystems.org/index.php/Public_RecordView?processid=RCYY274-11</uri></annotation>
                                        <branch_length>0.0</branch_length>
                                      </clade>
                                    </clade>
                                    <clade>
                                      <name>RC0348| Danio dangila</name>
<annotation><uri>http://v3.boldsystems.org/index.php/Public_RecordView?processid=RCYY277-11</uri></annotation>
                                      <branch_length>0.0</branch_length>
                                    </clade>
                                  </clade>
                                  <clade>
                                    <branch_length>0.001738159</branch_length>
                                    <clade>
                                      <branch_length>7.25085E-4</branch_length>
                                      <clade>
                                        <branch_length>0.0</branch_length>
                                        <clade>
                                          <name>HM224144| Danio cf. dangila</name>
<annotation><uri>http://www.ncbi.nlm.nih.gov/nuccore/HM224144</uri></annotation>
                                          <branch_length>0.0</branch_length>
                                        </clade>
                                        <clade>
                                          <name>RC0346| Danio dangila</name>
<annotation><uri>http://v3.boldsystems.org/index.php/Public_RecordView?processid=RCYY275-11</uri></annotation>
                                          <branch_length>0.0</branch_length>
                                        </clade>
                                      </clade>
                                      <clade>
                                        <name>RC0347| Danio dangila</name>
<annotation><uri>http://v3.boldsystems.org/index.php/Public_RecordView?processid=RCYY276-11</uri></annotation>
                                        <branch_length>0.0</branch_length>
                                      </clade>
                                    </clade>
                                    <clade>
                                      <branch_length>8.13377E-4</branch_length>
                                      <clade>
                                        <name>RC0122| Danio dangila</name>
<annotation><uri>http://v3.boldsystems.org/index.php/Public_RecordView?processid=RCYY093-11</uri></annotation>
                                        <branch_length>0.0</branch_length>
                                      </clade>
                                      <clade>
                                        <name>RC0123| Danio dangila</name>
<annotation><uri>http://v3.boldsystems.org/index.php/Public_RecordView?processid=RCYY094-11</uri></annotation>
                                        <branch_length>0.0</branch_length>
                                      </clade>
                                    </clade>
                                  </clade>
                                </clade>
                              </clade>
                              <clade>
                                <branch_length>0.02460505</branch_length>
                                <clade>
                                  <branch_length>0.023698677</branch_length>
                                  <clade>
                                    <branch_length>0.0</branch_length>
                                    <clade>
                                      <name>RC0567| Danio meghalayensis</name>
<annotation><uri>http://v3.boldsystems.org/index.php/Public_RecordView?processid=RCYY412-11</uri></annotation>
                                      <branch_length>0.0</branch_length>
                                    </clade>
                                    <clade>
                                      <name>RC0568| Danio meghalayensis</name>
<annotation><uri>http://v3.boldsystems.org/index.php/Public_RecordView?processid=RCYY413-11</uri></annotation>
                                      <branch_length>0.0</branch_length>
                                    </clade>
                                  </clade>
                                  <clade>
                                    <branch_length>0.0</branch_length>
                                    <clade>
                                      <name>RC0565| Danio meghalayensis</name>
<annotation><uri>http://v3.boldsystems.org/index.php/Public_RecordView?processid=RCYY410-11</uri></annotation>
                                      <branch_length>0.0</branch_length>
                                    </clade>
                                    <clade>
                                      <name>RC0566| Danio meghalayensis</name>
<annotation><uri>http://v3.boldsystems.org/index.php/Public_RecordView?processid=RCYY411-11</uri></annotation>
                                      <branch_length>0.0</branch_length>
                                    </clade>
                                  </clade>
                                </clade>
                                <clade>
                                  <name>RC0343| Danio cf. dangila</name>
<annotation><uri>http://v3.boldsystems.org/index.php/Public_RecordView?processid=RCYY272-11</uri></annotation>
                                  <branch_length>0.021016574</branch_length>
                                </clade>
                              </clade>
                            </clade>
                          </clade>
                        </clade>
                      </clade>
                      <clade>
                        <branch_length>0.006934025</branch_length>
                        <clade>
                          <branch_length>0.020626727</branch_length>
                          <clade>
                            <branch_length>0.072779214</branch_length>
                            <clade>
                              <branch_length>0.001505801</branch_length>
                              <clade>
                                <name>HM224166| Esomus cf. danricus</name>
<annotation><uri>http://www.ncbi.nlm.nih.gov/nuccore/HM224166</uri></annotation>
                                <branch_length>0.0</branch_length>
                              </clade>
                              <clade>
                                <name>HM224168| Esomus danricus</name>
<annotation><uri>http://www.ncbi.nlm.nih.gov/nuccore/HM224168</uri></annotation>
                                <branch_length>0.0</branch_length>
                              </clade>
                            </clade>
                            <clade>
                              <name>HM224167| Esomus cf. danricus</name>
<annotation><uri>http://www.ncbi.nlm.nih.gov/nuccore/HM224167</uri></annotation>
                              <branch_length>0.001572903</branch_length>
                            </clade>
                          </clade>
                          <clade>
                            <name>EF452888| Esomus cf. ahli</name>
<annotation><uri>http://www.ncbi.nlm.nih.gov/nuccore/EF452888</uri></annotation>
                            <branch_length>0.089462806</branch_length>
                          </clade>
                        </clade>
                        <clade>
                          <branch_length>0.047091297</branch_length>
                          <clade>
                            <branch_length>0.017568905</branch_length>
                            <clade>
                              <branch_length>0.0148537</branch_length>
                              <clade>
                                <branch_length>3.41612E-4</branch_length>
                                <clade>
                                  <branch_length>0.0</branch_length>
                                  <clade>
                                    <branch_length>0.0</branch_length>
                                    <clade>
                                      <branch_length>0.0</branch_length>
                                      <clade>
                                        <name>RC0655| Esomus metallicus</name>
<annotation><uri>http://v3.boldsystems.org/index.php/Public_RecordView?processid=RCYY478-11</uri></annotation>
                                        <branch_length>0.0</branch_length>
                                      </clade>
                                      <clade>
                                        <name>RC0656| Esomus metallicus</name>
<annotation><uri>http://v3.boldsystems.org/index.php/Public_RecordView?processid=RCYY479-11</uri></annotation>
                                        <branch_length>0.0</branch_length>
                                      </clade>
                                    </clade>
                                    <clade>
                                      <name>YGN090| Esomus metallicus</name>
<annotation><uri>http://www.ncbi.nlm.nih.gov/nuccore/JF915604</uri></annotation>
                                      <branch_length>0.0</branch_length>
                                    </clade>
                                  </clade>
                                  <clade>
                                    <branch_length>0.0</branch_length>
                                    <clade>
                                      <name>RC0653| Esomus metallicus</name>
<annotation><uri>http://v3.boldsystems.org/index.php/Public_RecordView?processid=RCYY476-11</uri></annotation>
                                      <branch_length>0.0</branch_length>
                                    </clade>
                                    <clade>
                                      <name>RC0654| Esomus metallicus</name>
<annotation><uri>http://v3.boldsystems.org/index.php/Public_RecordView?processid=RCYY477-11</uri></annotation>
                                      <branch_length>0.0</branch_length>
                                    </clade>
                                  </clade>
                                </clade>
                                <clade>
                                  <name>FJ753495| Esomus metallicus</name>
<annotation><uri>http://www.ncbi.nlm.nih.gov/nuccore/FJ753495</uri></annotation>
                                  <branch_length>0.0</branch_length>
                                </clade>
                              </clade>
                              <clade>
                                <name>RC0657| Esomus metallicus</name>
<annotation><uri>http://v3.boldsystems.org/index.php/Public_RecordView?processid=RCYY480-11</uri></annotation>
                                <branch_length>0.001196851</branch_length>
                              </clade>
                            </clade>
                            <clade>
                              <name>HM224169| Esomus longimanus</name>
<annotation><uri>http://www.ncbi.nlm.nih.gov/nuccore/HM224169</uri></annotation>
                              <branch_length>0.013512866</branch_length>
                            </clade>
                          </clade>
                          <clade>
                            <branch_length>0.03593926</branch_length>
                            <clade>
                              <name>AB239594| Esomus metallicus</name>
<annotation><uri>http://www.ncbi.nlm.nih.gov/nuccore/AB239594</uri></annotation>
                              <branch_length>0.0</branch_length>
                            </clade>
                            <clade>
                              <name>NC_008660| Esomus metallicus</name>
<annotation><uri>http://www.ncbi.nlm.nih.gov/nuccore/NC_008660</uri></annotation>
                              <branch_length>0.0</branch_length>
                            </clade>
                          </clade>
                        </clade>
                      </clade>
                    </clade>
                    <clade>
                      <branch_length>0.010193142</branch_length>
                      <clade>
                        <branch_length>0.003723118</branch_length>
                        <clade>
                          <branch_length>0.005889683</branch_length>
                          <clade>
                            <branch_length>0.002160133</branch_length>
                            <clade>
                              <branch_length>0.003756839</branch_length>
                              <clade>
                                <branch_length>0.002757594</branch_length>
                                <clade>
                                  <branch_length>0.004598055</branch_length>
                                  <clade>
                                    <branch_length>0.001993253</branch_length>
                                    <clade>
                                      <branch_length>0.004516792</branch_length>
                                      <clade>
                                        <branch_length>0.056517229</branch_length>
                                        <clade>
                                          <branch_length>0.009014854</branch_length>
                                          <clade>
                                            <name>YGN117| Rasbora gracilis</name>
<annotation><uri>http://www.ncbi.nlm.nih.gov/nuccore/JF915663</uri></annotation>
                                            <branch_length>0.007159572</branch_length>
                                          </clade>
                                          <clade>
                                            <name>YGN432| Rasbora gracilis</name>
<annotation><uri>http://www.ncbi.nlm.nih.gov/nuccore/JF915665</uri></annotation>
                                            <branch_length>0.007440005</branch_length>
                                          </clade>
                                        </clade>
                                        <clade>
                                          <name>HM224218| Rasbora sp. "Thailand"</name>
<annotation><uri>http://www.ncbi.nlm.nih.gov/nuccore/HM224218</uri></annotation>
                                          <branch_length>0.009182755</branch_length>
                                        </clade>
                                      </clade>
                                      <clade>
                                        <branch_length>0.059867123</branch_length>
                                        <clade>
                                          <branch_length>0.002859179</branch_length>
                                          <clade>
                                            <name>EUN017| Rasbora brittani</name>
<annotation><uri>http://www.ncbi.nlm.nih.gov/nuccore/JF915657</uri></annotation>
                                            <branch_length>0.003990674</branch_length>
                                          </clade>
                                          <clade>
                                            <name>RC0636| Rasbora brittani</name>
<annotation><uri>http://v3.boldsystems.org/index.php/Public_RecordView?processid=RCYY465-11</uri></annotation>
                                            <branch_length>0.0</branch_length>
                                          </clade>
                                        </clade>
                                        <clade>
                                          <name>EF452869| Rasbora brittani</name>
<annotation><uri>http://www.ncbi.nlm.nih.gov/nuccore/EF452869</uri></annotation>
                                          <branch_length>0.0</branch_length>
                                        </clade>
                                      </clade>
                                    </clade>
                                    <clade>
                                      <branch_length>0.085718862</branch_length>
                                      <clade>
                                        <name>RC0632| Rasbora sarawakensis</name>
<annotation><uri>http://v3.boldsystems.org/index.php/Public_RecordView?processid=RCYY461-11</uri></annotation>
                                        <branch_length>0.001189075</branch_length>
                                      </clade>
                                      <clade>
                                        <name>RC0633| Rasbora sarawakensis</name>
<annotation><uri>http://v3.boldsystems.org/index.php/Public_RecordView?processid=RCYY462-11</uri></annotation>
                                        <branch_length>3.49388E-4</branch_length>
                                      </clade>
                                    </clade>
                                  </clade>
                                  <clade>
                                    <branch_length>0.00698876</branch_length>
                                    <clade>
                                      <branch_length>0.005634573</branch_length>
                                      <clade>
                                        <branch_length>0.020144075</branch_length>
                                        <clade>
                                          <branch_length>0.005141523</branch_length>
                                          <clade>
                                            <branch_length>0.063331616</branch_length>
                                            <clade>
                                              <branch_length>0.001531918</branch_length>
                                              <clade>
                                                <branch_length>0.0</branch_length>
                                                <clade>
                                                  <name>RC0224| Rasbora naevus</name>
<annotation><uri>http://v3.boldsystems.org/index.php/Public_RecordView?processid=RCYY182-11</uri></annotation>
                                                  <branch_length>0.0</branch_length>
                                                </clade>
                                                <clade>
                                                  <name>RC0225| Rasbora naevus</name>
<annotation><uri>http://v3.boldsystems.org/index.php/Public_RecordView?processid=RCYY183-11</uri></annotation>
                                                  <branch_length>0.0</branch_length>
                                                </clade>
                                              </clade>
                                              <clade>
                                                <name>EF452885| Rasbora naevus</name>
<annotation><uri>http://www.ncbi.nlm.nih.gov/nuccore/EF452885</uri></annotation>
                                                <branch_length>0.0</branch_length>
                                              </clade>
                                            </clade>
                                            <clade>
                                              <name>HM224235| Rasbora naevus</name>
<annotation><uri>http://www.ncbi.nlm.nih.gov/nuccore/HM224235</uri></annotation>
                                              <branch_length>6.545E-6</branch_length>
                                            </clade>
                                          </clade>
                                          <clade>
                                            <branch_length>0.075987409</branch_length>
                                            <clade>
                                              <branch_length>2.1623E-5</branch_length>
                                              <clade>
                                                <branch_length>4.3207E-5</branch_length>
                                                <clade>
                                                  <branch_length>8.6337E-5</branch_length>
                                                  <clade>
                                                    <branch_length>0.001490796</branch_length>
                                                    <clade>
                                                      <branch_length>0.002428014</branch_length>
                                                      <clade>
                                                        <branch_length>0.002468614</branch_length>
                                                        <clade>
                                                          <branch_length>0.001405112</branch_length>
                                                          <clade>
                                                            <name>YGN123| Rasbora merah</name>
<annotation><uri>http://www.ncbi.nlm.nih.gov/nuccore/JF915562</uri></annotation>
                                                            <branch_length>0.001809807</branch_length>
                                                          </clade>
                                                          <clade>
                                                            <name>YGN169| Rasbora brigittae</name>
<annotation><uri>http://www.ncbi.nlm.nih.gov/nuccore/JF915558</uri></annotation>
                                                            <branch_length>0.0</branch_length>
                                                          </clade>
                                                        </clade>
                                                        <clade>
                                                          <name>YGN179| Rasbora brigittae</name>
<annotation><uri>http://www.ncbi.nlm.nih.gov/nuccore/JF915559</uri></annotation>
                                                          <branch_length>0.0</branch_length>
                                                        </clade>
                                                      </clade>
                                                      <clade>
                                                        <name>RC0230| Rasbora brigittae</name>
<annotation><uri>http://v3.boldsystems.org/index.php/Public_RecordView?processid=RCYY188-11</uri></annotation>
                                                        <branch_length>0.0</branch_length>
                                                      </clade>
                                                    </clade>
                                                    <clade>
                                                      <name>RC0227| Rasbora merah</name>
<annotation><uri>http://v3.boldsystems.org/index.php/Public_RecordView?processid=RCYY185-11</uri></annotation>
                                                      <branch_length>0.0</branch_length>
                                                    </clade>
                                                  </clade>
                                                  <clade>
                                                    <name>EUN223| Rasbora brigittae</name>
<annotation><uri>http://www.ncbi.nlm.nih.gov/nuccore/JF915557</uri></annotation>
                                                    <branch_length>0.0</branch_length>
                                                  </clade>
                                                </clade>
                                                <clade>
                                                  <name>RC0226| Rasbora merah</name>
<annotation><uri>http://v3.boldsystems.org/index.php/Public_RecordView?processid=RCYY184-11</uri></annotation>
                                                  <branch_length>0.0</branch_length>
                                                </clade>
                                              </clade>
                                              <clade>
                                                <name>RC0231| Rasbora brigittae</name>
<annotation><uri>http://v3.boldsystems.org/index.php/Public_RecordView?processid=RCYY189-11</uri></annotation>
                                                <branch_length>0.0</branch_length>
                                              </clade>
                                            </clade>
                                            <clade>
                                              <name>HM224234| Rasbora merah</name>
<annotation><uri>http://www.ncbi.nlm.nih.gov/nuccore/HM224234</uri></annotation>
                                              <branch_length>0.0</branch_length>
                                            </clade>
                                          </clade>
                                        </clade>
                                        <clade>
                                          <branch_length>0.006744801</branch_length>
                                          <clade>
                                            <branch_length>0.004998692</branch_length>
                                            <clade>
[truncated: 214,460 more chars]
