# Supplementary material for: Barcoding and Border Biosecurity: Identifying Cyprinid Fishes in the Aquarium Trade
Source: PLoS One. 2012 Jan 20;7(1):e28381. doi: 10.1371/journal.pone.0028381 (PMC3262790; doi:10.1371/journal.pone.0028381)
Supplement: Figure S1 — NJ phylogram (COI data) of all specimens (this study plus GenBank/Bold data), in phyloXML SVG (scalable vector graphic) format. Archived version of Figure S1 may require open-source archiving software such as “7-Zip” to unpack. The interactive Web version can be found at http://goo.gl/avNuz. Data including identifiers, sequences, trace files, museum voucher codes and specimen images are accessed via the Bold and GenBank Web sites using URLs embedded in the taxon names. This figure is best viewed with Mozilla Firefox to fully enjoy the benefits of SVG and URL linking. May take up to one minute to load. A scripting “error” may appear in some browsers–this is the browser taking time to render the complex diagram. Phylogram can be saved as a pdf by printing to file using a custom paper size (approximately 3,600 mm height). Links can be opened in a new tab using Ctrl+LeftClick. (BZ2) [file pone.0028381.s001.bz2 › js/yui.js]

/*
Copyright (c) 2010, Yahoo! Inc. All rights reserved.
Code licensed under the BSD License:
http://developer.yahoo.com/yui/license.html
version: 3.1.1
build: 47
*/
/**
 * The YUI module contains the components required for building the YUI seed file.
 * This includes the script loading mechanism, a simple queue, and the core utilities for the library.
 * @module yui
 * @submodule yui-base
 */

if (typeof YUI === 'undefined') {

/**
 * The YUI global namespace object.  If YUI is already defined, the
 * existing YUI object will not be overwritten so that defined
 * namespaces are preserved.  It is the constructor for the object
 * the end user interacts with.  As indicated below, each instance
 * has full custom event support, but only if the event system 
 * is available.
 *
 * @class YUI
 * @constructor
 * @global
 * @uses EventTarget
 * @param o* 0..n optional configuration objects.  these values
 * are store in Y.config.  See config for the list of supported 
 * properties.
 */
    /*global YUI*/
    /*global YUI_config*/
    var YUI = function() {

        var Y = this, a = arguments, i, l = a.length,
            globalConfig = (typeof YUI_config !== 'undefined') && YUI_config;

        // Allow instantiation without the new operator
        if (!(Y instanceof YUI)) {
            Y = new YUI();
            for (i=0; i<l; i++) {
                Y._config(a[i]);
            }
            return Y; 
        } else {
            // set up the core environment
            Y._init();
            if (globalConfig) {
                Y._config(globalConfig);
            }
            for (i=0; i<l; i++) {
                Y._config(a[i]);
            }
            // bind the specified additional modules for this instance
            Y._setup();
            return Y;
        }
    };
}

(function() {
    var p, prop,
        VERSION       = '3.1.1', 
        BASE          = 'http://yui.yahooapis.com/',
        DOC_LABEL     = 'yui3-js-enabled',
        NOOP          = function() {},
        SLICE         = Array.prototype.slice,
        APPLY_TO_AUTH = { 'io.xdrReady':      1,   // the functions applyTo 
                          'io.xdrResponse':   1,   // can call. this should
                          'SWF.eventHandler': 1 }, // be done at build time
        hasWin        = (typeof window != 'undefined'),
        win           = (hasWin) ? window : null,
        doc           = (hasWin) ? win.document : null,
        docEl         = doc && doc.documentElement,
        docClass      = docEl && docEl.className,
        instances     = {}, 
        time          = new Date().getTime(), 
        add           = function(el, type, fn, capture) {
                            if (el && el.addEventListener) {
                                el.addEventListener(type, fn, capture);
                            } else if (el && el.attachEvent) {
                                el.attachEvent("on" + type, fn);
                            } 
                        },
        remove        = function (el, type, fn, capture) {
                            if (el && el.removeEventListener) {
                                // this can throw an uncaught exception in FF
                                try {
                                    el.removeEventListener(type, fn, capture);
                                } catch(ex){}
                            } else if (el && el.detachEvent) {
                                el.detachEvent("on" + type, fn);
                            }
                        },
        handleLoad    = function() {
                            YUI.Env.windowLoaded = true;
                            YUI.Env.DOMReady = true;
                            if (hasWin) {
                                remove(window, 'load', handleLoad);
                            }
                        };

//  Stamp the documentElement (HTML) with a class of "yui-loaded" to 
//  enable styles that need to key off of JS being enabled.
if (docEl && docClass.indexOf(DOC_LABEL) == -1) {
    if (docClass) {
        docClass += ' ';
    }
    docClass += DOC_LABEL;
    docEl.className = docClass;
}

if (VERSION.indexOf('@') > -1) {
    VERSION = '3.0.0'; // dev time hack for cdn test
}
        
YUI.prototype = {
    _config: function(o) {
        o = o || {};
        var attr,
            name, 
            detail,
            config = this.config, 
            mods   = config.modules,
            groups = config.groups;
        for (name in o) {
            attr = o[name];
            if (mods && name == 'modules') {
                for (detail in attr) {
                    mods[detail] = attr[detail];
                }
            } else if (groups && name == 'groups') {
                for (detail in attr) {
                    groups[detail] = attr[detail];
                }
            } else if (name == 'win') {
                config[name] = attr.contentWindow || attr;
                config.doc = config[name].document;
            } else {
                config[name] = attr;
            }
        }
    },

    /**
     * Initialize this YUI instance
     * @private
     */
    _init: function() {
        var filter,
            Y     = this, 
            G_ENV = YUI.Env,
            Env   = Y.Env;

        Y.version = VERSION;

        if (!Env) {
            Y.Env = {
                mods:         {},
                base:         BASE,
                cdn:          BASE + VERSION + '/build/',
                bootstrapped: false,
                _idx:         0,
                _used:        {},
                _attached:    {},
                _yidx:        0,
                _uidx:        0,
                _guidp:       'y',
                _loaded:      {},
                getBase: function(srcPattern, comboPattern) {
                    var b, nodes, i, src, match;
                    // get from querystring
                    nodes = (doc && doc.getElementsByTagName('script')) || [];
                    for (i=0; i<nodes.length; i=i+1) {
                        src = nodes[i].src;
                        if (src) {
                            //src = "http://yui.yahooapis.com/combo?2.8.0r4/b
                            //uild/yuiloader-dom-event/yuiloader-dom-event.js
                            //&3.0.0/build/yui/yui-min.js"; // debug url
                            match = src.match(srcPattern);
                            b = match && match[1];
                            if (b) {
                                // this is to set up the path to the loader.  The file 
                                // filter for loader should match the yui include.
                                filter = match[2];
                                // extract correct path for mixed combo urls
                                // http://yuilibrary.com/projects/yui3/ticket/2528423
                                match = src.match(comboPattern);
                                if (match && match[3]) {
                                    b = match[1] + match[3];
                                }

                                break;
                            }
                        }
                    }

                    // use CDN default
                    return b || Env.cdn;
                }
            };

            Env = Y.Env;

            Env._loaded[VERSION] = {};

            if (G_ENV && Y !== YUI) {
                Env._yidx  = ++G_ENV._yidx;
                Env._guidp = ('yui_' + VERSION + '_' + 
                             Env._yidx + '_' + time).replace(/\./g, '_');
            }

            Y.id = Y.stamp(Y);
            instances[Y.id] = Y;

        }

        Y.constructor = YUI;

        // configuration defaults
        Y.config = Y.config || {
            win:               win,
            doc:               doc,
            debug:             true,
            useBrowserConsole: true,
            throwFail:         true,
            bootstrap:         true,
            fetchCSS:          true
        };

        Y.config.base = YUI.config.base || 
            Y.Env.getBase(/^(.*)yui\/yui([\.\-].*)js(\?.*)?$/, 
                          /^(.*\?)(.*\&)(.*)yui\/yui[\.\-].*js(\?.*)?$/);

        Y.config.loaderPath = YUI.config.loaderPath || 
            'loader/loader' + (filter || '-min.') + 'js';

    },
    
    /**
     * Finishes the instance setup. Attaches whatever modules were defined
     * when the yui modules was registered.
     * @method _setup
     * @private
     */
    _setup: function(o) {

        var i, Y = this,
            core = [],
            mods = YUI.Env.mods,
            extras = Y.config.core || ['get', 'intl-base', 'loader', 'yui-log', 'yui-later', 'yui-throttle'];


        for (i=0; i<extras.length; i++) {
            if (mods[extras[i]]) {
                core.push(extras[i]);
            }
        }

        Y.use('yui-base');
        Y.use.apply(Y, core);

    },

    /**
     * Executes a method on a YUI instance with
     * the specified id if the specified method is whitelisted.
     * @method applyTo
     * @param id {string} the YUI instance id
     * @param method {string} the name of the method to exectute.
     * Ex: 'Object.keys'
     * @param args {Array} the arguments to apply to the method
     * @return {object} the return value from the applied method or null
     */
    applyTo: function(id, method, args) {

        if (!(method in APPLY_TO_AUTH)) {
            this.log(method + ': applyTo not allowed', 'warn', 'yui');
            return null;
        }

        var instance = instances[id], nest, m, i;
        if (instance) {
            nest = method.split('.'); 
            m = instance;
            for (i=0; i<nest.length; i=i+1) {
                m = m[nest[i]];
                if (!m) {
                    this.log('applyTo not found: ' + method, 'warn', 'yui');
                }
            }
            return m.apply(instance, args);
        }

        return null;
    }, 

    /**
     * Registers a module with the YUI global.  The easiest way to create a 
     * first-class YUI module is to use the YUI component build tool.  
     *
     * http://yuilibrary.com/projects/builder 
     *
     * The build system will produce the YUI.add wrapper for you module, along
     * with any configuration info required for the module.
     * @method add
     * @param name {string} module name
     * @param fn {Function} entry point into the module that
     * is used to bind module to the YUI instance
     * @param version {string} version string
     * @param details optional config data: 
     * requires: features that must be present before this module can be attached.
     * optional: optional features that should be present if loadOptional is
     *           defined.  Note: modules are not often loaded this way in YUI 3,
     *           but this field is still useful to inform the user that certain
     *           features in the component will require additional dependencies.
     * use:      features that are included within this module which need to be
     *           be attached automatically when this module is attached.  This
     *           supports the YUI 3 rollup system -- a module with submodules 
     *           defined will need to have the submodules listed in the 'use'
     *           config.  The YUI component build tool does this for you.
     * @return {YUI} the YUI instance
     *
     */
    add: function(name, fn, version, details) {
        details = details || {};

        YUI.Env.mods[name] = {
            name: name, 
            fn: fn,
            version: version,
            details: details
        };

        return this;
    },

    /**
     * Executes the function associated with each required
     * module, binding the module to the YUI instance.
     * @method _attach
     * @private
     */
    _attach: function(r, fromLoader) {
        var i, name, mod, details, req, use,
            mods = YUI.Env.mods,
            done = this.Env._attached,
            len  = r.length;

        for (i=0; i<len; i++) {
            name = r[i]; 
            mod  = mods[name];
            if (!done[name] && mod) {

                done[name] = true;
                details    = mod.details; 
                req        = details.requires; 
                use        = details.use;

                if (req && req.length) {
                    this._attach(this.Array(req));
                }

                // this.log('attaching ' + name, 'info', 'yui');

                if (mod.fn) {
                    mod.fn(this, name);
                }

                if (use && use.length) {
                    this._attach(this.Array(use));
                }
            }
        }
    },

    /**
     * Attaches one or more modules to the YUI instance.  When this
     * is executed, the requirements are analyzed, and one of 
     * several things can happen:
     *
     * - All requirements are available on the page --  The modules
     *   are attached to the instance.  If supplied, the use callback
     *   is executed synchronously.  
     *
     * - Modules are missing, the Get utility is not available OR
     *   the 'bootstrap' config is false -- A warning is issued about
     *   the missing modules and all available modules are attached.
     *
     * - Modules are missing, the Loader is not available but the Get
     *   utility is and boostrap is not false -- The loader is bootstrapped
     *   before doing the following....
     *
     * - Modules are missing and the Loader is available -- The loader
     *   expands the dependency tree and fetches missing modules.  When
     *   the loader is finshed the callback supplied to use is executed
     *   asynchronously.
     *
     * @param modules* {string} 1-n modules to bind (uses arguments array)
     * @param *callback {function} callback function executed when 
     * the instance has the required functionality.  If included, it
     * must be the last parameter.
     * <code>
     * // loads and attaches drag and drop and its dependencies
     * YUI().use('dd', function(Y) &#123;&#125);
     * // attaches all modules that are available on the page
     * YUI().use('*', function(Y) &#123;&#125);
     * // intrinsic YUI gallery support (since 3.1.0)
     * YUI().use('gallery-yql', function(Y) &#123;&#125);
     * // intrinsic YUI 2in3 support (since 3.1.0)
     * YUI().use('yui2-datatable', function(Y) &#123;&#125);
     * </code>
     *
     * @return {YUI} the YUI instance
     */
    use: function() {

        if (!this.Array) {
            this._attach(['yui-base']);
        }

        var len, loader, handleBoot,
            Y        = this, 
            G_ENV    = YUI.Env,
            args     = SLICE.call(arguments, 0), 
            mods     = G_ENV.mods, 
            Env      = Y.Env,
            used     = Env._used,
            queue    = G_ENV._loaderQueue,
            firstArg = args[0], 
            callback = args[args.length - 1],
            YArray   = Y.Array,
            config   = Y.config,
            boot     = config.bootstrap,
            missing  = [], 
            r        = [], 
            fetchCSS = config.fetchCSS,
            process  = function(name) {

                // add this module to full list of things to attach
                r.push(name);

                // only attach a module once
                if (used[name]) {
                    return;
                }

                var m = mods[name], req, use;

                if (m) {
                    used[name] = true;
                    req = m.details.requires;
                    use = m.details.use;
                } else {
                    // CSS files don't register themselves, see if it has been loaded
                    if (!G_ENV._loaded[VERSION][name]) {
                        missing.push(name);
                    } else {
                        used[name] = true; // probably css
                    }
                }

                if (req) { // make sure requirements are attached
                    YArray.each(YArray(req), process);
                }

                if (use) { // make sure we grab the submodule dependencies too
                    YArray.each(YArray(use), process);
                }


            },

            handleLoader = function(fromLoader) {
                var response = fromLoader || {
                        success: true,
                        msg: 'not dynamic'
                    }, 
                    newData, redo, origMissing,
                    data = response.data;

                Y._loading = false;


                if (data) {
                    origMissing = missing.concat();
                    missing = [];
                    Y.Array.each(data, process);
                    redo = missing.length;
                    if (redo) {
                        if (missing.sort().join() == origMissing.sort().join()) {
                            redo = false;
                        }
                    }
                }

                if (redo && data) {
                    newData = data.concat();
                    newData.push(function() {
                        Y._attach(data);
                        if (callback) {
                            callback(Y, response);
                        }
                    });
                    Y._loading  = false;
                    Y.use.apply(Y, newData);
                } else {
                    if (data) {
                        Y._attach(data);
                    }
                    if (callback) {
                        callback(Y, response);
                    }
                }

                if (Y._useQueue && Y._useQueue.size() && !Y._loading) {
                    Y.use.apply(Y, Y._useQueue.next());
                }
            };


        if (Y._loading) {
            Y._useQueue = Y._useQueue || new Y.Queue();
            Y._useQueue.add(args);
            return Y;
        }


        // The last argument supplied to use can be a load complete callback
        if (typeof callback === 'function') {
            args.pop();
        } else {
            callback = null;
        }
 
        // YUI().use('*'); // bind everything available
        if (firstArg === "*") {
            args = Y.Object.keys(mods);
        }
        
        // use loader to expand dependencies and sort the 
        // requirements if it is available.
        if (Y.Loader) {
            loader = new Y.Loader(config);
            loader.require(args);
            loader.ignoreRegistered = true;
            // loader.allowRollup = false;
            loader.calculate(null, (fetchCSS) ? null : 'js');
            args = loader.sorted;
        }

        // process each requirement and any additional requirements 
        // the module metadata specifies
        YArray.each(args, process);

        len = missing.length;

        if (len) {
            missing = Y.Object.keys(YArray.hash(missing));
            len = missing.length;
        }

        // dynamic load
        if (boot && len && Y.Loader) {
            Y._loading = true;
            loader = new Y.Loader(config);
            loader.onEnd = handleLoader;
            loader.context = Y;
            loader.attaching = args;
            loader.data = args;
            loader.require((fetchCSS) ? missing : args);
            loader.insert(null, (fetchCSS) ? null : 'js');
        } else if (boot && len && Y.Get && !Env.bootstrapped) {

            Y._loading = true;
            args = YArray(arguments, 0, true);

            handleBoot = function() {
                Y._loading = false;
                queue.running = false;
                Env.bootstrapped = true;
                Y._attach(['loader']);
                Y.use.apply(Y, args);
            };

            if (G_ENV._bootstrapping) {
                queue.add(handleBoot);
            } else {
                G_ENV._bootstrapping = true;
                Y.Get.script(config.base + config.loaderPath, {
                    onEnd: handleBoot 
                });
            }

        } else {
            if (len) {
                Y.message('Requirement NOT loaded: ' + missing, 'warn', 'yui');
            }
            Y._attach(r);
            handleLoader();
        }

        return Y;
    },


    /**
     * Returns the namespace specified and creates it if it doesn't exist
     * <pre>
     * YUI.namespace("property.package");
     * YUI.namespace("YAHOO.property.package");
     * </pre>
     * Either of the above would create YUI.property, then
     * YUI.property.package (YAHOO is scrubbed out, this is
     * to remain compatible with YUI2)
     *
     * Be careful when naming packages. Reserved words may work in some browsers
     * and not others. For instance, the following will fail in Safari:
     * <pre>
     * YUI.namespace("really.long.nested.namespace");
     * </pre>
     * This fails because "long" is a future reserved word in ECMAScript
     *
     * @method namespace
     * @param  {string*} arguments 1-n namespaces to create 
     * @return {object}  A reference to the last namespace object created
     */
    namespace: function() {
        var a=arguments, o=null, i, j, d;
        for (i=0; i<a.length; i=i+1) {
            d = ("" + a[i]).split(".");
            o = this;
            for (j=(d[0] == "YAHOO") ? 1 : 0; j<d.length; j=j+1) {
                o[d[j]] = o[d[j]] || {};
                o = o[d[j]];
            }
        }
        return o;
    },

    // this is replaced if the log module is included
    log: NOOP,
    message: NOOP,

    /**
     * Report an error.  The reporting mechanism is controled by
     * the 'throwFail' configuration attribute.  If throwFail is
     * not specified, the message is written to the Logger, otherwise
     * a JS error is thrown
     * @method error
     * @param msg {string} the error message
     * @param e {Error} Optional JS error that was caught.  If supplied
     * and throwFail is specified, this error will be re-thrown.
     * @return {YUI} this YUI instance
     */
    error: function(msg, e) {
        if (this.config.throwFail) {
            throw (e || new Error(msg)); 
        } else {
            this.message(msg, "error"); // don't scrub this one
        }

        return this;
    },

    /**
     * Generate an id that is unique among all YUI instances
     * @method guid
     * @param pre {string} optional guid prefix
     * @return {string} the guid
     */
    guid: function(pre) {
        var id =  this.Env._guidp + (++this.Env._uidx);
        return (pre) ? (pre + id) : id;
    },

    /**
     * Returns a guid associated with an object.  If the object
     * does not have one, a new one is created unless readOnly
     * is specified.
     * @method stamp
     * @param o The object to stamp
     * @param readOnly {boolean} if true, a valid guid will only
     * be returned if the object has one assigned to it.
     * @return {string} The object's guid or null
     */
    stamp: function(o, readOnly) {
        if (!o) {
            return o;
        }
        var uid = (typeof o === 'string') ? o : o._yuid;
        if (!uid) {
            uid = this.guid();
            if (!readOnly) {
                try {
                    o._yuid = uid;
                } catch(e) {
                    uid = null;
                }
            }
        }
        return uid;
    }
};

// Give the YUI global the same properties as an instance.
// This makes it so that the YUI global can be used like the YAHOO
// global was used prior to 3.x.  More importantly, the YUI global
// provides global metadata, so env needs to be configured.
// @TODO review

    p = YUI.prototype;

    // inheritance utilities are not available yet
    for (prop in p) {
        YUI[prop] = p[prop];
    }

    // set up the environment
    YUI._init();

    // setTimeout(function() { YUI._attach(['yui-base']); }, 0);

    if (hasWin) {
        // add a window load event at load time so we can capture
        // the case where it fires before dynamic loading is
        // complete.
        add(window, 'load', handleLoad);
    } else {
        handleLoad();
    }

    YUI.Env.add = add;
    YUI.Env.remove = remove;

    /*global exports*/
    // Support the CommonJS method for exporting our single global
    if (typeof exports == 'object') {
        exports.YUI = YUI;
    }

})();

/**
 * The config object contains all of the configuration options for
 * the YUI instance.  This object is supplied by the implementer 
 * when instantiating a YUI instance.  Some properties have default
 * values if they are not supplied by the implementer.
 *
 * @class config
 * @static
 */

/**
 * Allows the YUI seed file to fetch the loader component and library
 * metadata to dynamically load additional dependencies.
 *
 * @property bootstrap
 * @type boolean
 * @default true
 */

/**
 * Log to the browser console if debug is on and the browser has a
 * supported console.
 *
 * @property useBrowserConsole
 * @type boolean
 * @default true
 */

/**
 * A hash of log sources that should be logged.  If specified, only log messages from these sources will be logged.
 *
 * @property logInclude
 * @type object
 */

/**
 * A hash of log sources that should be not be logged.  If specified, all sources are logged if not on this list.
 *
 * @property logExclude
 * @type object
 */

/**
 * Set to true if the yui seed file was dynamically loaded in 
 * order to bootstrap components relying on the window load event 
 * and the 'domready' custom event.
 *
 * @property injected
 * @type boolean
 * @default false
 */

/**
 * If throwFail is set, Y.fail will generate or re-throw a JS Error.  Otherwise the failure is logged.
 *
 * @property throwFail
 * @type boolean
 * @default true
 */

/**
 * The window/frame that this instance should operate in.
 *
 * @property win
 * @type Window
 * @default the window hosting YUI
 */

/**
 * The document associated with the 'win' configuration.
 *
 * @property doc
 * @type Document
 * @default the document hosting YUI
 */

/**
 * A list of modules that defines the YUI core (overrides the default).
 *
 * @property core
 * @type string[]
 */

/**
 * A list of languages in order of preference. This list is matched against
 * the list of available languages in modules that the YUI instance uses to
 * determine the best possible localization of language sensitive modules.
 * Languages are represented using BCP 47 language tags, such as "en-GB" for
 * English as used in the United Kingdom, or "zh-Hans-CN" for simplified
 * Chinese as used in China. The list can be provided as a comma-separated
 * list or as an array.
 *
 * @property lang
 * @type string|string[]
 */

/**
 * The default date format
 * @property dateFormat
 * @type string
 * @deprecated use configuration in DataType.Date.format() instead
 */

/**
 * The default locale
 * @property locale
 * @type string
 * @deprecated use config.lang instead
 */

/**
 * The default interval when polling in milliseconds.
 * @property pollInterval
 * @type int
 * @default 20
 */

/**
 * The number of dynamic nodes to insert by default before
 * automatically removing them.  This applies to script nodes
 * because remove the node will not make the evaluated script
 * unavailable.  Dynamic CSS is not auto purged, because removing
 * a linked style sheet will also remove the style definitions.
 * @property purgethreshold
 * @type int
 * @default 20
 */

/**
 * The default interval when polling in milliseconds.
 * @property windowResizeDelay
 * @type int
 * @default 40
 */

/**
 * Base directory for dynamic loading
 * @property base
 * @type string
 */

/*
 * The secure base dir (not implemented)
 * For dynamic loading.
 * @property secureBase
 * @type string
 */

/**
 * The YUI combo service base dir. Ex: http://yui.yahooapis.com/combo?
 * For dynamic loading.
 * @property comboBase
 * @type string
 */

/**
 * The root path to prepend to module path for the combo service. Ex: 3.0.0b1/build/
 * For dynamic loading.
 * @property root
 * @type string
 */

/**
 * A filter to apply to result urls.  This filter will modify the default
 * path for all modules.  The default path for the YUI library is the
 * minified version of the files (e.g., event-min.js).  The filter property
 * can be a predefined filter or a custom filter.  The valid predefined 
 * filters are:
 * <dl>
 *  <dt>DEBUG</dt>
 *  <dd>Selects the debug versions of the library (e.g., event-debug.js).
 *      This option will automatically include the Logger widget</dd>
 *  <dt>RAW</dt>
 *  <dd>Selects the non-minified version of the library (e.g., event.js).</dd>
 * </dl>
 * You can also define a custom filter, which must be an object literal 
 * containing a search expression and a replace string:
 * <pre>
 *  myFilter: &#123; 
 *      'searchExp': "-min\\.js", 
 *      'replaceStr': "-debug.js"
 *  &#125;
 * </pre>
 *
 * For dynamic loading.
 *
 * @property filter
 * @type string|object
 */

/**
 * The 'skin' config let's you configure application level skin
 * customizations.  It contains the following attributes which
 * can be specified to override the defaults:
 *
 *      // The default skin, which is automatically applied if not
 *      // overriden by a component-specific skin definition.
 *      // Change this in to apply a different skin globally
 *      defaultSkin: 'sam', 
 *
 *      // This is combined with the loader base property to get
 *      // the default root directory for a skin.
 *      base: 'assets/skins/',
 *
 *      // Any component-specific overrides can be specified here,
 *      // making it possible to load different skins for different
 *      // components.  It is possible to load more than one skin
 *      // for a given component as well.
 *      overrides: {
 *          slider: ['capsule', 'round']
 *      }
 *
 * For dynamic loading.
 *
 *  @property skin
 */

/**
 * Hash of per-component filter specification.  If specified for a given component, 
 * this overrides the filter config
 *
 * For dynamic loading.
 *
 * @property filters
 */

/**
 * Use the YUI combo service to reduce the number of http connections 
 * required to load your dependencies.  Turning this off will
 * disable combo handling for YUI and all module groups configured
 * with a combo service.
 *
 * For dynamic loading.
 *
 * @property combine
 * @type boolean
 * @default true if 'base' is not supplied, false if it is.
 */

/**
 * A list of modules that should never be dynamically loaded
 *
 * @property ignore
 * @type string[]
 */

/**
 * A list of modules that should always be loaded when required, even if already 
 * present on the page.
 *
 * @property force
 * @type string[]
 */

/**
 * Node or id for a node that should be used as the insertion point for new nodes
 * For dynamic loading.
 *
 * @property insertBefore
 * @type string
 */

/**
 * charset for dynamic nodes
 * @property charset
 * @type string
 * @deprecated use jsAttributes cssAttributes
 */

/**
 * Object literal containing attributes to add to dynamically loaded script nodes.
 * @property jsAttributes
 * @type string
 */

/**
 * Object literal containing attributes to add to dynamically loaded link nodes.
 * @property cssAttributes
 * @type string
 */

/**
 * Number of milliseconds before a timeout occurs when dynamically 
 * loading nodes. If not set, there is no timeout.
 * @property timeout
 * @type int
 */

/**
 * Callback for the 'CSSComplete' event.  When dynamically loading YUI 
 * components with CSS, this property fires when the CSS is finished
 * loading but script loading is still ongoing.  This provides an
 * opportunity to enhance the presentation of a loading page a little
 * bit before the entire loading process is done.
 *
 * @property onCSS
 * @type function
 */

/**
 * A hash of module definitions to add to the list of YUI components.  
 * These components can then be dynamically loaded side by side with
 * YUI via the use() method. This is a hash, the key is the module
 * name, and the value is an object literal specifying the metdata
 * for the module.  * See Loader.addModule for the supported module
 * metadata fields.  Also @see groups, which provides a way to
 * configure the base and combo spec for a 
 * <code>
 * modules: {
 * &nbsp; mymod1: {
 * &nbsp;   requires: ['node'],
 * &nbsp;   fullpath: 'http://myserver.mydomain.com/mymod1/mymod1.js'
 * &nbsp; },
 * &nbsp; mymod2: {
 * &nbsp;   requires: ['mymod1'],
 * &nbsp;   fullpath: 'http://myserver.mydomain.com/mymod2/mymod2.js'
 * &nbsp; }
 * }
 * </code>
 *
 * @property modules
 * @type object
 */

/**
 * A hash of module group definitions.  It for each group you
 * can specify a list of modules and the base path and
 * combo spec to use when dynamically loading the modules.  @see
 * @see modules for the details about the modules part of the
 * group definition.
 * <code>
 * &nbsp; groups: {
 * &nbsp;     yui2: {
 * &nbsp;         // specify whether or not this group has a combo service
 * &nbsp;         combine: true,
 * &nbsp;
 * &nbsp;         // the base path for non-combo paths
 * &nbsp;         base: 'http://yui.yahooapis.com/2.8.0r4/build/',
 * &nbsp;
 * &nbsp;         // the path to the combo service
 * &nbsp;         comboBase: 'http://yui.yahooapis.com/combo?',
 * &nbsp;
 * &nbsp;         // a fragment to prepend to the path attribute when
 * &nbsp;         // when building combo urls
 * &nbsp;         root: '2.8.0r4/build/',
 * &nbsp;
 * &nbsp;         // the module definitions
 * &nbsp;         modules:  {
 * &nbsp;             yui2_yde: {
 * &nbsp;                 path: "yahoo-dom-event/yahoo-dom-event.js"
 * &nbsp;             },
 * &nbsp;             yui2_anim: {
 * &nbsp;                 path: "animation/animation.js",
 * &nbsp;                 requires: ['yui2_yde']
 * &nbsp;             }
 * &nbsp;         }
 * &nbsp;     }
 * &nbsp; }
 * </code>
 * @property modules
 * @type object
 */
 
/**
 * The loader 'path' attribute to the loader itself.  This is combined
 * with the 'base' attribute to dynamically load the loader component
 * when boostrapping with the get utility alone.
 *
 * @property loaderPath
 * @type string
 * @default loader/loader-min.js
 */

/**
 * Specifies whether or not YUI().use(...) will attempt to load CSS
 * resources at all.  Any truthy value will cause CSS dependencies
 * to load when fetching script.  The special value 'force' will 
 * cause CSS dependencies to be loaded even if no script is needed.
 *
 * @property fetchCSS
 * @type boolean|string
 * @default true
 */

/**
 * The default gallery version to build gallery module urls
 * @property gallery
 * @type string
 * @since 3.1.0
 */

/**
 * The default YUI 2 version to build yui2 module urls.  This is for
 * intrinsic YUI 2 support via the 2in3 project.  Also @see the '2in3'
 * config for pulling different revisions of the wrapped YUI 2 
 * modules.
 * @since 3.1.0
 * @property yui2 
 * @type string
 * @default 2.8.0
 */

/**
 * The 2in3 project is a deployment of the various versions of YUI 2
 * deployed as first-class YUI 3 modules.  Eventually, the wrapper
 * for the modules will change (but the underlying YUI 2 code will
 * be the same), and you can select a particular version of
 * the wrapper modules via this config.
 * @since 3.1.0
 * @property 2in3
 * @type string
 * @default 1
 */

/**
 * Alternative console log function for use in environments without
 * a supported native console.
 * @since 3.1.0
 * @property logFn
 * @type Function
 */
YUI.add('yui-base', function(Y) {

/*
 * YUI stub
 * @module yui
 * @submodule yui-base
 */
/**
 * The YUI module contains the components required for building the YUI seed file.
 * This includes the script loading mechanism, a simple queue, and the core utilities for the library.
 * @module yui
 * @submodule yui-base
 */
(function() {
/**
 * Provides the language utilites and extensions used by the library
 * @class Lang
 * @static
 */
Y.Lang    = Y.Lang || {};

var L     = Y.Lang, 

ARRAY     = 'array',
BOOLEAN   = 'boolean',
DATE      = 'date',
ERROR     = 'error',
FUNCTION  = 'function',
NUMBER    = 'number',
NULL      = 'null',
OBJECT    = 'object',
REGEX     = 'regexp',
STRING    = 'string',
TOSTRING  = Object.prototype.toString,
UNDEFINED = 'undefined',

TYPES     = {
    'undefined'         : UNDEFINED,
    'number'            : NUMBER,
    'boolean'           : BOOLEAN,
    'string'            : STRING,
    '[object Function]' : FUNCTION,
    '[object RegExp]'   : REGEX,
    '[object Array]'    : ARRAY,
    '[object Date]'     : DATE,
    '[object Error]'    : ERROR 
},

TRIMREGEX = /^\s+|\s+$/g,
EMPTYSTRING = '';

/**
 * Determines whether or not the provided item is an array.
 * Returns false for array-like collections such as the
 * function arguments collection or HTMLElement collection
 * will return false.  You can use @see Array.test if you 
 * want to
 * @method isArray
 * @static
 * @param o The object to test
 * @return {boolean} true if o is an array
 */
L.isArray = function(o) { 
    return L.type(o) === ARRAY;
};

/**
 * Determines whether or not the provided item is a boolean
 * @method isBoolean
 * @static
 * @param o The object to test
 * @return {boolean} true if o is a boolean
 */
L.isBoolean = function(o) {
    return typeof o === BOOLEAN;
};

/**
 * Determines whether or not the provided item is a function
 * Note: Internet Explorer thinks certain functions are objects:
 *
 * var obj = document.createElement("object");
 * Y.Lang.isFunction(obj.getAttribute) // reports false in IE
 *
 * var input = document.createElement("input"); // append to body
 * Y.Lang.isFunction(input.focus) // reports false in IE
 *
 * You will have to implement additional tests if these functions
 * matter to you.
 *
 * @method isFunction
 * @static
 * @param o The object to test
 * @return {boolean} true if o is a function
 */
L.isFunction = function(o) {
    return L.type(o) === FUNCTION;
};
    
/**
 * Determines whether or not the supplied item is a date instance
 * @method isDate
 * @static
 * @param o The object to test
 * @return {boolean} true if o is a date
 */
L.isDate = function(o) {
    // return o instanceof Date;
    return L.type(o) === DATE && o.toString() !== 'Invalid Date' && !isNaN(o);
};

/**
 * Determines whether or not the provided item is null
 * @method isNull
 * @static
 * @param o The object to test
 * @return {boolean} true if o is null
 */
L.isNull = function(o) {
    return o === null;
};
    
/**
 * Determines whether or not the provided item is a legal number
 * @method isNumber
 * @static
 * @param o The object to test
 * @return {boolean} true if o is a number
 */
L.isNumber = function(o) {
    return typeof o === NUMBER && isFinite(o);
};
  
/**
 * Determines whether or not the provided item is of type object
 * or function
 * @method isObject
 * @static
 * @param o The object to test
 * @param failfn {boolean} fail if the input is a function
 * @return {boolean} true if o is an object
 */  
L.isObject = function(o, failfn) {
    var t = typeof o;
    return (o && (t === OBJECT || (!failfn && (t === FUNCTION || L.isFunction(o))))) || false;
};
    
/**
 * Determines whether or not the provided item is a string
 * @method isString
 * @static
 * @param o The object to test
 * @return {boolean} true if o is a string
 */
L.isString = function(o) {
    return typeof o === STRING;
};
    
/**
 * Determines whether or not the provided item is undefined
 * @method isUndefined
 * @static
 * @param o The object to test
 * @return {boolean} true if o is undefined
 */
L.isUndefined = function(o) {
    return typeof o === UNDEFINED;
};

/**
 * Returns a string without any leading or trailing whitespace.  If 
 * the input is not a string, the input will be returned untouched.
 * @method trim
 * @static
 * @param s {string} the string to trim
 * @return {string} the trimmed string
 */
L.trim = function(s){
    try {
        return s.replace(TRIMREGEX, EMPTYSTRING);
    } catch(e) {
        return s;
    }
};

/**
 * A convenience method for detecting a legitimate non-null value.
 * Returns false for null/undefined/NaN, true for other values, 
 * including 0/false/''
 * @method isValue
 * @static
 * @param o The item to test
 * @return {boolean} true if it is not null/undefined/NaN || false
 */
L.isValue = function(o) {
    var t = L.type(o);
    switch (t) {
        case NUMBER:
            return isFinite(o);
        case NULL:
        case UNDEFINED:
            return false;
        default:
            return !!(t);
    }
};

/**
 * Returns a string representing the type of the item passed in.
 * Known issues:
 *    typeof HTMLElementCollection returns function in Safari, but
 *    Y.type() reports object, which could be a good thing --
 *    but it actually caused the logic in Y.Lang.isObject to fail.
 * @method type
 * @param o the item to test
 * @return {string} the detected type
 */
L.type = function (o) {
    return  TYPES[typeof o] || TYPES[TOSTRING.call(o)] || (o ? OBJECT : NULL);
};

})();

/**
 * The YUI module contains the components required for building the YUI seed file.
 * This includes the script loading mechanism, a simple queue, and the core utilities for the library.
 * @module yui
 * @submodule yui-base
 */

(function() {

var L = Y.Lang, Native = Array.prototype, LENGTH = 'length',

/**
 * Adds the following array utilities to the YUI instance.  Additional
 * array helpers can be found in the collection component.
 * @class Array
 */

/** 
 * Y.Array(o) returns an array:
 * - Arrays are return unmodified unless the start position is specified.
 * - "Array-like" collections (@see Array.test) are converted to arrays
 * - For everything else, a new array is created with the input as the sole item
 * - The start position is used if the input is or is like an array to return
 *   a subset of the collection.
 *
 *   @TODO this will not automatically convert elements that are also collections
 *   such as forms and selects.  Passing true as the third param will
 *   force a conversion.
 *
 * @method ()
 * @static
 *   @param o the item to arrayify
 *   @param i {int} if an array or array-like, this is the start index
 *   @param arraylike {boolean} if true, it forces the array-like fork.  This
 *   can be used to avoid multiple Array.test calls.
 *   @return {Array} the resulting array
 */
YArray = function(o, startIdx, arraylike) {
    var t = (arraylike) ? 2 : YArray.test(o), 
        l, a, start = startIdx || 0;

    if (t) {
        // IE errors when trying to slice HTMLElement collections
        try {
            return Native.slice.call(o, start);
        } catch(e) {
            a = [];
            l = o.length;
            for (; start<l; start++) {
                a.push(o[start]);
            }
            return a;
        }
    } else {
        return [o];
    }
};

Y.Array = YArray;

/** 
 * Evaluates the input to determine if it is an array, array-like, or 
 * something else.  This is used to handle the arguments collection 
 * available within functions, and HTMLElement collections
 *
 * @method test
 * @static
 *
 * @todo current implementation (intenionally) will not implicitly 
 * handle html elements that are array-like (forms, selects, etc).  
 *
 * @return {int} a number indicating the results:
 * 0: Not an array or an array-like collection
 * 1: A real array. 
 * 2: array-like collection.
 */
YArray.test = function(o) {
    var r = 0;
    if (L.isObject(o)) {
        if (L.isArray(o)) {
            r = 1; 
        } else {
            try {
                // indexed, but no tagName (element) or alert (window), or functions without apply/call (Safari HTMLElementCollection bug)
                if ((LENGTH in o) && !o.tagName && !o.alert && !o.apply) {
                    r = 2;
                }
                    
            } catch(e) {}
        }
    }
    return r;
};

/**
 * Executes the supplied function on each item in the array.
 * @method each
 * @param a {Array} the array to iterate
 * @param f {Function} the function to execute on each item.  The 
 * function receives three arguments: the value, the index, the full array.
 * @param o Optional context object
 * @static
 * @return {YUI} the YUI instance
 */
YArray.each = (Native.forEach) ?
    function (a, f, o) { 
        Native.forEach.call(a || [], f, o || Y);
        return Y;
    } :
    function (a, f, o) { 
        var l = (a && a.length) || 0, i;
        for (i = 0; i < l; i=i+1) {
            f.call(o || Y, a[i], i, a);
        }
        return Y;
    };

/**
 * Returns an object using the first array as keys, and
 * the second as values.  If the second array is not
 * provided the value is set to true for each.
 * @method hash
 * @static
 * @param k {Array} keyset
 * @param v {Array} optional valueset
 * @return {object} the hash
 */
YArray.hash = function(k, v) {
    var o = {}, l = k.length, vl = v && v.length, i;
    for (i=0; i<l; i=i+1) {
        if (k[i]) {
            o[k[i]] = (vl && vl > i) ? v[i] : true;
        }
    }

    return o;
};

/**
 * Returns the index of the first item in the array
 * that contains the specified value, -1 if the
 * value isn't found.
 * @method indexOf
 * @static
 * @param a {Array} the array to search
 * @param val the value to search for
 * @return {int} the index of the item that contains the value or -1
 */
YArray.indexOf = (Native.indexOf) ?
    function(a, val) {
        return Native.indexOf.call(a, val);
    } :
    function(a, val) {
        for (var i=0; i<a.length; i=i+1) {
            if (a[i] === val) {
                return i;
            }
        }

        return -1;
    };

/**
 * Numeric sort convenience function.
 * Y.ArrayAssert.itemsAreEqual([1, 2, 3], [3, 1, 2].sort(Y.Array.numericSort));
 * @method numericSort
 */
YArray.numericSort = function(a, b) { 
    return (a - b); 
};

/**
 * Executes the supplied function on each item in the array.
 * Returning true from the processing function will stop the 
 * processing of the remaining
 * items.
 * @method some
 * @param a {Array} the array to iterate
 * @param f {Function} the function to execute on each item. The function 
 * receives three arguments: the value, the index, the full array.
 * @param o Optional context object
 * @static
 * @return {boolean} true if the function returns true on
 * any of the items in the array
 */
YArray.some = (Native.some) ?
    function (a, f, o) { 
        return Native.some.call(a, f, o);
    } :
    function (a, f, o) {
        var l = a.length, i;
        for (i=0; i<l; i=i+1) {
            if (f.call(o, a[i], i, a)) {
                return true;
            }
        }
        return false;
    };

})();
/**
 * The YUI module contains the components required for building the YUI seed file.
 * This includes the script loading mechanism, a simple queue, and the core utilities for the library.
 * @module yui
 * @submodule yui-base
 */

/**
 * A simple FIFO queue.  Items are added to the Queue with add(1..n items) and
 * removed using next().
 *
 * @class Queue
 * @param item* {MIXED} 0..n items to seed the queue
 */
function Queue() {
    this._init();
    this.add.apply(this, arguments);
}

Queue.prototype = {
    /**
     * Initialize the queue
     *
     * @method _init
     * @protected
     */
    _init: function () {
        /**
         * The collection of enqueued items
         *
         * @property _q
         * @type {Array}
         * @protected
         */
        this._q = [];
    },

    /**
     * Get the next item in the queue. FIFO support
     *
     * @method next
     * @return {MIXED} the next item in the queue
     */
    next: function () {
        return this._q.shift();
    },

    /**
     * Get the last in the queue. LIFO support
     *
     * @method last
     * @return {MIXED} the last item in the queue
     */
    last: function () {
        return this._q.pop();
    },

    /**
     * Add 0..n items to the end of the queue
     *
     * @method add
     * @param item* {MIXED} 0..n items
     */
    add: function () {
        Y.Array.each(Y.Array(arguments,0,true),function (fn) {
            this._q.push(fn);
        },this);

        return this;
    },

    /**
     * Returns the current number of queued items
     *
     * @method size
     * @return {Number}
     */
    size: function () {
        return this._q.length;
    }
};

Y.Queue = Queue;

YUI.Env._loaderQueue = YUI.Env._loaderQueue || new Queue();


/**
 * The YUI module contains the components required for building the YUI seed file.
 * This includes the script loading mechanism, a simple queue, and the core utilities for the library.
 * @module yui
 * @submodule yui-base
 */

(function() {

var L = Y.Lang, 
DELIMITER = '__',
// FROZEN = {
//     'prototype': 1,
//     '_yuid': 1
// },

/*
 * IE will not enumerate native functions in a derived object even if the
 * function was overridden.  This is a workaround for specific functions 
 * we care about on the Object prototype. 
 * @property _iefix
 * @for YUI
 * @param {Function} r  the object to receive the augmentation
 * @param {Function} s  the object that supplies the properties to augment
 * @private
 */
_iefix = function(r, s) {
    var fn = s.toString;
    if (L.isFunction(fn) && fn != Object.prototype.toString) {
        r.toString = fn;
    }
};


/**
 * Returns a new object containing all of the properties of
 * all the supplied objects.  The properties from later objects
 * will overwrite those in earlier objects.  Passing in a
 * single object will create a shallow copy of it.  For a deep
 * copy, use clone.
 * @method merge
 * @for YUI
 * @param arguments {Object*} the objects to merge
 * @return {object} the new merged object
 */
Y.merge = function() {
    var a = arguments, o = {}, i, l = a.length;
    for (i=0; i<l; i=i+1) {
        Y.mix(o, a[i], true);
    }
    return o;
};
   
/**
 * Applies the supplier's properties to the receiver.  By default
 * all prototype and static propertes on the supplier are applied
 * to the corresponding spot on the receiver.  By default all
 * properties are applied, and a property that is already on the
 * reciever will not be overwritten.  The default behavior can
 * be modified by supplying the appropriate parameters.
 *
 * @TODO add constants for the modes
 *
 * @method mix
 * @param {Function} r  the object to receive the augmentation
 * @param {Function} s  the object that supplies the properties to augment
 * @param ov {boolean} if true, properties already on the receiver
 * will be overwritten if found on the supplier.
 * @param wl {string[]} a whitelist.  If supplied, only properties in 
 * this list will be applied to the receiver.
 * @param {int} mode what should be copies, and to where
 *        default(0): object to object
 *        1: prototype to prototype (old augment)
 *        2: prototype to prototype and object props (new augment)
 *        3: prototype to object
 *        4: object to prototype
 * @param merge {boolean/int} merge objects instead of overwriting/ignoring.  A value of 2
 * will skip array merge
 * Used by Y.aggregate
 * @return {object} the augmented object
 */
Y.mix = function(r, s, ov, wl, mode, merge) {

    if (!s||!r) {
        return r || Y;
    }

    if (mode) {
        switch (mode) {
            case 1: // proto to proto
                return Y.mix(r.prototype, s.prototype, ov, wl, 0, merge);
            case 2: // object to object and proto to proto
                Y.mix(r.prototype, s.prototype, ov, wl, 0, merge);
                break; // pass through 
            case 3: // proto to static
                return Y.mix(r, s.prototype, ov, wl, 0, merge);
            case 4: // static to proto
                return Y.mix(r.prototype, s, ov, wl, 0, merge);
            default:  // object to object is what happens below
        }
    }

    // Maybe don't even need this wl && wl.length check anymore??
    var i, l, p, type;

    if (wl && wl.length) {
        for (i = 0, l = wl.length; i < l; ++i) {
            p = wl[i];
            type = L.type(r[p]);
            if (s.hasOwnProperty(p)) {
                if (merge && type == "object") {
                    Y.mix(r[p], s[p]);
                } else if (ov || !(p in r)) {
                    r[p] = s[p];
                }            
            }
        }
    } else {
        for (i in s) { 
            // if (s.hasOwnProperty(i) && !(i in FROZEN)) {
            if (s.hasOwnProperty(i)) {
                // check white list if it was supplied
                // if the receiver has this property, it is an object,
                // and merge is specified, merge the two objects.
                if (merge && L.isObject(r[i], true)) {
                    Y.mix(r[i], s[i], ov, wl, 0, true); // recursive
                // otherwise apply the property only if overwrite
                // is specified or the receiver doesn't have one.
                } else if (ov || !(i in r)) {
                    r[i] = s[i];
                }
                // if merge is specified and the receiver is an array,
                // append the array item
                // } else if (arr) {
                    // r.push(s[i]);
                // }
            }
        }
    
        if (Y.UA.ie) {
            _iefix(r, s);
        }
    }

    return r;
};

/**
 * Returns a wrapper for a function which caches the
 * return value of that function, keyed off of the combined 
 * argument values.
 * @function cached
 * @param source {function} the function to memoize
 * @param cache an optional cache seed
 * @param refetch if supplied, this value is tested against the cached
 * value.  If the values are equal, the wrapped function is executed again.
 * @return {Function} the wrapped function
 */
Y.cached = function(source, cache, refetch){
    cache = cache || {};

    return function(arg1, arg2) {

        var k = (arg2) ? Array.prototype.join.call(arguments, DELIMITER) : arg1;

        if (!(k in cache) || (refetch && cache[k] == refetch)) {
            cache[k] = source.apply(source, arguments);
        }

        return cache[k];
    };

};

})();

/**
 * The YUI module contains the components required for building the YUI seed file.
 * This includes the script loading mechanism, a simple queue, and the core utilities for the library.
 * @module yui
 * @submodule yui-base
 */
(function() {

/**
 * Adds the following Object utilities to the YUI instance
 * @class Object
 */

/**
 * Y.Object(o) returns a new object based upon the supplied object.  
 * @TODO Use native Object.create() when available
 * @method ()
 * @static
 * @param o the supplier object
 * @return {Object} the new object
 */
Y.Object = function(o) {
    var F = function() {};
    F.prototype = o;
    return new F();
}; 

var O = Y.Object,

owns = function(o, k) {
    return o && o.hasOwnProperty && o.hasOwnProperty(k);
},

UNDEFINED = undefined,

/**
 * Extracts the keys, values, or size from an object
 * 
 * @method _extract
 * @param o the object
 * @param what what to extract (0: keys, 1: values, 2: size)
 * @return {boolean|Array} the extracted info
 * @static
 * @private
 */
_extract = function(o, what) {
    var count = (what === 2), out = (count) ? 0 : [], i;

    for (i in o) {
        if (owns(o, i)) {
            if (count) {
                out++;
            } else {
                out.push((what) ? o[i] : i);
            }
        }
    }

    return out;
};

/**
 * Returns an array containing the object's keys
 * @TODO use native Object.keys() if available
 * @method keys
 * @static
 * @param o an object
 * @return {string[]} the keys
 */
O.keys = function(o) {
    return _extract(o);
};

/**
 * Returns an array containing the object's values
 * @TODO use native Object.values() if available
 * @method values
 * @static
 * @param o an object
 * @return {Array} the values
 */
O.values = function(o) {
    return _extract(o, 1);
};

/**
 * Returns the size of an object
 * @TODO use native Object.size() if available
 * @method size
 * @static
 * @param o an object
 * @return {int} the size
 */
O.size = function(o) {
    return _extract(o, 2);
};

/**
 * Returns true if the object contains a given key
 * @method hasKey
 * @static
 * @param o an object
 * @param k the key to query
 * @return {boolean} true if the object contains the key
 */
O.hasKey = owns;
/**
 * Returns true if the object contains a given value
 * @method hasValue
 * @static
 * @param o an object
 * @param v the value to query
 * @return {boolean} true if the object contains the value
 */
O.hasValue = function(o, v) {
    return (Y.Array.indexOf(O.values(o), v) > -1);
};

/**
 * Determines whether or not the property was added
 * to the object instance.  Returns false if the property is not present
 * in the object, or was inherited from the prototype.
 *
 * @method owns
 * @static
 * @param o {any} The object being testing
 * @param p {string} the property to look for
 * @return {boolean} true if the object has the property on the instance
 */
O.owns = owns;

/**
 * Executes a function on each item. The function
 * receives the value, the key, and the object
 * as paramters (in that order).
 * @method each
 * @static
 * @param o the object to iterate
 * @param f {Function} the function to execute on each item. The function 
 * receives three arguments: the value, the the key, the full object.
 * @param c the execution context
 * @param proto {boolean} include proto
 * @return {YUI} the YUI instance
 */
O.each = function (o, f, c, proto) {
    var s = c || Y, i;

    for (i in o) {
        if (proto || owns(o, i)) {
            f.call(s, o[i], i, o);
        }
    }
    return Y;
};

/*
 * Executes a function on each item, but halts if the
 * function returns true.  The function
 * receives the value, the key, and the object
 * as paramters (in that order).
 * @method some
 * @static
 * @param o the object to iterate
 * @param f {Function} the function to execute on each item. The function 
 * receives three arguments: the value, the the key, the full object.
 * @param c the execution context
 * @param proto {boolean} include proto
 * @return {boolean} true if any execution of the function returns true, false otherwise
 */
O.some = function (o, f, c, proto) {
    var s = c || Y, i;

    for (i in o) {
        if (proto || owns(o, i)) {
            if (f.call(s, o[i], i, o)) {
                return true;
            }
        }
    }
    return false;
};

/**
 * Retrieves the sub value at the provided path,
 * from the value object provided.
 *
 * @method getValue
 * @param o The object from which to extract the property value
 * @param path {Array} A path array, specifying the object traversal path
 * from which to obtain the sub value.
 * @return {Any} The value stored in the path, undefined if not found,
 * undefined if the source is not an object.  Returns the source object 
 * if an empty path is provided.
 */
O.getValue = function (o, path) {
    if (!Y.Lang.isObject(o)) {
        return UNDEFINED;
    }

    var i,
        p = Y.Array(path), 
        l = p.length;

    for (i=0; o !== UNDEFINED && i < l; i++) {
        o = o[p[i]];
    }

    return o;
};

/**
 * Sets the sub-attribute value at the provided path on the 
 * value object.  Returns the modified value object, or 
 * undefined if the path is invalid.
 *
 * @method setValue
 * @param o             The object on which to set the sub value.
 * @param path {Array}  A path array, specifying the object traversal path
 *                      at which to set the sub value.
 * @param val {Any}     The new value for the sub-attribute.
 * @return {Object}     The modified object, with the new sub value set, or 
 *                      undefined, if the path was invalid.
 */
O.setValue = function(o, path, val) {
    var i, 
        p       = Y.Array(path), 
        leafIdx = p.length-1, 
        ref     = o;

    if (leafIdx >= 0) {
        for (i=0; ref !== UNDEFINED && i < leafIdx; i++) {
            ref = ref[p[i]];
        }

        if (ref !== UNDEFINED) {
            ref[p[i]] = val;
        } else {
            return UNDEFINED;
        }
    }

    return o;
};

})();

/**
 * The YUI module contains the components required for building the YUI seed file.
 * This includes the script loading mechanism, a simple queue, and the core utilities for the library.
 * @module yui
 * @submodule yui-base
 */

/**
 * YUI user agent detection.
 * Do not fork for a browser if it can be avoided.  Use feature detection when
 * you can.  Use the user agent as a last resort.  UA stores a version
 * number for the browser engine, 0 otherwise.  This value may or may not map
 * to the version number of the browser using the engine.  The value is 
 * presented as a float so that it can easily be used for boolean evaluation 
 * as well as for looking for a particular range of versions.  Because of this, 
 * some of the granularity of the version info may be lost (e.g., Gecko 1.8.0.9 
 * reports 1.8).
 * @class UA
 * @static
 */
Y.UA = function() {

    var numberify = function(s) {
            var c = 0;
            return parseFloat(s.replace(/\./g, function() {
                return (c++ == 1) ? '' : '.';
            }));
        },

        win = Y.config.win,
    
        nav = win && win.navigator,

        o = {

        /**
         * Internet Explorer version number or 0.  Example: 6
         * @property ie
         * @type float
         * @static
         */
        ie: 0,

        /**
         * Opera version number or 0.  Example: 9.2
         * @property opera
         * @type float
         * @static
         */
        opera: 0,

        /**
         * Gecko engine revision number.  Will evaluate to 1 if Gecko 
         * is detected but the revision could not be found. Other browsers
         * will be 0.  Example: 1.8
         * <pre>
         * Firefox 1.0.0.4: 1.7.8   <-- Reports 1.7
         * Firefox 1.5.0.9: 1.8.0.9 <-- 1.8
         * Firefox 2.0.0.3: 1.8.1.3 <-- 1.81
         * Firefox 3.0   <-- 1.9
         * Firefox 3.5   <-- 1.91
         * </pre>
         * @property gecko
         * @type float
         * @static
         */
        gecko: 0,

        /**
         * AppleWebKit version.  KHTML browsers that are not WebKit browsers 
         * will evaluate to 1, other browsers 0.  Example: 418.9
         * <pre>
         * Safari 1.3.2 (312.6): 312.8.1 <-- Reports 312.8 -- currently the 
         *                                   latest available for Mac OSX 10.3.
         * Safari 2.0.2:         416     <-- hasOwnProperty introduced
         * Safari 2.0.4:         418     <-- preventDefault fixed
         * Safari 2.0.4 (419.3): 418.9.1 <-- One version of Safari may run
         *                                   different versions of webkit
         * Safari 2.0.4 (419.3): 419     <-- Tiger installations that have been
         *                                   updated, but not updated
         *                                   to the latest patch.
         * Webkit 212 nightly:   522+    <-- Safari 3.0 precursor (with native SVG
         *                                   and many major issues fixed).
         * Safari 3.0.4 (523.12) 523.12  <-- First Tiger release - automatic update
         *                                   from 2.x via the 10.4.11 OS patch
         * Webkit nightly 1/2008:525+    <-- Supports DOMContentLoaded event.
         *                                   yahoo.com user agent hack removed.
         * </pre>
         * http://en.wikipedia.org/wiki/Safari_version_history
         * @property webkit
         * @type float
         * @static
         */
        webkit: 0,

        /**
         * Chrome will be detected as webkit, but this property will also
         * be populated with the Chrome version number
         * @property chrome
         * @type float
         * @static
         */
        chrome: 0,

        /**
         * The mobile property will be set to a string containing any relevant
         * user agent information when a modern mobile browser is detected.
         * Currently limited to Safari on the iPhone/iPod Touch, Nokia N-series
         * devices with the WebKit-based browser, and Opera Mini.  
         * @property mobile 
         * @type string
         * @static
         */
        mobile: null,

        /**
         * Adobe AIR version number or 0.  Only populated if webkit is detected.
         * Example: 1.0
         * @property air
         * @type float
         */
        air: 0,

        /**
         * Google Caja version number or 0.
         * @property caja
         * @type float
         */
        caja: nav && nav.cajaVersion,

        /**
         * Set to true if the page appears to be in SSL
         * @property secure
         * @type boolean
         * @static
         */
        secure: false,

        /**
         * The operating system.  Currently only detecting windows or macintosh
         * @property os
         * @type string
         * @static
         */
        os: null
        
    },

    ua = nav && nav.userAgent, 

    loc = win && win.location,

    href = loc && loc.href,
    
    m;

    o.secure = href && (href.toLowerCase().indexOf("https") === 0);

    if (ua) {

        if ((/windows|win32/i).test(ua)) {
            o.os = 'windows';
        } else if ((/macintosh/i).test(ua)) {
            o.os = 'macintosh';
        } else if ((/rhino/i).test(ua)) {
            o.os = 'rhino';
        }

        // Modern KHTML browsers should qualify as Safari X-Grade
        if ((/KHTML/).test(ua)) {
            o.webkit=1;
        }
        // Modern WebKit browsers are at least X-Grade
        m=ua.match(/AppleWebKit\/([^\s]*)/);
        if (m&&m[1]) {
            o.webkit=numberify(m[1]);

            // Mobile browser check
            if (/ Mobile\//.test(ua)) {
                o.mobile = "Apple"; // iPhone or iPod Touch
            } else {
                m=ua.match(/NokiaN[^\/]*|Android \d\.\d|webOS\/\d\.\d/);
                if (m) {
                    o.mobile = m[0]; // Nokia N-series, Android, webOS, ex: NokiaN95
                }
            }

            m=ua.match(/Chrome\/([^\s]*)/);
            if (m && m[1]) {
                o.chrome = numberify(m[1]); // Chrome
            } else {
                m=ua.match(/AdobeAIR\/([^\s]*)/);
                if (m) {
                    o.air = m[0]; // Adobe AIR 1.0 or better
                }
            }
        }

        if (!o.webkit) { // not webkit
            // @todo check Opera/8.01 (J2ME/MIDP; Opera Mini/2.0.4509/1316; fi; U; ssr)
            m=ua.match(/Opera[\s\/]([^\s]*)/);
            if (m&&m[1]) {
                o.opera=numberify(m[1]);
                m=ua.match(/Opera Mini[^;]*/);
                if (m) {
                    o.mobile = m[0]; // ex: Opera Mini/2.0.4509/1316
                }
            } else { // not opera or webkit
                m=ua.match(/MSIE\s([^;]*)/);
                if (m&&m[1]) {
                    o.ie=numberify(m[1]);
                } else { // not opera, webkit, or ie
                    m=ua.match(/Gecko\/([^\s]*)/);
                    if (m) {
                        o.gecko=1; // Gecko detected, look for revision
                        m=ua.match(/rv:([^\s\)]*)/);
                        if (m&&m[1]) {
                            o.gecko=numberify(m[1]);
                        }
                    }
                }
            }
        }
    }
    
    return o;
}();


}, '3.1.1' );
YUI.add('get', function(Y) {

(function() {

/**
 * Provides a mechanism to fetch remote resources and
 * insert them into a document.
 * @module yui
 * @submodule get
 */

var ua         = Y.UA, 
    L          = Y.Lang,
    TYPE_JS    = "text/javascript",
    TYPE_CSS   = "text/css",
    STYLESHEET = "stylesheet";

/**
 * Fetches and inserts one or more script or link nodes into the document 
 * @class Get
 * @static
 */
Y.Get = function() {

    /**
     * hash of queues to manage multiple requests
     * @property queues
     * @private
     */
    var _get, _purge, _track,

    queues = {}, 
        
    /**
     * queue index used to generate transaction ids
     * @property qidx
     * @type int
     * @private
     */
    qidx = 0, 
        
    /**
     * interal property used to prevent multiple simultaneous purge 
     * processes
     * @property purging
     * @type boolean
     * @private
     */
    purging,

    
    /** 
     * Generates an HTML element, this is not appended to a document
     * @method _node
     * @param type {string} the type of element
     * @param attr {string} the attributes
     * @param win {Window} optional window to create the element in
     * @return {HTMLElement} the generated node
     * @private
     */
    _node = function(type, attr, win) {
        var w = win || Y.config.win, d=w.document, n=d.createElement(type),
            i;

        for (i in attr) {
            if (attr[i] && attr.hasOwnProperty(i)) {
                n.setAttribute(i, attr[i]);
            }
        }

        return n;
    },

    /**
     * Generates a link node
     * @method _linkNode
     * @param url {string} the url for the css file
     * @param win {Window} optional window to create the node in
     * @param attributes optional attributes collection to apply to the new node
     * @return {HTMLElement} the generated node
     * @private
     */
    _linkNode = function(url, win, attributes) {
        var o = {
            id:   Y.guid(),
            type: TYPE_CSS,
            rel:  STYLESHEET,
            href: url
        };
        if (attributes) {
            Y.mix(o, attributes);
        }
        return _node("link", o, win);
    },

    /**
     * Generates a script node
     * @method _scriptNode
     * @param url {string} the url for the script file
     * @param win {Window} optional window to create the node in
     * @param attributes optional attributes collection to apply to the new node
     * @return {HTMLElement} the generated node
     * @private
     */
    _scriptNode = function(url, win, attributes) {
        var o = {
            id:   Y.guid(),
            type: TYPE_JS
        };

        if (attributes) {
            Y.mix(o, attributes);
        }

        o.src = url;

        return _node("script", o, win);
    },

    /**
     * Returns the data payload for callback functions
     * @method _returnData
     * @private
     */
    _returnData = function(q, msg, result) {
        return {
                tId: q.tId,
                win: q.win,
                data: q.data,
                nodes: q.nodes,
                msg: msg,
                statusText: result,
                purge: function() {
                    _purge(this.tId);
                }
            };
    },

    /**
     * The transaction is finished
     * @method _end
     * @param id {string} the id of the request
     * @private
     */
    _end = function(id, msg, result) {
        var q = queues[id], sc;
        if (q && q.onEnd) {
            sc = q.context || q;
            q.onEnd.call(sc, _returnData(q, msg, result));
        }
    },

    /*
     * The request failed, execute fail handler with whatever
     * was accomplished.  There isn't a failure case at the
     * moment unless you count aborted transactions
     * @method _fail
     * @param id {string} the id of the request
     * @private
     */
    _fail = function(id, msg) {

        var q = queues[id], sc;
        if (q.timer) {
            // q.timer.cancel();
            clearTimeout(q.timer);
        }

        // execute failure callback
        if (q.onFailure) {
            sc = q.context || q;
            q.onFailure.call(sc, _returnData(q, msg));
        }

        _end(id, msg, 'failure');
    },

    /**
     * The request is complete, so executing the requester's callback
     * @method _finish
     * @param id {string} the id of the request
     * @private
     */
    _finish = function(id) {
        var q = queues[id], msg, sc;
        if (q.timer) {
            // q.timer.cancel();
            clearTimeout(q.timer);
        }
        q.finished = true;

        if (q.aborted) {
            msg = "transaction " + id + " was aborted";
            _fail(id, msg);
            return;
        }

        // execute success callback
        if (q.onSuccess) {
            sc = q.context || q;
            q.onSuccess.call(sc, _returnData(q));
        }

        _end(id, msg, 'OK');
    },

    /**
     * Timeout detected
     * @method _timeout
     * @param id {string} the id of the request
     * @private
     */
    _timeout = function(id) {
        var q = queues[id], sc;
        if (q.onTimeout) {
            sc = q.context || q;
            q.onTimeout.call(sc, _returnData(q));
        }

        _end(id, 'timeout', 'timeout');
    },
    

    /**
     * Loads the next item for a given request
     * @method _next
     * @param id {string} the id of the request
     * @param loaded {string} the url that was just loaded, if any
     * @private
     */
    _next = function(id, loaded) {
        var q = queues[id], msg, w, d, h, n, url, s;

        if (q.timer) {
            // q.timer.cancel();
            clearTimeout(q.timer);
        }

        if (q.aborted) {
            msg = "transaction " + id + " was aborted";
            _fail(id, msg);
            return;
        }

        if (loaded) {
            q.url.shift(); 
            if (q.varName) {
                q.varName.shift(); 
            }
        } else {
            // This is the first pass: make sure the url is an array
            q.url = (L.isString(q.url)) ? [q.url] : q.url;
            if (q.varName) {
                q.varName = (L.isString(q.varName)) ? [q.varName] : q.varName;
            }
        }

        w = q.win; 
        d = w.document; 
        h = d.getElementsByTagName("head")[0];

        if (q.url.length === 0) {
            _finish(id);
            return;
        } 

        url = q.url[0];

        // if the url is undefined, this is probably a trailing comma problem in IE
        if (!url) {
            q.url.shift(); 
            return _next(id);
        }


        if (q.timeout) {
            // q.timer = L.later(q.timeout, q, _timeout, id);
            q.timer = setTimeout(function() { 
                _timeout(id);
            }, q.timeout);
        }

        if (q.type === "script") {
            n = _scriptNode(url, w, q.attributes);
        } else {
            n = _linkNode(url, w, q.attributes);
        }

        // track this node's load progress
        _track(q.type, n, id, url, w, q.url.length);

        // add the node to the queue so we can return it to the user supplied callback
        q.nodes.push(n);

        // add it to the head or insert it before 'insertBefore'
        if (q.insertBefore) {
            s = _get(q.insertBefore, id);
            if (s) {
                s.parentNode.insertBefore(n, s);
            }
        } else {
            h.appendChild(n);
        }
        

        // FireFox does not support the onload event for link nodes, so there is
        // no way to make the css requests synchronous. This means that the css 
        // rules in multiple files could be applied out of order in this browser
        // if a later request returns before an earlier one.  Safari too.
        if ((ua.webkit || ua.gecko) && q.type === "css") {
            _next(id, url);
        }
    },

    /**
     * Removes processed queues and corresponding nodes
     * @method _autoPurge
     * @private
     */
    _autoPurge = function() {
        if (purging) {
            return;
        }
        purging = true;

        var i, q;

        for (i in queues) {
            if (queues.hasOwnProperty(i)) {
                q = queues[i];
                if (q.autopurge && q.finished) {
                    _purge(q.tId);
                    delete queues[i];
                }
            }
        }

        purging = false;
    },

    /**
     * Saves the state for the request and begins loading
     * the requested urls
     * @method queue
     * @param type {string} the type of node to insert
     * @param url {string} the url to load
     * @param opts the hash of options for this request
     * @private
     */
    _queue = function(type, url, opts) {
        opts = opts || {};

        var id = "q" + (qidx++), q,
            thresh = opts.purgethreshold || Y.Get.PURGE_THRESH;

        if (qidx % thresh === 0) {
            _autoPurge();
        }

        queues[id] = Y.merge(opts, {
            tId: id,
            type: type,
            url: url,
            finished: false,
            nodes: []
        });

        q           = queues[id];
        q.win       = q.win || Y.config.win;
        q.context   = q.context || q;
        q.autopurge = ("autopurge" in q) ? q.autopurge : 
                      (type === "script") ? true : false;

        q.attributes = q.attributes || {};
        q.attributes.charset = opts.charset || q.attributes.charset || 'utf-8';
        // var charset = opts.charset || q.attributes.charset;
        // if (charset) {
        //     q.attributes.charset = charset;
        // }

        setTimeout(function() {
            _next(id);
        }, 0);

        return {
            tId: id
        };
    };

    /**
     * Detects when a node has been loaded.  In the case of
     * script nodes, this does not guarantee that contained
     * script is ready to use.
     * @method _track
     * @param type {string} the type of node to track
     * @param n {HTMLElement} the node to track
     * @param id {string} the id of the request
     * @param url {string} the url that is being loaded
     * @param win {Window} the targeted window
     * @param qlength the number of remaining items in the queue,
     * including this one
     * @param trackfn {Function} function to execute when finished
     * the default is _next
     * @private
     */
    _track = function(type, n, id, url, win, qlength, trackfn) {
        var f = trackfn || _next;

        // IE supports the readystatechange event for script and css nodes
        // Opera only for script nodes.  Opera support onload for script
        // nodes, but this doesn't fire when there is a load failure.
        // The onreadystatechange appears to be a better way to respond
        // to both success and failure.
        if (ua.ie) {
            n.onreadystatechange = function() {
                var rs = this.readyState;
                if ("loaded" === rs || "complete" === rs) {
                    n.onreadystatechange = null;
                    f(id, url);
                }
            };

        // webkit prior to 3.x is no longer supported
        } else if (ua.webkit) {
            if (type === "script") {
                // Safari 3.x supports the load event for script nodes (DOM2)
                n.addEventListener("load", function() {
                    f(id, url);
                });
            } 

        // FireFox and Opera support onload (but not DOM2 in FF) handlers for
        // script nodes.  Opera, but not FF, supports the onload event for link
        // nodes.
        } else { 
            n.onload = function() {
                f(id, url);
            };

            n.onerror = function(e) {
                _fail(id, e + ": " + url);
            };
        }
    };

    _get = function(nId, tId) {
        var q = queues[tId],
            n = (L.isString(nId)) ? q.win.document.getElementById(nId) : nId;
        if (!n) {
            _fail(tId, "target node not found: " + nId);
        }

        return n;
    };

    /**
     * Removes the nodes for the specified queue
     * @method _purge
     * @private
     */
    _purge = function(tId) {
        var n, l, d, h, s, i, node, attr,
            q = queues[tId];
        if (q) {
            n = q.nodes; 
            l = n.length;
            d = q.win.document;
            h = d.getElementsByTagName("head")[0];

            if (q.insertBefore) {
                s = _get(q.insertBefore, tId);
                if (s) {
                    h = s.parentNode;
                }
            }

            for (i=0; i<l; i=i+1) {
                node = n[i];
                if (node.clearAttributes) {
                    node.clearAttributes();
                } else {
                    for (attr in node) {
                        if (node.hasOwnProperty(attr)) {
                            delete node[attr];
                        }
                    }
                }

                h.removeChild(node);
            }
        }
        q.nodes = [];
    };

    return {

        /**
         * The number of request required before an automatic purge.
         * Can be configured via the 'purgethreshold' config
         * property PURGE_THRESH
         * @static
         * @type int
         * @default 20
         * @private
         */
        PURGE_THRESH: 20,

        /**
         * Called by the the helper for detecting script load in Safari
         * @method _finalize
         * @static
         * @param id {string} the transaction id
         * @private
         */
        _finalize: function(id) {
            setTimeout(function() {
                _finish(id);
            }, 0);
        },

        /**
         * Abort a transaction
         * @method abort
         * @static
         * @param o {string|object} Either the tId or the object returned from
         * script() or css()
         */
        abort: function(o) {
            var id = (L.isString(o)) ? o : o.tId,
                q = queues[id];
            if (q) {
                q.aborted = true;
            }
        }, 

        /**
         * Fetches and inserts one or more script nodes into the head
         * of the current document or the document in a specified window.
         *
         * @method script
         * @static
         * @param url {string|string[]} the url or urls to the script(s)
         * @param opts {object} Options: 
         * <dl>
         * <dt>onSuccess</dt>
         * <dd>
         * callback to execute when the script(s) are finished loading
         * The callback receives an object back with the following
         * data:
         * <dl>
         * <dt>win</dt>
         * <dd>the window the script(s) were inserted into</dd>
         * <dt>data</dt>
         * <dd>the data object passed in when the request was made</dd>
         * <dt>nodes</dt>
         * <dd>An array containing references to the nodes that were
         * inserted</dd>
         * <dt>purge</dt>
         * <dd>A function that, when executed, will remove the nodes
         * that were inserted</dd>
         * <dt>
         * </dl>
         * </dd>
         * <dt>onTimeout</dt>
         * <dd>
         * callback to execute when a timeout occurs.
         * The callback receives an object back with the following
         * data:
         * <dl>
         * <dt>win</dt>
         * <dd>the window the script(s) were inserted into</dd>
         * <dt>data</dt>
         * <dd>the data object passed in when the request was made</dd>
         * <dt>nodes</dt>
         * <dd>An array containing references to the nodes that were
         * inserted</dd>
         * <dt>purge</dt>
         * <dd>A function that, when executed, will remove the nodes
         * that were inserted</dd>
         * <dt>
         * </dl>
         * </dd>
         * <dt>onEnd</dt>
         * <dd>a function that executes when the transaction finishes, regardless of the exit path</dd>
         * <dt>onFailure</dt>
         * <dd>
         * callback to execute when the script load operation fails
         * The callback receives an object back with the following
         * data:
         * <dl>
         * <dt>win</dt>
         * <dd>the window the script(s) were inserted into</dd>
         * <dt>data</dt>
         * <dd>the data object passed in when the request was made</dd>
         * <dt>nodes</dt>
         * <dd>An array containing references to the nodes that were
         * inserted successfully</dd>
         * <dt>purge</dt>
         * <dd>A function that, when executed, will remove any nodes
         * that were inserted</dd>
         * <dt>
         * </dl>
         * </dd>
         * <dt>context</dt>
         * <dd>the execution context for the callbacks</dd>
         * <dt>win</dt>
         * <dd>a window other than the one the utility occupies</dd>
         * <dt>autopurge</dt>
         * <dd>
         * setting to true will let the utilities cleanup routine purge 
         * the script once loaded
         * </dd>
         * <dt>purgethreshold</dt>
         * <dd>
         * The number of transaction before autopurge should be initiated
         * </dd>
         * <dt>data</dt>
         * <dd>
         * data that is supplied to the callback when the script(s) are
         * loaded.
         * </dd>
         * <dt>insertBefore</dt>
         * <dd>node or node id that will become the new node's nextSibling</dd>
         * </dl>
         * <dt>charset</dt>
         * <dd>Node charset, default utf-8 (deprecated, use the attributes config)</dd>
         * <dt>attributes</dt>
         * <dd>An object literal containing additional attributes to add to the link tags</dd>
         * <dt>timeout</dt>
         * <dd>Number of milliseconds to wait before aborting and firing the timeout event</dd>
         * <pre>
         * &nbsp;&nbsp;Y.Get.script(
         * &nbsp;&nbsp;["http://yui.yahooapis.com/2.5.2/build/yahoo/yahoo-min.js",
         * &nbsp;&nbsp;&nbsp;"http://yui.yahooapis.com/2.5.2/build/event/event-min.js"], &#123;
         * &nbsp;&nbsp;&nbsp;&nbsp;onSuccess: function(o) &#123;
         * &nbsp;&nbsp;&nbsp;&nbsp;&nbsp;&nbsp;this.log("won't cause error because Y is the context");
         * &nbsp;&nbsp;&nbsp;&nbsp;&#125;,
         * &nbsp;&nbsp;&nbsp;&nbsp;onFailure: function(o) &#123;
         * &nbsp;&nbsp;&nbsp;&nbsp;&#125;,
         * &nbsp;&nbsp;&nbsp;&nbsp;onTimeout: function(o) &#123;
         * &nbsp;&nbsp;&nbsp;&nbsp;&#125;,
         * &nbsp;&nbsp;&nbsp;&nbsp;data: "foo",
         * &nbsp;&nbsp;&nbsp;&nbsp;timeout: 10000, // 10 second timeout
         * &nbsp;&nbsp;&nbsp;&nbsp;context: Y, // make the YUI instance
         * &nbsp;&nbsp;&nbsp;&nbsp;// win: otherframe // target another window/frame
         * &nbsp;&nbsp;&nbsp;&nbsp;autopurge: true // allow the utility to choose when to remove the nodes
         * &nbsp;&nbsp;&nbsp;&nbsp;purgetheshold: 1 // purge previous transaction before next transaction
         * &nbsp;&nbsp;&#125;);
         * </pre>
         * @return {tId: string} an object containing info about the transaction
         */
        script: function(url, opts) { 
            return _queue("script", url, opts); 
        },

        /**
         * Fetches and inserts one or more css link nodes into the 
         * head of the current document or the document in a specified
         * window.
         * @method css
         * @static
         * @param url {string} the url or urls to the css file(s)
         * @param opts Options: 
         * <dl>
         * <dt>onSuccess</dt>
         * <dd>
         * callback to execute when the css file(s) are finished loading
         * The callback receives an object back with the following
         * data:
         * <dl>win</dl>
         * <dd>the window the link nodes(s) were inserted into</dd>
         * <dt>data</dt>
         * <dd>the data object passed in when the request was made</dd>
         * <dt>nodes</dt>
         * <dd>An array containing references to the nodes that were
         * inserted</dd>
         * <dt>purge</dt>
         * <dd>A function that, when executed, will remove the nodes
         * that were inserted</dd>
         * <dt>
         * </dl>
         * </dd>
         * <dt>context</dt>
         * <dd>the execution context for the callbacks</dd>
         * <dt>win</dt>
         * <dd>a window other than the one the utility occupies</dd>
         * <dt>data</dt>
         * <dd>
         * data that is supplied to the callbacks when the nodes(s) are
         * loaded.
         * </dd>
         * <dt>insertBefore</dt>
         * <dd>node or node id that will become the new node's nextSibling</dd>
         * <dt>charset</dt>
         * <dd>Node charset, default utf-8 (deprecated, use the attributes config)</dd>
         * <dt>attributes</dt>
         * <dd>An object literal containing additional attributes to add to the link tags</dd>
         * </dl>
         * <pre>
         *      Y.Get.css("http://yui.yahooapis.com/2.3.1/build/menu/assets/skins/sam/menu.css");
         * </pre>
         * <pre>
         * &nbsp;&nbsp;Y.Get.css(
         * &nbsp;&nbsp;["http://yui.yahooapis.com/2.3.1/build/menu/assets/skins/sam/menu.css",
         * &nbsp;&nbsp;&nbsp;&nbsp;insertBefore: 'custom-styles' // nodes will be inserted before the specified node
         * &nbsp;&nbsp;&#125;);
         * </pre>
         * @return {tId: string} an object containing info about the transaction
         */
        css: function(url, opts) {
            return _queue("css", url, opts); 
        }
    };
}();

})();


}, '3.1.1' );
YUI.add('intl-base', function(Y) {

/** 
 * The Intl utility provides a central location for managing sets of localized resources (strings and formatting patterns).
 *
 * @class Intl
 * @uses EventTarget
 * @static
 */

var SPLIT_REGEX = /[, ]/;

Y.mix(Y.namespace("Intl"), {

 /**
    * Returns the language among those available that
    * best matches the preferred language list, using the Lookup
    * algorithm of BCP 47.
    * If none of the available languages meets the user's preferences,
    * then "" is returned.
    * Extended language ranges are not supported.
    *
    * @method lookupBestLang
    * @param {String[] | String} preferredLanguages The list of preferred languages
    * in descending preference order, represented as BCP 47 language
    * tags. A string array or a comma-separated list.
    * @param {String[]} availableLanguages The list of languages
    * that the application supports, represented as BCP 47 language
    * tags.
    *
    * @return {String} The available language that best matches the
    * preferred language list, or "".
    * @since 3.1.0
    */
    lookupBestLang : function (preferredLanguages, availableLanguages) {

        var i, language, result, index;

        // check whether the list of available languages contains language; if so return it
        function scan(language) {
            var i;
            for (i = 0; i < availableLanguages.length; i += 1) {
                if (language.toLowerCase() === availableLanguages[i].toLowerCase()) {
                    return availableLanguages[i];
                }
            }
        }

        if (Y.Lang.isString(preferredLanguages)) {
            preferredLanguages = preferredLanguages.split(SPLIT_REGEX);
        }

        for (i = 0; i < preferredLanguages.length; i += 1) {
            language = preferredLanguages[i];
            if (!language || language === "*") {
                continue;
            }
            // check the fallback sequence for one language
            while (language.length > 0) {
                result = scan(language);
                if (result) {
                    return result;
                } else {
                    index = language.lastIndexOf("-");
                    if (index >= 0) {
                        language = language.substring(0, index);
                        // one-character subtags get cut along with the following subtag
                        if (index >= 2 && language.charAt(index - 2) === "-") {
                            language = language.substring(0, index - 2);
                        }
                    } else {
                        // nothing available for this language
                        break;
                    }
                }
            }
        }

        return "";
    }
});


}, '3.1.1' ,{requires:['yui-base']});
YUI.add('yui-log', function(Y) {

/**
 * Provides console log capability and exposes a custom event for
 * console implementations.
 * @module yui
 * @submodule yui-log
 */
(function() {

var _published,
    INSTANCE  = Y,
    LOGEVENT  = 'yui:log',
    UNDEFINED = 'undefined',
    LEVELS    = { debug: 1, 
                  info:  1, 
                  warn:  1, 
                  error: 1 };

/**
 * If the 'debug' config is true, a 'yui:log' event will be
 * dispatched, which the Console widget and anything else
 * can consume.  If the 'useBrowserConsole' config is true, it will
 * write to the browser console if available.  YUI-specific log
 * messages will only be present in the -debug versions of the
 * JS files.  The build system is supposed to remove log statements
 * from the raw and minified versions of the files.
 *
 * @method log
 * @for YUI
 * @param  {String}  msg  The message to log.
 * @param  {String}  cat  The log category for the message.  Default
 *                        categories are "info", "warn", "error", time".
 *                        Custom categories can be used as well. (opt)
 * @param  {String}  src  The source of the the message (opt)
 * @param  {boolean} silent If true, the log event won't fire
 * @return {YUI}      YUI instance
 */
INSTANCE.log = function(msg, cat, src, silent) {
    var bail, excl, incl, m, f,
        Y = INSTANCE, 
        c = Y.config;
    // suppress log message if the config is off or the event stack
    // or the event call stack contains a consumer of the yui:log event
    if (c.debug) {
        // apply source filters
        if (src) {
            excl = c.logExclude; 
            incl = c.logInclude;
            if (incl && !(src in incl)) {
                bail = 1;
            } else if (excl && (src in excl)) {
                bail = 1;
            }
        }
        if (!bail) {
            if (c.useBrowserConsole) {
                m = (src) ? src + ': ' + msg : msg;
                if (Y.Lang.isFunction(c.logFn)) {
                    c.logFn(msg, cat, src);
                } else if (typeof console != UNDEFINED && console.log) {
                    f = (cat && console[cat] && (cat in LEVELS)) ? cat : 'log';
                    console[f](m);
                } else if (typeof opera != UNDEFINED) {
                    opera.postError(m);
                }
            }
            if (Y.fire && !silent) {
                if (!_published) {
                    Y.publish(LOGEVENT, {
                        broadcast: 2
                    });

                    _published = 1;

                }
                Y.fire(LOGEVENT, {
                    msg: msg, 
                    cat: cat, 
                    src: src
                });
            }
        }
    }

    return Y;
};

/**
 * Write a system message.  This message will be preserved in the
 * minified and raw versions of the YUI files, unlike log statements.
 * @method message
 * @for YUI
 * @param  {String}  msg  The message to log.
 * @param  {String}  cat  The log category for the message.  Default
 *                        categories are "info", "warn", "error", time".
 *                        Custom categories can be used as well. (opt)
 * @param  {String}  src  The source of the the message (opt)
 * @param  {boolean} silent If true, the log event won't fire
 * @return {YUI}      YUI instance
 */
INSTANCE.message = function() {
    return INSTANCE.log.apply(INSTANCE, arguments);
};

})();


}, '3.1.1' ,{requires:['yui-base']});
YUI.add('yui-later', function(Y) {

/**
 * Provides a setTimeout/setInterval wrapper
 * @module yui
 * @submodule yui-later
 */
(function() {
    var L = Y.Lang,

    /**
     * Executes the supplied function in the context of the supplied 
     * object 'when' milliseconds later.  Executes the function a 
     * single time unless periodic is set to true.
     * @method later
     * @for YUI
     * @param when {int} the number of milliseconds to wait until the fn 
     * is executed.
     * @param o the context object.
     * @param fn {Function|String} the function to execute or the name of 
     * the method in the 'o' object to execute.
     * @param data [Array] data that is provided to the function.  This accepts
     * either a single item or an array.  If an array is provided, the
     * function is executed with one parameter for each array item.  If
     * you need to pass a single array parameter, it needs to be wrapped in
     * an array [myarray].
     * @param periodic {boolean} if true, executes continuously at supplied 
     * interval until canceled.
     * @return {object} a timer object. Call the cancel() method on this object to 
     * stop the timer.
     */
    later = function(when, o, fn, data, periodic) {
        when = when || 0; 
        o = o || {};
        var m=fn, d=Y.Array(data), f, r;

        if (L.isString(fn)) {
            m = o[fn];
        }

        if (!m) {
        }

        f = function() {
            m.apply(o, d);
        };

        r = (periodic) ? setInterval(f, when) : setTimeout(f, when);

        return {
            id: r,
            interval: periodic,
            cancel: function() {
                if (this.interval) {
                    clearInterval(r);
                } else {
                    clearTimeout(r);
                }
            }
        };
    };

    Y.later = later;
    L.later = later;

})();


}, '3.1.1' ,{requires:['yui-base']});
YUI.add('yui-throttle', function(Y) {

/**
 * Provides a throttle/limiter for function calls
 * @module yui
 * @submodule yui-throttle
 */

/**
 * Throttles a call to a method based on the time between calls.
 * @method throttle
 * @for YUI
 * @param fn {function} The function call to throttle.
 * @param ms {int} The number of milliseconds to throttle the method call. Can set
 * globally with Y.config.throttleTime or by call. Passing a -1 will disable the throttle. Defaults to 150
 * @return {function} Returns a wrapped function that calls fn throttled.
 * @since 3.1.0
 */

/*! Based on work by Simon Willison: http://gist.github.com/292562 */

var throttle = function(fn, ms) {
    ms = (ms) ? ms : (Y.config.throttleTime || 150);

    if (ms === -1) {
        return (function() {
            fn.apply(null, arguments);
        });
    }

    var last = (new Date()).getTime();

    return (function() {
        var now = (new Date()).getTime();
        if (now - last > ms) {
            last = now;
            fn.apply(null, arguments);
        }
    });
};

Y.throttle = throttle;

// We added the redundant definition to later for backwards compatibility.
// I don't think we need to do the same thing here
// Y.Lang.throttle = throttle;


}, '3.1.1' ,{requires:['yui-base']});


YUI.add('yui', function(Y){}, '3.1.1' ,{use:['yui-base','get','intl-base','yui-log','yui-later','yui-throttle']});
