# Supplementary material for: Barcoding and Border Biosecurity: Identifying Cyprinid Fishes in the Aquarium Trade
Source: PLoS One. 2012 Jan 20;7(1):e28381. doi: 10.1371/journal.pone.0028381 (PMC3262790; doi:10.1371/journal.pone.0028381)
Supplement: Figure S2 — NJ phylogram (reduced RHO data) generated in phyloXML SVG (scalable vector graphic) format. Archived version of Figure S2 may require open-source archiving software such as “7-Zip” to unpack. The interactive Web version can be found at http://goo.gl/h9sY5. Data including identifiers, sequences, trace files, museum voucher codes and specimen images are accessed via the Bold and GenBank Web sites using URLs embedded in the taxon names. This figure is best viewed with Mozilla Firefox to fully enjoy the benefits of SVG and URL linking. May take up to one minute to load. A scripting “error” may appear in some browsers–this is the browser taking time to render the complex diagram. The phylogram can be saved as a pdf by printing to file using a custom paper size (approximately 750 mm height). Links can be opened in a new tab using Ctrl+LeftClick. (BZ2) [file pone.0028381.s002.bz2 › xml/RHO.xml]

<?xml version="1.0" encoding="UTF-8"?>
<phyloxml xmlns:xsi="http://www.w3.org/2001/XMLSchema-instance" xsi:schemaLocation="http://www.phyloxml.org http://www.phyloxml.org/1.10/phyloxml.xsd" xmlns="http://www.phyloxml.org">
<phylogeny rooted="true">
  <render>
	<parameters>
		<rectangular>
			<showScaleBar>0.01</showScaleBar>
		</rectangular>
	</parameters>
  </render>
  <clade>
    <clade>
      <branch_length>0.010261895</branch_length>
      <clade>
        <name>FJ197036| Myxocyprinus asiaticus</name>
<annotation><uri>http://www.ncbi.nlm.nih.gov/nuccore/FJ197036</uri></annotation>
        <branch_length>0.047369066</branch_length>
      </clade>
      <clade>
        <name>FJ197071| Gyrinocheilus aymonieri</name>
<annotation><uri>http://www.ncbi.nlm.nih.gov/nuccore/FJ197071</uri></annotation>
        <branch_length>0.063825198</branch_length>
      </clade>
    </clade>
    <clade>
      <branch_length>0.010261895</branch_length>
      <clade>
        <branch_length>0.00803647</branch_length>
        <clade>
          <branch_length>0.001276712</branch_length>
          <clade>
            <branch_length>0.006237891</branch_length>
            <clade>
              <branch_length>0.008225591</branch_length>
              <clade>
                <branch_length>0.001980941</branch_length>
                <clade>
                  <branch_length>0.00264104</branch_length>
                  <clade>
                    <branch_length>0.020187697</branch_length>
                    <clade>
                      <branch_length>0.003415658</branch_length>
                      <clade>
                        <branch_length>0.007331718</branch_length>
                        <clade>
                          <branch_length>0.002152581</branch_length>
                          <clade>
                            <branch_length>0.001101648</branch_length>
                            <clade>
                              <branch_length>0.003268565</branch_length>
                              <clade>
                                <branch_length>0.001199445</branch_length>
                                <clade>
                                  <branch_length>7.30618E-4</branch_length>
                                  <clade>
                                    <branch_length>0.006716263</branch_length>
                                    <clade>
                                      <branch_length>0.003523848</branch_length>
                                      <clade>
                                        <branch_length>8.87E-5</branch_length>
                                        <clade>
                                          <name>RC0090| Danio kyathit</name>
<annotation><uri>http://v3.boldsystems.org/index.php/Public_RecordView?processid=RCYY066-11</uri></annotation>
                                          <branch_length>0.0</branch_length>
                                        </clade>
                                        <clade>
                                          <name>RC0130| Danio kyathit</name>
<annotation><uri>http://v3.boldsystems.org/index.php/Public_RecordView?processid=RCYY099-11</uri></annotation>
                                          <branch_length>1.07453E-4</branch_length>
                                        </clade>
                                      </clade>
                                      <clade>
                                        <name>RC0129| Danio kyathit</name>
<annotation><uri>http://v3.boldsystems.org/index.php/Public_RecordView?processid=RCYY098-11</uri></annotation>
                                        <branch_length>0.0</branch_length>
                                      </clade>
                                    </clade>
                                    <clade>
                                      <branch_length>0.006517273</branch_length>
                                      <clade>
                                        <branch_length>0.001847156</branch_length>
                                        <clade>
                                          <name>RC0065| Danio aff. kyathit</name>
<annotation><uri>http://v3.boldsystems.org/index.php/Public_RecordView?processid=RCYY049-11</uri></annotation>
                                          <branch_length>0.0</branch_length>
                                        </clade>
                                        <clade>
                                          <name>RC0405| Danio aff. kyathit</name>
<annotation><uri>http://v3.boldsystems.org/index.php/Public_RecordView?processid=RCYY318-11</uri></annotation>
                                          <branch_length>0.001377374</branch_length>
                                        </clade>
                                      </clade>
                                      <clade>
                                        <name>RC0120| Danio aff. kyathit</name>
<annotation><uri>http://v3.boldsystems.org/index.php/Public_RecordView?processid=RCYY091-11</uri></annotation>
                                        <branch_length>0.0</branch_length>
                                      </clade>
                                    </clade>
                                  </clade>
                                  <clade>
                                    <branch_length>0.019228529</branch_length>
                                    <clade>
                                      <name>RC0394| Danio rerio</name>
<annotation><uri>http://v3.boldsystems.org/index.php/Public_RecordView?processid=RCYY315-11</uri></annotation>
                                      <branch_length>0.001263373</branch_length>
                                    </clade>
                                    <clade>
                                      <name>RC0679| Danio cf. rerio</name>
<annotation><uri>http://v3.boldsystems.org/index.php/Public_RecordView?processid=RCYY501-11</uri></annotation>
                                      <branch_length>0.0</branch_length>
                                    </clade>
                                  </clade>
                                </clade>
                                <clade>
                                  <branch_length>0.024875042</branch_length>
                                  <clade>
                                    <name>RC0062| Danio tinwini</name>
<annotation><uri>http://v3.boldsystems.org/index.php/Public_RecordView?processid=RCYY046-11</uri></annotation>
                                    <branch_length>0.0</branch_length>
                                  </clade>
                                  <clade>
                                    <name>RC0158| Danio tinwini</name>
<annotation><uri>http://v3.boldsystems.org/index.php/Public_RecordView?processid=RCYY123-11</uri></annotation>
                                    <branch_length>0.0</branch_length>
                                  </clade>
                                </clade>
                              </clade>
                              <clade>
                                <branch_length>0.016345505</branch_length>
                                <clade>
                                  <name>RC0081| Danio nigrofasciatus</name>
<annotation><uri>http://v3.boldsystems.org/index.php/Public_RecordView?processid=RCYY060-11</uri></annotation>
                                  <branch_length>3.10828E-4</branch_length>
                                </clade>
                                <clade>
                                  <name>RC0242| Danio nigrofasciatus</name>
<annotation><uri>http://v3.boldsystems.org/index.php/Public_RecordView?processid=RCYY200-11</uri></annotation>
                                  <branch_length>0.0</branch_length>
                                </clade>
                              </clade>
                            </clade>
                            <clade>
                              <branch_length>0.021685247</branch_length>
                              <clade>
                                <name>RC0111| Danio aesculapii</name>
<annotation><uri>http://v3.boldsystems.org/index.php/Public_RecordView?processid=RCYY082-11</uri></annotation>
                                <branch_length>0.001171009</branch_length>
                              </clade>
                              <clade>
                                <name>RC0706| Danio aesculapii</name>
<annotation><uri>http://v3.boldsystems.org/index.php/Public_RecordView?processid=RCYY518-11</uri></annotation>
                                <branch_length>0.0</branch_length>
                              </clade>
                            </clade>
                          </clade>
                          <clade>
                            <branch_length>0.004628179</branch_length>
                            <clade>
                              <branch_length>0.007442793</branch_length>
                              <clade>
                                <branch_length>0.016498797</branch_length>
                                <clade>
                                  <name>RC0552| Danio erythromicron</name>
<annotation><uri>http://v3.boldsystems.org/index.php/Public_RecordView?processid=RCYY398-11</uri></annotation>
                                  <branch_length>0.0</branch_length>
                                </clade>
                                <clade>
                                  <name>RC0553| Danio erythromicron</name>
<annotation><uri>http://v3.boldsystems.org/index.php/Public_RecordView?processid=RCYY399-11</uri></annotation>
                                  <branch_length>0.001685341</branch_length>
                                </clade>
                              </clade>
                              <clade>
                                <branch_length>0.019189596</branch_length>
                                <clade>
                                  <name>RC0107| Danio margaritatus</name>
<annotation><uri>http://v3.boldsystems.org/index.php/Public_RecordView?processid=RCYY081-11</uri></annotation>
                                  <branch_length>2.7102E-5</branch_length>
                                </clade>
                                <clade>
                                  <name>RC0138| Danio margaritatus</name>
<annotation><uri>http://v3.boldsystems.org/index.php/Public_RecordView?processid=RCYY107-11</uri></annotation>
                                  <branch_length>0.001147987</branch_length>
                                </clade>
                              </clade>
                            </clade>
                            <clade>
                              <branch_length>0.009609261</branch_length>
                              <clade>
                                <branch_length>5.82403E-4</branch_length>
                                <clade>
                                  <branch_length>6.68892E-4</branch_length>
                                  <clade>
                                    <branch_length>0.002730404</branch_length>
                                    <clade>
                                      <branch_length>1.253E-5</branch_length>
                                      <clade>
                                        <name>RC0523| Danio aff. choprae</name>
<annotation><uri>http://v3.boldsystems.org/index.php/Public_RecordView?processid=RCYY376-11</uri></annotation>
                                        <branch_length>0.0</branch_length>
                                      </clade>
                                      <clade>
                                        <name>RC0669| Danio aff. choprae</name>
<annotation><uri>http://v3.boldsystems.org/index.php/Public_RecordView?processid=RCYY491-11</uri></annotation>
                                        <branch_length>2.4905E-5</branch_length>
                                      </clade>
                                    </clade>
                                    <clade>
                                      <name>RC0524| Danio aff. choprae</name>
<annotation><uri>http://v3.boldsystems.org/index.php/Public_RecordView?processid=RCYY377-11</uri></annotation>
                                      <branch_length>0.0</branch_length>
                                    </clade>
                                  </clade>
                                  <clade>
                                    <name>RC0446| Danio choprae</name>
<annotation><uri>http://v3.boldsystems.org/index.php/Public_RecordView?processid=RCYY328-11</uri></annotation>
                                    <branch_length>0.001950382</branch_length>
                                  </clade>
                                </clade>
                                <clade>
                                  <name>RC0060| Danio choprae</name>
<annotation><uri>http://v3.boldsystems.org/index.php/Public_RecordView?processid=RCYY045-11</uri></annotation>
                                  <branch_length>4.9642E-4</branch_length>
                                </clade>
                              </clade>
                              <clade>
                                <name>RC0164| Danio choprae</name>
<annotation><uri>http://v3.boldsystems.org/index.php/Public_RecordView?processid=RCYY129-11</uri></annotation>
                                <branch_length>0.001772579</branch_length>
                              </clade>
                            </clade>
                          </clade>
                        </clade>
                        <clade>
                          <branch_length>0.012306605</branch_length>
                          <clade>
                            <branch_length>0.01136409</branch_length>
                            <clade>
                              <branch_length>4.56196E-4</branch_length>
                              <clade>
                                <branch_length>9.07105E-4</branch_length>
                                <clade>
                                  <name>RC0076| Danio albolineatus</name>
<annotation><uri>http://v3.boldsystems.org/index.php/Public_RecordView?processid=RCYY057-11</uri></annotation>
                                  <branch_length>0.0</branch_length>
                                </clade>
                                <clade>
                                  <name>RC0443| Danio albolineatus</name>
<annotation><uri>http://v3.boldsystems.org/index.php/Public_RecordView?processid=RCYY326-11</uri></annotation>
                                  <branch_length>5.28765E-4</branch_length>
                                </clade>
                              </clade>
                              <clade>
                                <name>RC0547| Danio roseus</name>
<annotation><uri>http://v3.boldsystems.org/index.php/Public_RecordView?processid=RCYY396-11</uri></annotation>
                                <branch_length>0.0</branch_length>
                              </clade>
                            </clade>
                            <clade>
                              <name>RC0548| Danio roseus</name>
<annotation><uri>http://v3.boldsystems.org/index.php/Public_RecordView?processid=RCYY397-11</uri></annotation>
                              <branch_length>0.0</branch_length>
                            </clade>
                          </clade>
                          <clade>
                            <branch_length>0.012365951</branch_length>
                            <clade>
                              <branch_length>0.00280825</branch_length>
                              <clade>
                                <branch_length>0.0</branch_length>
                                <clade>
                                  <name>RC0264| Danio sp. "hikari"</name>
<annotation><uri>http://v3.boldsystems.org/index.php/Public_RecordView?processid=RCYY221-11</uri></annotation>
                                  <branch_length>0.0</branch_length>
                                </clade>
                                <clade>
                                  <name>RC0265| Danio sp. "hikari"</name>
<annotation><uri>http://v3.boldsystems.org/index.php/Public_RecordView?processid=RCYY222-11</uri></annotation>
                                  <branch_length>0.0</branch_length>
                                </clade>
                              </clade>
                              <clade>
                                <name>RC0266| Danio sp. "hikari"</name>
<annotation><uri>http://v3.boldsystems.org/index.php/Public_RecordView?processid=RCYY223-11</uri></annotation>
                                <branch_length>0.0</branch_length>
                              </clade>
                            </clade>
                            <clade>
                              <branch_length>0.00304728</branch_length>
                              <clade>
                                <branch_length>1.69025E-4</branch_length>
                                <clade>
                                  <name>RC0267| Danio cf. kerri</name>
<annotation><uri>http://v3.boldsystems.org/index.php/Public_RecordView?processid=RCYY224-11</uri></annotation>
                                  <branch_length>0.0</branch_length>
                                </clade>
                                <clade>
                                  <name>RC0268| Danio cf. kerri</name>
<annotation><uri>http://v3.boldsystems.org/index.php/Public_RecordView?processid=RCYY225-11</uri></annotation>
                                  <branch_length>0.0</branch_length>
                                </clade>
                              </clade>
                              <clade>
                                <name>RC0271| Danio cf. kerri</name>
<annotation><uri>http://v3.boldsystems.org/index.php/Public_RecordView?processid=RCYY228-11</uri></annotation>
                                <branch_length>0.0</branch_length>
                              </clade>
                            </clade>
                          </clade>
                        </clade>
                      </clade>
                      <clade>
                        <branch_length>0.022453984</branch_length>
                        <clade>
                          <branch_length>0.003230285</branch_length>
                          <clade>
                            <branch_length>9.96737E-4</branch_length>
                            <clade>
                              <name>RC0560| Danio aff. dangila</name>
<annotation><uri>http://v3.boldsystems.org/index.php/Public_RecordView?processid=RCYY405-11</uri></annotation>
                              <branch_length>3.56903E-4</branch_length>
                            </clade>
                            <clade>
                              <name>RC0561| Danio aff. dangila</name>
<annotation><uri>http://v3.boldsystems.org/index.php/Public_RecordView?processid=RCYY406-11</uri></annotation>
                              <branch_length>0.0</branch_length>
                            </clade>
                          </clade>
                          <clade>
                            <name>RC0564| Danio aff. dangila</name>
<annotation><uri>http://v3.boldsystems.org/index.php/Public_RecordView?processid=RCYY409-11</uri></annotation>
                            <branch_length>1.7149E-4</branch_length>
                          </clade>
                        </clade>
                        <clade>
                          <branch_length>0.003860578</branch_length>
                          <clade>
                            <branch_length>0.002324868</branch_length>
                            <clade>
                              <branch_length>5.08677E-4</branch_length>
                              <clade>
                                <branch_length>3.06519E-4</branch_length>
                                <clade>
                                  <name>RC0345| Danio dangila</name>
<annotation><uri>http://v3.boldsystems.org/index.php/Public_RecordView?processid=RCYY274-11</uri></annotation>
                                  <branch_length>0.0</branch_length>
                                </clade>
                                <clade>
                                  <name>RC0347| Danio dangila</name>
<annotation><uri>http://v3.boldsystems.org/index.php/Public_RecordView?processid=RCYY276-11</uri></annotation>
                                  <branch_length>0.0</branch_length>
                                </clade>
                              </clade>
                              <clade>
                                <name>RC0122| Danio dangila</name>
<annotation><uri>http://v3.boldsystems.org/index.php/Public_RecordView?processid=RCYY093-11</uri></annotation>
                                <branch_length>0.0</branch_length>
                              </clade>
                            </clade>
                            <clade>
                              <name>RC0343| Danio cf. dangila</name>
<annotation><uri>http://v3.boldsystems.org/index.php/Public_RecordView?processid=RCYY272-11</uri></annotation>
                              <branch_length>0.001829142</branch_length>
                            </clade>
                          </clade>
                          <clade>
                            <branch_length>0.004720277</branch_length>
                            <clade>
                              <name>RC0565| Danio meghalayensis</name>
<annotation><uri>http://v3.boldsystems.org/index.php/Public_RecordView?processid=RCYY410-11</uri></annotation>
                              <branch_length>0.0</branch_length>
                            </clade>
                            <clade>
                              <name>RC0566| Danio meghalayensis</name>
<annotation><uri>http://v3.boldsystems.org/index.php/Public_RecordView?processid=RCYY411-11</uri></annotation>
                              <branch_length>0.0</branch_length>
                            </clade>
                          </clade>
                        </clade>
                      </clade>
                    </clade>
                    <clade>
                      <branch_length>0.03019831</branch_length>
                      <clade>
                        <name>RC0245| Danio feegradei</name>
<annotation><uri>http://v3.boldsystems.org/index.php/Public_RecordView?processid=RCYY203-11</uri></annotation>
                        <branch_length>4.97227E-4</branch_length>
                      </clade>
                      <clade>
                        <name>RC0246| Danio feegradei</name>
<annotation><uri>http://v3.boldsystems.org/index.php/Public_RecordView?processid=RCYY204-11</uri></annotation>
                        <branch_length>0.0</branch_length>
                      </clade>
                    </clade>
                  </clade>
                  <clade>
                    <branch_length>0.044059036</branch_length>
                    <clade>
                      <branch_length>8.76789E-4</branch_length>
                      <clade>
                        <name>YGN116| Rasbora pauciperforata</name>
<annotation><uri>http://www.ncbi.nlm.nih.gov/nuccore/JF966220</uri></annotation>
                        <branch_length>8.1943E-4</branch_length>
                      </clade>
                      <clade>
                        <name>YGN290| Rasbora pauciperforata</name>
<annotation><uri>http://www.ncbi.nlm.nih.gov/nuccore/JF966221</uri></annotation>
                        <branch_length>0.005336255</branch_length>
                      </clade>
                    </clade>
                    <clade>
                      <branch_length>0.001842956</branch_length>
                      <clade>
                        <name>RC0240| Rasbora pauciperforata</name>
<annotation><uri>http://v3.boldsystems.org/index.php/Public_RecordView?processid=RCYY198-11</uri></annotation>
                        <branch_length>9.94054E-4</branch_length>
                      </clade>
                      <clade>
                        <name>RC0241| Rasbora pauciperforata</name>
<annotation><uri>http://v3.boldsystems.org/index.php/Public_RecordView?processid=RCYY199-11</uri></annotation>
                        <branch_length>0.0</branch_length>
                      </clade>
                    </clade>
                  </clade>
                </clade>
                <clade>
                  <branch_length>0.066975517</branch_length>
                  <clade>
                    <name>RC0653| Esomus metallicus</name>
<annotation><uri>http://v3.boldsystems.org/index.php/Public_RecordView?processid=RCYY476-11</uri></annotation>
                    <branch_length>0.0</branch_length>
                  </clade>
                  <clade>
                    <name>RC0654| Esomus metallicus</name>
<annotation><uri>http://v3.boldsystems.org/index.php/Public_RecordView?processid=RCYY477-11</uri></annotation>
                    <branch_length>0.0</branch_length>
                  </clade>
                </clade>
              </clade>
              <clade>
                <branch_length>0.044323038</branch_length>
                <clade>
                  <name>RC0222| Paedocypris cf. carbunculus</name>
<annotation><uri>http://v3.boldsystems.org/index.php/Public_RecordView?processid=RCYY180-11</uri></annotation>
                  <branch_length>3.01781E-4</branch_length>
                </clade>
                <clade>
                  <name>RC0223| Paedocypris cf. carbunculus</name>
<annotation><uri>http://v3.boldsystems.org/index.php/Public_RecordView?processid=RCYY181-11</uri></annotation>
                  <branch_length>0.0</branch_length>
                </clade>
              </clade>
            </clade>
            <clade>
              <branch_length>0.013517847</branch_length>
              <clade>
                <branch_length>0.008978852</branch_length>
                <clade>
                  <branch_length>0.037326825</branch_length>
                  <clade>
                    <branch_length>0.003739416</branch_length>
                    <clade>
                      <branch_length>0.001356096</branch_length>
                      <clade>
                        <name>RC0618| Microdevario nana</name>
<annotation><uri>http://v3.boldsystems.org/index.php/Public_RecordView?processid=RCYY449-11</uri></annotation>
                        <branch_length>0.0</branch_length>
                      </clade>
                      <clade>
                        <name>RC0619| Microdevario nana</name>
<annotation><uri>http://v3.boldsystems.org/index.php/Public_RecordView?processid=RCYY450-11</uri></annotation>
                        <branch_length>0.0</branch_length>
                      </clade>
                    </clade>
                    <clade>
                      <name>RC0601| Microdevario kubotai</name>
<annotation><uri>http://v3.boldsystems.org/index.php/Public_RecordView?processid=RCYY435-11</uri></annotation>
                      <branch_length>0.002149611</branch_length>
                    </clade>
                  </clade>
                  <clade>
                    <name>RC0492| Microdevario kubotai</name>
<annotation><uri>http://v3.boldsystems.org/index.php/Public_RecordView?processid=RCYY354-11</uri></annotation>
                    <branch_length>0.005666319</branch_length>
                  </clade>
                </clade>
                <clade>
                  <branch_length>0.045116956</branch_length>
                  <clade>
                    <name>RC0333| Chela dadyburjori</name>
<annotation><uri>http://v3.boldsystems.org/index.php/Public_RecordView?processid=RCYY262-11</uri></annotation>
                    <branch_length>1.91766E-4</branch_length>
                  </clade>
                  <clade>
                    <name>RC0336| Chela dadyburjori</name>
<annotation><uri>http://v3.boldsystems.org/index.php/Public_RecordView?processid=RCYY265-11</uri></annotation>
                    <branch_length>0.0</branch_length>
                  </clade>
                </clade>
              </clade>
              <clade>
                <branch_length>0.011930077</branch_length>
                <clade>
                  <branch_length>6.01994E-4</branch_length>
                  <clade>
                    <branch_length>0.002509153</branch_length>
                    <clade>
                      <branch_length>8.68358E-4</branch_length>
                      <clade>
                        <branch_length>0.003643644</branch_length>
                        <clade>
                          <branch_length>0.00128035</branch_length>
                          <clade>
                            <name>RC0529| Devario pathirana</name>
<annotation><uri>http://v3.boldsystems.org/index.php/Public_RecordView?processid=RCYY382-11</uri></annotation>
                            <branch_length>0.0</branch_length>
                          </clade>
                          <clade>
                            <name>RC0530| Devario pathirana</name>
<annotation><uri>http://v3.boldsystems.org/index.php/Public_RecordView?processid=RCYY383-11</uri></annotation>
                            <branch_length>0.0</branch_length>
                          </clade>
                        </clade>
                        <clade>
                          <branch_length>0.002229463</branch_length>
                          <clade>
                            <name>RC0510| Devario cf. devario</name>
<annotation><uri>http://v3.boldsystems.org/index.php/Public_RecordView?processid=RCYY365-11</uri></annotation>
                            <branch_length>5.52405E-4</branch_length>
                          </clade>
                          <clade>
                            <name>RC0585| Devario cf. devario</name>
<annotation><uri>http://v3.boldsystems.org/index.php/Public_RecordView?processid=RCYY423-11</uri></annotation>
                            <branch_length>0.0</branch_length>
                          </clade>
                        </clade>
                      </clade>
                      <clade>
                        <branch_length>0.00458212</branch_length>
                        <clade>
                          <name>RC0350| Devario cf. aequipinnatus</name>
<annotation><uri>http://v3.boldsystems.org/index.php/Public_RecordView?processid=RCYY279-11</uri></annotation>
                          <branch_length>0.0</branch_length>
                        </clade>
                        <clade>
                          <name>RC0352| Devario cf. aequipinnatus</name>
<annotation><uri>http://v3.boldsystems.org/index.php/Public_RecordView?processid=RCYY281-11</uri></annotation>
                          <branch_length>0.0</branch_length>
                        </clade>
                      </clade>
                    </clade>
                    <clade>
                      <branch_length>0.003824318</branch_length>
                      <clade>
                        <name>RC0406| Devario malabaricus</name>
<annotation><uri>http://v3.boldsystems.org/index.php/Public_RecordView?processid=RCYY319-11</uri></annotation>
                        <branch_length>0.0</branch_length>
                      </clade>
                      <clade>
                        <name>RC0462| Devario malabaricus</name>
<annotation><uri>http://v3.boldsystems.org/index.php/Public_RecordView?processid=RCYY333-11</uri></annotation>
                        <branch_length>0.0</branch_length>
                      </clade>
                    </clade>
                  </clade>
                  <clade>
                    <branch_length>0.004155978</branch_length>
                    <clade>
                      <branch_length>0.009250898</branch_length>
                      <clade>
                        <branch_length>0.002271809</branch_length>
                        <clade>
                          <branch_length>2.21918E-4</branch_length>
                          <clade>
                            <name>RC0610| Devario auropurpureus</name>
<annotation><uri>http://v3.boldsystems.org/index.php/Public_RecordView?processid=RCYY443-11</uri></annotation>
                            <branch_length>0.0</branch_length>
                          </clade>
                          <clade>
                            <name>RC0689| Devario auropurpureus</name>
<annotation><uri>http://v3.boldsystems.org/index.php/Public_RecordView?processid=RCYY510-11</uri></annotation>
                            <branch_length>0.0</branch_length>
                          </clade>
                        </clade>
                        <clade>
                          <name>RC0691| Devario auropurpureus</name>
<annotation><uri>http://v3.boldsystems.org/index.php/Public_RecordView?processid=RCYY511-11</uri></annotation>
                          <branch_length>9.44944E-4</branch_length>
                        </clade>
                      </clade>
                      <clade>
                        <branch_length>0.00359027</branch_length>
                        <clade>
                          <branch_length>0.0</branch_length>
                          <clade>
                            <name>RC0250| Devario sp. "purple cypris"</name>
<annotation><uri>http://v3.boldsystems.org/index.php/Public_RecordView?processid=RCYY208-11</uri></annotation>
                            <branch_length>0.0</branch_length>
                          </clade>
                          <clade>
                            <name>RC0251| Devario sp. "purple cypris"</name>
<annotation><uri>http://v3.boldsystems.org/index.php/Public_RecordView?processid=RCYY209-11</uri></annotation>
                            <branch_length>0.0</branch_length>
                          </clade>
                        </clade>
                        <clade>
                          <name>RC0252| Devario sp. "purple cypris"</name>
<annotation><uri>http://v3.boldsystems.org/index.php/Public_RecordView?processid=RCYY210-11</uri></annotation>
                          <branch_length>0.0</branch_length>
                        </clade>
                      </clade>
                    </clade>
                    <clade>
                      <branch_length>0.011140964</branch_length>
                      <clade>
                        <branch_length>0.003946308</branch_length>
                        <clade>
                          <branch_length>8.86557E-4</branch_length>
                          <clade>
                            <branch_length>5.93852E-4</branch_length>
                            <clade>
                              <name>RC0681| Microrasbora cf. rubescens</name>
<annotation><uri>http://v3.boldsystems.org/index.php/Public_RecordView?processid=RCYY502-11</uri></annotation>
                              <branch_length>0.0</branch_length>
                            </clade>
                            <clade>
                              <name>RC0682| Microrasbora cf. rubescens</name>
<annotation><uri>http://v3.boldsystems.org/index.php/Public_RecordView?processid=RCYY503-11</uri></annotation>
                              <branch_length>0.0</branch_length>
                            </clade>
                          </clade>
                          <clade>
                            <name>RC0685| Microrasbora cf. rubescens</name>
<annotation><uri>http://v3.boldsystems.org/index.php/Public_RecordView?processid=RCYY506-11</uri></annotation>
                            <branch_length>0.0</branch_length>
                          </clade>
                        </clade>
                        <clade>
                          <branch_length>0.003226547</branch_length>
                          <clade>
                            <name>RC0662| Microrasbora rubescens</name>
<annotation><uri>http://v3.boldsystems.org/index.php/Public_RecordView?processid=RCYY485-11</uri></annotation>
                            <branch_length>9.88126E-4</branch_length>
                          </clade>
                          <clade>
                            <name>EUN162| Microrasbora rubescens</name>
<annotation><uri>http://www.ncbi.nlm.nih.gov/nuccore/JF966216</uri></annotation>
                            <branch_length>1.9112E-4</branch_length>
                          </clade>
                        </clade>
                      </clade>
                      <clade>
                        <branch_length>0.005498182</branch_length>
                        <clade>
                          <name>RC0114| Devario sondhii</name>
<annotation><uri>http://v3.boldsystems.org/index.php/Public_RecordView?processid=RCYY085-11</uri></annotation>
                          <branch_length>0.0</branch_length>
                        </clade>
                        <clade>
                          <name>RC0166| Devario sondhii</name>
<annotation><uri>http://v3.boldsystems.org/index.php/Public_RecordView?processid=RCYY131-11</uri></annotation>
                          <branch_length>0.0</branch_length>
                        </clade>
                      </clade>
                    </clade>
                  </clade>
                </clade>
                <clade>
                  <branch_length>0.002206184</branch_length>
                  <clade>
                    <branch_length>6.5955E-4</branch_length>
                    <clade>
                      <branch_length>7.28443E-4</branch_length>
                      <clade>
                        <branch_length>0.007609524</branch_length>
                        <clade>
                          <name>RC0258| Devario cf. chrysotaeniatus</name>
<annotation><uri>http://v3.boldsystems.org/index.php/Public_RecordView?processid=RCYY215-11</uri></annotation>
                          <branch_length>0.0</branch_length>
                        </clade>
                        <clade>
                          <name>RC0261| Devario cf. chrysotaeniatus</name>
<annotation><uri>http://v3.boldsystems.org/index.php/Public_RecordView?processid=RCYY218-11</uri></annotation>
                          <branch_length>6.10223E-4</branch_length>
                        </clade>
                      </clade>
                      <clade>
                        <name>RC0115| Devario cf. acuticephala</name>
<annotation><uri>http://v3.boldsystems.org/index.php/Public_RecordView?processid=RCYY086-11</uri></annotation>
                        <branch_length>0.009507953</branch_length>
                      </clade>
                    </clade>
                    <clade>
                      <branch_length>0.002859294</branch_length>
                      <clade>
                        <branch_length>0.002728711</branch_length>
                        <clade>
                          <branch_length>7.82336E-4</branch_length>
                          <clade>
                            <name>RC0188| Devario sp. "undet. (1)"</name>
<annotation><uri>http://v3.boldsystems.org/index.php/Public_RecordView?processid=RCYY153-11</uri></annotation>
                            <branch_length>0.0</branch_length>
                          </clade>
                          <clade>
                            <name>RC0190| Devario sp. "undet. (1)"</name>
<annotation><uri>http://v3.boldsystems.org/index.php/Public_RecordView?processid=RCYY155-11</uri></annotation>
                            <branch_length>0.001579705</branch_length>
                          </clade>
                        </clade>
                        <clade>
                          <name>RC0196| Devario cf. browni</name>
<annotation><uri>http://v3.boldsystems.org/index.php/Public_RecordView?processid=RCYY161-11</uri></annotation>
                          <branch_length>0.001561987</branch_length>
                        </clade>
                      </clade>
                      <clade>
                        <branch_length>0.003373096</branch_length>
                        <clade>
                          <branch_length>1.03685E-4</branch_length>
                          <clade>
                            <name>RC0257| Devario sp. "giraffe"</name>
<annotation><uri>http://v3.boldsystems.org/index.php/Public_RecordView?processid=RCYY214-11</uri></annotation>
                            <branch_length>0.0</branch_length>
                          </clade>
                          <clade>
                            <name>RC0260| Devario sp. "giraffe"</name>
<annotation><uri>http://v3.boldsystems.org/index.php/Public_RecordView?processid=RCYY217-11</uri></annotation>
                            <branch_length>0.0</branch_length>
                          </clade>
                        </clade>
                        <clade>
                          <branch_length>1.88717E-4</branch_length>
                          <clade>
                            <branch_length>7.1432E-5</branch_length>
                            <clade>
                              <name>RC0197| Devario cf. browni</name>
<annotation><uri>http://v3.boldsystems.org/index.php/Public_RecordView?processid=RCYY162-11</uri></annotation>
                              <branch_length>0.003626891</branch_length>
                            </clade>
                            <clade>
                              <name>RC0634| Devario sp. "giraffe"</name>
<annotation><uri>http://v3.boldsystems.org/index.php/Public_RecordView?processid=RCYY463-11</uri></annotation>
                              <branch_length>0.0</branch_length>
                            </clade>
                          </clade>
                          <clade>
                            <name>RC0687| Devario sp. "giraffe"</name>
<annotation><uri>http://v3.boldsystems.org/index.php/Public_RecordView?processid=RCYY508-11</uri></annotation>
                            <branch_length>0.0</branch_length>
                          </clade>
                        </clade>
                      </clade>
                    </clade>
                  </clade>
                  <clade>
                    <branch_length>0.004207276</branch_length>
                    <clade>
                      <name>RC0480| Devario sp. "undet. (2)"</name>
<annotation><uri>http://v3.boldsystems.org/index.php/Public_RecordView?processid=RCYY345-11</uri></annotation>
                      <branch_length>0.004795755</branch_length>
                    </clade>
                    <clade>
                      <name>RC0531| Devario sp. "undet. (2)"</name>
<annotation><uri>http://v3.boldsystems.org/index.php/Public_RecordView?processid=RCYY384-11</uri></annotation>
                      <branch_length>0.0</branch_length>
                    </clade>
                  </clade>
                </clade>
              </clade>
            </clade>
          </clade>
          <clade>
            <branch_length>0.039105518</branch_length>
            <clade>
              <branch_length>0.009337461</branch_length>
              <clade>
                <branch_length>0.003272545</branch_length>
                <clade>
                  <branch_length>0.002066202</branch_length>
                  <clade>
                    <branch_length>7.77183E-4</branch_length>
                    <clade>
                      <branch_length>1.6159E-4</branch_length>
                      <clade>
                        <branch_length>9.88999E-4</branch_length>
                        <clade>
                          <name>EUN099| Sundadanio cf. axelrodi</name>
<annotation><uri>http://www.ncbi.nlm.nih.gov/nuccore/JF966223</uri></annotation>
                          <branch_length>0.0</branch_length>
                        </clade>
                        <clade>
                          <name>EUN231| Sundadanio cf. axelrodi</name>
<annotation><uri>http://www.ncbi.nlm.nih.gov/nuccore/JF966224</uri></annotation>
                          <branch_length>0.001792486</branch_length>
                        </clade>
                      </clade>
                      <clade>
                        <name>RC0238| Sundadanio cf. axelrodi "blue"</name>
<annotation><uri>http://v3.boldsystems.org/index.php/Public_RecordView?processid=RCYY196-11</uri></annotation>
                        <branch_length>0.0</branch_length>
                      </clade>
                    </clade>
                    <clade>
                      <name>RC0239| Sundadanio cf. axelrodi "blue"</name>
<annotation><uri>http://v3.boldsystems.org/index.php/Public_RecordView?processid=RCYY197-11</uri></annotation>
                      <branch_length>0.0</branch_length>
                    </clade>
                  </clade>
                  <clade>
                    <name>YGN073| Sundadanio cf. axelrodi "blue"</name>
<annotation><uri>http://www.ncbi.nlm.nih.gov/nuccore/JF966225</uri></annotation>
                    <branch_length>3.91318E-4</branch_length>
                  </clade>
                </clade>
                <clade>
                  <name>YGN121| Sundadanio cf. axelrodi "green"</name>
<annotation><uri>http://www.ncbi.nlm.nih.gov/nuccore/JF966222</uri></annotation>
                  <branch_length>0.001035353</branch_length>
                </clade>
              </clade>
              <clade>
                <name>YGN120| Sundadanio cf. axelrodi "blue"</name>
<annotation><uri>http://www.ncbi.nlm.nih.gov/nuccore/JF966227</uri></annotation>
                <branch_length>0.0</branch_length>
              </clade>
            </clade>
            <clade>
              <branch_length>0.009695912</branch_length>
              <clade>
                <branch_length>3.62485E-4</branch_length>
                <clade>
                  <name>RC0236| Sundadanio cf. axelrodi "red"</name>
<annotation><uri>http://v3.boldsystems.org/index.php/Public_RecordView?processid=RCYY194-11</uri></annotation>
                  <branch_length>0.0</branch_length>
                </clade>
                <clade>
                  <name>YGN119| Sundadanio cf. axelrodi "red"</name>
<annotation><uri>http://www.ncbi.nlm.nih.gov/nuccore/JF966226</uri></annotation>
                  <branch_length>0.005342534</branch_length>
                </clade>
              </clade>
              <clade>
                <name>RC0237| Sundadanio cf. axelrodi "red"</name>
<annotation><uri>http://v3.boldsystems.org/index.php/Public_RecordView?processid=RCYY195-11</uri></annotation>
                <branch_length>0.0</branch_length>
              </clade>
            </clade>
          </clade>
        </clade>
        <clade>
          <branch_length>0.039826126</branch_length>
          <clade>
            <branch_length>6.74389E-4</branch_length>
            <clade>
              <branch_length>0.002521832</branch_length>
              <clade>
                <branch_length>5.84785E-4</branch_length>
                <clade>
                  <branch_length>0.001034291</branch_length>
                  <clade>
                    <branch_length>4.59106E-4</branch_length>
                    <clade>
                      <name>RC0308| Rasbora heteromorpha</name>
<annotation><uri>http://v3.boldsystems.org/index.php/Public_RecordView?processid=RCYY255-11</uri></annotation>
                      <branch_length>0.0</branch_length>
                    </clade>
                    <clade>
                      <name>RC0597| Rasbora heteromorpha</name>
<annotation><uri>http://v3.boldsystems.org/index.php/Public_RecordView?processid=RCYY432-11</uri></annotation>
                      <branch_length>0.0</branch_length>
                    </clade>
                  </clade>
                  <clade>
                    <name>YGN506| Rasbora heteromorpha</name>
<annotation><uri>http://www.ncbi.nlm.nih.gov/nuccore/JF966230</uri></annotation>
                    <branch_length>0.0</branch_length>
                  </clade>
                </clade>
                <clade>
                  <name>EUN236| Rasbora heteromorpha</name>
<annotation><uri>http://www.ncbi.nlm.nih.gov/nuccore/JF966228</uri></annotation>
                  <branch_length>0.0</branch_length>
                </clade>
              </clade>
              <clade>
                <branch_length>7.6823E-4</branch_length>
                <clade>
                  <branch_length>4.20658E-4</branch_length>
                  <clade>
                    <name>RC0201| Rasbora cf. heteromorpha</name>
<annotation><uri>http://v3.boldsystems.org/index.php/Public_RecordView?processid=RCYY166-11</uri></annotation>
                    <branch_length>4.91439E-4</branch_length>
                  </clade>
                  <clade>
                    <name>RC0307| Rasbora cf. heteromorpha</name>
<annotation><uri>http://v3.boldsystems.org/index.php/Public_RecordView?processid=RCYY254-11</uri></annotation>
                    <branch_length>6.75423E-4</branch_length>
                  </clade>
                </clade>
                <clade>
                  <name>YGN496| Rasbora cf. heteromorpha</name>
<annotation><uri>http://www.ncbi.nlm.nih.gov/nuccore/JF966229</uri></annotation>
                  <branch_length>0.0</branch_length>
                </clade>
              </clade>
            </clade>
            <clade>
              <branch_length>0.0033233</branch_length>
              <clade>
                <branch_length>0.001367645</branch_length>
                <clade>
                  <name>RC0686| Rasbora cf. cheeya (1)</name>
<annotation><uri>http://v3.boldsystems.org/index.php/Public_RecordView?processid=RCYY507-11</uri></annotation>
                  <branch_length>0.001088395</branch_length>
                </clade>
                <clade>
                  <name>YGN431| Rasbora cf. cheeya (2)</name>
<annotation><uri>http://www.ncbi.nlm.nih.gov/nuccore/JF966219</uri></annotation>
                  <branch_length>7.8467E-5</branch_length>
                </clade>
              </clade>
              <clade>
                <name>EUN204| Rasbora cf. cheeya (2)</name>
<annotation><uri>http://www.ncbi.nlm.nih.gov/nuccore/JF966217</uri></annotation>
                <branch_length>0.002627543</branch_length>
              </clade>
            </clade>
          </clade>
          <clade>
            <branch_length>0.009449885</branch_length>
            <clade>
              <branch_length>0.001269498</branch_length>
              <clade>
                <name>RC0291| Rasbora dorsiocellata</name>
<annotation><uri>http://v3.boldsystems.org/index.php/Public_RecordView?processid=RCYY242-11</uri></annotation>
                <branch_length>0.0</branch_length>
              </clade>
              <clade>
                <name>EUN051| Rasbora dorsiocellata</name>
<annotation><uri>http://www.ncbi.nlm.nih.gov/nuccore/JF966214</uri></annotation>
                <branch_length>0.001914262</branch_length>
              </clade>
            </clade>
            <clade>
              <name>RC0663| Rasbora dorsiocellata</name>
<annotation><uri>http://v3.boldsystems.org/index.php/Public_RecordView?processid=RCYY486-11</uri></annotation>
              <branch_length>0.0</branch_length>
            </clade>
          </clade>
        </clade>
      </clade>
      <clade>
        <branch_length>0.010269559</branch_length>
        <clade>
          <branch_length>0.00822825</branch_length>
          <clade>
            <branch_length>0.003888518</branch_length>
            <clade>
              <branch_length>0.001159574</branch_length>
              <clade>
                <branch_length>0.001514253</branch_length>
                <clade>
                  <branch_length>0.018981215</branch_length>
                  <clade>
                    <branch_length>9.24275E-4</branch_length>
                    <clade>
                      <branch_length>8.69759E-4</branch_length>
                      <clade>
                        <branch_length>0.001531567</branch_length>
                        <clade>
                          <name>RC0169| Puntius fasciatus</name>
<annotation><uri>http://v3.boldsystems.org/index.php/Public_RecordView?processid=RCYY134-11</uri></annotation>
                          <branch_length>0.0</branch_length>
                        </clade>
                        <clade>
                          <name>RC0353| Puntius fasciatus</name>
<annotation><uri>http://v3.boldsystems.org/index.php/Public_RecordView?processid=RCYY282-11</uri></annotation>
                          <branch_length>0.001265814</branch_length>
                        </clade>
                      </clade>
                      <clade>
                        <name>RC0168| Puntius fasciatus</name>
<annotation><uri>http://v3.boldsystems.org/index.php/Public_RecordView?processid=RCYY133-11</uri></annotation>
                        <branch_length>0.004938309</branch_length>
                      </clade>
                    </clade>
                    <clade>
                      <name>RC0021| Puntius fasciatus</name>
<annotation><uri>http://v3.boldsystems.org/index.php/Public_RecordView?processid=RCYY020-11</uri></annotation>
                      <branch_length>5.84184E-4</branch_length>
                    </clade>
                  </clade>
                  <clade>
                    <name>RC0101| Puntius fasciatus</name>
<annotation><uri>http://v3.boldsystems.org/index.php/Public_RecordView?processid=RCYY075-11</uri></annotation>
                    <branch_length>0.004969606</branch_length>
                  </clade>
                </clade>
                <clade>
                  <branch_length>0.036492982</branch_length>
                  <clade>
                    <branch_length>0.003870094</branch_length>
                    <clade>
                      <branch_length>0.001741892</branch_length>
                      <clade>
                        <name>RC0665| Puntius foerschi</name>
<annotation><uri>http://v3.boldsystems.org/index.php/Public_RecordView?processid=RCYY487-11</uri></annotation>
                        <branch_length>1.66069E-4</branch_length>
                      </clade>
                      <clade>
                        <name>RC0666| Puntius foerschi</name>
<annotation><uri>http://v3.boldsystems.org/index.php/Public_RecordView?processid=RCYY488-11</uri></annotation>
                        <branch_length>0.0</branch_length>
                      </clade>
                    </clade>
                    <clade>
                      <branch_length>0.002358192</branch_length>
                      <clade>
                        <branch_length>8.7251E-4</branch_length>
                        <clade>
                          <branch_length>0.003660471</branch_length>
                          <clade>
                            <name>RC0023| Puntius rhomboocellatus</name>
<annotation><uri>http://v3.boldsystems.org/index.php/Public_RecordView?processid=RCYY022-11</uri></annotation>
                            <branch_length>0.0</branch_length>
                          </clade>
                          <clade>
                            <name>RC0025| Puntius rhomboocellatus</name>
<annotation><uri>http://v3.boldsystems.org/index.php/Public_RecordView?processid=RCYY024-11</uri></annotation>
                            <branch_length>0.0</branch_length>
                          </clade>
                        </clade>
                        <clade>
                          <branch_length>0.004565332</branch_length>
                          <clade>
                            <name>RC0361| Puntius cf. hexazona</name>
<annotation><uri>http://v3.boldsystems.org/index.php/Public_RecordView?processid=RCYY289-11</uri></annotation>
                            <branch_length>0.0</branch_length>
                          </clade>
                          <clade>
                            <name>RC0362| Puntius cf. hexazona</name>
<annotation><uri>http://v3.boldsystems.org/index.php/Public_RecordView?processid=RCYY290-11</uri></annotation>
                            <branch_length>0.0</branch_length>
                          </clade>
                        </clade>
                      </clade>
                      <clade>
                        <branch_length>0.010957565</branch_length>
                        <clade>
                          <name>RC0304| Puntius pentazona</name>
<annotation><uri>http://v3.boldsystems.org/index.php/Public_RecordView?processid=RCYY251-11</uri></annotation>
                          <branch_length>0.0</branch_length>
                        </clade>
                        <clade>
                          <name>RC0305| Puntius pentazona</name>
<annotation><uri>http://v3.boldsystems.org/index.php/Public_RecordView?processid=RCYY252-11</uri></annotation>
                          <branch_length>0.0</branch_length>
                        </clade>
                      </clade>
                    </clade>
                  </clade>
                  <clade>
                    <branch_length>0.006385814</branch_length>
                    <clade>
                      <name>RC0379| Puntius johorensis</name>
<annotation><uri>http://v3.boldsystems.org/index.php/Public_RecordView?processid=RCYY304-11</uri></annotation>
                      <branch_length>5.17662E-4</branch_length>
                    </clade>
                    <clade>
                      <name>RC0641| Puntius johorensis</name>
<annotation><uri>http://v3.boldsystems.org/index.php/Public_RecordView?processid=RCYY468-11</uri></annotation>
                      <branch_length>0.0</branch_length>
                    </clade>
                  </clade>
                </clade>
              </clade>
              <clade>
                <branch_length>0.001793497</branch_length>
                <clade>
                  <branch_length>6.8291E-4</branch_length>
                  <clade>
                    <branch_length>0.003869568</branch_length>
                    <clade>
                      <branch_length>0.004954891</branch_length>
                      <clade>
                        <name>RC0145| Puntius dunckeri</name>
<annotation><uri>http://v3.boldsystems.org/index.php/Public_RecordView?processid=RCYY112-11</uri></annotation>
                        <branch_length>1.2844E-5</branch_length>
                      </clade>
                      <clade>
                        <name>RC0147| Puntius dunckeri</name>
<annotation><uri>http://v3.boldsystems.org/index.php/Public_RecordView?processid=RCYY114-11</uri></annotation>
                        <branch_length>0.0</branch_length>
                      </clade>
                    </clade>
                    <clade>
                      <branch_length>0.007508082</branch_length>
                      <clade>
                        <branch_length>0.004232541</branch_length>
                        <clade>
                          <name>RC0303| Puntius aff. banksi</name>
<annotation><uri>http://v3.boldsystems.org/index.php/Public_RecordView?processid=RCYY250-11</uri></annotation>
                          <branch_length>0.0</branch_length>
                        </clade>
                        <clade>
                          <name>RC0393| Puntius aff. banksi</name>
<annotation><uri>http://v3.boldsystems.org/index.php/Public_RecordView?processid=RCYY314-11</uri></annotation>
                          <branch_length>4.3883E-5</branch_length>
                        </clade>
                      </clade>
                      <clade>
                        <name>RC0311| Puntius oligolepis</name>
<annotation><uri>http://v3.boldsystems.org/index.php/Public_RecordView?processid=RCYY256-11</uri></annotation>
                        <branch_length>0.0</branch_length>
                      </clade>
                    </clade>
                  </clade>
                  <clade>
                    <branch_length>0.004907699</branch_length>
                    <clade>
                      <name>RC0298| Puntius lateristriga</name>
<annotation><uri>http://v3.boldsystems.org/index.php/Public_RecordView?processid=RCYY247-11</uri></annotation>
                      <branch_length>0.002246489</branch_length>
                    </clade>
                    <clade>
                      <name>RC0515| Puntius lateristriga</name>
<annotation><uri>http://v3.boldsystems.org/index.php/Public_RecordView?processid=RCYY370-11</uri></annotation>
                      <branch_length>0.002432928</branch_length>
                    </clade>
                  </clade>
                </clade>
                <clade>
                  <branch_length>0.005742803</branch_length>
                  <clade>
                    <branch_length>0.006436637</branch_length>
                    <clade>
                      <branch_length>0.004980917</branch_length>
                      <clade>
                        <branch_length>0.012010309</branch_length>
                        <clade>
                          <name>RC0053| Puntius titteya</name>
<annotation><uri>http://v3.boldsystems.org/index.php/Public_RecordView?processid=RCYY042-11</uri></annotation>
                          <branch_length>5.49134E-4</branch_length>
                        </clade>
                        <clade>
                          <name>RC0141| Puntius titteya</name>
<annotation><uri>http://v3.boldsystems.org/index.php/Public_RecordView?processid=RCYY110-11</uri></annotation>
                          <branch_length>0.005306754</branch_length>
                        </clade>
                      </clade>
                      <clade>
                        <branch_length>0.022344689</branch_length>
                        <clade>
                          <name>RC0356| Puntius vittatus</name>
<annotation><uri>http://v3.boldsystems.org/index.php/Public_RecordView?processid=RCYY284-11</uri></annotation>
                          <branch_length>5.8189E-4</branch_length>
                        </clade>
                        <clade>
                          <name>RC0650| Puntius vittatus</name>
<annotation><uri>http://v3.boldsystems.org/index.php/Public_RecordView?processid=RCYY473-11</uri></annotation>
                          <branch_length>0.0</branch_length>
                        </clade>
                      </clade>
                    </clade>
                    <clade>
                      <branch_length>0.044386296</branch_length>
                      <clade>
                        <name>RC0658| Puntius cf. sophore</name>
<annotation><uri>http://v3.boldsystems.org/index.php/Public_RecordView?processid=RCYY481-11</uri></annotation>
                        <branch_length>7.71834E-4</branch_length>
                      </clade>
                      <clade>
                        <name>RC0729| Puntius cf. sophore</name>
<annotation><uri>http://v3.boldsystems.org/index.php/Public_RecordView?processid=RCYY531-11</uri></annotation>
                        <branch_length>0.0</branch_length>
                      </clade>
                    </clade>
                  </clade>
                  <clade>
                    <branch_length>0.026128921</branch_length>
                    <clade>
                      <name>RC0339| Puntius sahyadriensis</name>
<annotation><uri>http://v3.boldsystems.org/index.php/Public_RecordView?processid=RCYY268-11</uri></annotation>
                      <branch_length>0.0</branch_length>
                    </clade>
                    <clade>
                      <name>RC0340| Puntius sahyadriensis</name>
<annotation><uri>http://v3.boldsystems.org/index.php/Public_RecordView?processid=RCYY269-11</uri></annotation>
                      <branch_length>0.0</branch_length>
                    </clade>
                  </clade>
                </clade>
              </clade>
            </clade>
            <clade>
              <branch_length>1.51551E-4</branch_length>
              <clade>
                <branch_length>0.004003978</branch_length>
                <clade>
                  <branch_length>0.003657478</branch_length>
                  <clade>
                    <branch_length>0.004727223</branch_length>
                    <clade>
                      <name>RC0184| Puntius orphoides</name>
<annotation><uri>http://v3.boldsystems.org/index.php/Public_RecordView?processid=RCYY149-11</uri></annotation>
                      <branch_length>0.0</branch_length>
                    </clade>
                    <clade>
                      <name>RC0186| Puntius orphoides</name>
<annotation><uri>http://v3.boldsystems.org/index.php/Public_RecordView?processid=RCYY151-11</uri></annotation>
                      <branch_length>4.53432E-4</branch_length>
                    </clade>
                  </clade>
                  <clade>
                    <name>RC0074| Puntius cf. sarana</name>
<annotation><uri>http://v3.boldsystems.org/index.php/Public_RecordView?processid=RCYY056-11</uri></annotation>
                    <branch_length>0.014920025</branch_length>
                  </clade>
                </clade>
                <clade>
                  <branch_length>0.005607507</branch_length>
                  <clade>
                    <branch_length>6.54053E-4</branch_length>
                    <clade>
                      <branch_length>0.001446269</branch_length>
                      <clade>
                        <branch_length>0.001433634</branch_length>
                        <clade>
                          <name>RC0555| Puntius arulius</name>
<annotation><uri>http://v3.boldsystems.org/index.php/Public_RecordView?processid=RCYY400-11</uri></annotation>
                          <branch_length>0.0</branch_length>
                        </clade>
                        <clade>
                          <name>RC0556| Puntius arulius</name>
<annotation><uri>http://v3.boldsystems.org/index.php/Public_RecordView?processid=RCYY401-11</uri></annotation>
                          <branch_length>0.0</branch_length>
                        </clade>
                      </clade>
                      <clade>
                        <branch_length>0.002081354</branch_length>
                        <clade>
                          <branch_length>0.001346432</branch_length>
                          <clade>
                            <name>RC0116| Puntius filamentosus</name>
<annotation><uri>http://v3.boldsystems.org/index.php/Public_RecordView?processid=RCYY087-11</uri></annotation>
                            <branch_length>0.0</branch_length>
                          </clade>
                          <clade>
                            <name>RC0293| Puntius filamentosus</name>
<annotation><uri>http://v3.boldsystems.org/index.php/Public_RecordView?processid=RCYY243-11</uri></annotation>
                            <branch_length>0.001171834</branch_length>
                          </clade>
                        </clade>
                        <clade>
                          <branch_length>0.003345699</branch_length>
                          <clade>
                            <name>RC0010| Puntius tambraparniei</name>
<annotation><uri>http://v3.boldsystems.org/index.php/Public_RecordView?processid=RCYY009-10</uri></annotation>
                            <branch_length>0.0</branch_length>
                          </clade>
                          <clade>
                            <name>RC0528| Puntius tambraparniei</name>
<annotation><uri>http://v3.boldsystems.org/index.php/Public_RecordView?processid=RCYY381-11</uri></annotation>
                            <branch_length>0.0</branch_length>
                          </clade>
                        </clade>
                      </clade>
                    </clade>
                    <clade>
                      <branch_length>0.005045313</branch_length>
                      <clade>
                        <branch_length>3.92775E-4</branch_length>
                        <clade>
                          <name>RC0132| Puntius assimilis</name>
<annotation><uri>http://v3.boldsystems.org/index.php/Public_RecordView?processid=RCYY101-11</uri></annotation>
                          <branch_length>8.89E-7</branch_length>
                        </clade>
                        <clade>
                          <name>RC0491| Puntius assimilis</name>
<annotation><uri>http://v3.boldsystems.org/index.php/Public_RecordView?processid=RCYY353-11</uri></annotation>
                          <branch_length>0.0</branch_length>
                        </clade>
                      </clade>
                      <clade>
                        <name>RC0490| Puntius assimilis</name>
<annotation><uri>http://v3.boldsystems.org/index.php/Public_RecordView?processid=RCYY352-11</uri></annotation>
                        <branch_length>0.004292457</branch_length>
                      </clade>
                    </clade>
                  </clade>
                  <clade>
                    <branch_length>0.00333613</branch_length>
                    <clade>
                      <branch_length>0.001610973</branch_length>
                      <clade>
                        <branch_length>7.48616E-4</branch_length>
                        <clade>
                          <branch_length>2.75944E-4</branch_length>
                          <clade>
                            <branch_length>0.0</branch_length>
                            <clade>
                              <name>RC0712| Puntius denisonii</name>
<annotation><uri>http://v3.boldsystems.org/index.php/Public_RecordView?processid=RCYY524-11</uri></annotation>
                              <branch_length>0.0</branch_length>
                            </clade>
                            <clade>
                              <name>RC0119| Puntius denisonii</name>
<annotation><uri>http://v3.boldsystems.org/index.php/Public_RecordView?processid=RCYY090-11</uri></annotation>
                              <branch_length>0.0</branch_length>
                            </clade>
                          </clade>
                          <clade>
                            <name>RC0106| Puntius denisonii</name>
<annotation><uri>http://v3.boldsystems.org/index.php/Public_RecordView?processid=RCYY080-11</uri></annotation>
                            <branch_length>0.0</branch_length>
                          </clade>
                        </clade>
                        <clade>
                          <branch_length>0.002058802</branch_length>
                          <clade>
                            <name>RC0537| Puntius chalakkudiensis</name>
<annotation><uri>http://v3.boldsystems.org/index.php/Public_RecordView?processid=RCYY387-11</uri></annotation>
                            <branch_length>0.0</branch_length>
                          </clade>
                          <clade>
                            <name>RC0538| Puntius chalakkudiensis</name>
<annotation><uri>http://v3.boldsystems.org/index.php/Public_RecordView?processid=RCYY388-11</uri></annotation>
                            <branch_length>0.0</branch_length>
                          </clade>
                        </clade>
                      </clade>
                      <clade>
                        <branch_length>0.002622031</branch_length>
                        <clade>
                          <name>RC0150| Puntius denisonii</name>
<annotation><uri>http://v3.boldsystems.org/index.php/Public_RecordView?processid=RCYY116-11</uri></annotation>
                          <branch_length>0.0</branch_length>
                        </clade>
                        <clade>
                          <name>RC0151| Puntius denisonii</name>
<annotation><uri>http://v3.boldsystems.org/index.php/Public_RecordView?processid=RCYY117-11</uri></annotation>
                          <branch_length>0.0</branch_length>
                        </clade>
                      </clade>
                    </clade>
                    <clade>
                      <name>RC0171| Puntius sp. "hybrid"</name>
<annotation><uri>http://v3.boldsystems.org/index.php/Public_RecordView?processid=RCYY136-11</uri></annotation>
                      <branch_length>0.0</branch_length>
                    </clade>
                  </clade>
                </clade>
              </clade>
              <clade>
                <branch_length>0.018394437</branch_length>
                <clade>
                  <name>RC0004| Puntius tetrazona</name>
<annotation><uri>http://v3.boldsystems.org/index.php/Public_RecordView?processid=RCYY004-10</uri></annotation>
                  <branch_length>5.56974E-4</branch_length>
                </clade>
                <clade>
                  <name>RC0140| Puntius tetrazona</name>
<annotation><uri>http://v3.boldsystems.org/index.php/Public_RecordView?processid=RCYY109-11</uri></annotation>
                  <branch_length>0.0</branch_length>
                </clade>
              </clade>
            </clade>
          </clade>
          <clade>
            <branch_length>0.013441464</branch_length>
            <clade>
              <branch_length>0.001676428</branch_length>
              <clade>
                <branch_length>0.003016232</branch_length>
                <clade>
                  <branch_length>0.011784892</branch_length>
                  <clade>
                    <name>RC0603| Puntius erythromycter</name>
<annotation><uri>http://v3.boldsystems.org/index.php/Public_RecordView?processid=RCYY437-11</uri></annotation>
                    <branch_length>0.0</branch_length>
                  </clade>
                  <clade>
                    <name>RC0675| Puntius erythromycter</name>
<annotation><uri>http://v3.boldsystems.org/index.php/Public_RecordView?processid=RCYY497-11</uri></annotation>
                    <branch_length>5.99247E-4</branch_length>
                  </clade>
                </clade>
                <clade>
                  <branch_length>0.016285013</branch_length>
                  <clade>
                    <branch_length>0.003259313</branch_length>
                    <clade>
                      <name>RC0135| Puntius gelius</name>
<annotation><uri>http://v3.boldsystems.org/index.php/Public_RecordView?processid=RCYY104-11</uri></annotation>
                      <branch_length>0.0</branch_length>
                    </clade>
                    <clade>
                      <name>RC0136| Puntius gelius</name>
<annotation><uri>http://v3.boldsystems.org/index.php/Public_RecordView?processid=RCYY105-11</uri></annotation>
                      <branch_length>0.0</branch_length>
                    </clade>
                  </clade>
                  <clade>
                    <branch_length>0.00675136</branch_length>
                    <clade>
                      <name>RC0038| Puntius gelius</name>
<annotation><uri>http://v3.boldsystems.org/index.php/Public_RecordView?processid=RCYY029-11</uri></annotation>
                      <branch_length>3.77004E-4</branch_length>
                    </clade>
                    <clade>
                      <name>RC0604| Puntius gelius</name>
<annotation><uri>http://v3.boldsystems.org/index.php/Public_RecordView?processid=RCYY438-11</uri></annotation>
                      <branch_length>0.0</branch_length>
                    </clade>
                  </clade>
                </clade>
              </clade>
              <clade>
                <branch_length>0.005576856</branch_length>
                <clade>
                  <branch_length>4.61007E-4</branch_length>
                  <clade>
                    <branch_length>6.05403E-4</branch_length>
                    <clade>
                      <branch_length>0.002342708</branch_length>
                      <clade>
                        <branch_length>7.93568E-4</branch_length>
                        <clade>
                          <branch_length>0.005678142</branch_length>
                          <clade>
                            <name>RC0094| Puntius nigrofasciatus</name>
<annotation><uri>http://v3.boldsystems.org/index.php/Public_RecordView?processid=RCYY068-11</uri></annotation>
                            <branch_length>0.0</branch_length>
                          </clade>
                          <clade>
                            <name>RC0095| Puntius nigrofasciatus</name>
<annotation><uri>http://v3.boldsystems.org/index.php/Public_RecordView?processid=RCYY069-11</uri></annotation>
                            <branch_length>0.0</branch_length>
                          </clade>
                        </clade>
                        <clade>
                          <name>RC0623| Puntius ticto</name>
<annotation><uri>http://v3.boldsystems.org/index.php/Public_RecordView?processid=RCYY454-11</uri></annotation>
                          <branch_length>0.012079284</branch_length>
                        </clade>
                      </clade>
                      <clade>
                        <branch_length>0.001297629</branch_length>
                        <clade>
                          <branch_length>0.00354029</branch_length>
                          <clade>
                            <name>RC0473| Puntius stoliczkanus</name>
<annotation><uri>http://v3.boldsystems.org/index.php/Public_RecordView?processid=RCYY341-11</uri></annotation>
                            <branch_length>0.0</branch_length>
                          </clade>
                          <clade>
                            <name>RC0576| Puntius stoliczkanus</name>
<annotation><uri>http://v3.boldsystems.org/index.php/Public_RecordView?processid=RCYY420-11</uri></annotation>
                            <branch_length>0.0</branch_length>
                          </clade>
                        </clade>
                        <clade>
                          <name>RC0718| Puntius stoliczkanus</name>
<annotation><uri>http://v3.boldsystems.org/index.php/Public_RecordView?processid=RCYY530-11</uri></annotation>
                          <branch_length>0.002349059</branch_length>
                        </clade>
                      </clade>
                    </clade>
                    <clade>
                      <branch_length>0.006129403</branch_length>
                      <clade>
                        <name>RC0485| Puntius shalynius</name>
<annotation><uri>http://v3.boldsystems.org/index.php/Public_RecordView?processid=RCYY347-11</uri></annotation>
                        <branch_length>0.001386064</branch_length>
                      </clade>
                      <clade>
                        <name>RC0486| Puntius shalynius</name>
<annotation><uri>http://v3.boldsystems.org/index.php/Public_RecordView?processid=RCYY348-11</uri></annotation>
                        <branch_length>0.002122722</branch_length>
                      </clade>
                    </clade>
                  </clade>
                  <clade>
                    <branch_length>0.007444267</branch_length>
                    <clade>
                      <branch_length>8.6442E-5</branch_length>
                      <clade>
                        <branch_length>4.6429E-5</branch_length>
                        <clade>
                          <branch_length>1.9247E-5</branch_length>
                          <clade>
                            <name>RC0045| Puntius padamya</name>
<annotation><uri>http://v3.boldsystems.org/index.php/Public_RecordView?processid=RCYY036-11</uri></annotation>
                            <branch_length>0.0</branch_length>
                          </clade>
                          <clade>
                            <name>RC0503| Puntius tiantian</name>
<annotation><uri>http://v3.boldsystems.org/index.php/Public_RecordView?processid=RCYY358-11</uri></annotation>
                            <branch_length>3.7725E-5</branch_length>
                          </clade>
                        </clade>
                        <clade>
                          <name>RC0152| Puntius padamya</name>
<annotation><uri>http://v3.boldsystems.org/index.php/Public_RecordView?processid=RCYY118-11</uri></annotation>
                          <branch_length>0.0</branch_length>
                        </clade>
                      </clade>
                      <clade>
                        <branch_length>0.001123165</branch_length>
                        <clade>
                          <name>RC0646| Puntius manipurensis</name>
<annotation><uri>http://v3.boldsystems.org/index.php/Public_RecordView?processid=RCYY469-11</uri></annotation>
                          <branch_length>1.90322E-4</branch_length>
                        </clade>
                        <clade>
                          <name>RC0648| Puntius manipurensis</name>
<annotation><uri>http://v3.boldsystems.org/index.php/Public_RecordView?processid=RCYY471-11</uri></annotation>
                          <branch_length>0.0</branch_length>
                        </clade>
                      </clade>
                    </clade>
                    <clade>
                      <name>RC0501| Puntius tiantian</name>
<annotation><uri>http://v3.boldsystems.org/index.php/Public_RecordView?processid=RCYY356-11</uri></annotation>
                      <branch_length>0.0</branch_length>
                    </clade>
                  </clade>
                </clade>
                <clade>
                  <branch_length>0.008754921</branch_length>
                  <clade>
                    <branch_length>0.001456364</branch_length>
                    <clade>
                      <name>RC0001| Puntius conchonius</name>
<annotation><uri>http://v3.boldsystems.org/index.php/Public_RecordView?processid=RCYY002-10</uri></annotation>
                      <branch_length>0.0</branch_length>
                    </clade>
                    <clade>
                      <name>RC0002| Puntius conchonius</name>
<annotation><uri>http://v3.boldsystems.org/index.php/Public_RecordView?processid=RCYY003-10</uri></annotation>
                      <branch_length>0.001399314</branch_length>
                    </clade>
                  </clade>
                  <clade>
                    <name>RC0371| Puntius conchonius</name>
<annotation><uri>http://v3.boldsystems.org/index.php/Public_RecordView?processid=RCYY298-11</uri></annotation>
                    <branch_length>0.0</branch_length>
                  </clade>
                </clade>
              </clade>
            </clade>
            <clade>
              <branch_length>0.014616118</branch_length>
              <clade>
                <branch_length>9.52324E-4</branch_length>
                <clade>
                  <name>RC0468| Puntius aff. gelius</name>
<annotation><uri>http://v3.boldsystems.org/index.php/Public_RecordView?processid=RCYY337-11</uri></annotation>
                  <branch_length>0.0</branch_length>
                </clade>
                <clade>
                  <name>RC0741| Puntius aff. gelius</name>
<annotation><uri>http://v3.boldsystems.org/index.php/Public_RecordView?processid=RCYY539-11</uri></annotation>
                  <branch_length>6.15003E-4</branch_length>
                </clade>
              </clade>
              <clade>
                <name>RC0600| Puntius aff. gelius</name>
<annotation><uri>http://v3.boldsystems.org/index.php/Public_RecordView?processid=RCYY434-11</uri></annotation>
                <branch_length>0.0</branch_length>
              </clade>
            </clade>
          </clade>
        </clade>
        <clade>
          <branch_length>0.012741238</branch_length>
          <clade>
            <branch_length>0.013384381</branch_length>
            <clade>
              <name>RC0611| Puntius jerdoni</name>
<annotation><uri>http://v3.boldsystems.org/index.php/Public_RecordView?processid=RCYY444-11</uri></annotation>
              <branch_length>0.0</branch_length>
            </clade>
            <clade>
              <name>RC0612| Puntius jerdoni</name>
<annotation><uri>http://v3.boldsystems.org/index.php/Public_RecordView?processid=RCYY445-11</uri></annotation>
              <branch_length>9.4103E-5</branch_length>
            </clade>
          </clade>
          <clade>
            <branch_length>0.02009399</branch_length>
            <clade>
              <name>RC0142| Puntius semifasciolatus</name>
<annotation><uri>http://v3.boldsystems.org/index.php/Public_RecordView?processid=RCYY111-11</uri></annotation>
              <branch_length>0.0</branch_length>
            </clade>
            <clade>
              <name>RC0673| Puntius semifasciolatus</name>
<annotation><uri>http://v3.boldsystems.org/index.php/Public_RecordView?processid=RCYY495-11</uri></annotation>
              <branch_length>0.002346599</branch_length>
            </clade>
          </clade>
        </clade>
      </clade>
    </clade>
  </clade>
</phylogeny>
</phyloxml>
