# Supplementary material for: Barcoding and Border Biosecurity: Identifying Cyprinid Fishes in the Aquarium Trade
Source: PLoS One. 2012 Jan 20;7(1):e28381. doi: 10.1371/journal.pone.0028381 (PMC3262790; doi:10.1371/journal.pone.0028381)
Supplement: Dataset S1 — Text file containing all COI sequences used in the study (Fasta format). (TXT) [file pone.0028381.s004.txt]

>AB070205|Rhodeus_ocellatus
CTTTATCTTGTATTTGGTGCCTGAGCTGGAATAGTTGGAACCGCCCTAAGCCTCCTCATTCGAGCTGAGCTAAGCCAGCCCGGCTCGCTCCTAGGAGATGATCAAATCTACAATGTAATTGTTACTGCCCATGCCTTTGTAATAATTTTCTTTATAGTTATGCCCATCCTCATTGGCGGATTTGGAAACTGACTTGTTCCTCTTATAATTGGTGCCCCCGATATGGCCTTCCCACGAATAAACAATATGAGCTTCTGGCTCCTTCCCCCGTCCTTTCTACTTTTACTAGCCTCCTCTGGGGTAGAAGCCGGGGCCGGGACAGGCTGAACAGTCTACCCGCCTCTGGCGGGCAACTTAGCCCACGCAGGAGCATCCGTAGATCTTACGATCTTTTCACTACACCTAGCAGGTGTATCCTCAATCCTAGGGGCAATTAACTTTATTACAACAATTATTAATATAAAACCCCCAGCCATTTCCCAATACCAAACACCTCTATTTGTTTGAGCTGTACTCGTTACAGCCGTACTTCTACTACTATCTCTACCAGTCCTGGCCGCCGGGATTACAATGCTACTTACAGACCGTAACTTAAATACTACATTCTTTGACCCGGCAGGGGGAGGTGACCCAATTTTATACCAACACCTG
>AB070206|Cyprinella_lutrensis
CTTTATTTAGTATTTGGTGCCTGAGCTGGAATAGTAGGAACCGCTTTAAGCCTCCTTATTCGAGCCGAATTGAGTCAACCTGGCTCACTTCTAGGCGATGATCAAATCTATAATGTAATTGTTACTGCTCACGCCTTTGTAATAATTTTCTTTATAGTAATACCAATTCTTATCGGGGGGTTCGGGAACTGGCTTGTACCTCTAATGATCGGGGCACCCGATATAGCATTCCCACGAATGAACAACATAAGCTTCTGACTTCTACCCCCATCATTCCTCTTATTACTAGCTTCCTCTGGTGTTGAAGCTGGTGCCGGAACTGGATGAACTGTATACCCCCCACTTGCAGGTAATCTCGCCCACGCAGGAGCATCAGTAGATCTCACGATCTTCTCTCTACATCTAGCAGGTGTATCCTCAATTCTAGGGGCAGTTAACTTCATTACTACAATTATTAACATAAAACCCCCAGCAATCTCTCAGTATCAGACACCTTTGTTTGTATGAGCCGTACTTGTAACCGCCGTACTTCTGCTCCTATCACTACCTGTGTTAGCTGCCGGAATTACTATACTTCTTACAGATCGTAACCTCAACACCACATTCTTTGACCCAGCAGGAGGGGGTGATCCTATTTTATACCAACACTTA
>AB111951|Carassius_auratus
CTTTATCTAGTATTTGGTGCCTGAGCCGGAATAGTAGGAACCGCTTTAAGCCTCCTCATCCGAGCTGAACTTAGTCAACCCGGATCACTTCTAGGTGATGACCAAATTTACAATGTAATTGTTACCGCCCACGCCTTCGTAATAATTTTCTTTATAGTAATGCCTATCCTCATTGGAGGATTCGGAAACTGACTTGTACCCCTGATAATCGGAGCCCCAGACATGGCATTCCCACGAATAAACAATATAAGCTTCTGACTTCTTCCCCCATCATTCCTGTTACTACTAGCTTCCTCTGGTGTTGAAGCCGGAGCTGGCACCGGATGGACAGTATACCCCCCTCTTGCAGGAAACCTGGCCCACGCAGGAGCATCAGTAGACCTAACAATTTTCTCACTACATTTAGCAGGTGTTTCATCAATCCTGGGGGCAATCAACTTCATTACTACAACCATTAACATAAAACCTCCAGCCATTTCCCAATACCAAACACCCCTATTTGTTTGATCCGTACTTGTAACCGCCGTCCTCCTTCTCCTATCACTACCTGTTCTAGCTGCCGGTATTACAATGCTTTTAACAGATCGAAATCTTAACACCACATTCTTTGATCCCGCAGGCGGGGGAGACCCAATTCTCTATCAACACTTA
>AB218686|Tinca_tinca
CTATATCTTGTATTTGGTGCCTGAGCCGGGATAGTGGGGACCGCCCTAAGCCTCCTTATTCGTGCTGAACTAAGCCAGCCCGGATCACTTTTAGGCGATGACCAAATCTATAATGTTATTGTTACTGCCCATGCCTTCGTAATAATTTTCTTTATAGTAATACCAATCCTAATTGGCGGATTTGGAAACTGACTCGTCCCGTTAATAATTGGAGCACCTGATATAGCATTCCCACGAATAAATAATATAAGTTTTTGACTCCTACCCCCATCATTTCTTCTTCTATTAGCCTCTTCTGGTGTTGAGGCTGGAGCCGGAACGGGGTGGACAGTTTACCCACCACTCGCAGGTAATCTTGCCCACGCAGGAGCCTCAGTAGACCTAACAATTTTCTCACTTCACCTAGCAGGTGTCTCATCAATTTTAGGTGCAATCAATTTTATCACCACAACTATTAACATGAAACCTCCAGCCATTTCACAATATCAAACACCCCTATTTGTCTGATCCGTACTAGTAACAGCGGTACTTCTTCTTCTATCACTTCCGGTTCTAGCTGCTGGGATCACAATGCTTCTTACAGACCGTAATCTTAACACTACATTCTTCGACCCAGCAGGAGGAGGAGACCCAATTCTATATCAACACTTA
>AB223007|Myxocyprinus_asiaticus
CTTTATCTTGTATTTGGTGCCTGAGCCGGAATAGTAGGAACTGCCCTAAGCCTTCTAATCCGAGCCGAACTGAGCCAACCCGGATCACTTCTCGGCGACGATCAAATTTATAATGTAATCGTTACCGCCCACGCCTTTGTTATAATCTTCTTTATAGTAATACCCATCTTAATTGGGGGATTTGGAAACTGACTTGTACCGCTAATGATTGGAGCCCCTGATATGGCATTTCCCCGGATAAACAACATAAGCTTCTGACTTCTGCCCCCCTCATTCCTTCTGCTGTTGGCCTCTTCCGGGGTTGAAGCCGGGGCCGGAACGGGGTGAACAGTATATCCCCCACTTGCGGGTAATCTTGCCCATGCCGGAGCCTCTGTAGATTTAACTATTTTTTCCCTACACTTGGCAGGTGTTTCGTCAATTCTCGGAGCAATCAACTTTATTACCACAACAATTAACATGAAACCTCCAGCCATCTCCCAATATCAGACACCCCTATTCGTATGGGCCGTACTTGTAACAGCTGTCCTTCTTCTTCTATCCCTGCCAGTCCTGGCCGCAGGAATTACTATACTTCTGACAGACCGAAACCTAAACACAACATTCTTTGACCCCGCGGGGGGAGGAGACCCAATCCTCTACCAACACCTA
>AB238965|Barbus_barbus
CTTTACCTCGTATTCGGTGCCTGAGCCGGAATAGTAGGAACTGCTTTAAGCCTTCTTATTCGAGCCGAATTAAGCCAACCCGGATCACTTCTAGGCGATGACCAAATTTATAATGTTATTGTTACTGCTCACGCCTTCGTGATGATCTTCTTTATAGTAATGCCCATCCTTATTGGAGGATTTGGAAACTGACTTGTACCGCTAATAATTGGAGCCCCAGACATAGCATTCCCCCGAATAAATAATATAAGCTTCTGACTACTACCCCCATCATTCCTATTATTACTAGCTTCTTCTGGTGTTGAAGCTGGAGCCGGAACAGGATGAACAGTGTATCCCCCTCTTTCAGGAAACCTAGCCCACGCGGGAGCATCAGTAGACCTAACAATCTTCTCACTCCACTTGGCAGGAGTTTCATCAATCCTAGGGGCAATCAATTTTATTACTACAACTATTAATATGAAACCCCCAGCCATCTCCCAATATCAAACACCCTTATTCGTCTGATCCGTGCTCGTAACCGCCGTATTACTTCTTCTATCATTACCGGTTTTAGCCGCCGGAATTACAATACTCCTAACAGATCGAAACCTCAACACCACATTCTTTGATCCGGCTGGAGGAGGAGACCCAATCCTTTACCAACATTTA
>AB238966|Barbonymus_gonionotus
CTCTATCTTGTATTTGGTGCCTGAGCCGGAATAGTGGGAACCGCCCTAAGCCTCCTTATTCGAGCTGAGCTTAGCCAACCCGGGTCACTTCTAGGCGATGATCAAATTTATAATGTTATCGTTACTGCCCATGCCTTCGTAATAATCTTCTTTATAGTAATGCCCATCCTCATCGGAGGATTCGGAAACTGACTTGTGCCTCTAATAATTGGAGCCCCCGACATAGCATTCCCACGAATAAACAACATAAGCTTCTGATTACTACCCCCATCATTCCTGCTATTATTAGCCTCCTCTGGTGTTGAAGCCGGGGCTGGGACAGGATGAACAGTATACCCCCCTCTTGCAGGAAACCTAGCTCACGCAGGAGCATCAGTAGACCTAACAATTTTCTCACTCCACTTAGCAGGTGTATCCTCAATTCTAGGTGCAATTAATTTTATCACCACAACTATTAACATAAAACCCCCAGCCATCTCCCAATATCAAACACCACTATTCGTTTGATCTGTACTCGTGACCGCCGTACTACTCCTCCTATCACTACCTGTTTTAGCCGCCGGAATTACAATACTACTAACAGATCGAAACCTTAATACTACATTCTTTGACCCAGCAGGCGGAGGAGACCCAATTCTCTACCAACACCTG
>AB238967|Labeo_batesii
CTCTATCTCGTATTCGGTGCCTGAGCCGGAATAGTGGGAACCGCCTTAAGCCTCCTCATTCGGGCTGAACTAAGCCAACCCGGATCTCTTCTAGGCGATGACCAAATTTATAATGTTATTGTAACTGCCCATGCCTTCGTAATAATTTTCTTTATAGTAATACCTGTCCTTATCGGAGGGTTCGGAAACTGACTCGTACCATTAATAATTGGAGCCCCGGACATAGCATTCCCCCGTATGAATAACATAAGCTTCTGACTTCTGCCCCCATCATTCCTGCTACTACTAGCCTCTTCTGGTGTCGAAGCTGGAGCTGGAACAGGATGAACAGTATATCCACCTCTTGCGGGCAACCTAGCCCACGCCGGAGCATCAGTAGATTTAACAATTTTCTCATTACACCTGGCAGGTGTCTCATCAATTCTAGGGGCTATTAACTTTATCACTACAACTATTAACATGAAACCCCCAGCCATCTCACAATATCAGACACCTCTGTTTGTCTGATCCGTGCTTGTAACCGCCGTACTACTTCTCCTATCATTACCGGTACTGGCTGCGGGCATCACAATGCTTTTAACAGATCGAAACCTTAACACCACATTCTTCGACCCGGCAGGAGGAGGGGACCCAATCCTTTATCAACACTTA
>AB238968|Labeo_senegalensis
CTTTATCTCGTATTTGGTGCCTGAGCCGGAATAGTAGGAACCGCCTTAAGCCTTCTCATTCGAGCTGAATTAAGCCAGCCCGGATCGCTCCTAGGTGACGACCAAATTTATAATGTTATCGTAACTGCTCACGCCTTTGTAATAATTTTCTTTATAGTAATACCTGTCCTTATCGGAGGATTTGGAAACTGACTCGTACCACTAATAATTGGAGCCCCAGACATAGCATTCCCTCGTATGAACAACATAAGCTTCTGACTCCTACCCCCATCATTCCTATTATTACTAGCCTCTTCTGGTGTCGAAGCCGGGGCTGGAACAGGATGAACAGTATATCCACCTCTCGCAGGCAACTTAGCCCACGCAGGAGCATCAGTAGACCTAACAATTTTCTCACTTCACTTAGCAGGGGTCTCATCAATTTTAGGGGCTATTAATTTTATTACTACAACCATTAACATGAAACCCCCAGCCATTTCACAATACCAAACACCCCTATTTGTCTGATCCGTGCTTGTAACCGCCGTACTACTTCTCCTATCATTACCAGTACTGGCAGCGGGCATTACAATGCTTTTAACAGATCGAAATCTTAACACCACATTCTTCGACCCAGCAGGAGGAGGAGACCCAATCCTTTACCAACACCTA
>AB238969|Puntius_ticto
CTCTATCTTGTATTTGGTGCCTGAGCCGGGATAGTGGGAACCGCCCTTAGTCTCCTAATCCGAGCGGAACTTAGCCAACCCGGGTCACTCTTAGGTGACGACCAAATTTACAATGTTATTGTAACTGCCCACGCCTTTGTAATAATTTTCTTTATAGTTATACCAGTACTAATTGGAGGATTTGGAAACTGACTTGTACCATTAATGATCGGGGCCCCAGATATAGCATTCCCTCGAATAAATAACATAAGCTTTTGACTCCTACCTCCATCATTTTTACTTCTATTAGCTTCCTCCGGGGTTGAAGCTGGGGCCGGAACAGGATGAACAGTCTACCCACCGCTTGCTAGCAACTTAGCCCATGCTGGGGCATCAGTTGACCTAACAATTTTTTCTCTGCATTTAGCAGGTGTATCATCAATTCTAGGGGCAATTAATTTTATTACCACAACCATTAATATAAAACCCCCAGCTGTATCACAATATCAAACACCACTATTCGTCTGATCAGTTCTTGTAACTGCTGTACTACTACTACTTTCACTCCCAGTCCTAGCTGCTGGAATTACAATACTCCTAACAGATCGAAACCTAAATACCTCATTCTTTGATCCGGCAGGGGGAGGAGACCCAATCCTTTACCAACATCTT
>AB239594|Esomus_metallicus
CTTTATTTAGTATTTGGTGCCTGAGCTGGAATAGTGGGAACCGCCCTAAGCCTTCTTATCCGAGCTGAACTAAGCCAACCCGGATCACTTCTAGGCGATGACCAAATTTATAATGTTATTGTTACTGCTCACGCTTTCGTAATAATCTTTTTTATAGTTATACCAATTCTTATTGGGGGATTTGGAAACTGACTCGTACCGCTAATAATTGGAGCACCAGACATGGCATTTCCACGAATGAACAATATGAGTTTCTGACTTCTGCCTCCATCATTTCTTTTACTACTAGCCTCTTCTGGAGTTGAAGCTGGAGCAGGAACAGGATGAACAGTATATCCACCTCTTGCTGGTAACCTTGCCCATGCAGGAGCATCAGTAGATCTAACTATCTTTTCATTACACTTAGCAGGGGTTTCATCAATTTTAGGGGCAATCAATTTTATTACTACCATTATCAATATGAAACCACCTGCCATTTCACAATATCAAACACCACTATTTGTTTGAGCCGTTTTAGTAACAGCTGTCCTCCTCCTACTATCATTACCAGTCCTAGCAGCTGGAATTACAATGCTTCTTACGGACCGCAACCTTAATACCACCTTCTTTGACCCAGCAGGAGGAGGGGACCCAATTCTTTATCAGCACTTA
>AB239599|Pseudorasbora_pumila
CTTTATCTTGTATTTGGTGCCTGAGCCGGAATAGTGGGGACTGCTTTAAGCCTCCTCATCCGAGCTGAACTAAGCCAACCTGGATCACTCCTTGGAGATGACCAAATTTATAATGTCATTGTTACCGCTCACGCCTTTGTTATAATTTTCTTTATAGTAATGCCAATTCTTATCGGCGGGTTTGGAAACTGACTTGTACCCCTAATAATTGGAGCACCCGACATAGCATTCCCACGTATAAATAATATAAGCTTCTGACTCCTACCCCCCTCATTCCTTCTACTATTAGCCTCTTCTGGCGTAGAGGCCGGGGCGGGGACAGGCTGAACAGTTTATCCTCCACTTGCAGGCAACCTTGCACATGCAGGGGCATCAGTAGACCTGACAATTTTTTCACTTCACCTAGCAGGTGTTTCATCAATTCTAGGTGCAATTAATTTTATTACTACAACTATTAATATAAAACCCCCGGCTATTTCCCAGTATCAAACACCTCTCTTTGTTTGAGCCGTACTTGTAACAGCAGTACTTCTTCTACTATCACTACCAGTCCTAGCAGCTGGCATTACAATGCTTCTTACAGACCGAAATCTTAATACTACATTCTTTGACCCCGCAGGAGGAGGGGACCCAATCTTATATCAACACCTA
>AB239600|Barbus_trimaculatus
CTTTATCTTGTATTTGGTGCCTGAGCCGGAATAGTGGGAACTGCTTTAAGCCTTCTCATTCGGGCTGAATTAAGCCAACCCGGATCACTTTTAGGCGATGACCAAATTTACAATGTCATCGTCACTGCCCACGCTTTCGTAATAATTTTCTTTATAGTAATACCTATTCTCATCGGGGGATTTGGGAATTGATTAGTGCCCCTAATAATTGGAGCACCCGACATAGCATTCCCCCGAATGAATAATATAAGCTTCTGGCTTCTACCTCCATCATTTCTACTACTTCTTGCCTCTTCTGGCGTAGAAGCAGGGGCAGGAACAGGATGAACAGTATACCCGCCTCTTGCAAGTAATCTAGCTCATGCAGGGGCATCAGTAGACCTAACAATCTTCTCACTTCACTTAGCAGGTATTTCCTCAATTCTGGGGGCAATCAACTTTATTACTACAATTATTAATATAAAACCCCCAGCTACCTCCCAGTATCAAATACCCTTATTTGTTTGATCTGTCCTTGTAACTGCTGTCCTACTTCTTCTCTCACTACCAGTATTAGCGGCAGGAATCACAATGCTATTAACAGATCGGAATCTTAACACTACCTTCTTTGACCCAGCAGGGGGAGGGGACCCAATTCTTTATCAACACTTA
>AB239602|Acheilognathus_typus
CTTTATCTTGTATTTGGTGCCTGAGCCGGAATAGTTGGAACCGCCCTAAGCCTCCTCATTCGTGCGGAACTAAGCCAGCCCGGCTCCCTTTTAGGCGACGACCAAATTTATAATGTTATCGTAACCGCCCACGCTTTCGTAATGATTTTCTTTATAGTCATACCCATCCTCATCGGAGGGTTTGGTAACTGACTTGTACCGCTAATAATTGGCGCACCAGACATAGCATTCCCACGAATAAACAATATAAGCTTTTGACTTCTTCCCCCATCCTTCCTTCTACTGCTTGCCTCTTCGGGCGTTGAAGCTGGGGCCGGGACTGGCTGAACAGTATATCCACCCCTTGCTGGAAATTTAGCCCATGCAGGGGCCTCAGTAGACCTGACCATCTTTTCGCTTCACTTAGCAGGGGCGTCCTCAATTTTAGGGGCCATCAATTTTATTACTACAACCATCAACATGAAGCCCCCCGCCATTTCCCAGTACCAAACACCTTTATTTGTGTGAGCTGTACTTGTAACAGCAGTACTTCTCCTATTGTCTCTTCCTGTTCTAGCTGCTGGGATCACAATACTTCTTACAGACCGAAACCTAAATACCACATTCTTTGACCCAGCAGGAGGGGGAGACCCAATCTTATACCAACATCTC
>AB242164|Gyrinocheilus_aymonieri
CTCTACCTTGTATTTGGTGCCTGAGCCGGAATAGTAGGAACTGCCCTAAGCCTTCTAATTCGAGCCGAACTTAGCCAACCCGGATCACTTCTTGGTGATGACCAAATTTATAATGTCATCGTTACCGCACATGCTTTCGTAATGATTTTCTTTATAGTAATGCCAATCCTCATCGGAGGATTTGGGAACTGACTTGTACCCCTAATGATCGGAGCCCCAGACATGGCATTCCCCCGAATGAACAACATAAGCTTCTGACTACTACCCCCTTCATTCCTTCTACTATTAGCTTCTTCTGGAGTTGAAGCCGGGGCGGGGACAGGATGAACAGTCTATCCCCCTCTTGCAGGCAACCTCGCCCACGCAGGGGCATCTGTAGATTTAACCATTTTCTCCTTACACTTAGCAGGTGTTTCATCAATTCTAGGAGCAATTAACTTCATCACTACAACAATTAACATGAAACCCCCAGCCATCTCTCAATACCAAACCCCATTATTCGTCTGAGCTGTACTCGTAACAGCCGTTCTCCTTCTCCTATCTCTGCCTGTTCTGGCCGCCGGAATTACAATGCTCTTAACAGATCGAAATTTAAACACCACATTCTTCGACCCGGCTGGCGGAGGAGACCCAATCCTTTATCAACATCTA
>AB379915|Carassius_auratus
CTTTATCTAGTATTTGGTGCCTGAGCCGGAATAGTAGGAACCGCTTTAAGCCTCCTCATCCGAGCTGAACTTAGTCAACCCGGATCACTTCTAGGTGATGACCAAATTTACAATGTAATTGTTACCGCCCACGCCTTCGTAATAATTTTCTTTATAGTAATGCCTATCCTCATTGGAGGATTCGGAAACTGACTTGTACCCCTGATAATCGGAGCCCCAGACATGGCATTCCCACGAATAAACAATATAAGCTTCTGACTTCTTCCCCCATCATTCCTGTTACTACTAGCTTCCTCTGGTGTTGAAGCCGGAGCTGGCACCGGATGGACAGTATACCCCCCTCTTGCAGGAAACCTGGCCCACGCAGGAGCATCAGTAGACCTAACAATTTTCTCACTACATTTAGCAGGTGTTTCATCAATCCTGGGGGCAATCAACTTCATTACTACAACCATTAACATAAAACCTCCAGCCATTTCCCAATACCAAACACCCCTATTTGTTTGATCCGTACTTGTAACCGCCGTCCTCCTTCTCCTATCACTACCTGTTCTAGCTGCCGGTATTACAATGCTTTTAACAGATCGAAATCTTAACACCACATTCTTTGATCCCGCAGGCGGGGGAGACCCAATTCTCTATCAACACTTA
>AB379916|Carassius_auratus
CTTTATCTAGTATTTGGTGCCTGAGCCGGAATAGTAGGAACCGCTTTAAGCCTCCTCATCCGAGCTGAACTTAGTCAACCCGGATCACTTCTAGGTGATGACCAAATTTACAATGTAATTGTTACCGCCCACGCCTTCGTAATAATTTTCTTTATAGTAATGCCTATCCTCATTGGAGGATTCGGAAACTGACTTGTACCCCTGATAATCGGAGCCCCAGACATGGCATTCCCACGAATAAACAATATAAGCTTCTGACTTCTTCCCCCATCATTCCTGTTACTACTAGCTTCCTCTGGTGTTGAAGCCGGAGCTGGCACCGGATGGACAGTATACCCCCCTCTTGCAGGAAACCTGGCCCACGCAGGAGCATCAGTAGACCTAACAATTTTCTCACTACATTTAGCAGGTGTTTCATCAATCCTGGGGGCAATCAACTTCATTACTACAACCATTAACATAAAACCTCCAGCCATTTCCCAATACCAAACACCCCTATTTGTTTGATCCGTACTTGTAACCGCCGTCCTCCTTCTCCTATCACTACCTGTTCTAGCTGCCGGTATTACAATGCTTTTAACAGATCGAAATCTTAACACCACATTCTTTGATCCCGCAGGCGGGGGAGACCCAATTCTCTATCAACACTTA
>AB379917|Carassius_auratus
CTTTATCTAGTATTTGGTGCCTGAGCCGGAATAGTAGGAACCGCTTTAAGCCTCCTCATCCGAGCTGAACTTAGTCAACCCGGATCACTTCTAGGTGATGACCAAATTTACAATGTAATTGTTACCGCCCACGCCTTCGTAATAATTTTCTTTATAGTAATGCCTATCCTCATTGGAGGATTCGGAAACTGACTTGTACCCCTGATAATCGGAGCCCCAGACATGGCATTCCCACGAATAAACAATATAAGCTTCTGACTTCTTCCCCCATCATTCCTGTTACTACTAGCTTCCTCTGGTGTTGAAGCCGGAGCTGGCACCGGATGGACAGTATACCCCCCTCTTGCAGGAAACCTGGCCCACGCAGGAGCATCAGTAGACCTAACAATTTTCTCACTACATTTAGCAGGTGTTTCATCAATCCTGGGGGCAATCAACTTCATTACTACAACCATTAACATAAAACCTCCAGCCATTTCCCAATACCAAACACCCCTATTTGTTTGATCCGTACTTGTAACCGCCGTCCTCCTTCTCCTATCACTACCTGTTCTAGCTGCCGGTATTACAATGCTTTTAACAGATCGAAATCTTAACACCACATTCTTTGATCCCGCAGGCGGGGGAGACCCAATTCTCTATCAACACTTA
>AB379918|Carassius_auratus
CTTTATCTAGTATTTGGTGCCTGAGCCGGAATAGTAGGAACCGCTTTAAGCCTCCTCATCCGAGCTGAACTTAGTCAACCCGGATCACTTCTAGGTGATGACCAAATTTACAATGTAATTGTTACCGCCCACGCCTTCGTAATAATTTTCTTTATAGTAATGCCTATCCTCATTGGAGGATTCGGAAACTGACTTGTACCCCTGATAATCGGAGCCCCAGACATGGCATTCCCACGAATAAACAATATAAGCTTCTGACTTCTTCCCCCATCATTCCTGTTACTACTAGCTTCCTCTGGTGTTGAAGCCGGAGCTGGCACCGGATGGACAGTATACCCCCCTCTTGCAGGAAACCTGGCCCACGCAGGAGCATCAGTAGACCTAACAATTTTCTCACTACATTTAGCAGGTGTTTCATCAATCCTGGGGGCAATCAACTTCATTACTACAACCATTAACATAAAACCTCCAGCCATTTCCCAATACCAAACACCCCTATTTGTTTGATCCGTACTTGTAACCGCCGTCCTCCTTCTCCTATCACTACCTGTTCTAGCTGCCGGTATTACAATGCTTTTAACAGATCGAAATCTTAACACCACATTCTTTGATCCCGCAGGCGGGGGAGACCCAATTCTCTATCAACACTTA
>AB379919|Carassius_auratus
CTTTATCTAGTATTTGGTGCCTGAGCCGGAATAGTAGGAACCGCTTTAAGCCTCCTCATCCGAGCTGAACTTAGTCAACCCGGATCACTTCTAGGTGATGACCAAATTTACAATGTAATTGTTACCGCCCACGCCTTCGTAATAATTTTCTTTATAGTAATGCCTATCCTCATTGGAGGATTCGGAAACTGACTTGTACCCCTGATAATCGGAGCCCCAGACATGGCATTCCCACGAATAAACAATATAAGCTTCTGACTTCTTCCCCCATCATTCCTGTTACTACTAGCTTCCTCTGGTGTTGAAGCCGGAGCTGGCACCGGATGGACAGTATACCCCCCTCTTGCAGGAAACCTGGCCCACGCAGGAGCATCAGTAGACCTAACAATTTTCTCACTACATTTAGCAGGTGTTTCATCAATCCTGGGGGCAATCAACTTCATTACTACAACCATTAACATAAAACCTCCAGCCATTTCCCAATACCAAACACCCCTATTTGTTTGATCCGTACTTGTAACCGCCGTCCTCCTTCTCCTATCACTACCTGTTCTAGCTGCCGGTATTACAATGCTTTTAACAGATCGAAATCTTAACACCACATTCTTTGATCCCGCAGGCGGGGGAGACCCAATTCTCTATCAACACTTA
>AB379920|Carassius_auratus
CTTTATCTAGTATTTGGTGCCTGAGCCGGAATAGTAGGAACCGCTTTAAGCCTCCTCATCCGAGCTGAACTTAGTCAACCCGGATCACTTCTAGGTGATGACCAAATTTACAATGTAATTGTTACCGCCCACGCCTTCGTAATAATTTTCTTTATAGTAATGCCTATCCTCATTGGAGGATTCGGAAACTGACTTGTACCCCTGATAATCGGAGCCCCAGACATGGCATTCCCACGAATAAACAATATAAGCTTCTGACTTCTTCCCCCATCATTCCTGTTACTACTAGCTTCCTCTGGTGTTGAAGCCGGAGCTGGCACCGGATGGACAGTATACCCCCCTCTTGCAGGAAACCTGGCCCACGCAGGAGCATCAGTAGACCTAACAATTTTCTCACTACATTTAGCAGGTGTTTCATCAATCCTGGGGGCAATCAACTTCATTACTACAACCATTAACATAAAACCTCCAGCCATTTCCCAATACCAAACACCCCTATTTGTTTGATCCGTACTTGTAACCGCCGTCCTCCTTCTCCTATCACTACCTGTTCTAGCTGCCGGTATTACAATGCTTTTAACAGATCGAAATCTTAACACCACATTCTTTGATCCCGCAGGCGGGGGAGACCCAATTCTCTATCAACACTTA
>AB379921|Carassius_auratus
CTTTATCTAGTATTTGGTGCCTGAGCCGGAATAGTAGGAACCGCTTTAAGCCTCCTCATCCGAGCTGAACTTAGTCAACCCGGATCACTTCTAGGTGATGACCAAATTTACAATGTAATTGTTACCGCCCACGCCTTCGTAATAATTTTCTTTATAGTAATGCCTATCCTCATTGGAGGATTCGGAAACTGACTTGTACCCCTGATAATCGGAGCCCCAGACATGGCATTCCCACGAATAAACAATATAAGCTTCTGACTTCTTCCCCCATCATTCCTGTTACTACTAGCTTCCTCTGGTGTTGAAGCCGGAGCTGGCACCGGATGGACAGTATACCCCCCTCTTGCAGGAAACCTGGCCCACGCAGGAGCATCAGTAGACCTAACAATTTTCTCACTACATTTAGCAGGTGTTTCATCAATCCTGGGGGCAATCAACTTCATTACTACAACCATTAACATAAAACCTCCAGCCATTTCCCAATACCAAACACCCCTATTTGTTTGATCCGTACTTGTAACCGCCGTCCTCCTTCTCCTATCACTACCTGTTCTAGCTGCCGGTATTACAATGCTTTTAACAGATCGAAATCTTAACACCACATTCTTTGATCCCGCAGGCGGGGGAGACCCAATTCTCTATCAACACTTA
>AB379922|Carassius_gibelio
CTTTATCTAGTATTTGGTGCCTGAGCCGGAATAGTAGGAACCGCTTTAAGCCTCCTCATCCGAGCTGAACTTAGTCAACCCGGATCACTTCTAGGTGATGACCAAATTTACAATGTAATTGTTACCGCCCACGCCTTCGTAATAATTTTCTTTATAGTAATGCCTATCCTCATTGGAGGATTCGGAAACTGACTTGTACCCCTGATAATCGGAGCCCCAGACATGGCATTCCCACGAATAAATAATATAAGCTTCTGACTTCTTCCCCCATCATTCCTGTTACTACTAGCTTCCTCTGGTGTTGAAGCCGGAGCTGGCACCGGATGGACAGTATACCCCCCTCTTGCAGGGAACCTGGCCCACGCAGGAGCATCAGTAGACCTAACAATTTTCTCACTACATTTAGCAGGTGTTTCATCAATCCTGGGGGCAATCAACTTCATTACTACAACCATTAACATAAAACCTCCAGCCATTTCCCAATACCAAACACCCCTATTTGTTTGATCCGTACTTGTAACCGCCGTCCTCCTTCTCCTATCACTACCTGTTCTAGCTGCCGGTATTACAATGCTTTTAACAGATCGAAATCTTAACACCACATTCTTTGATCCCGCAGGCGGGGGAGACCCAATTCTCTATCAACACTTA
>AC024175|Danio_rerio
CTGTATCTAGTATTTGGTGCTTGAGCCGGAATAGTAGGGACCGCATTAAGCCTCTTAATCCGAGCTGAACTTAGCCAACCAGGAGCACTTCTTGGTGATGATCAAATCTATAATGTTATTGTTACTGCCCATGCTTTTGTAATAATTTTCTTTATAGTAATACCCATTCTTATTGGGGGATTTGGAAACTGACTTGTGCCACTAATGATTGGGGCCCCCGATATGGCATTTCCCCGAATAAATAATATAAGCTTCTGACTTCTTCCACCCTCATTTCTTCTTCTATTAGCTTCTTCTGGAGTTGAAGCAGGAGCTGGAACAGGATGAACAGTTTATCCACCTCTTGCAGGCAACCTTGCCCATGCAGGAGCATCTGTTGATCTAACAATTTTTTCACTACACTTAGCAGGTGTTTCATCTATTCTTGGAGCAATTAATTTTATTACTACTACAATTAACATGAAGCCACCAACTATCTCTCAGTATCAAACTCCATTATTTGTATGAGCTGTCTTAGTTACAGCTGTACTACTTCTTTTATCTTTACCAGTGTTAGCTGCCGGAATTACAATACTTCTTACAGACCGAAATCTTAACACAACGTTCTTTGACCCGGCAGGAGGGGGAGATCCAATTCTTTATCAACACTTA
>AMNHI03709|Chelaethiops_elongatus
CTCTATCTTGTATTTGGTGCTTGAGCTGGAATAGTAGGAACTGCCCTTAGTCTTCTCATCCGAGCTGAGCTAAGCCAGCCGGGATCACTTCTGGGCGACGATCAAATCTACAACGTTATCGTTACTGCTCATGCTTTTGTAATAATTTTCTTTATAGTGATGCCCATCCTCATTGGAGGTTTTGGGAACTGATTAGTTCCCCTAATGATTGGGGCTCCTGATATAGCATTCCCTCGTATGAATAATATGAGCTTCTGACTTTTACCCCCATCTTTCCTTCTTCTATTAGCCTCTTCAGGTGTAGAAGCCGGTGCCGGTACTGGGTGAACGGTATACCCACCACTAGCAGGAAATCTAGCACACGCAGGAGCATCAGTAGACTTAACAATTTTCTCCCTCCACTTGGCGGGTGTGTCATCCATCTTAGGGGCAATTAATTTTATTACCACAACCATCAACATAAAACCCCCAGCTATTTCTCAATACCAAACACCTTTATTTGTTTGGGCCGTTTTGGTAACAGCCGTCCTACTCTTATTATCACTGCCTGTTCTAGCTGCCGGGATTACAATACTTCTCACAGACCGAAACCTAAATACCTCATTTTTTGACCCTGCAGGAGGAGGGGATCCTATTCTATACCAACACCTA
>AMNHI06509|Chelaethiops_elongatus
CTCTATCTTGTATTTGGTGCTTGAGCTGGAATAGTAGGAACTGCCCTTAGCCTTCTCATCCGAGCTGAGCTAAGCCAGCCGGGATCACTTCTGGGCGACGATCAAATCTACAACGTTATCGTTACTGCTCATGCTTTTGTAATAATTTTCTTTATAGTGATGCCCATCCTCATTGGAGGTTTTGGGAACTGATTAGTTCCCCTAATGATTGGGGCTCCTGATATAGCATTCCCTCGTATGAATAATATGAGCTTCTGACTTTTACCCCCATCTTTCCTTCTTCTATTAGCCTCTTCAGGTGTAGAAGCCGGTGCCGGTACTGGGTGAACGGTATACCCGCCACTAGCAGGAAATCTAGCACACGCAGGAGCATCAGTAGACTTAACAATTTTCTCCCTCCACTTGGCGGGTGTGTCATCCATCTTAGGGGCAATTAATTTTATTACCACAACCATCAACATAAAACCCCCAGCTATTTCTCAATACCAAACACCTTTATTTGTTTGGGCCGTTTTGGTAACAGCCGTCCTACTCTTATTATCACTGCCTGTTCTAGCTGCCGGGATTACAATACTTCTCACAGACCGAAACCTAAACACCTCATTTTTTGACCCTGCAGGAGGAGGGGATCCTATTCTATACCAACACCTA
>AMNHI14310|Barboides_gracilis
---------------------------------------------------------------------------------------------------------------------------------------------------------------------------------------------------------CTAATAATTGGAGCCCCAGACATGGCGTTCCCACGTATAAATAACATAAGTTTCTGACTTCTACCCCCATCATTTCTTCTTCTGCTGGCCTCTTCCGGCGTTGAAGCTGGAGCCGGAACAGGGTGAACAGTTTACCCACCTCTTGCAGGCAATCTAGCCCACGCAGGAGCATCAGTAGATCTAACAATTTTTTCACTCCACTTAGCAGGTGTCTCATCAATTCTAGGGGCAATTAACTTTATTACTACAACAATTAACATAAAACCCCCAGCTATTTCCCAGTATCAAACACCTTTATTTGTTTGATCCGTGCTTGTAACCGCTGTATTACTACTCTTATCATTGCCAGTTTTAGCCGCTGGAATTACAATGCTTCTAACAGATCGAAACCTAAACACCACATTCTTCGACCCAGCAGGCGGAGGAGACCCAATTCTATAT---------
>AP006764|Myxocyprinus_asiaticus
CTTTATCTTGTATTTGGTGCCTGAGCCGGAATAGTAGGAACTGCCCTAAGCCTTCTAATCCGAGCCGAACTGAGCCAACCCGGATCACTTCTCGGCGACGATCAAATTTATAATGTAATCGTTACCGCCCACGCCTTTGTTATAATCTTCTTTATAGTAATACCCATCTTAATTGGGGGATTTGGAAACTGACTTGTACCGCTAATGATTGGAGCCCCTGATATGGCATTTCCCCGGATAAACAACATAAGCTTCTGACTTCTGCCCCCCTCATTCCTTCTGCTGTTGGCCTCTTCCGGGGTTGAAGCCGGGGCCGGAACGGGGTGAACAGTATATCCCCCACTTGCGGGTAATCTTGCCCATGCCGGAGCCTCTGTAGATTTAACTATTTTTTCCCTACACTTGGCAGGTGTTTCGTCAATTCTCGGAGCAATCAACTTTATTACCACAACAATTAACATGAAACCTCCAGCCATCTCCCAATATCAGACACCCCTATTCGTATGGGCCGTACTTGTAACAGCTGTCCTTCTTCTTCTATCCCTGCCAGTCCTGGCCGCAGGAATTACTATACTTCTGACAGACCGAAACCTAAACACAACATTCTTTGACCCCGCGGGGGGAGGAGACCCAATCCTCTACCAACACCTA
>AP009047|Cyprinus_carpio
CTTTATCTTGTATTTGGTGCCTGAGCCGGAATAGTAGGAACCGCCTTAAGCCTCCTCATTCGGGCCGAACTTAGCCAACCCGGGTCACTTCTAGGTGATGACCAAATTTATAACGTTATCGTCACTGCCCACGCCTTTGTAATAATTTTCTTTATAGTAATGCCTATCCTTATTGGAGGATTTGGAAACTGACTTGTACCACTAATAATCGGAGCCCCAGACATAGCATTCCCACGAATAAATAACATAAGCTTCTGACTACTACCCCCATCATTCCTTCTACTCCTAGCTTCTTCTGGTGTTGAAGCTGGAGCTGGGACAGGATGAACCGTGTACCCGCCTCTTGCAGGGAACTTAGCCCACGCAGGAGCATCAGTAGACCTAACAATTTTCTCACTTCACCTAGCAGGTGTTTCATCAATTCTAGGGGCAATCAACTTTATTACTACAACCATCAACATGAAACCTCCAGCCATCTCTCAATACCAAACACCTCTGTTCGTCTGATCCGTGCTTGTAACCGCCGTATTGCTCCTTCTATCATTACCTGTCTTAGCCGCAGGAATTACAATGCTCCTAACAGACCGAAACCTTAATACCACATTCTTTGACCCAGCAGGAGGAGGAGACCCAATCCTTTATCAACACTTA
>AY526869|Myxocyprinus_asiaticus
CTTTATCTTGTATTTGGTGCCTGAGCCGGAATAGTAGGAACTGCCCTAAGCCTTCTAATCCGAGCCGAACTGAGCCAACCCGGATCACTTCTCGGCGACGATCAAATTTATAATGTAATCGTTACCGCCCACGCCTTTGTTATAATCTTCTTTATAGTAATACCCATCTTAATTGGGGGATTTGGAAACTGACTTGTACCGCTAATGATTGGAGCCCCTGATATGGCATTTCCCCGGATAAACAACATAAGCTTCTGACTTCTGCCCCCCTCATTCCTTCTGCTGGTGGCCTCTTCCGGGGTTGAAGCCGGGGCCGGAACGGGGTGAACAGTATATCCCCCACTTGCGGGTAATCTTGCCCATGCCGGAGCCTCTGTAGATTTAACTATTTTTTCCCTACACTTGGCAGGTGTTTCGTCAATTCTCGGAGCAATCAACTTTATTACCACAACAATTAACATGAAACCTCCAGCCATCTCCCAATATCAGACACCCCTATTCGTATGGGCCGTACTTGTAACAGCTGTCCTTCTTCTTCTATCCCTGCCAGTCCTGGCCGCAGGAATTACTATACTTCTGACAGACCGAAACCTAAACACAACATTCTTTGACCCCGCGGGGGGAGGAGACCCAATCCTCTACCAACACCTA
>AY986503|Myxocyprinus_asiaticus
CTTTATCTTGTATTTGGTGCCTGAGCCGGAATAGTAGGAACTGCCCTAAGCCTTCTAATCCGAGCCGAACTGAGCCAACCCGGATCACTTCTCGGCGACGATCAAATTTATAATGTAATCGTTACCGCCCACGCCTTTGTTATAATCTTCTTTATAGTAATACCCATCTTAATTGGGGGATTTGGAAACTGACTTGTACCGCTAATGATTGGAGCCCCTGATATGGCATTTCCCCGGATAAACAACATAAGCTTCTGACTTCTGCCCCCCTCATTCCTTCTGCTGTTGGCCTCTTCCGGGGTTGAAGCCGGGGCCGGAACGGGGTGAACAGTATATCCCCCACTTGCGGGTAATCTTGCCCATGCCGGAGCCTCTGTAGATTTAACTATTTTTTCCCTACACTTGGCAGGTGTTTCGTCAATTCTCGGAGCAATCAACTTTATTACCACAACAATTAACATGAAACCTCCAGCCATCTCCCAATATCAGACACCCCTATTCGTATGGGCCGTACTTGTAACAGCTGTCCTTCTTCTTCTATCCCTGCCAGTCCTGGCCGCAGGAATTACTATACTTCTGACAGACCGAAACCTAAACACAACATTCTTTGACCCCGCGGGGGGAGGAGACCCAATCCTCTACCAACACCTA
>DQ026430|Rhodeus_ocellatus
CTTTATCTTGTATTTGGTGCCTGAGCCGGAATAGTTGGGACCGCCCTAAGCCTCCTCATCCGCGCTGAGCTAAGCCAGCCCGGCTCACTCCTAGGGGATGATCAAATCTACAATGTAATTGTTACTGCCCATGCCTTCGTAATAATCTTCTTTATAGTTATGCCCATCCTCATTGGGGGATTCGGAAACTGACTTGTTCCTCTTATAATTGGGGCCCCCGATATGGCCTTCCCACGAATAAATAATATAAGCTTCTGACTCCTCCCCCCATCCTTTCTACTTTTACTAGCCTCCTCTGGGGTAGAAGCCGGGGCCGGGACGGGCTGAACAGTCTACCCGCCTCTTGCGGGCAATTTAGCCCACGCAGGAGCATCCGTAGATCTCACGATCTTTTCACTACACCTGGCAGGTGTGTCATCAATCCTAGGGGCAATCAACTTTATTACGACAATTATTAATATAAAACCCCCAGCCATCTCCCAATACCAAACACCTCTATTTGTTTGAGCTGTACTCGTTACAGCCGTGCTTCTGCTACTATCTCTGCCAGTCCTGGCCGCCGGGATTACAATGCTACTTACAGATCGTAACTTAAATACCACATTCTTTGACCCGGCAGGGGGAGGTGATCCAATTTTATACCAACACCTA
>DQ026432|Gyrinocheilus_aymonieri
CTCTACCTTGTATTTGGTGCCTGAGCCGGAATAGTAGGAACTGCTCTCAGCCTCCTAATTCGAGCCGAACTTAGTCAGCCCGGATCGCTTCTTGGTGATGACCAAATTTACAACGTTATCGTTACCGCGCATGCTTTCGTAATGATTTTCTTTATAGTAATACCCATTCTCATTGGAGGATTTGGGAACTGACTCGTACCGCTAATGATCGGGGCCCCAGACATGGCATTCCCTCGAATAAACAATATGAGCTTCTGACTGCTCCCACCCTCATTCCTTTTACTACTGGCCTCCTCTGGAGTTGAAGCCGGAGCAGGAACAGGATGAACAGTTTATCCACCCCTTGCAGGTAACCTTGCTCACGCAGGAGCATCCGTAGATCTAACTATTTTCTCCCTACATCTGGCAGGTGTCTCATCAATTCTAGGGGCAATCAATTTCATCACTACAACTATCAACATAAAACCCCCTGCAATTTCTCAATACCAAACCCCTCTATTCGTCTGAGCCGTACTAGTAACAGCCGTCCTTCTTCTCCTCTCCCTACCCGTGCTAGCTGCCGGAATTACAATACTTTTAACAGACCGAAACCTAAACACCACATTCTTTGACCCCGCCGGGGGAGGAGACCCAATCCTTTATCAACACCTG
>EF452859|Rasbora_maculata
CTTTATCTCGTATTTGGTGCTTGAGCCGGAATAGTTGGAACTGCCCTAAGTCTCCTTATCCGTGCCGAATTAAATCAGCCAGGATCTCTTTTAGGAGATGACCAAATTTATAATGTAATTGTTACTGCTCATGCTTTCGTAATAATTTTCTTTATAGTTATACCCATACTAATTGGGGGATTCGGAAATTGACTGGTACCATTAATAATTGGGGCACCAGATATAGCATTCCCACGAATAAATAATATAAGCTTCTGACTCCTTCCCCCTTCATTCCTATTATTACTAGCCTCCTCTGGCGTAGAAGCCGGGGCAGGGACAGGATGAACAGTCTACCCACCACTTGCCAGCAACATTGCCCACACAGGAGCATCAGTTGACCTAACAATTTTTTCACTTCATTTAGCAGGTGTGTCATCAATTCTTGGAGCTATTAATTTTATTACAACAATTATTAATATGAAGCCTACAGTAACCACCCAATACCAAACCCCATTATTCGTGTGAGCAGTATTAATTACAGCTGTCCTCTTACTTTTATCGTTACCAGTACTAGCAGCTGGAATTACAATACTACTTACAGACCGAAACCTTAATACTACATTTTTTGACCCAGCCGGAGGAGGTGACCCAATCTTATACCAACACTTA
>EF452860|Danio_sp._hikari
CTTTACCTAGTATTTGGTGCTTGAGCCGGAATAGTAGGAACCGCCCTAAGCCTTTTAATCCGGGCCGAACTTAGCCAACCAGGGGCCCTTCTTGGAGATGACCAAATTTATAATGTTATTGTTACTGCCCATGCTTTCGTAATAATTTTCTTTATAGTAATGCCAATTCTTATTGGAGGTTTTGGAAACTGATTAGTACCATTAATAATCGGAGCCCCTGACATAGCATTCCCACGAATAAATAATATAAGCTTTTGACTTCTTCCCCCATCTTTTCTTCTCTTATTAGCCTCTTCTGGGGTTGAAGCAGGGGCTGGAACGGGATGAACAGTATACCCGCCTCTTGCAGGCAACCTTGCTCACGCAGGAGCATCTGTTGATTTAACAATTTTTTCATTACACTTAGCAGGTGTTTCATCAATTCTTGGGGCAATTAATTTTATTACAACTACAATTAATATAAAACCCCCAACTATTTCACAGTACCAAACTCCTTTATTTGTATGAGCTGTTCTAGTCACAGCTGTGCTTCTTCTCTTATCCCTGCCTGTTTTAGCTGCTGGAATTACAATACTTCTTACGGATCGAAATCTTAATACAACATTTTTTGACCCGGCAGGAGGGGGAGACCCAATTCTTTACCAACACCTA
>EF452861|Danio_feegradei
CTCTATCTAGTATTTGGTGCCTGAGCCGGAATAGTAGGAACCGCTTTAAGCCTTTTAATCCGAGCCGAACTAAGCCAGCCAGGAGCACTTCTTGGCGATGATCAAATTTATAATGTTATTGTTACTGCTCACGCTTTCGTAATAATTTTCTTTATAGTAATACCAATTCTCATTGGAGGATTTGGAAATTGACTTGTACCACTAATAATTGGGGCCCCAGATATGGCATTTCCACGAATAAATAACATAAGCTTCTGACTTTTACCCCCCTCATTTCTTCTCTTATTAGCCTCTTCTGGGGTAGAAGCAGGAGCTGGAACCGGGTGAACAGTATACCCGCCCCTTGCAGGAAACCTAGCTCACGCAGGAGCATCAGTTGACCTAACGATTTTTTCACTACACTTAGCAGGTGTTTCATCAATTCTGGGAGCAATTAACTTTATTACCACTACAATTAACATAAAGCCACCAACTATTTCCCAATATCAAACCCCACTATTTGTATGAGCTGTATTGGTGACAGCTGTTCTACTTCTCTTATCTTTACCGGTTTTAGCTGCTGGTATTACAATACTACTTACAGACCGAAATCTTAACACAACATTCTTTGACCCGGCAGGAGGGGGAGATCCTATCCTTTACCAACACCTA
>EF452862|Danio_kyathit
CTCTATCTAGTATTTGGTGCCTGAGCCGGAATAGTAGGAACCGCTCTAAGCCTTTTAATTCGGGCCGAACTAAGCCAGCCAGGAGCACTTCTTGGCGATGATCAAATTTATAATGTTATTGTTACTGCCCATGCCTTTGTAATAATTTTCTTTATAGTAATACCTATTCTTATTGGGGGTTTTGGAAACTGACTCGTGCCACTAATGATTGGGGCCCCAGACATGGCATTCCCACGAATAAATAATATAAGCTTTTGACTTCTGCCACCTTCATTCCTTCTCCTATTGGCCTCTTCTGGGGTTGAAGCGGGGGCTGGAACAGGATGAACAGTTTACCCACCCCTTGCAGGCAACCTCGCCCATGCAGGAGCATCCGTTGATTTAACGATTTTTTCCCTGCACTTAGCAGGTGTCTCATCAATTCTTGGAGCAATTAACTTTATTACTACCACAATTAACATGAAACCGCCAACTATCTCTCAGTATCAAACTCCACTATTCGTTTGAGCTGTTTTAGTGACTGCCGTACTTCTTCTTCTATCTTTACCTGTCTTAGCTGCCGGAATTACAATACTTCTTACAGATCGTAATCTTAACACAACATTCTTTGACCCGGCAGGAGGGGGAGACCCAATCCTTTATCAACACTTG
>EF452863|Danio_nigrofasciatus
CTTTATTTAGTATTTGGTGCCTGAGCCGGAATAGTAGGGACCGCTCTTAGCCTTTTAATCCGAGCCGAACTGAGCCAGCCAGGAGCACTTCTTGGTGATGACCAAATTTATAATGTTATCGTTACTGCCCATGCTTTTGTAATAATTTTCTTTATAGTAATACCAATTCTTATCGGAGGTTTCGGGAACTGACTAGTACCATTAATGATTGGGGCCCCAGACATGGCTTTCCCTCGAATAAATAATATAAGCTTTTGACTTCTCCCACCCTCATTTCTTCTCTTATTAGCCTCTTCTGGGGTTGAAGCAGGAGCTGGAACAGGATGAACAGTATATCCGCCTCTTGCAGGCAACCTCGCCCACGCAGGAGCATCGGTTGATTTAACAATTTTTTCTCTGCATTTAGCAGGTGTTTCATCAATTCTTGGAGCAATCAATTTTATTACTACTGCAATTAATATAAAACCACCAACTATTTCCCAATATCAAACCCCACTATTNGTATGGGCTGTCTTAGTAACAGCCGTACTTCTCCTTTTATCTTTACCAGTATTAGCTGCTGGAATTACAATACTCCTTACAGACCGAAACCTTAATACAACATTTTTTGACCCGGCAGGAGGAGGAGAT---------------------
>EF452864|Danio_aesculapii
CTTTATTTAGTATTTGGTGCCTGAGCCGGAATAGTAGGAACCGCCCTTAGCCTTTTAATCCGGGCCGAATTAAGCCAACCTGGGGCACTTCTTGGCGATGATCAAATTTATAATGTAATTGTTACTGCCCATGCTTTTGTAATAATCTTCTTTATAGTAATACCAATTCTCATTGGAGGTTTTGGAAACTGACTTGTGCCACTAATAATTGGAGCCCCAGACATAGCATTTCCTCGAATAAATAATATAAGCTTTTGACTTCTTCCGCCTTCATTTCTCCTTTTATTAGCCTCTTCTGGTGTTGAAGCGGGAGCCGGAACAGGATGAACAGTATATCCACCTCTTGCGGGCAATCTAGCCCATGCAGGAGCATCCGTTGATTTAACAATTTTTTCACTGCATTTAGCAGGTGTTTCATCAATTCTTGGAGCAATTAATTTTATTACTACTACAATTAACATAAAACCGCCAACCATTTCTCAGTATCAAACCCCTTTATTTGTATGAGCTGTTTTGGTAACAGCCGTACTTCTTTTACTGTCTTTACCTGTCTTAGCTGCCGGAATTACAATACTTCTTACAGATCGAAACCTCAACACAACATTCTTTGATCCAGCGGGAGGAGGAGACCCAATTCTTTATCAACATTTG
>EF452865|Danio_roseus
CTTTACTTAGTATTTGGTGCCTGAGCCGGAATAGTAGGAACCGCCTTAAGCCTTTTGATCCGGGCCGAACTTAGTCAACCAGGGGCCCTCCTTGGGGACGACCAAATTTATAATGTAATTGTTACTGCCCACGCTTTTGTAATAATTTTCTTTATAGTAATGCCTATTCTTATTGGGGGTTTTGGAAACTGACTAGTTCCGTTAATAATTGGAGCCCCTGACATAGCATTCCCACGAATAAATAATATAAGTTTTTGACTTCTCCCCCCATCTTTTCTTCTTTTATTAGCTTCCTCTGGGGTTGAAGCAGGAGCTGGGACGGGATGAACAGTATACCCACCTCTTGCAGGCAACCTCGCCCATGCAGGAGCATCCGTTGATTTAACAATTTTTTCACTACATTTAGCAGGTGTCTCATCAATTCTTGGGGCAATTAATTTTATTACGACCACTATTAACATAAAACCACCAACTATTTCACAGTATCAGACCCCTTTGTTTGTATGGGCTGTTCTAGTTACAGCCGTACTTCTTCTCTTATCTTTACCTGTTTTAGCTGCTGGAATTACAATGCTTCTTACAGATCGAAACCTTAATACGACATTTTTTGATCCGGCAGGAGGAGGGGATCCAATTCTTTACCAACACTTG
>EF452866|Devario_devario
CTTTATTTTATGTTTGGTGCCTGAGCCGGAATAATAGGAACCGCCCTAAGCCTTATAATTCGTATTGAACTTGGTCAACCAGGAATGTTTTTTGGTGATGATCATTTTTATAATGTTGTAGTTACTGCCCATGCCTTCGTAATAATTTTCTTCATGGTGATGCCAATTCTTATTGGGGGATTTGGAAATTGACTCGTACCACTTATACTTGGTGCCCCAGACATGGCGTTTCCCCGAATAAACAATATGAGCTTCTGGCTTCTTCCCCCATCAGCCATACTACTAACAGCCTCTGCTGGCTTAAGTGGTGGTGCCGGAACAGGATGAACTGTTTACCCTCCTCTCGCAGGTGTTGTCGCTCACCCAGAAATAGCTGTAGACCTAGTAATTTTTTCACTACATCTGGCTGGGGTTTCATCTATTCTGGGAGCAATTAATTTTATTACCACAATTATTAATATAAAACCCCCAGCTATTTCCCAATATCAAACCCCACTATTCGTTTGAGCCGTCTTAGTGACAGCCGTACTTCTACTTTTATCACTTCCAGTCCTTGCTGCTGGAATTACAATACTTCTTACCGATCGAAATCTTAATACCACATTCTTTGACCCATCAGGAGGAGGAGATCCGATCCTTTATCAACACTTA
>EF452867|Danio_erythromicron
CTCTACCTAGTATTTGGTGCCTGAGCCGGAATAGTAGGCACTGCCCTAAGCCTTTTAATTCGAGCCGAACTGAGCCAACCAGGAGCACTTCTTGGCGATGATCAAATTTATAATGTCATTGTTACCGCCCACGCTTTCGTTATAATCTTCTTTATAGTAATACCCATTCTTATTGGAGGATTTGGAAACTGACTAGTGCCCTTAATAATTGGGGCCCCGGACATAGCATTCCCACGAATAAACAACATAAGCTTCTGACTTCTTCCTCCCTCGTTTCTCCTTTTATTGGCTTCTTCTGGTGTTGAAGCAGGAGCTGGAACAGGGTGAACAGTATATCCACCTCTTGCAGGCAACCTCGCCCACGCAGGAGCATCCGTTGACTTAACTATTTTCTCACTACATTTAGCAGGTGTTTCATCAATTTTAGGGGCAATCAATTTTATTACCACTACAATTAATATAAAACCACCAACCATCTCCCAATACCAAACCCCACTATTTGTATGAGCTGTTCTAGTAACAGCTGTGCTGCTTCTTTTATCTTTACCAGTATTAGCTGCTGGAATTACAATACTTCTCACGGACCGAAACCTTAACACAACATTCTTTGACCCGGCAGGAGGGGGAGACCCAATTCTTTACCAA------
>EF452868|Microdevario_kubotai
CTTTACTTTATTTTTGGTGCCTGAGCTGGCATGGCAGGAACTGCCCTGAGCCTAATAATCCGTATTGAGCTAGGTCAACCAGGATCATTCTTCGGCGATGATCACTTTTATAATGTCGTCGTTACTGCCCATGCGTTCGTAATAATTTTCTTTATAGTAATACCAATCCTTATTGGAGGGTTTGGAAATTGACTTGTCCCACTAATACTTGGTGCCCCAGACATAGCATTTCCACGAATAAATAACATAAGCTTCTGACTTCTTCCTCCATCAGTAATATTATTAATAGCTTCCGCTGGAATTGGGACTGGTGCCGGAACGGGCTGAACAGTATATCCCCCCCTTTCAAGTGTTATATACCATCCGGGGGTGGCTGTAGATCTCACAATCTTTTCTTTACATTTAGCGGGTATTTCATCTATTCTTGGAGCAATTAACTTTATTACAACCATTATCAACATGAAACCTCCAGCTATCTCTCAGTACCAAACACCTTTATTTGTATGAACGGTGCTTGTTACAGCCGTTCTTCTGCTTCTTTCTCTCCCAGTTCTTGCAGCCGGAATTACAATACTTCTTACAGATCGAAACCTTAACACCACATTTTTTGACCCATTAGGAGGAGGAGACCCCATTCTTTATCAACACCTT
>EF452869|Rasbora_brittani
CTTTATCTTGTATTCGGTGCCTGAGCCGGAATAGTTGGAANTGCCCTAAGTCTCCTTATTCGTGCCGAACTTAACCAACCAGGATCTCTTTTAGGAGATGATCAAATTTATAATGTAATCGTAACTGCCCATGCTTTCGTAATAATTTTCTTTATAGTTATACCAATATTAATTGGGGGATTCGGAAACTGATTAGTCCCATTAATAATTGGAGCACCAGACATAGCATTCCCGCGTATAAATAATATAAGCTTTTGACTTCTTCCACCGTCATTCTTACTACTTCTAGCTTCATCTGGTGTAGAAGCTGGGGCTGGAACAGGATGAACAGTATACCCACCTCTTGCAGGCAACCTTGCCCACGCAGGAGCATCAGTTGACTTAACAATTTTCTCACTTCACCTAGCAGGTGTTTCATCAATTTTAGGGGCAATTAACTTTATCACAACAATCATTAACATGAAACCCCCAGCCGCTACCCAATATCAAACCCCGCTATTTGTATGAGCAGTACTAGTCACAGCCGTCCTTCTACTACTATCACTACCAGTTTTAGCCGCCGGGATTACAATACTCCTTACGGACCGAAACCTTAATACCACATTCTTTGACCCAGCCGGAGGAGGAGACCCAATC---------------
>EF452870|Rasbora_caudimaculata
CTTTATCTCGTATTCGGTGCCTGAGCTGGAATAGTTGGAACCGCCCTTAGTCTTCTCATCCGTGCTGAACTCAGCCAACCGGGATCACTTTTAGGAGATGACCAAATTTATAATGTAATTGTAACTGCCCATGCCTTCGTAATAATTTTCTTTATAGTAATACCAATATTAATCGGGGGCTTTGGAAACTGATTAGTCCCACTAATAATTGGGGCGCCGGACATGGCATTCCCACGAATAAACAACATAAGCTTCTGACTTCTTCCCCCATCATTTCTCCTATTATTAGCCTCTTCTGGCGTTGAAGCCGGAGCTGGGACAGGATGAACAGTGTACCCGCCACTCGCAAGTAATCTTGCCCACGCAGGGGCATCAGTAGACCTAACAATTTTTTCACTCCACTTAGCAGGTGTATCATCGATCCTAGGGGCCATTAACTTTATTACAACAATTATTAATATGAAACCCCCAGCTATTACCCAATACCAAACCCCACTATTTGTGTGAGCAGTGCTGGTTACAGCCGTCTTACTACTTCTTTCGCTACCAGTGCTAGCTGCTGGAATCACAATACTCCTTACGGACCGAAATCTCAATACCACATTCTTCGACCCAGCTGGTGGAGGAGACCCAATTCTATATCAACACTTA
>EF452871|Rasbora_bankanensis#cf._bankanensis
CTTTATCTTGTATTTGGTGCCTGAGCAGGAATAGTTGGAACTGCCCTTAGCCTTCTTATTCGAGCTGAATTGAACCAACCAGGATCACTTTTAGGGGATGACCAGATTTATAATGTAATTGTAACTGCCCATGCTTTTGTAATAATTTTCTTTATAGTCATACCAATGCTCATTGGAGGGTTTGGGAACTGACTTGTTCCTCTAATAATTGGGGCACCAGACATGGCATTTCCACGAATAAATAACATAAGTTTTTGACTTCTCCCCCCATCATTTTTATTACTACTAGCCTCCTCTGGCGTTGAAGCAGGTGCCGGAACAGGATGAACAGTCTATCCACCACTAGCAGGCAACCTTGCTCACGCAGGGGCATCAGTAGACCTAACAATTTTTTCACTTCACTTAGCAGGTGTTTCATCAATTTTAGGGGCTATTAATTTCATTACAACAATCATCAACATGAAACCCCCAGCCATCACTCAGTACCAAACCCCACTATTTGTATGAGCAGTATTAGTGACTGCTGTTCTTCTACTTCTATCACTTCCGGTTTTAGCCGCCGGAATTACAATACTTCTAACAGACCGAAACCTAAACACCACATTCTTTGACCCGGCTGGGGGCGGAGACCCAATTTTATATCAACACCTA
>EF452872|Rasbora_daniconius
CTCTATCTCGTATTCGGTGCCTGAGCTGGAATAGTTGGAACCGCCCTTAGTCTTCTTATTCGTGCTGAACTAAGCCAACCAGGATCACTACTAGGGGACGACCAAATTTATAATGTTATTGTAACTGCTCATGCTTTTGTAATAATTTTCTTTATAGTTATACCAATACTTATTGGAGGATTTGGAAACTGACTGGTCCCATTAATAATCGGGGCACCAGACATGGCATTCCCACGAATAAATAATATAAGTTTCTGACTTCTTCCTCCATCATTTCTTCTATTACTAGCCTCTTCTGGTGTTGAAGCTGGTGCCGGGACAGGATGAACAGTCTACCCACCACTTGCAGGAAACCTTGCTCACGCAGGGGCATCAGTAGACCTAACAATTTTCTCACTTCACCTGGCAGGTGTATCATCAATTTTAGGGGCTATTAATTTTATTACTACAATTATTAATATGAAACCCCCAGCCATCACCCAATATCAAACCCCCTTATTTGTTTGAGCCGTGTTAGTAACAGCCGTACTACTACTGCTATCACTCCCAGTCCTAGCTGCCGGAATTACAATACTTCTTACAGATCGAAATCTTAATACTACATTCTTTGACCCAGCCGGAGGAGGAGACCCCATCCTTTATCAACACCTA
>EF452873|Rasbora_dorsiocellata
------------------GCCTGAGCTGGAATAGTTGGAACCGCCCTTAGTCTTCTCATTCGCGCTGAACTCAGCCAACCGGGATCACTTTTAGGAGATGACCAAATTTATAATGTAATCGTAACTGCCCATGCCTTCGTAATAATTTTCTTTATAGTTATACCAATACTAATTGGAGGCTTTGGAAACTGATTAGTCCCACTAATAATCGGGGCACCAGACATGGCCTTCCCACGAATGAATAACATAAGCTTCTGACTTCTTCCCCCATCGTTTCTCTTATTATTAGCCTCTTCTGGCGTTGAAGCCGGGGCAGGAACAGGGTGAACAGTATACCCACCACTTGCAGGTAATCTGGCCCACGCAGGTGCATCAGTAGACCTAACAATTTTTTCTCTCCACCTAGCAGGTGTATCATCAATTCTAGGGGCTATTAATTTTATTACAACAATTATTAACATGAAACCCCCAGCCATCACTCAGTACCAAACCCCACTATTTGTATGAGCAGTGTTAGTTACAGCCGTCCTATTACTTCTATCATTACCAGTACTAGCCGCTGGAATTACAATGCTCCTCACAGATCGAAACCTTAATACCACCTTCTTCGACCCCGCCGGCGGAGGAGACCCAATCCTATACCAACACTTA
>EF452874|Rasbora_rubrodorsalis
CTTTATCTCGTATTTGGTGCCTGAGCCGGGATAGTTGGAACCGCCCTTAGTCTTCTTATTCGTGCTGAACTTAGCCAACCAGGATCACTTTTAGGGGACGACCAAATCTATAACGTAATTGTAACTGCCCATGCCTTCGTAATGATTTTCTTTATAGTTATGCCGATATTAATCGGAGGATTTGGAAACTGATTGGTTCCTCTAATAATTGGAGCACCAGATATGGCATTCCCACGAATAAATAATATAAGCTTTTGACTTCTCCCTCCATCATTTCTACTGCTATTGGCCTCTTCTGGTGTTGAAGCTGGAGCTGGAACAGGGTGAACAGTATATCCGCCACTCGCAGGTAATTTAGCCCACGCAGGAGCATCAGTAGACCTAACAATTTTTTCACTCCACTTGGCAGGTGTGTCCTCAATTCTAGGGGCCATTAATTTTATTACAACAATTATTAATATAAAACCTCCAGCCATCACTCAATACCAGACCCCTCTATTTGTATGAGCAGTACTAGTTACAGCTGTCCTGCTACTTTTATCATTACCTGTGCTAGCTGCTGGAATTACAATACTTCTTACAGATCGAAACCTTAATACCACATTCTTCGACCCAGCTGGCGGAGGAGACCCAATTTTATATCAACACTTA
>EF452875|Rasbora_vulcanus
CTTTATNTAGTATTTGGTGCNTGAGCCGGAATAGTTGGAANTGCCCTTAGTCTTATCATTCGTGNTGAANTCAGCCAANCAGGATCNNTTTTAGGGGATGACCAAATCTATAATGTAATTGTAACTGCCCATGCTTTCGTAATAATTTTCTTTATAGTTATGCCAATACTAATCGGGGGGTTCGGAAACTGATTAGTCCCACTAATAATTGGGGCACCAGACATAGCATTCCCTCGAATGAACAACATAAGCTTCTGANTCCTTCCCCCATCATTTCTCCTATTACTGGCATCTTCTGGCGTTGAAGCCGGAGCCGGAACAGGATGAACAGTATACCCACCACTCGCAGGTAACCTTGCCCATACAGGAGCATCAGTAGACCTAACAATTTTCTCACTCCATTTGGCAGGTGTATCATCAATTCTAGGGGCCATTAATTTTATTACAACCATTATTAACATAAAACCTCCAGCCACCACTCAATACCAAACCCCTTTATTTGTATGAGCAGTACTAGTTACAGCTGTCCTACTACTTCTATCACTACCAGTACTAGCCGCTGGAATTACAATGCTTCTCACAGACCGAAACCTTAATACCACTTTCTTCGACCCAGCCGGCGGAGGGGACCCAATTCTATATCAACACCTA
>EF452876|Rasboroides_vaterifloris
CTTTATCTTGTATTCGGTGCCTGAGCTGGAATAGTTGGAACTGCACTTAGTCTCCTTATTCGTGCTGAGCTCAGTCAGCCAGGATCACTTTTAGGGGATGATCAGATCTATAATGTAATTGTTACTGCCCACGCGTTTGTAATAATTTTCTTTATAGTAATACCAATGCTTATTGGCGGTTTTGGTAATTGACTAGTCCCACTAATAATTGGAGCCCCAGATATGGCATTTCCACGAATAAATAATATAAGCTTCTGACTTCTCCCACCATCATTTCTTCTATTATTAGCATCTTCAGGGGTTGAGGCTGGAGCTGGAACAGGCTGAACAGTATATCCTCCTTTATCAGGTAATCTTGCCCATGCAGGAGCATCAGTAGATCTAACTATTTTTTCACTACATTTAGCCGGAGTCTCATCAATTCTTGGTGCTATTAATTTTATTACAACAATTATTAATATAAAACCCCCAGCCATTACTCAATATCAAACCCCTTTATTTGTATGATCTGTATTAGTAACAGCTGTTTTACTACTTCTATCTTTACCTGTATTAGCCGCTGGAATTACAATACTTCTTACAGATCGAAATCTTAATACTACATTCTTTGACCCAGCCGGAGGAGGAGATCCAATCCTATATCAACACCTA
>EF452877|Rasbora_espei
CTTTATCTCGTATTCGGTGCCTGAGCTGGAATAGTTGGAACTGCTCTTAGTCTTCTCATTCGTGCTGAACTTAGCCAGCCGGGATCACTTTTAGGAGATGACCAAATTTATAATGTAATCGTAACTGCCCATGCCTTCGTAATAATTTTCTTTATAGTTATGCCAATGCTAATTGGGGGATTTGGGAATTGATTAGTCCCACTAATAATTGGAGCACCAGACATAGCGTTCCCACGAATAAATAATATAAGCTTCTGACTTCTTCCCCCATCGTTTCTTTTACTACTAGCCTCTTCTGGTGTTGAAGCCGGAGCCGGAACGGGATGAACAGTATACCCACCACTAGCTGGTAATCTTGCCCACGCAGGGGCATCAGTTGACCTAACAATCTTTTCCCTACATTTAGCAGGTGTATCATCAATTCTAGGGGCTATTAATTTTATTACAACAATTATTAATATGAAACCCCCAGCTATTACCCAATATCAAACCCCATTATTTGTATGAGCAGTATTAGTTACAGCTGTCCTACTACTCTTATCTTTACCAGTATTAGCCGCTGGAATTACAATACTTCTCACAGACCGAAACCTCAATACCACATTCTTTGACCCAGCCGGCGGAGGAGACCCAATTCTATATCAACACCTA
>EF452878|Rasbora_hengeli
CTTTATCTAGTATTCGGTGCTTGAGCTGGAATAGTTGGAACTGCCYTTAGTCTTCTCATTCGTGCTGAACTTANCCAGCCGGGATCACTCTTAGGGGATGACCAAATCTATAATGTAATAGTAACTGCCCATGCCTTCGTAATAATTTTCTTTATAGTTATGCCAATATTAATTGGAGGATTTGGGAATTGATTAGTCCCACTAATAATTGGAGCACCAGATATAGCATTCCCACGAATAAATAACATAAGCTTCTGACTTCTTCCCCCATCATTTCTTTTATTACTAGCCTCTTCTGGTGTTGAAGCCGGAGCCGGAACGGGGTGAACAGTATATCCACCACTCGCTGGTAACCTTGCCCACGCAGGAGCATCAGTTGACCTAACAATCTTTTCCCTCCACTTAGCAGGTGTGTCATCAATTTTAGGGGCTATTAATTTTATCACAACAATTATTAATATGAAACCCCCAGCTATTACCCAATACCAAACCCCCTTGTTTGTGTGGGCAGTATTAGTTACAGCTGTCTTACTACTCCTATCTTTACCAGTACTAGCCGCTGGGATTACAATACTTCTTACAGACCGAAATCTTAATACCACATTCTTTGACCCAGCCGGCGGAGGAGACCCAATTCTATATCAA------
>EF452879|Danio_choprae
CTCTACCTAGTATTTGGTGCTTGGGCCGGAATAGTAGGAACTGCCCTAAGCCTTTTAATCCGAGCCGAATTGAGCCAACCAGGAGCACTTCTTGGTGATGACCAAATTTATAATGTTATTGTTACCGCCCATGCTTTTGTAATAATTTTCTTTATAGTAATACCCATTCTTATTGGAGGGTTCGGAAACTGACTCGTACCACTAATAATTGGGGCCCCAGATATAGCATTCCCACGAATAAATAATATAAGTTTCTGACTTCTACCCCCCTCATTTCTCTTACTATTGGCCTCTTCTGGTGTTGAAGCCGGAGCTGGGACAGGATGAACTGTGTATCCACCTCTTGCAGGCAACCTCGCTCATGCAGGAGCATCCGTTGATTTAACAATTTTCTCATTACATTTGGCAGGTGTTTCATCAATTCTTGGAGCAATTAACTTTATTACCACAACAATTAATATAAAACCACCAACCATTTCTCAATACCAAACCCCTTTATTTGTATGAGCTGTTCTAGTTACAGCCGTACTGCTTCTCCTGTCTTTACCAGTACTGGCTGCTGGAATTACTATACTTCTTACAGACCGAAATCTTAATACAACATTTTTTGACCCTGCAGGAGGAGGAGACCCAATTCTTTATCAACACCTA
>EF452880|Rasbora_argyrotaenia
CTTTATCTCGTATTCGGTGCCTGAGCCGGAATAGTTGGAACCGCCCTTAGTCTTCTCATTCGTGCTGAACTCAGCCAACCGGGATCACTCTTAGGAGATGACCAAATTTACAACGTAATTGTAACTGCCCATGCTTTCGTAATAATTTTCTTTATAGTTATGCCAATATTAATTGGAGGGTTTGGAAACTGATTAGTCCCACTAATAATTGGGGCACCAGACATGGCATTCCCGCGAATAAACAATATAAGTTTCTGACTTCTTCCCCCATCATTTCTTCTACTATTAGCCTCTTCTGGCGTCGAAGCCGGGGCCGGGACAGGATGAACAGTATACCCACCACTCGCAGGGAATCTTGCTCACGCAGGAGCATCAGTAGACCTAACAATTTTTTCACTTCACTTAGCAGGTGTGTCATCAATTTTAGGGGCTATTAACTTCATTACAACAATTATCAACATGAAGCCCCCGGCCATCACCCAGTATCAAACCCCGTTATTTGTTTGAGCAGTCCTGGTTACAGCTGTTTTATTACTTCTATCACTACCAGTCCTAGCCGCTGGAATTACAATACTTCTTACAGACCGAAACCTTAACACCACATTCTTCGACCCGGCTGGAGGAGGAGACCCAATTCTATATCAACACCTA
>EF452881|Rasbora_cephalotaenia
CTTTATCTCGTATTCGGTGCCTGAGCCGGAATAGTTGGAACCGCCCTTAGTCTCCTTATTCGCGCTGAACTTAGYCAACCGGGATCACTTTTAGGGGATGACCAAATTTACAATGTTATTGTAACAGCCCATGCTTTCGTAATAATTTTCTTTATAGTTATACCAATGTTAATTGGGGGATTTGGAAACTGACTAGTACCATTAATAATCGGGGCACCAGACATAGCATTCCCACGAATAAATAACATAAGTTTCTGGCTTCTTCCCCCATCATTCCTCCTATTATTAGCCTCCTCTGGTGTTGAGGCTGGGGCCGGAACAGGATGGACAGTTTACCCACCACTTGCAGGTAATCTTGCCCATGCAGGAGCATCAGTAGACCTGACAATCTTTTCACTTCACTTAGCAGGTGTCTCATCAATTTTAGGGGCTATTAATTTTATCACAACAATTATCAATATGAAACCCCCAGCCATCACCCAATACCAAACCCCACTATTTGTATGAGCAGTATTAGTCACAGCTGTCCTATTACTCCTATCACTTCCAGTCCTAGCCGCCGGAATTACAATACTCCTTACAGACCGAAATCTTAATACCACATTCTTTGATCCGGCTGGAGGAGGAGACCCAATTCTATATCAACACCTA
>EF452882|Rasbora_sumatrana
CTTTATCTCGTATTTGGTGCCTGAGCCGGAATAGTTGGAACCGCCCTTAGTCTTCTTATTCGTGCTGAACTCAGCCAACCAGGATCACTTTTAGGGGACGATCAAATCTATAATGTAATTGTAACTGCCCATGCCTTCGTAATGATTTTCTTTATAGTTATGCCAATACTGATCGGGGGGTTTGGAAACTGATTGGTCCCACTAATAATCGGGGCACCAGACATGGCATTCCCACGAATAAACAATATAAGTTTCTGACTTCTTCCACCATCATTTCTTCTACTATTAGCCTCTTCTGGGGTTGAGGCCGGAGCCGGAACAGGGTGAACAGTATACCCGCCACTCGCAGGCAACCTTGCCCACGCAGGAGCATCAGTAGACCTAACAATTTTTTCACTCCACTTGGCAGGTGTGTCATCAATTCTAGGGGCTATTAATTTTATTACAACAATTATTAATATAAAACCCCCAGCCATCACTCAATACCAAACCCCTCTATTTGTATGAGCAGTACTAGTTACAGCTGTTCTACTACTCTTATCGCTACCTGTACTAGCCGCTGGAATTACAATACTTCTTACAGACCGAAACCTTAATACCACATTCTTCGACCCAGCCGGCGGAGGAGACCCAATTCTATATCAACACCTA
>EF452883|Rasbora_trilineata
CTTTATCTCGTATTCGGTGCCTGAGCCGGAATAGTTGGAACCGCCCTTAGTCTTCTCATTCGTGCTGAACTCAGCCAACCGGGATCACTTTTAGGAGACGACCAAATTTATAATGTAATTGTAACTGCTCACGCTTTCGTAATAATTTTCTTTATAGTTATACCAATGCTAATTGGGGGCTTTGGGAACTGATTAGTTCCACTAATAATCGGAGCACCAGACATGGCATTCCCACGAATAAATAACATAAGTTTCTGACTTCTTCCACCATCATTTCTCCTACTACTAGCTTCTTCTGGTGTTGAAGCCGGAGCCGGAACAGGGTGAACAGTATATCCACCACTCGCAGGTAATCTTGCCCACGCAGGAGCATCCGTAGACCTAACGATTTTCTCACTACACTTAGCAGGTGTATCATCAATCTTAGGGGCTATCAATTTCATTACAACAATTATCAACATGAAACCCCCAGCCATCACCCAATACCAAACCCCACTATTTGTGTGAGCAGTACTAGTCACAGCTGTTCTACTACTTTTATCCCTACCAGTACTAGCCGCTGGAATTACAATACTTCTTACAGACCGAAATCTTAATACCACGTTCTTCGACCCAGCCGGCGGAGGAGACCCAATCCTATATCAACACCTA
>EF452884|Rasbora_maculata
CTTTATCTCGTATTTGGTGCTTGAGCCGGAATAGTTGGAACTGCCCTTAGCCTTCTTATTCGTGCCGAATTAAACCAACCAGGATCTCTTTTAGGGGATGACCAAATTTATAATGTAATTGTTACTGCTCATGCTTTTGTAATAATTTTCTTTATAGTTATACCAATGCTTATTGGAGGATTTGGAAATTGACTAGTGCCACTAATAATTGGGGCACCCGATATGGCATTCCCACGAATAAATAATATAAGCTTCTGACTCCTTCCCCCCTCATTCCTATTACTACTGGCCTCCTCTGGTGTAGAAGCCGGGGCAGGAACAGGGTGAACAGTTTACCCGCCACTTGCCAGTAACATTGCCCATACAGGAGCATCAGTTGACTTAACAATTTTCTCCCTTCACTTAGCAGGTGTCTCATCAATTCTTGGGGCCATTAATTTTATTACAACAATTATTAACATGAAACCCGCAGTAACCACCCAATACCAAACCCCATTATTCGTGTGAGCAGTATTAATTACGGCTGTCCTCCTACTCTTATCACTACCAGTTTTGGCAGCCGGAATTACAATACTACTTACAGATCGAAATCTTAATACCACATTCTTTGACCCGGCCGGAGGGGGTGACCCAATCTTATACCAACACCTA
>EF452885|Rasbora_naevus
CTTTATCTCGTATTTGGTGCTTGAGCCGGAATAGTTGGAACTGCTCTTAGTCTCCTCATTCGTGCCGAACTAAATCAGCCTGGGTCTCTCTTGGGGGACGACCAAATTTATAATGTAATTGTCACTGCACATGCTTTCGTGATAATTTTCTTTATAGTTATACCAATACTAATTGGGGGATTCGGGAATTGACTGGTACCACTAATAATTGGGGCACCAGACATGGCATTCCCACGAATAAATAATATAAGCTTCTGACTCCTCCCCCCGTCATTCTTATTACTACTGGCCTCATCTGGCGTAGAAGCTGGAGCAGGGACAGGATGAACGGTCTACCCACCTCTTGCTAGCAATTTAGCCCACACAGGAGCATCAGTAGACTTAACAATTTTTTCACTCCACTTAGCAGGTGTGTCATCAATTCTTGGGGCTATTAATTTTATTACAACAATTATTAACATAAAACCTGTAATAACCACCCAATACCAAACCCCCCTCTTCGTTTGAGCAGTATTAATTACAGCTGTTCTTTTACTTCTATCACTACCGGTCCTAGCAGCTGGGATCACAATACTACTTACAGACCGAAATCTTAACACCTCATTTTTTGATCCGGCTGGAGGCGGAGATCCAATCCTATACCAACACTTA
>EF452886|Rasbora_urophthalmoides
CTTTATCTCGTATTTGGTGCCTGAGCCGGAATAGTTGGAACCGCCCTTAGTCTCCTTATTCGTGCCGAATTAAATCAGCCAGGATCACTTTTAGGTGATGATCAGATCTACAATGTAATCGTAACTGCCCATGCTTTTGTAATAATTTTCTTTATAGTAATACCAATACTAATTGGAGGTTTTGGAAATTGATTGGTGCCATTAATAATTGGGGCACCAGATATAGCATTCCCACGAATAAACAATATAAGTTTCTGACTTCTTCCCCCATCATTTTTACTACTACTAGCCTCTTCTGGAGTAGAAGCTGGAGCTGGGACAGGATGAACAGTCTACCCCCCACTTGCCGGAAATCTAGCCCATGCAGGAGCATCAGTTGACCTAACAATTTTTTCACTCCACCTAGCAGGTGTTTCATCAATTCTTGGGGCTATTAACTTTATTACAACAATTATTAATATGAAACCCCCAGCCACTACTCAATATCAAACCCCACTATTTGTATGAGCAGTACTAGTAACAGCTGTTCTTTTATTATTATCATTACCAGTTTTAGCCGCCGGAATTACAATACTTCTTACAGACCGTAATCTTAATACTTCATTCTTTGATCCAGCTGGAGGAGGTGATCCAATTCTATATCAACACTTA
>EF452887|Danionella_dracula
CTTTACTTAATCTTTGGGGCCTGGGCTGGAATGGTAGGGACCGCTTTAAGTCTTCTAATCCGTGCCGAGCTTAACCAACCCGGATCACTTTTAGGAAGTGATCAGATCTACAATGTAATTGTTACTGCTCATGCTTTTGTAATAATTTTCTTTATAGTAATACCCATTTTAATTGGAGGCTTTGGGAACTGACTAGTCCCATTAATAATTGGTGCCCCTGATATAGCATTCCCCCGTATAAATAATATAAGCTTTTGACTCCTTCCGCCCTCTTTCCTTCTTCTTTTAGCTTCTTCCGGTGTAGAGGCTGGAGCTGGAACAGGCTGAACAGTATATCCACCACTTGCAGCCAACCTAGGTCACCCAGGAGCTTCAGTAGACCTAACTATCTTCTCTCTGCACTTAGCAGGAGTATCCTCAATCTTAGGAGCAATTAATTTTATTACCACCACTATTAACATGAAACCACTAGGAGCCTCTCAATATCAAACACCTTTATTTGTGTGAGCTGTTCTTATTACCGCCGTACTCCTACTGTTATCTCTTCCAGTCTTAGCTGCAGGAATTACAATACTGCTAACAGACCGAAACCTAAATACCTCATTTTTTGATCCGGCAGGGGGAGGGGATCCTATTTTATATCAACACCTT
>EF452888|Esomus_cf._ahli
CTTTATTTAATCTTTGGTGCCTGAGCCGGAATAGTAGGAACCGCACTAAGCCTCCTCATCCGAGCCGAACTAAGCCAACCTGGATCGCTGCTAGGAGATGACCAAATTTACAACGTTATTGTTACAGCCCATGCCTTCGTAATAATCTTTTTTATAGTAATACCTATTCTTATTGGAGGATTTGGGAACTGACTCGTCCCCTTAATAATTGGAGCTCCTGACATAGCCTTTCCACGTATAAATAATATAAGCTTTTGATTATTACCACCATCATTTCTTCTACTATTAGCATCCTCAGGGGTTGAAGCCGGAGCAGGAACCGGATGAACCGTATATCCCCCTCTAGCTAGCAATCTCGCCCACGAAGGCGCATCCGTAGACCTAACAATCTTTTCTTTACATTTAGCTGGTGTGTCATCAATTCTGGGGGCAATTAATTTTATTACTACAATTATTAACATAAAACCTCCCGCTACTTCCCAATATCAAACGCCACTATTCGTTTGAGCCGTACTAGTGACAGCAGTATTATTACTTCTTTCCCTACCAGTATTAGCTGCTGGAATTACAATACTTTTAACTGACCGAAACCTTAATACCTCTTTCTTTGACCCAGCAGGAGGAGGAGATCCAATTCTTTATCAACATCTA
>EF452889|Devario_auropurpureus
CTTTATTTTATGTTTGGTGCCTGAGCTGGTATAATAGGGACCGCCCTAAGCCTTATAATTCGTATTGAACTTGGTCAACCAGGAATGTTTTTTGGTGATGATCATTTTTATAATGTTGTAGTTACTGCTCATGCCTTCGTAATAATTTTCTTCATAGTGATACCAATTCTTATCGGAGGCTTTGGAAACTGACTCGTACCACTAATGCTTGGTGCCCCAGACATGGCATTCCCCCGTATAAATAATATAAGTTTCTGACTTCTTCCCCCGTCAGCCATGCTGCTAGCGGCATCTGCTACCTTAGGGGACGGTGCCGGAACAGGATGAACTGTCTACCCCCCTCTTGCAGGCGTTACTGCCCACCCAGGGATGGCTGTAGACATAGTAATTTTTTCACTCCACTTAGCTGGTGTCTCATCAATTCTGGGGGCAATCAACTTTATTACTACAATTATTAATATAAAACCTCCAGCCATTTCTCAATATCAAACCCCATTGTTTGTCTGAGCCGTTCTAGTAACAGCTGTGCTACTTCTTTTATCACTTCCAGTCCTTGCTGCAGGTATTACAATGCTACTTACAGATCGTAACCTTAACACCACGTTCTTTGACCCGTCAGGAGGGGGGGATCCAATCCTTTACCAACACTTA
>EF452890|Microrasbora_rubescens
CTTTATTTTATATTTGGTGCTTGAGCAGGTATAATAGGAACCGCCCTAAGCCTTATAATCCGTATTGAACTTGGCCAACCAGGAACATTTTTTGGTGATAACCATTTCTACAACGTCGTAGTTACCGCCCATGCCTTCGTAATAATTTTCTTTATAGTAATACCAATTCTTATTGGGGGATTTGGTAACTGACTTGTACCATTAATGCTTGGTGCCCCAGATATAGCATTTCCACGTATAAATAACATAAGCTTCTGACTTCTTCCTCCATCAGCTATACTATTAACAGCTTCTGCCGGATTAAGTACTGGTGCCGGGACAGGATGAACAGTTTATCCACCCCTTGCAAGTGTTATTGCTCATCCAGAAATGGCTGTAGACTTAGTCATCTTTTCATTACATTTAGCTGGTGTCTCATCAATTCTGGGAGCAATTAACTTTATTACTACCATTATTAACATAAAACCCCCAGCCATCTCTCAATACCAAACTCCATTATTTGTTTGAGCTGTTTTAGTTACAGCCGTACTTCTTCTTTTATCTCTTCCAGTTCTTGCCGCTGGAATTACAATGCTGTTAACAGATCGTAACCTAAACACCACATTCTTTGATCCCTCTGGAGGAGGAGACCCAATCCTTTACCAACATTTA
>EF452891|Chela_cachius
CTTTATTTTATATTTGGTGCTTGAGCAGGAATACTGGGTACTGCCCTTAGCCTTTTAATCCGAATTGAACTTGGCCACCCAGGAACACAATTTGGAAACGACCATTATTACAATGTTGTTGTTACTGCCCACGCCTTCGTAATAATTTTCTTTATAGTAATGCCAATTCTCATTGGAGGATTTGGCAACTGACTTGTACCATTAATAATTGGTGCTCCCGATATGGCTTTCCCACGAATGAATAACATAAGCTTTTGACTTCTTCCACCCTCAGCTATGCTCCTCCTTGCCTCTGCCGGATGCTCAACCGGTGCAGGAACCGGTTGAACAGTATACCCTCCCCTATCGAGCATTGCTTATCATCCGGGAACTGCTGTAGATTTTACAATTTTTTCTCTTCATTTAGCTGGTGTATCATCAATTTTAGGTGCAATTAATTTTATTACAACAATTATTAATATGAAACCCCCCGCTGCATCGCAATATCAAACCCCCCTATTTGTGTGAGCAGTACTAGTAACAGCTGTGCTCCTTCTCTTATCACTTCCTGTCCTTGCTGCTGGTATTACTATACTTCTAACAGATCGAAATCTTAATACTACATTTTTTGACCCAGCAGGTGGTGGAGATCCAATCCTTTATCAACATCTA
>EF452892|Chela_dadyburjori
CTTTACTTTATATTTGGTGCCTGAGCAGGTATACTAGGAACCGCCCTAAGCCTTCTTATTCGAATTGAGCTAGGACATCCAGGTACACAGTTCGGTAATGACCATTATTATAATGTTGTAGTTACTGCCCATGCCTTTGTCATAATTTTCTTTATAGTTATGCCAATTCTGATTGGGGGCTTTGGTAACTGACTTGTTCCACTTATAATTGGCGCCCCTGACATAGCCTTCCCACGAATAAATAACATAAGTTTTTGACTTTTACCTCCATCAATTTTAATACTTACAGCTTCCGCTGGGTGCGCAACTGGTGCAGGGACTGGTTGAACAGTTTACCCCCCTCTTGCAAGCATTGCATACCATCCGGGCACAGCCGTAGATTTTACAATTTTCTCTCTTCATCTAGCCGGAGTATCCTCAATTTTGGGAGCCATTAATTTTATTACAACTATTATTAATATAAAACCACCAGCGGCTTCCCAATACCAAACCCCCTTGTTCGTCTGAGCCGTTCTAGTAACAGCCGTACTTCTCCTCCTATCATTACCAGTACTTGCTGCCGGAATCACAATGCTTTTAACAGATCGAAACCTTAATACTACATTCTTTGACCCAGCGGGCGGAGGAGACCCCATCCTCTACCAACACCTA
>EF452895|Sawbwa_resplendens
CTCTATCTTGTATTTGGTGCCTGAGCCGGAATAGTGGGAACCGCCTTAAGCCTTCTTATTCGGGCTGAACTTAGTCAACCCGGATCACTTCTAGGCGATGACCAAATTTATAATGTCATTGTTACCGCCCACGCCTTTGTAATAATTTTCTTTATAGTAATGCCTATTCTCATTGGAGGATTTGGAAACTGACTCGTACCATTAATAATTGGAGCCCCAGACATAGCATTTCCACGAATGAATAACATAAGTTTTTGACTCCTGCCCCCATCATTTCTACTATTATTAGCCTCTTCTGGTGTTGAAGCTGGGGCCGGAACAGGATGAACAGTATATCCACCTCTTGCAGGAAATCTAGCCCACGCAGGAGCATCAGTAGACCTAACAATTTTCTCGCTTCACTTAGCAGGTATTTCCTCAATTTTAGGTGCAATTAATTTTATTACCACAACCATCAATATGAAACCCCCAGCCATCTCCCAATACCAAACACCACTATTCGTCTGATCCGTACTTGTAACCGCTGTACTACTTCTTCTATCATTACCTGTTCTAGCCGCAGGAATTACAATACTACTGACAGACCGAAATCTTAACACCACATTCTTCGACCCAGCAGGCGGAGGAGACCCAATCCTA------------
>EF452896|Zacco_platypus
CTTTATCTTGTATTTGGTGCCTGAGCTGGAATGGTAGGAACCGCCCTAAGCCTCCTTATCCGAGCCGAACTAAGTCAACCTGGATCGCTTCTAGGTGATGATCAAATTTATAACGTTATTGTTACCGCCCATGCCTTTGTTATAATTTTCTTTATAGTAATACCAATTCTTATCGGAGGGTTTGGAAACTGACTTGTACCACTAATGATTGGGGCCCCCGACATGGCATTCCCCCGAATGAATAATATAAGCTTTTGACTTCTTCCACCCTCTTTCCTCCTGCTACTAGCCTCTTCAGGTGTTGAAGCCGGAGCTGGGACAGGGTGAACAGTCTACCCCCCGCTCGCAGGTAATCTTGCTCACGCAGGAGCGTCTGTAGACTTAACAATTTTCTCACTTCACCTGGCAGGGGTTTCATCAATCTTAGGAGCAATTAATTTTATTACTACGACTATTAACATGAAACCTCCAGCCATCTCTCAATACCAAACACCCTTATTCGTTTGAGCCGTACTCGTAACAGCTGTACTTCTTCTCCTGTCCTTACCCGTACTGGCTGCCGGAATTACAATGCTTCTTACAGACCGAAATCTTAATACCACATTCTTCGACCCGGCCGGGGGAGGAGACCCAATTTTATATCAACATTTA
>EF609294|Barbonymus_altus
CTTTATCTTGTATTTGGTGCCTGAGCCGGAATAGTGGGAACCGCCTTAAGCCTTCTCATCCGGGCTGAACTTAGTCAACCCGGATCACTTCTAGGCGATGATCAAATTTATAACGTAATCGTTACCGCCCACGCCTTCGTAATAATTTTCTTTATAGTAATGCCTATCCTCATCGGAGGGTTCGGAAACTGACTTGTACCCCTAATAATCGGGGCCCCAGACATAGCATTCCCACGAATAAACAACATAAGCTTCTGACTACTACCCCCATCATTCCTGCTGCTGCTAGCTTCTTCTGGTGTTGAAGCCGGTGCCGGGACAGGGTGAACAGTATATCCACCACTTGCAGGAAATCTAGCCCACGCAGGGGCATCAGTAGACCTAACAATTTTCTCACTTCACTTAGCGGGTGTATCATCAATTCTAGGAGCAATTAATTTTATTACTACAACTATTAATATAAAACCCCCAGCCATCTCCCAATACCAAACACCATTATTTGTTTGATCCGTACTTGTAACCGCTGTACTACTCCTCCTATCACTACCTGTTCTGGCCGCCGGAATTACAATGCTCCTAACAGATCGAAACCTTAATACTACATTCTTTGACCCGGCAGGCGGAGGAGACCCAATCCTTTACCAACACCTA
>EF609306|Carassius_auratus
CTTTATNTAGTATTTGGTGCCTGAGCCGGAATAGTAGGAACCGCTTTAAGCCTCCTCATCCGAGCTGAACTTAGTCAACCCGGATCACTTCTAGGTGATGACCAAATTTACAATGTAATTGTTACCGCCCACGCCTTCGTAATAATTTTCTTTATAGTAATGCCTATCCTCATTGGAGGATTCGGAAACTGACTTGTACCCCTGATAATCGGAGCCCCAGACATGGCATTCCCACGAATAAACAATATAAGCTTCTGACTTCTTCCCCCATCATTCCTGTTACTACTAGCTTCCTCTGGTGTTGAAGCCGGAGCTGGCACCGGATGGACAGTATACCCCCCTCTTGCAGGAAACCTGGCCCACGCAGGAGCATCAGTAGACCTAACAATTTTCTCACTACATTTAGCAGGTGTTTCATCAATCCTGGGGGCAATCAACTTCATTACTACAACCATTAACATAAAACCTCCAGCCATTTCCCAATACCAAACACCCCTATTTGTTTGATCCGTACTTGTAACCGCCGTCCTCCTTCTCCTATCACTACCTGTTCTAGCTGCCGGTATTACAATGCTTTTAACAGATCGAAATCTTAACACCACATTCTTTGATCCCGCAGGCGGGGGAGACCCAATTCTCTATCAACACTTA
>EF609339|Cyprinus_carpio
CTTTATCTTGTATTTGGTGCCTGAGCCGGAATAGTAGGAACCGCCTTAAGCCTCCTCATTCGGGCCGAACTTAGCCAACCCGGGTCGCTTCTAGGTGATGACCAAATTTATAACGTTATCGTCACTGCCCACGCCTTTGTAATAATTTTCTTTATAGTAATGCCTATCCTTATTGGAGGATTTGGAAACTGACTTGTACCACTAATAATCGGAGCCCCAGACATAGCATTCCCACGAATAAATAACATAAGCTTCTGACTACTACCCCCATCATTCCTTCTACTCCTAGCTTCTTCTGGTGTTGAAGCTGGAGCCGGAACAGGATGAACCGTATACCCACCTCTTGCAGGGAACTTAGCCCACGCAGGAGCATCAGTAGACCTAACAATTTTCTCACTTCACCTAGCAGGTGTTTCATCAATTCTAGGGGCAATCAACTTTATTACTACAACCATCAACATGAAACCCCCAGCCATCTCTCAATACCAAACACCCCTGTTCGTCTGATCCGTGCTTGTAACCGCCGTATTGCTCCTTCTATCATTACCTGTTTTAGCCGCAGGAATTACAATGCTCCTAACAGACCGAAACCTTAATACCACATTCTTTGACCCGGCAGGAGGAGGAGACCCAATCCTTTATCAACACTTA
>EF609478|Tinca_tinca
CTATATCTTGTATTTGGTGCCTGAGCCGGGATAGTGGGGACCGCCCTAAGCCTCCTTATTCGTGCTGAACTAAGCCAGCCCGGATCACTTTTAGGCGACGACCAAATCTATAATGTTATTGTTACTGCCCATGCCTTCGTAATAATTTTCTTTATAGTAATACCAATCCTAATTGGCGGATTTGGGAACTGACTTGTCCCATTAATAATTGGAGCACCTGATATAGCATTCCCACGAATAAACAATATAAGTTTTTGACTCCTACCCCCATCATTTCTTCTTCTATTAGCCTCTTCTGGTGTTGAGGCTGGAGCCGGGACAGGGTGGACAGTTTACCCACCACTCGCAGGTAATCTTGCCCACGCAGGAGCCTCAGTAGACCTAACAATTTTCTCACTTCACCTAGCAGGTGTTTCATCAATTTTAGGTGCAATCAATTTTATCACCACAACTATTAACATGAAACCTCCAGCCATTTCACAATATCAAACACCCCTATTTGTTTGAGCCGTACTAGTAACAGCGGTACTTCTTCTTCTATCACTTCCGGTTCTAGCTGCTGGGATCACAATGCTTCTTACAGACCGTAATCTTAACACTACATTCTTCGACCCAGCAGGAGGAGGAGACCCAATTCTATATCAACACTTA
>EU030664|Labeo_bata
CTCTATTTAGTATTTGGTGCCTGAGCCGGAATGGTAGGAACCGCACTAAGCCTCCTCATTCGGGCCGAACTCAGTCAACCTGGATCACTTCTAGGTGACGACCAAATTTACAATGTTATTGTTACTGCCCACGCCTTTGTAATAATTTTCTTTATAGTAATGCCAATCCTCATTGGGGGATTTGGAAACTGACTCGTACCATTAATGATTGGAGCTCCAGACATAGCATTCCCACGAATAAATAACATAAGCTTCTGACTCCTACCCCCATCATTTCTATTATTACTAGCCTCTTCTGGCGTTGAAGCCGGAGCAGGGACCGGATGAACAGTCTATCCACCCCTGGCAGGCAACTTAGCCCACGCAGGAGCATCAGTAGACTTAACAATTTTCTCACTACACCTAGCAGGTGTATCATCAATTCTAGGGGCCATTAACTTCATTACTACAACTATTAACATGAAACCACCAGCTATTTCTCAATATCAAACACCCCTATTCGTTTGATCTGTACTAGTAACCGCCGTTCTACTCCTACTATCACTACCAGTTTTAGCCGCCGGTATTACAATACTTCTAACAGATCGAAACCTTAATACTACATTCTTTGACCCAGCAGGAGGAGGAGACCCAATTCTTTACCAGCACTTA
>EU030665|Labeo_bata
CTCTATTTAGTATTTGGTGCCTGAGCCGGAATGGTAGGAACCGCACTAAGCCTCCTCATTCGGGCCGAACTCAGTCAACCTGGATCACTTCTAGGTGACGACCAAATTTACAATGTTATTGTTACTGCCCACGCCTTTGTAATAATTTTCTTTATAGTAATGCCAATCCTCATTGGGGGATTTGGAAACTGACTCGTACCATTAATGATTGGAGCTCCAGACATAGCATTCCCACGAATAAATAACATAAGCTTCTGACTCCTACCCCCATCATTTCTATTATTACTAGCCTCTTCTGGCGTTGAAGCCGGAGCAGGGACCGGATGAACAGTCTATCCACCCCTGGCAGGCAACTTAGCCCACGCAGGAGCATCAGTAGACTTAACAATTTTCTCACTACACCTAGCAGGTGTATCATCAATTCTAGGGGCCATTAACTTCATTACTACAACTATTAACATGAAACCACCAGCTATTTCTCAATATCAAACACCCCTATTCGTTTGATCTGTACTAGTAACCGCCGTTCTACTCCTACTATCACTACCAGTTTTAGCCGCCGGTATTACAATACTTCTAACAGATCGAAACCTTAATACTACATTCTTTGACCCAGCAGGAGGAGGAGACCCAATTCTTTACCAGCACTTA
>EU030666|Labeo_bata
CTCTATTTAGTATTTGGTGCCTGAGCCGGAATGGTAGGAACCGCACTAAGCCTCCTCATTCGGGCCGAACTCAGTCAACCTGGATCACTTCTAGGTGACGACCAAATTTACAATGTTATTGTTACTGCCCACGCCTTTGTAATAATTTTCTTTATAGTAATGCCAATCCTCATTGGGGGATTTGGAAACTGACTCGTACCATTAATGATTGGAGCTCCAGACATAGCATTCCCACGAATAAATAACATAAGCTTCTGACTCCTACCCCCATCATTTCTATTATTACTAGCCTCTTCTGGCGTTGAAGCCGGAGCAGGGACCGGATGAACAGTCTATCCACCCCTGGCAGGCAACTTAGCCCACGCAGGAGCATCAGTAGACTTAACAATTTTCTCACTACACCTAGCAGGTGTATCATCAATTCTAGGGGCCATTAACTTCATTACTACAACTATTAACATGAAACCACCAGCTATTTCTCAATATCAAACACCCCTATTCGTTTGATCTGTACTAGTAACCGCCGTTCTACTCCTACTATCACTACCAGTTTTAGCCGCCGGTATTACAATACTTCTAACAGATCGAAACCTTAATACTACATTCTTTGACCCAGCAGGAGGAGGAGACCCAATTCTTTACCAGCACTTA
>EU030667|Labeo_bata
CTCTATTTAGTATTTGGTGCCTGAGCCGGAATGGTAGGAACCGCACTAAGCCTCCTCATTCGGGCCGAACTCAGTCAACCTGGATCACTTCTAGGTGACGACCAAATTTACAATGTTATTGTTACTGCCCACGCCTTTGTAATAATTTTCTTTATAGTAATGCCAATCCTCATTGGGGGATTTGGAAACTGACTCGTACCATTAATGATTGGAGCTCCAGACATAGCATTCCCACGAATAAATAACATAAGCTTCTGACTCCTACCCCCATCATTTCTATTATTACTAGCCTCTTCTGGCGTTGAAGCCGGAGCAGGGACCGGATGAACAGTCTATCCACCCCTGGCAGGCAACTTAGCCCACGCAGGAGCATCAGTAGACTTAACAATTTTCTCACTACACCTAGCAGGTGTATCATCAATTCTAGGGGCCATTAACTTCATTACTACAACTATAAACATGAAACCACCAGCTATTTCTCAATATCAAACACCCCTATTCGTTTGATCTGTACTAGTAACCGCCGTTCTACTCCTACTATCACTACCAGTTTTAGCCGCCGGTATTACAATACTTCTAACAGATCGAAACCTTAATACTACATTCTTTGACCCAGCAGGAGGAGGAGACCCAATTCTTTACCAGCACTTA
>EU030668|Labeo_rohita
CTTTATCTCGTATTTGGTGCCTGAGCCGGAATAGTAGGAACCGCCTTAAGCCTTCTTATCCGGGCTGAACTAAGCCAACCCGGATCGCTTCTAGGTGATGACCAAATTTATAATGTTATTGTAACTGCCCACGCCTTCGTAATAATTTTCTTTATAGTAATGCCCATCCTCATTGGAGGATTTGGGAACTGACTCGTGCCACTAATGATTGGAGCCCCAGACATGGCATTCCCCCGTATAAACAACATAAGCTTCTGACTCCTACCCCCATCATTCCTATTACTATTAGCCTCTTCCGGTGTAGAAGCTGGAGCTGGGACAGGATGGACAGTATACCCACCTCTTGCAGGCAACTTAGCCCACGCAGGAGCATCAGTAGACCTAACAATTTTCTCACTTCACTTAGCAGGAGTTTCATCAATTCTAGGGGCTATTAATTTTATTACTACAACTATTAATATGAAACCTCCAGCCATCTCACAATATCAAACACCCTTATTCGTCTGATCTGTCCTAGTAACCGCCGTACTACTTCTCCTCTCACTACCAGTACTGGCCGCTGGAATCACAATGCTTTTAACAGATCGAAATCTGAATACTACATTCTTCGACCCGGCAGGAGGAGGGGACCCAATCCTTTGTCAACACCTA
>EU030669|Labeo_rohita
CTTTATCTTGTATTTGGTGCCTGAGCCGGAATAGTAGGAACCGCCTTAAGCCTTCTTATCCGGGCTGAACTAAGCCAACCCGGATCGCTTCTAGGTGATGACCAAATTTATAATGTTATTGTAACTGCCCACGCCTTCGTAATAATTTTCTTTATAGTAATGCCCATCCTCATTGGAGGATTTGGGAACTGACTCGTGCCACTAATGATTGGAGCCCCAGACATGGCATTCCCCCGTATAAACAACATAAGCTTCTGACTCCTACCCCCATCATTCCTATTACTATTAGCCTCTTCCGGTGTAGAAGCTGGAGCTGGGACAGGATGGACAGTATACCCACCTCTTGCAGGCAACTTAGCCCACGCAGGAGCATCAGTAGACCTAACAATTTTCTCACTTCACTTAGCAGGAGTTTCATCAATTCTAGGGGCTATTAATTTTATTACTACAACTATTAATATGAAACCTCCAGCCATCTCACAATATCAAACACCCTTATTCGTCTGATCTGTCCTAGTAACCGCCGTACTACTTCTCCTCTCACTACCAGTACTGGCCGCTGGAATCACAATGCTTTTAACAGATCGAAATCTGAATACTACATTCTTCGACCCGGCAGGAGGAGGGGACCCAATCCTTTATCAACACCTA
>EU030670|Labeo_rohita
CTTTATCTCGTATTTGGTGCCTGAGCCGGAATAGTAGGAACCGCCTTAAGCCTTCTTATCCGGGCTGAACTAAGCCAACCCGGATCGCTTCTAGGTGATGACCAAATTTATAATGTTATTGTAACTGCCCACGCCTTCGTAATAATTTTCTTTATAGTAATGCCCATCCTCATTGGAGGATTTGGGAACTGACTCGTGCCACTAATGATTGGAGCCCCAGACATGGCATTCCCCCGTATAAACAACATAAGCTTCTGACTCCTACCCCCATCATTCCTATTACTATTAGCCTCTTCCGGTGTAGAAGCTGGAGCTGGGACAGGATGGACAGTATACCCACCTCTTGCAGGCAACTTAGCCCACGCAGGAGCATCAGTAGACCTAACAATTTTCTCACTTCACTTAGCAGGAGTTTCATCAATTCTAGGGGCTATTAATTTTATTACTACAACTATTAATATGAAACCTCCAGCCATCTCACAATATCAAACACCCTTATTCGTCTGATCTGTCCTAGTAACCGCCGTACTACTTCTCCTCTCACTACCAGTACTGGCCGCTGGAATCACAATGCTTTTAACAGATCGAAATCTGAATACTACATTCTTCGACCCGGCAGGAGGAGGGGACCCAATCCTTTATCAACACCTA
>EU030671|Labeo_rohita
CTTTATCTTGTATTTGGTGCCTGAGCCGGAATAGTAGGAACCGCCTTAAGCCTTCTTATCCGGGCTGAACTAAGCCAACCCGGATCGCTTCTAGGTGATGACCAAATTTATAATGTTATTGTAACTGCCCACGCCTTCGTAATAATTTTCTTTATAGTAATGCCCATCCTCATTGGAGGATTTGGGAACTGACTCGTGCCACTAATGATTGGAGCCCCAGACATGGCATTCCCCCGTATAAACAACATAAGCTTCTGACTCCTACCCCCATCATTCCTATTACTATTAGCCTCTTCCGGTGTAGAAGCTGGAGCTGGGACAGGATGGACAGTATACCCACCTCTTGCAGGCAACTTAGCCCACGCAGGAGCATCAGTAGACCTAACAATTTTCTCACTTCACTTAGCAGGAGTTTCATCAATTCTAGGGGCTATTAATTTTATTACTACAACTATTAATATGAAACCTCCAGCCATCTCACAATATCAAACACCCTTATTCGTCTGATCTGTCCTAGTAACCGCCGTACTACTTCTCCTCTCACTACCAGTACTGGCCGCTGGAATCACAATGCTTTTAACAGATCGAAATCTGAATACTACATTCTTCGACCCGGCAGGAGGAGGGGACCCAATCCTTTATCAACACCTA
>EU030672|Labeo_rohita
CTTTATCTCGTATTTGGTGCCTGAGCCGGAATAGTAGGAACCGCCTTAAGCCTTCTTATCCGGGCTGAACTAAGCCAACCCGGATCGCTTCTAGGTGATGACCAAATTTATAATGTTATTGTAACTGCCCACGCCTTCGTAATAATTTTCTTTATAGTAATGCCCATCCTCATTGGAGGATTTGGGAACTGACTCGTGCCACTAATGATTGGAGCCCCAGACATGGCATTCCCCCGTATAAACAACATAAGCTTCTGACTCCTACCCCCATCATTCCTATTACTATTAGCCTCTTCCGGTGTAGAAGCTGGAGCTGGGACAGGATGGACAGTATACCCACCTCTTGCAGGCAACTTAGCCCACGCAGGAGCATCAGTAGACCTAACAATTTTCTCACTTCACTTAGCAGGAGTTTCATCAATTCTAGGGGCTATTAATTTTATTACTACAACTATTAATATGAAACCTCCAGCCATCTCACAATATCAAACACCCTTATTCGTCTGATCTGTCCTAGTAACCGCCGTACTACTTCTCCTCTCACTACCAGTACTGGCCGCTGGAATCACAATGCTTTTAACAGATCGAAATCTGAATACTACATTCTTCGACCCGGCAGGAGGAGGGGACCCAATCCTTTATCAACACCTA
>EU266381|Carassius_auratus
CTTTATCTAGTATTTGGTGCCTGAGCCGGAATAGTAGGAACCGCTTTAAGCCTCCTCATCCGAGCTGAACTTAGTCAACCCGGATCACTTCTAGGTGATGACCAAATTTACAATGTAATTGTTACCGCCCACGCCTTCGTAATAATTTTCTTTATAGTAATGCCTATCCTCATTGGAGGATTCGGAAACTGACTTGTACCCCTGATAATCGGAGCCCCAGACATGGCATTCCCACGAATAAATAATATAAGCTTCTGACTTCTTCCCCCATCATTCCTGTTACTACTAGCTTCCTCTGGTGTTGAAGCCGGAGCTGGCACCGGATGGACAGTATACCCCCCTCTTGCAGGAAACCTAGCCCACGCAGGAGCATCAGTAGACCTAACAATTTTCTCACTACATTTAGCAGGTGTTTCATCAATCCTGGGGGCAATCAACTTCATTACTACAACCATTAACATAAAACCTCCAGCCATTTCCCAATACCAAACACCCCTATTTGTTTGATCCGTACTTGTAACCGCCGTCCTCCTTCTCCTATCACTACCTGTTCTAGCTGCCGGTATTACAATGCTTTTAACAGATCGAAATCTTAACACCACATTCTTTGACCCCGCAGGCGGGGGAGACCCAATTCTCTATCAACACTTA
>EU287909|Puntius_tetrazona
CTCTATCTTGTATTTGGTGCCTGGGCTGGGATAGTCGGGACCGCCTTAAGCCTTCTTATCCGGGCTGAATTAAGCCAACCCGGAGCGCTTTTAGGTGATGATCAAATTTATAATGTTATCGTTACTGCTCACGCTTTCGTAATAATCTTCTTTATAGTCATACCAATCCTCATTGGAGGCTTTGGAAATTGACTTGTGCCATTAATAATTGGGGCCCCAGATATAGCATTTCCCCGAATAAACAACATGAGCTTCTGACTTCTACCCCCATCATTCCTTCTATTATTAGCCTCTTCTGGAGTAGAGGCTGGTGCAGGAACAGGATGAACAGTGTACCCACCACTTGCAGGAAACCTAGCCCATGCCGGAGCATCAGTAGACTTAACGATCTTCTCGCTTCATTTAGCGGGGGTCTCATCAATTCTTGGTGCAATTAATTTTATCACCACAACAATTAATATAAAACCCCCGGCCCTATCTCAATACCAAACACCCCTATTTGTGTGATCTGTCCTTGTAACTGCCGTCCTTCTTCTTCTTTCACTACCTGTTTTAGCCGCCGGAATTACAATACTTTTAACAGACCGAAATTTAAACACCACATTCTTCGACCCAGCCGGTGGAGGTGACCCAATCTTATATCAACACTTA
>EU391390|Ctenopharyngodon_idella
CTCTATCTTGTATTTGGTGCCTGAGCCGGAATAGTGGGAACCGCTCTAAGCCTTCTCATTCGAGCCGAACTAAGCCAACCCGGATCACTTCTGGGCGATGATCAAATTTATAATGTTATTGTCACTGCCCATGCCTTCGTAATAATTTTCTTTATAGTAATACCAATTCTTATTGGAGGGTTTGGAAATTGACTCGTACCATTAATAATTGGAGCACCCGACATAGCATTCCCACGAATAAACAACAAGAGTTTCTGACTTCTACCCCCCTCTTTCCTCCTACTATTAGCCTCTTCTGGTGTTGAGGCCGGAGCTGGAACAGGGTGAACAGTTTACCCACCACTCGCAGGCAATCTTGCCCATGCAGGAGCATCCGTAGACCTAACAATTTTCTCACTCCACCTGGCAGGTGTGTCATCAATTTTAGGGGCAATTAATTTTATTACTACAACCATTAACATGAAACCACCAGCCATCTCCCAATACCAAACACCTCTCTTCGTTTGAGCTGTACTTGTAACAGCTGTACTCCTTCTTCTATCTCTACCAGTTCTAGCCGCCGGAATTACAATACTCCTAACAGACCGTAATCTTAACACTACATTCTTTGACCCGGCGGGAGGAGGAGACCCAATTCTTTATCAACACTTA
>EU392227|Leuciscus_waleckii
CTTTATCTTGTATTTGGTGCCTGAGCCGGAATAGTGGGGACTGCCCTAAGCCTCCTTATTCGGGCCGAACTAAGCCAACCCGGGTCACTTTTAGGCGATGACCAAATTTATAACGTTATTGTTACCGCCCACGCCTTCGTAATAATTTTCTTTATAGTAATGCCAATTCTTATTGGAGGGTTCGGAAACTGACTTGTCCCACTAATGATTGGTGCACCTGATATGGCATTCCCACGAATAAATAATATAAGCTTCTGACTTCTACCCCCATCCTTCCTACTGCTATTAGCTTCTTCTGGCGTTGAAGCCGGAGCCGGAACAGGATGAACAGTGTATCCCCCACTCGCAGGCAATCTCGCCCACGCAGGAGCATCAGTAGACTTAACAATCTTCTCACTTCACCTAGCAGGTGTATCATCAATTTTAGGTGCGGTCAACTTCATCACCACAATTATCAACATGAAACCCCCAGCCATCTCCCAATACCAAACACCGCTATTTGTATGAGCCGTGTTGGTAACAGCCGTCCTTCTCCTCCTGTCTCTACCAGTCTTGGCCGCCGGAATTACAATACTTCTTACAGATCGTAATCTTAACACTACATTCTTTGACCCAGCAGGGGGAGGTGACCCAATCTTATATCAACACCTA
>EU417757|Labeo_calbasu
CTTTATCTCGTATTTGGTGCCTGAGCCGGAATAGTAGGAACCGCCTTAAGCCTTCTCATTCGGGCTGAACTAAGCCAACCCGGATCGCTTCTAGGTGACGACCAAATTTATAATGTTATTGTAACTGCTCATGCCTTCGTAATAATTTTCTTTATAGTAATGCCCATCCTCATTGGAGGATTTGGAAACTGACTCGTACCATTAATGATCGGAGCCCCAGACATGGCATTCCCCCGTATAAATAACATAAGCTTCTGACTCCTACCCCCATCATTCCTACTACTATTAGCCTCTTCTGGTGTTGAGGCTGGAGCTGGAACAGGATGAACAGTATACCCACCCCTTGCAGGTAACTTAGCCCACGCAGGAGCATCAGTAGACCTAACAATTTTCTCACTCCACTTAGCAGGAGTTTCATCAATCCTAGGAGCCATTAACTTCATTACTACAACCATTAATATGAAACCTCCAGCCATCTCACAATATCAAACACCTCTATTCGTCTGGTCCGTACTTGTAACTGCCGTACTACTTCTCCTATCATTACCAGTATTGGCCGCTGGCATCACAATGCTTTTAACAGATCGAAATCTTAATACCACATTCTTCGACCCGGCAGGAGGAGGAGACCCAATCCTTTACCAACACCTA
>EU417758|Labeo_calbasu
CTTTATCTCGTATTTGGTGCCTGAGCCGGAATAGTAGGAACCGCCTTAAGCCTTCTCATTCGGGCTGAACTAAGCCAACCCGGATCGCTTCTAGGTGACGACCAAATTTATAATGTTATTGTAACTGCTCATGCCTTCGTAATAATTTTCTTTATAGTAATGCCCATCCTCATTGGAGGATTTGGAAACTGACTCGTACCATTAATGATCGGAGCCCCAGACATGGCATTCCCCCGTATAAATAACATAAGCTTCTGACTCCTACCCCCATCATTCCTACTACTATTAGCCTCTTCTGGTGTTGAGGCTGGAGCTGGAACAGGATGAACAGTATACCCACCCCTTGCAGGTAACTTAGCCCACGCAGGAGCATCAGTAGACCTAACAATTTTCTCACTCCACTTAGCAGGAGTTTCATCAATCCTAGGAGCCATTAACTTCATTACTACAACCATTAATATGAAACCTCCAGCCATCTCACAATATCAAACACCTCTATTCGTCTGGTCCGTACTTGTAACTGCCGTACTACTTCTCCTATCATTACCAGTATTGGCCGCTGGCATCACAATGCTTTTAACAGATCGAAATCTTAATACCACATTCTTCGACCCGGCAGGAGGAGGAGACCCAATCCTTTACCAACACCTA
>EU417759|Labeo_calbasu
CTTTATCTCGTATTTGGTGCCTGAGCCGGAATAGTAGGAACCGCCTTAAGCCTTCTCATTCGGGCTGAACTAAGCCAACCCGGATCGCTTCTAGGTGACGACCAAATTTATAATGTTATTGTAACTGCTCATGCCTTCGTAATAATTTTCTTTATAGTAATGCCCATCCTCATTGGAGGATTTGGAAACTGACTCGTACCATTAATGATCGGAGCCCCAGACATGGCATTCCCCCGTATAAATAACATAAGCTTCTGACTCCTACCCCCATCATTCCTACTACTATTAGCCTCTTCTGGTGTTGAGGCTGGAGCTGGAACAGGATGAACAGTATATCCACCCCTTGCAGGTAACTTAGCCCACGCAGGAGCATCAGTAGACCTAACAATTTTCTCACTCCACTTAGCAGGAGTTTCATCAATCCTAGGAGCCATTAACTTCATTACTACAACCATTAATATGAAACCTCCAGCCATCTCACAATATCAAACACCTCTATTCGTCTGGTCCGTACTTGTAACTGCCGTACTACTTCTCCTATCATTACCAGTATTGGCCGCTGGCATCACAATGCTTTTAACAGATCGAAATCTTAATACCACATTCTTCGACCCGGCAGGAGGAGGAGACCCAATCCTTTACCAACACCTA
>EU417760|Labeo_calbasu
CTTTATCTCGTATTTGGTGCCTGAGCCGGAATAGTAGGAACCGCCTTAAGCCTTCTCATTCGGGCTGAACTAAGCCAACCCGGATCGCTTCTAGGTGACGACCAAATTTATAATGTTATTGTAACTGCTCATGCCTTCGTAATAATTTTCTTTATAGTAATGCCCATCCTCATTGGAGGATTTGGAAACTGACTCGTACCATTAATGATCGGAGCCCCAGACATGGCATTCCCCCGTATAAATAACATAAGCTTCTGACTCCTACCCCCATCATTCCTACTACTATTAGCCTCTTCTGGTGTTGAGGCTGGAGCTGGAACAGGATGAACAGTATACCCACCCCTTGCAGGTAACTTAGCCCACGCAGGAGCATCAGTAGACCTAACAATTTTCTCACTCCACTTAGCAGGAGTTTCATCAATCCTAGGAGCCATTAACTTCATTACTACAACCATTAATATGAAACCTCCAGCCATCTCACAATATCAAACACCTCTATTCGTCTGGTCCGTACTTGTAACTGCCGTACTACTTCTCCTATCATTACCAGTATTGGCCGCTGGCATCACAATGCTTTTAACAGATCGAAATCTTAATACCACATTCTTCGACCCGGCAGGAGGAGGAGACCCAATCCTTTACCAACACCTA
>EU417761|Labeo_calbasu
CTTTATCTCGTATTTGGTGCCTGAGCCGGAATAGTAGGAACCGCCTTAAGCCTTCTCATTCGGGCTGAACTAAGCCAACCCGGATCGCTTCTAGGTGACGACCAAATTTATAATGTTATTGTAACTGCTCATGCCTTCGTAATAATTTTCTTTATAGTAATGCCCATCCTCATTGGAGGATTTGGAAACTGACTCGTACCATTAATGATCGGAGCCCCAGACATGGCATTCCCCCGTATAAATAACATAAGCTTCTGACTCCTACCCCCATCATTCCTACTACTATTAGCCTCTTCTGGTGTTGAGGCTGGAGCTGGAACAGGATGAACAGTATACCCACCCCTTGCAGGTAACTTAGCCCACGCAGGAGCATCAGTAGACCTAACAATTTTCTCACTCCACTTAGCAGGAGTTTCATCAATCCTAGGAGCCATTAACTTCATTACTACAACCATTAATATGAAACCTCCAGCCATCTCACAATATCAAACACCTCTATTCGTCTGGTCCGTACTTGTAACTGCCGTACTACTTCTCCTATCATTACCAGTATTGGCCGCTGGCATCACAATGCTTTTAACAGATCGAAATCTTAATACCACATTCTTCGACCCGGCAGGAGGAGGAGACCCAATCCTTTACCAACACCTA
>EU417771|Cyprinus_carpio
CTTTATCTTGTATTTGGTGCCTGAGCCGGAATAGTAGGAACCGCCTTAAGCCTCCTCATTCGGGCCGAACTTAGCCAACCCGGGTCGCTTCTAGGTGATGACCAAATTTATAACGTTATCGTCACTGCCCACGCCTTTGTAATAATTTTCTTTATAGTAATGCCTATCCTTATTGGAGGATTTGGAAACTGACTTGTACCACTAATAATCGGAGCCCCAGACATAGCATTCCCACGAATAAATAACATAAGCTTCTGACTACTGCCCCCATCATTCCTTCTACTCCTAGCTTCTTCTGGTGTTGAAGCTGGAGCTGGAACAGGATGAACCGTATACCCACCTCTTGCAGGGAACTTAGCCCACGCAGGAGCATCAGTAGACCTAACAATTTTCTCACTTCACCTAGCAGGTGTTTCATCAATTCTAGGGGCAATCAACTTTATTACTACAACCATCAACATGAAACCCCCAGCCATCTCCCAATACCAAACACCCCTGTTCGTCTGATCCGTGCTTGTAACCGCCGTATTGCTCCTTCTATCATTACCTGTTTTAGCCGCAGGAATTACAATGCTCCTAACAGACCGAAACCTTAATACCACATTCTTTGACCCGGCAGGAGGAGGAGACCCAATCCTTTATCAACACTTA
>EU417772|Cyprinus_carpio
CTTTATCTTGTATTTGGTGCCTGAGCCGGAATAGTAGGAACCGCCTTAAGCCTCCTCATTCGGGCCGAACTTAGCCAACCCGGGTCGCTTCTAGGTGATGACCAAATTTATAACGTTATCGTCACTGCCCACGCCTTTGTAATAATTTTCTTTATAGTAATGCCTATCCTTATTGGAGGATTTGGAAACTGACTTGTACCACTAATAATCGGAGCCCCAGACATAGCATTCCCACGAATAAATAACATAAGCTTCTGACTACTGCCCCCATCATTCCTTCTACTCCTAGCTTCTTCTGGTGTTGAAGCTGGAGCTGGAACAGGATGAACCGTATACCCACCTCTTGCAGGGAACTTAGCCCACGCAGGAGCATCAGTAGACCTAACAATTTTCTCACTTCACCTAGCAGGTGTTTCATCAATTCTAGGGGCAATCAACTTTATTACTACAACCATCAACATGAAACCCCCAGCCATCTCCCAATACCAAACACCCCTGTTCGTCTGATCCGTGCTTGTAACCGCCGTATTGCTCCTTCTATCATTACCTGTTTTAGCCGCAGGAATTACAATGCTCCTAACAGACCGAAACCTTAATACCACATTCTTTGACCCGGCAGGAGGAGGAGACCCAATCCTTTATCAACACTTA
>EU417773|Cyprinus_carpio
CTTTATCTTGTATTTGGTGCCTGAGCCGGAATAGTAGGAACCGCCTTAAGCCTCCTCATTCGGGCCGAACTTAGCCAACCCGGGTCGCTTCTAGGTGATGACCAAATTTATAACGTTATCGTCACTGCCCACGCCTTTGTAATAATTTTCTTTATAGTAATGCCTATCCTTATTGGAGGATTTGGAAACTGACTTGTACCACTAATAATCGGAGCCCCAGACATAGCATTCCCACGAATAAATAACATAAGCTTCTGACTACTGCCCCCATCATTCCTTCTACTCCTAGCTTCTTCTGGTGTTGAAGCTGGAGCTGGAACAGGATGAACCGTATACCCACCTCTTGCAGGGAACTTAGCCCACGCAGGAGCATCAGTAGACCTAACAATTTTCTCACTTCACCTAGCAGGTGTTTCATCAATTCTAGGGGCAATCAACTTTATTACTACAACCATCAACATGAAACCCCCAGCCATCTCCCAATACCAAACACCCCTGTTCGTCTGATCCGTGCTTGTAACCGCCGTATTGCTCCTTCTATCATTACCTGTTTTAGCCGCAGGAATTACAATGCTCCTAACAGACCGAAACCTTAATACCACATTCTTTGACCCGGCAGGAGGAGGAGACCCAATCCTTTATCAACACTTA
>EU417774|Cyprinus_carpio
CTTTATCTTGTATTTGGTGCCTGAGCCGGAATAGTAGGAACCGCCTTAAGCCTCCTCATTCGGGCCGAACTTAGCCAACCCGGGTCGCTTCTAGGTGATGACCAAATTTATAACGTTATCGTCACTGCCCACGCCTTTGTAATAATTTTCTTTATAGTAATGCCTATCCTTATTGGAGGATTTGGAAACTGACTTGTACCACTAATAATCGGAGCCCCAGACATAGCATTCCCACGAATAAATAACATAAGCTTCTGACTACTGCCCCCATCATTCCTTCTACTCCTAGCTTCTTCTGGTGTTGAAGCTGGAGCTGGAACAGGATGAACCGTATACCCACCTCTTGCAGGGAACTTAGCCCACGCAGGAGCATCAGTAGACCTAACAATTTTCTCACTTCACCTAGCAGGTGTTTCATCAATTCTAGGGGCAATCAACTTTATTACTACAACCATCAACATGAAACCCCCAGCCATCTCCCAATACCAAACACCCCTGTTCGTCTGATCCGTGCTTGTAACCGCCGTATTGCTCCTTCTATCATTACCTGTTTTAGCCGCAGGAATTACAATGCTCCTAACAGACCGAAACCTTAATACCACATTCTTTGACCCGGCAGGAGGAGGAGACCCAATCCTTTATCAACACTTA
>EU417775|Cyprinus_carpio
CTTTATCTTGTATTTGGTGCCTGAGCCGGAATAGTAGGAACCGCCTTAAGCCTCCTCATTCGGGCCGAACTTAGCCAACCCGGGTCGCTTCTAGGTGATGACCAAATTTATAACGTTATCGTCACTGCCCACGCCTTTGTAATAATTTTCTTTATAGTAATGCCTATCCTTATTGGAGGATTTGGAAACTGACTTGTACCACTAATAATCGGAGCCCCAGACATAGCATTCCCACGAATAAATAACATAAGCTTCTGACTACTGCCCCCATCATTCCTTCTACTCCTAGCTTCTTCTGGTGTTGAAGCTGGAGCTGGAACAGGATGAACCGTATACCCACCTCTTGCAGGGAACTTAGCCCACGCAGGAGCATCAGTAGACCTAACAATTTTCTCACTTCACCTAGCAGGTGTTTCATCAATTCTAGGGGCAATCAACTTTATTACTACAACCATCAACATGAAACCCCCAGCCATCTCCCAATACCAAACACCCCTGTTCGTCTGATCCGTGCTTGTAACCGCCGTATTGCTCCTTCTATCATTACCTGTTTTAGCCGCAGGAATTACAATGCTCCTAACAGACCGAAACCTTAATACCACATTCTTTGACCCGGCAGGAGGAGGAGACCCAATCCTTTATCAACACTTA
>EU417779|Osteobrama_cotio
CTTTATCTTGTATTCGGTGCCTGAGCAGGAATAGTAGGAACCGCCCTAAGCCTCCTTATTCGTGCTGAATTAAGCCAACCTGGATCACTCTTAGGGGACGACCAAATTTTTAATGTTATTGTTACCGCCCACGCCTTCGTAATAATTTTCTTTATAGTTATGCCTATGCTTATTGGGGGATTCGGAAACTGACTTGTACCACTAATAATCGGAGCCCCTGATATAGCATTCCCCCGAATGAATAATATAAGCTTCTGACTACTACCCCCATCGTTTCTACTATTATTAGCCTCTTCCGGGGTTGAAGCCGGAGCGGGGACAGGGTGAACAGTATATCCACCCCTCGCAGGAAATCTAGCCCACGCCGGAGCATCAGTAGACTTAACAATCTTTTCACTTCATCTAGCAGGTGTTTCATCAATTCTAGGGGCAATTAATTTTATTACCACAATTATTAACATAAAACCACCAGCCACCACCCAATACCAAACACCCCTATTTGTCTGATCCGTACTTGTAACTGCCGTATTACTTCTACTATCACTACCAGTGCTAGCTGCCGGAATTACAATACTTCTAACAGACCGAAACCTCAACACCACATTCTTTGACCCAGCAGGAGGAGGAGACCCAATCCTTTACCAACACCTA
>EU417780|Osteobrama_cotio
CTTTATCTTGTATTCGGTGCCTGAGCCGGAATAGTAGGAACCGCCCTAAGCCTCCTTATTCGTGCTGAATTAAGCCAACCTGGATCACTCTTAGGGGACGACCAAATTTTTAATGTTATTGTTACCGCCCATGCCTTCGTAATAATTTTCTTTATAGTTATGCCTATGCTTATTGGGGGATTCGGAAACTGACTTGTACCACTAATAATCGGAGCCCCTGACATAGCGTTCCCCCGAATGAACAATATAAGCTTCTGACTACTGCCCCCATCATTCCTACTGCTATTAGCCTCTTCTGGGGTTGAAGCCGGAGCGGGGACAGGATGAACAGTATACCCACCCCTCGCAGGAAATCTAGCCCACGCCGGAGCATCAGTAGACTTAACAATCTTTTCACTTCACCTGGCGGGTGTTTCATCAATTCTTGGAGCAATTAATTTTATTACCACAATTATCAATATAAAACCACCAGCCACCACTCAATACCAAACACCCCTATTTGTCTGATCAGTACTAGTAACCGCCGTACTACTCCTTCTATCACTACCAGTATTAGCTGCTGGGATTACAATACTTTTAACAGACCGAAACCTCAACACCACGTTCTTTGATCCGGCAGGAGGGGGGGACCCAATCCTCTACCAACACCTA
>EU417797|Barilius_barna
CTTTATTTCGTATTTGGTGCTTGAGCCGGAATAGTAGGAACCGCCCTTAGTCTTCTTATTCGGGCTGAGCTAAGCCAACCTGGGTCGCTTCTTGGGGACGACCAAATCTATAATGTTATTGTTACTGCCCATGCTTTCGTAATAATTTTCTTTATAGTAATACCAATTCTTATTGGGGGGTTCGGAAACTGACTGGTACCCCTAATGATTGGAGCTCCCGATATAGCGTTCCCCCGAATGAACAATATAAGCTTTTGACTCCTGCCCCCATCGTTCCTCTTGCTTCTAGCCTCATCTGGCGTGGAGGCCGGAGCCGGAACGGGGTGAACAGTTTACCCCCCACTGGCTGGAAACCTGGCCCATGCGGGAGCATCTGTAGACTTAACAATTTTCTCCCTTCACTTAGCGGGTGTATCATCCATCCTGGGAGCAATTAATTTTATTACTACAACCATCAACATAAAACCCCCAGCTATTTCTCAATATCAAACACCCTTATTCGTCTGAGCTGTTTTGGTTACAGCCGTACTTCTCCTTCTTTCCCTGCCTGTCCTAGCTGCTGGAATCACAATACTTCTTACAGACCGAAACCTCAATACCTCATTTTTTGATCCTGCGGGAGGTGGGGACCCCATCCTTTACCAACACTTG
>EU417798|Barilius_barna
CTTTATTTCGTATTTGGTGCTTGAGCCGGAATAGTAGGAACCGCCCTTAGTCTTCTTATTCGGGCTGAGCTAAGCCAACCTGGGTCGCTTCTTGGGGACGACCAAATCTATAATGTTATTGTTACTGCCCATGCTTTCGTAATAATTTTCTTTATAGTAATACCAATTCTTATTGGGGGGTTCGGAAACTGACTGGTACCCCTAATGATTGGAGCTCCCGATATAGCGTTCCCCCGAATGAACAATATAAGCTTTTGACTCCTGCCCCCATCGTTCCTCTTGCTTCTAGCCTCATCTGGCGTGGAGGCCGGAGCCGGAACGGGGTGAACAGTTTACCCCCCACTGGCTGGAAACCTGGCCCATGCGGGAGCATCTGTAGACTTAACAATTTTCTCCCTTCACTTAGCGGGTGTATCATCCATCCTGGGAGCAATTAATTTTATTACTACAACCATCAACATAAAACCCCCAGCTATTTCTCAATATCAAACACCCTTATTCGTCTGAGCTGTTTTGGTTACAGCCGTACTTCTCCTTCTTTCCCTGCCTGTCCTAGCTGCTGGAATCACAATACTTCTTACAGACCGAAACCTCAATACCTCATTTTTTGATCCTGCGGGAGGTGGGGACCCCATCCTTTACCAACACTTG
>EU417799|Barilius_barna
CTTTATTTTGTATTTGGTGCTTGAGCCGGAATAGTAGGAACCGCCCTTAGTCTTCTTATTCGGGCTGAGCTAAGCCAACCTGGGTCGCTTCTTGGGGACGACCAAATCTATAATGTTATTGTTACTGCCCATGCTTTCGTAATAATTTTCTTTATAGTAATACCAATTCTTATTGGGGGGTTCGGAAACTGACTGGTACCCCTAATGATTGGAGCTCCCGATATAGCGTTCCCCCGAATGAACAATATAAGCTTTTGACTCCTGCCCCCATCGTTCCTCTTGCTTCTAGCCTCATCTGGCGTGGAGGCCGGAGCCGGAACGGGGTGAACAGTTTACCCCCCACTGGCTGGAAACCTGGCCCATGCGGGAGCATCTGTAGACTTAACAATTTTCTCCCTTCACTTAGCGGGTGTATCATCCATCCTGGGAGCAATTAATTTTATTACTACAACCATCAACATAAAACCCCCAGCTATTTCTCAATATCAAACACCCTTATTCGTCTGAGCTGTTTTGGTTACAGCCGTACTTCTCCTTCTTTCCCTGCCTGTCCTAGCTGCTGGAATCACAATACTTCTTACAGACCGAAACCTCAATACCTCATTTTTTGATCCTGCGGGAGGTGGGGACCCCATCCTTTACCAACACTTG
>EU417800|Labeo_gonius
CTTTATCTCGTATTTGGTGCCTGAGCCGGAATAGTAGGAACCGCCTTAAGCCTTCTTATTCGGGCTGAACTAAGCCAACCCGGATCGCTTCTAGGTGACGACCAAATTTATAATGTTATCGTAACTGCTCACGCCTTCGTAATAATTTTCTTTATAGTAATGCCAATCCTCATTGGAGGATTTGGGAACTGACTCGTACCACTAATGATCGGAGCCCCAGACATGGCATTCCCTCGTATAAATAATATAAGCTTCTGACTCCTACCTCCATCATTCCTACTACTATTAGCCTCTTCTGGTGTCGAAGCTGGAGCTGGGACAGGATGAACAGTATACCCACCTCTTGCGGGTAACTTAGCCCACGCAGGAGCATCAGTAGACCTAACAATTTTCTCATTACACTTAGCAGGAGTTTCATCAATCCTAGGGGCTATTAACTTCATTACTACAACTATTAATATGAAACCTCCAGCCATCTCACAATATCAAACACCCCTATTCGTTTGATCCGTACTTGTAACCGCCGTACTACTTCTCCTATCACTACCAGTACTGGCTGCTGGCATCACAATGCTTTTAACAGACCGAAATCTTAATACTACGTTCTTCGACCCGGCAGGAGGAGGAGACCCAATCCTTTACCAACACTTA
>EU417801|Labeo_gonius
CTTTATCTCGTATTTGGTGCCTGAGCCGGAATAGTAGGAACCGCCTTAAGCCTTCTTATTCGGGCTGAACTAAGCCAACCCGGATCGCTTCTAGGTGACGACCAAATTTATAATGTTATCGTAACTGCTCACGCCTTCGTAATAATTTTCTTTATAGTAATGCCAATCCTCATTGGAGGATTTGGGAACTGACTCGTACCACTAATGATCGGAGCCCCAGACATGGCATTCCCTCGTATAAATAATATAAGCTTCTGACTCCTACCTCCATCATTCCTACTACTATTAGCCTCTTCTGGTGTCGAAGCTGGAGCTGGGACAGGATGAACAGTATACCCACCTCTTGCGGGTAACTTAGCCCACGCAGGAGCATCAGTAGACCTAACAATTTTCTCATTACACTTAGCAGGAGTTTCATCAATCCTAGGGGCTATTAACTTCATTACTACAACTATTAATATGAAACCTCCAGCCATCTCACAATATCAAACACCCCTATTCGTTTGATCCGTACTTGTAACCGCCGTACTACTTCTCCTATCACTACCAGTACTGGCTGCTGGCATCACAATGCTTTTAACAGACCGAAATCTTAATACTACGTTCTTCGACCCGGCAGGAGGAGGAGACCCAATCCTTTACCAACACTTA
>EU417802|Labeo_gonius
CTTTATCTCGTATTTGGTGCCTGAGCCGGAATAGTAGGAACCGCCTTAAGCCTTCTTATTCGGGCTGAACTAAGCCAACCCGGATCGCTTCTAGGTGACGACCAAATTTATAATGTTATCGTAACTGCTCACGCCTTCGTAATAATTTTCTTTATAGTAATGCCAATCCTCATTGGAGGATTTGGGAACTGACTCGTACCACTAATGATCGGAGCCCCAGACATGGCATTCCCTCGTATAAATAATATAAGCTTCTGACTCCTACCTCCATCATTCCTACTACTATTAGCCTCTTCTGGTGTCGAAGCTGGAGCTGGGACAGGATGAACAGTATACCCACCTCTTGCGGGTAACTTAGCCCACGCAGGAGCATCAGTAGACCTAACAATTTTCTCATTACACTTAGCAGGAGTTTCATCAATCCTAGGGGCTATTAACTTCATTACTACAACTATTAATATGAAACCTCCAGCCATCTCACAATATCAAACACCCCTATTCGTTTGATCCGTACTTGTAACCGCCGTACTACTTCTCCTATCACTACCAGTACTGGCTGCTGGCATCACAATGCTTTTAACAGACCGAAATCTTAATACTACGTTCTTCGACCCGGCAGGAGGAGGAGACCCAATCCTTTACCAACACTTA
>EU417803|Puntius_sarana
CTATATCTCGTATTTGGTGCCTGAGCCGGAATAGTGGGAACCGCCTTAAGCCTTCTTATCCGAGCTGAACTAAGCCAACCCGGATCGCTATTAGGTGATGACCAAATTTATAACGTTATTGTTACTGCCCACGCCTTCGTGATAATTTTCTTTATAGTAATACCAATCCTTATTGGGGGATTTGGAAACTGACTTGTACCGCTAATAATTGGAGCCCCAGATATAGCATTTCCACGAATAAATAACATAAGCTTCTGACTACTACCTCCATCATTCCTCCTACTTCTGGCCTCTTCCGGGGTAGAAGCAGGGGCAGGAACAGGTTGAACAGTATACCCACCCCTTGCAGGAAACCTAGCCCACGCAGGGGCATCAGTAGACCTAACAATTTTCTCACTGCATTTAGCAGGTGTTTCATCAATCCTTGGGGCAATTAATTTTATTACCACAACTATTAATATAAAACCCCCAGCTATTTCTCAATATCAAACACCATTATTCGTTTGATCGGTACTTGTAACTGCCGTACTACTTCTACTCTCACTACCAGTACTAGCCGCCGGAATTACAATACTTCTAACAGACCGAAACCTTAACACCACATTCTTCGACCCTGCAGGAGGAGGAGACCCAATCCTTTACCAACATCTA
>EU417804|Puntius_sarana
CTATATCTCGTATTTGGTGCCTGAGCCGGAATAGTGGGAACCGCCTTAAGCCTTCTTATCCGAGCTGAACTAAGCCAACCCGGATCGCTATTAGGTGATGACCAAATTTATAACGTTATTGTTACTGCCCACGCCTTCGTGATAATTTTCTTTATAGTAATACCAATCCTTATTGGGGGATTTGGAAACTGACTTGTACCGCTAATAATTGGAGCCCCAGATATAGCATTTCCACGAATAAATAACATAAGCTTCTGACTACTACCTCCATCATTCCTCCTACTTCTGGCCTCTTCCGGGGTAGAAGCAGGGGCAGGAACAGGTTGAACAGTATACCCACCCCTTGCAGGAAACCTAGCCCACGCAGGGGCATCAGTAGACCTAACAATTTTCTCACTGCATTTAGCAGGTGTTTCATCAATCCTTGGGGCAATTAATTTTATTACCACAACTATTAATATAAAACCCCCAGCTATTTCTCAATATCAAACACCATTATTCGTTTGATCGGTACTTGTAACTGCCGTACTACTTCTACTCTCACTACCAGTACTAGCCGCCGGAATTACAATACTTCTAACAGACCGAAACCTTAACACCACATTCTTCGACCCTGCAGGAGGAGGAGACCCAATCCTTTACCAACATCTA
>EU417805|Puntius_sarana
CTATATCTCGTATTTGGTGCCTGAGCCGGAATAGTGGGAACCGCCTTAAGCCTTCTTATCCGAGCTGAACTAAGCCAACCCGGATCGCTATTAGGTGATGACCAAATTTATAACGTTATTGTTACTGCCCACGCCTTCGTGATAATTTTCTTTATAGTAATACCAATCCTTATTGGGGGATTTGGAAACTGACTTGTACCGCTAATAATTGGAGCCCCAGATATAGCATTTCCACGAATAAATAACATAAGCTTCTGACTACTACCTCCATCATTCCTCCTACTTCTGGCCTCTTCCGGGGTAGAAGCAGGGGCAGGAACAGGTTGAACAGTATACCCACCCCTTGCAGGAAACCTAGCCCACGCAGGGGCATCAGTAGACCTAACAATTTTCTCACTGCATTTAGCAGGTGTTTCATCAATCCTTGGGGCAATTAATTTTATTACCACAACTATTAATATAAAACCCCCAGCTATTTCTCAATATCAAACACCATTATTCGTTTGATCGGTACTTGTAACTGCCGTACTACTTCTACTCTCACTACCAGTACTAGCCGCCGGAATTACAATACTTCTAACAGACCGAAACCTTAACACCACATTCTTCGACCCTGCAGGAGGAGGAGACCCAATCCTTTACCAACATCTA
>EU417808|Labeo_ariza
CTCTATTTAGTATTTGGTGCCTGAGCCGGAATGGTAGGAACCGCACTAAGCCTCCTCATTCGGGCCGAACTCAGTCAACCCGGATCACTTCTAGGTGACGACCAAATTTACAATGTTATTGTTACTGCCCACGCCTTTGTAATAATTTTCTTTATAGTAATGCCAATCCTCATTGGGGGATTTGGAAACTGACTCGTACCATTAATGATCGGAGCTCCAGACATAGCATTCCCACGAATAAATAATATAAGCTTCTGACTCCTACCCCCATCATTTCTACTACTACTAGCCTCTTCTGGCGTTGAAGCCGGAGCAGGAACCGGATGAACAGTCTATCCACCCCTGGCAGGCAACTTAGCCCACGCAGGAGCATCAGTAGACTTAACAATTTTCTCACTCCACCTGGCAGGTGTATCATCAATTCTAGGGGCCATCAACTTCATTACTACAACTATTAACATGAAACCCCCAGCTATTTCTCAATATCAAACACCCCTATTCGTTTGATCTGTGTTAGTAACCGCCGTTCTACTCCTACTATCACTACCAGTTCTAGCCGCCGGCATTACAATACTTCTAACAGATCGAAACCTTAATACTACATTCTTTGATCCGGCAGGAGGAGGAGACCCAATTCTCTACCAGCACTTA
>EU417809|Labeo_ariza
CTCTATTTAGTATTTGGTGCCTGAGCCGGAATGGTAGGAACCGCACTAAGCCTCCTCATTCGGGCCGAACTCAGTCAACCCGGATCACTTCTAGGTGACGACCAAATTTACAATGTTATTGTTACTGCCCACGCCTTTGTAATAATTTTCTTTATAGTAATGCCAATCCTCATTGGGGGATTTGGAAACTGACTCGTACCATTAATGATCGGAGCTCCAGACATAGCATTCCCACGAATAAATAATATAAGCTTCTGACTCCTACCCCCATCATTTCTACTACTACTAGCCTCTTCTGGCGTTGAAGCCGGAGCAGGAACCGGATGAACAGTCTATCCACCCCTGGCAGGCAACTTAGCCCACGCAGGAGCATCAGTAGACTTAACAATTTTCTCACTCCACCTGGCAGGTGTATCATCAATTCTAGGGGCCATCAACTTCATTACTACAACTATTAACATGAAACCCCCAGCTATTTCTCAATATCAAACACCCCTATTCGTTTGATCTGTGTTAGTAACCGCCGTTCTACTCCTACTATCACTACCAGTTCTAGCCGCCGGCATTACAATACTTCTAACAGATCGAAACCTTAATACTACATTCTTTGATCCGGCAGGAGGAGGAGACCCAGTTCTCTACCAGCACTTA
>EU524004|Cyprinella_spiloptera
CTTTACTTAGTATTTGGTGCCTGAGCTGGGATAGTGGGAACCGCTTTAAGCCTCCTCATTCGAGCTGAATTAAGTCAACCTGGCTCACTTCTAGGCGATGATCAGATCTACAATGTAATTGTTACTGCTCACGCCTTTGTAATAATTTTTTTTATAGTGATACCAATTCTTATCGGGGGGTTCGGGAACTGACTCGTACCTCTAATGATTGGGGCACCTGATATGGCATTTCCGCGGATGAATAACATAAGCTTCTGACTTCTACCCCCATCATTTCTCTTATTACTAGCTTCCTCTGGTGTTGAAGCTGGGGCTGGGACTGGATGAACTGTATATCCTCCACTTGCGGGTAATCTTGCTCACGCAGGAGCATCAGTAGATCTCACAATCTTCTCCCTGCACCTGGCGGGTGTGTCCTCAATTTTGGGAGCAGTTAATTTCATTACTACAATTATCAACATGAAGCCCCCAGCAATCTCCCAATATCAGACCCCTCTGTTCGTGTGAGCCGTACTTGTAACTGCCGTACTTCTTCTCCTCTCACTGCCCGTACTAGCTGCCGGGATTACTATACTTCTTACAGATCGTAATCTTAACACCACATTCTTTGACCCAGCAGGAGGGGGTGATCCTATTCTATATCAACACTTA
>EU524005|Cyprinella_spiloptera
CTTTACTTAGTATTTGGTGCCTGAGCTGGGATAGTGGGAACCGCTTTAAGCCTCCTCATTCGAGCTGAATTAAGTCAACCTGGCTCACTTCTAGGCGATGATCAGATCTACAATGTAATTGTTACTGCTCACGCCTTTGTAATAATTTTTTTTATAGTGATACCAATTCTTATCGGGGGGTTCGGGAACTGACTCGTACCTCTAATGATTGGGGCACCTGATATGGCATTTCCGCGGATGAATAACATAAGCTTCTGACTTCTACCCCCATCATTTCTCTTATTACTAGCTTCCTCTGGTGTTGAAGCTGGGGCTGGGACTGGATGAACTGTATATCCTCCACTTGCGGGTAATCTTGCTCACGCAGGAGCATCAGTAGATCTCACAATCTTCTCCCTGCACCTGGCGGGTGTGTCCTCAATTTTGGGAGCAGTTAATTTCATTACTACAATTATCAACATGAAGCCCCCAGCAATCTCCCAATATCAGACCCCTCTGTTCGTGTGAGCCGTACTTGTAACTGCCGTACTTCTTCTCCTCTCACTGCCCGTACTAGCTGCCGGGATTACTATACTTCTTACAGATCGTAATCTTAACACCACATTCTTTGACCCAGCAGGAGGGGGTGATCCTATTCTATATCAACACTTA
>EU524006|Cyprinus_carpio
CTTTATCTTGTATTTGGTGCCTGAGCCGGAATAGTAGGAACCGCCTTAAGCCTCCTCATTCGGGCCGAACTTAGCCAACCCGGGTCGCTTCTAGGTGATGACCAAATTTATAACGTTATCGTCACTGCCCACGCCTTTGTAATAATTTTCTTTATAGTAATGCCTATCCTTATTGGAGGATTTGGAAACTGACTTGTACCACTAATAATCGGAGCCCCAGACATAGCATTCCCACGAATAAATAACATAAGCTTCTGACTACTACCCCCATCATTCCTTCTACTCCTAGCTTCTTCTGGTGTTGAAGCTGGAGCCGGAACAGGATGAACCGTATACCCACCTCTTGCAGGGAACTTAGCCCACGCAGGAGCATCAGTAGACCTAACAATTTTCTCACTTCACCTAGCAGGTGTTTCATCAATTCTAGGGGCAATCAACTTTATTACTACAACCATCAACATGAAACCCCCAGCCATCTCTCAATACCAAACACCCCTGTTCGTCTGATCCGTGCTTGTAACCGCCGTATTGCTCCTTCTATCATTACCTGTTTTAGCCGCAGGAATTACAATGCTCCTAACAGACCGAAACCTTAATACCACATTCTTTGACCCGGCAGGAGGAGGAGACCCAATCCTTTATCAACACTTA
>EU524277|Pimephales_promelas
CTTTATCTAGTATTTGGTGCCTGAGCCGGAATAGTGGGGACCGCTTTAAGCCTCCTAATTCGAGCCGAACTAAGTCAACCGGGCTCACTTCTAGGTGACGACCAAATCTACAATGTTATTGTTACTGCTCACGCCTTTGTAATAATCTTCTTTATAGTAATACCAATTCTTATTGGTGGGTTCGGAAATTGACTTGTACCTCTAATAATCGGAGCACCTGACATGGCATTTCCACGAATAAATAACATAAGCTTCTGACTCTTACCCCCGTCATTCCTACTCCTCCTAGCTTCTTCTGGAGTTGAGGCCGGGGCCGGAACGGGGTGAACTGTTTATCCACCACTTGCAGGTAATCTTGCCCATGCAGGAGCCTCAGTAGACCTCACAATTTTCTCTCTGCACTTAGCAGGTGTATCATCAATTCTAGGGGCAGTTAATTTTATTACTACAATTATTAACATAAAACCCCCAGCAATCTCTCAATATCAAACGCCCCTCTTCGTGTGAGCCGTACTTGTAACTGCTGTGCTTCTGCTCCTATCACTACCTGTTCTAGCTGCCGGAATTACTATACTTCTCACCGATCGTAATTTAAATACTACATTCTTTGACCCTGCAGGAGGAGGTGACCCTATTTTATACCAACACTTG
>EU524381|Scardinius_erythrophthalmus
CTTTATCTTGTATTTGGTGCCTGGGCCGGAATAGTGGGGACTGCCTTAAGCCTCCTTATTCGGGCCGAACTAAGCCAACCCGGGTCACTTTTAGGCGATGATCAAATTTATAATGTCATCGTTACCGCCCACGCCTTCGTAATAATTTTCTTTATAGTAATGCCAATTCTTATTGGAGGGTTTGGAAACTGACTCGTCCCACTAATGATTGGTGCACCTGATATAGCATTCCCACGGATAAATAATATGAGTTTCTGACTTCTCCCTCCGTCATTTCTGCTTCTACTAGCTTCTTCTGGTGTTGAAGCTGGGGCTGGAACAGGATGAACAGTATACCCACCACTCGCAGGTAATCTAGCCCACGCAGGAGCATCAGTAGACTTAACAATCTTCTCGCTCCACCTGGCAGGTGTATCATCAATTTTAGGCGCAGTTAACTTCATTACTACAATTATTAATATGAAGCCCCCAGCCATTTCCCAATATCAAACACCGCTGTTTGTATGAGCCGTACTGGTAACAGCTGTCCTTCTACTTCTATCACTACCAGTTCTAGCTGCCGGAATTACAATGCTTCTTACAGACCGTAATCTTAATACCACATTCTTCGACCCAGCGGGAGGAGGAGACCCAATCTTATATCAACACTTA
>EU524390|Tinca_tinca
CTATATCTTGTATTTGGTGCCTGAGCCGGGATAGTGGGGACCGCCCTAAGCCTCCTTATTCGTGCTGAACTAAGCCAGCCCGGATCACTTTTAGGCGATGACCAAATCTATAATGTTATTGTTACTGCCCATGCCTTCGTAATAATTTTCTTTATAGTAATACCAATCCTAATTGGCGGATTTGGAAACTGACTCGTCCCGTTAATAATTGGAGCACCTGATATAGCATTCCCACGAATAAATAATATAAGTTTTTGACTCCTACCCCCATCATTTCTTCTTCTATTAGCCTCTTCTGGTGTTGAGGCTGGAGCCGGAACGGGGTGGACAGTTTACCCACCACTCGCAGGTAATCTTGCCCACGCAGGAGCCTCAGTAGACCTAACAATTTTCTCACTTCACCTAGCAGGTGTCTCATCAATTTTAGGTGCAATCAATTTTATCACCACAACTATTAACATGAAACCTCCAGCCATTTCACAATATCAAACACCCCTATTTGTTTGAGCCGTACTAGTAACAGCGGTACTTCTTCTTCTATCACTTCCGGTTCTAGCTGCTGGGATCACAATGCTTCTTACAGACCGTAATCTTAACACTACATTCTTCGACCCAGCAGGAGGAGGAGACCCAATTCTATATCAACACTTA
>EU524448|Carassius_auratus
CTTTATCTAGTATTTGGTGCCTGAGCCGGAATAGTAGGAACCGCTTTAAGCCTCCTCATCCGAGCTGAACTTAGTCAACCCGGATCACTTCTAGGTGATGACCAAATTTACAATGTAATTGTTACCGCCCACGCCTTCGTAATAATTTTCTTTATAGTAATGCCTATCCTCATTGGAGGATTCGGAAACTGACTTGTACCCCTGATAATCGGAGCCCCAGACATGGCATTCCCACGAATAAACAATATAAGCTTCTGACTTCTTCCCCCATCATTCCTGTTACTACTAGCTTCCTCTGGTGTTGAAGCCGGAGCTGGCACCGGATGGACAGTATACCCCCCTCTTGCAGGAAACCTGGCCCACGCAGGAGCATCAGTAGACCTAACAATTTTCTCACTACATTTAGCAGGTGTTTCATCAATCCTGGGGGCAATCAACTTCATTACTACAACCATTAACATAAAACCTCCAGCCATTTCCCAATACCAAACACCCCTATTTGTTTGATCCGTACTTGTAACCGCCGTCCTCCTTCTCCTATCACTACCTGTTCTAGCTGCCGGTATTACAATGCTTTTAACAGATCGAAATCTTAACACCACATTCTTTGATCCCGCAGGCGGGGGAGACCCAATTCTCTATCAACACTTA
>EU524449|Carassius_auratus
CTTTATCTAGTATTTGGTGCCTGAGCCGGAATAGTAGGAACCGCTTTAAGCCTCCTCATCCGAGCTGAACTTAGTCAACCCGGATCACTTCTAGGTGATGACCAAATTTACAATGTAATTGTTACCGCCCACGCCTTCGTAATAATTTTCTTTATAGTAATGCCTATCCTCATTGGAGGATTCGGAAACTGACTTGTACCCCTGATAATCGGAGCCCCAGACATGGCATTCCCACGAATAAACAATATAAGCTTCTGACTTCTTCCCCCATCATTCCTGTTACTACTAGCTTCCTCTGGTGTTGAAGCCGGAGCTGGCACCGGATGGACAGTATACCCCCCTCTTGCAGGAAACCTGGCCCACGCAGGAGCATCAGTAGACCTAACAATTTTCTCACTACATTTAGCAGGTGTTTCATCAATCCTGGGGGCAATCAACTTCATTACTACAACCATTAACATAAAACCTCCAGCCATTTCCCAATACCAAACACCCCTATTTGTTTGATCCGTACTTGTAACCGCCGTCCTCCTTCTCCTATCACTACCTGTTCTAGCTGCCGGTATTACAATGCTTTTAACAGATCGAAATCTTAACACCACATTCTTTGATCCCGCAGGCGGGGGAGACCCAATTCTCTATCAACACTTA
>EU524450|Carassius_auratus
CTTTATCTAGTATTTGGTGCCTGAGCCGGAATAGTAGGAACCGCTTTAAGCCTCCTCATCCGAGCTGAACTTAGTCAACCCGGATCACTTCTAGGTGATGACCAAATTTACAATGTAATTGTTACCGCCCACGCCTTCGTAATAATTTTCTTTATAGTAATGCCTATCCTCATTGGAGGATTCGGAAACTGACTTGTACCCCTGATAATCGGAGCCCCAGACATGGCATTCCCACGAATAAACAATATAAGCTTCTGACTTCTTCCCCCATCATTCCTGTTACTACTAGCTTCCTCTGGTGTTGAAGCCGGAGCTGGCACCGGATGGACAGTATACCCCCCTCTTGCAGGAAACCTGGCCCACGCAGGAGCATCAGTAGACCTAACAATTTTCTCACTACATTTAGCAGGTGTTTCATCAATCCTGGGGGCAATCAACTTCATTACTACAACCATTAACATAAAACCTCCAGCCATTTCCCAATACCAAACACCCCTATTTGTTTGATCCGTACTTGTAACCGCCGTCCTCCTTCTCCTATCACTACCTGTTCTAGCTGCCGGTATTACAATGCTTTTAACAGATCGAAATCTTAACACCACATTCTTTGATCCCGCAGGCGGGGGAGACCCAATTCTCTATCAACACTTA
>EU524540|Cyprinella_spiloptera
CTTTACTTAGTATTTGGTGCCTGAGCTGGGATAGTGGGAACCGCTTTAAGCCTCCTCATTCGAGCTGAATTAAGTCAACCTGGCTCACTTCTAGGCGATGATCAGATCTACAATGTAATTGTTACTGCTCACGCCTTTGTAATGATTTTTTTTATAGTGATACCAATTCTTATCGGGGGGTTCGGGAACTGACTCGTACCTCTAATGATTGGGGCACCTGATATGGCATTTCCGCGGATGAATAACATAAGCTTCTGACTTCTACCCCCATCATTTCTCTTATTACTAGCTTCCTCTGGTGTTGAAGCTGGGGCTGGGACTGGATGAACTGTATATCCTCCACTTGCGGGTAATCTTGCTCACGCAGGAGCATCAGTAGATCTCACAATCTTCTCCCTGCACCTGGCGGGTGTGTCCTCAATTTTGGGAGCAGTTAATTTCATTACTACAATTATCAACATGAAGCCCCCAGCAATCTCCCAATATCAGACCCCTCTGTTCGTGTGAGCCGTACTTGTAACTGCCGTACTTCTTCTCCTCTCACTGCCCGTACTAGCTGCCGGGATTACTATACTTCTTACAGATCGTAATCTTAACACCACATTCTTTGACCCAGCAGGAGGGGGTGACCCTATTCTATATCAACACTTA
>EU524541|Cyprinella_spiloptera
CTTTACTTAGTATTTGGTGCCTGAGCTGGGATAGTGGGAACCGCTTTAAGCCTCCTCATTCGAGCTGAATTAAGTCAACCTGGCTCACTTCTAGGCGATGATCAGATCTACAATGTAATTGTTACTGCTCACGCCTTTGTAATAATTTTTTTTATAGTGATACCAATTCTTATCGGGGGGTTCGGGAACTGACTCGTACCTCTAATGATTGGGGCACCTGATATGGCATTTCCGCGGATGAATAACATAAGCTTCTGACTTCTACCCCCATCATTTCTCTTATTACTAGCTTCCTCTGGTGTTGAAGCTGGGGCTGGGACTGGATGAACTGTATATCCTCCACTTGCGGGTAATCTTGCTCACGCAGGAGCATCAGTAGATCTCACAATCTTCTCCCTGCACCTGGCGGGTGTGTCCTCAATTTTGGGAGCAGTTAATTTCATTACTACAATTATCAACATGAAGCCCCCAGCAATCTCCCAATATCAGACCCCTCTGTTCGTGTGAGCCGTACTTGTAACTGCCGTACTTCTTCTCCTCTCACTGCCCGTACTAGCTGCCGGGATTACTATACTTCTTACAGATCGTAATCTTAACACCACATTCTTTGACCCAGCAGGAGGGGGTGACCCTATTCTATATCAACACTTA
>EU524542|Cyprinella_spiloptera
CTTTACTTAGTATTTGGTGCCTGAGCTGGGATAGTGGGAACCGCTTTAAGCCTCCTCATTCGAGCTGAATTAAGTCAACCTGGCTCACTTCTAGGCGATGATCAGATCTACAATGTAATTGTTACTGCTCACGCCTTTGTAATAATTTTTTTTATAGTGATACCAATTCTTATCGGGGGGTTCGGGAACTGACTCGTACCTCTAATGATTGGGGCACCnGATATGGCATTTCCGCGGATGAATAACATAAGCTTCTGACTTCTACCCCCATCATTTCTCTTGTTACTAGCTTCCTCTGGTGTTGAAGCTGGGGCTGGGACTGGATGAACTGTATATCCTCCACTTGCGGGTAATCTTGCTCACGCAGGAGCATCAGTAGATCTCACAATCTTCTCCCTGCACCTGGCGGGTGTGTCCTCAATTTTGGGAGCAGTTAATTTCATTACTACAATTATCAACATGAAGCCCCCAGCAATCTCCCAATATCAGACCCCTCTGTTCGTGTGAGCCGTACTTGTAACTGCCGTACTTCTTCTCCTCTCACTGCCCGTACTAGCTGCCGGGATTACTATACTTCTTACAGATCGTAATCTTAACACCACATTCTTTGACCCAGCAGGAGGGGGTGATCCTATTCTATATCAACACTTA
>EU524543|Cyprinella_spiloptera
CTTTACTTAGTATTTGGTGCCTGAGCTGGGATAGTGGGAACCGCTTTAAGCCTCCTCATTCGAGCTGAATTAAGTCAACCTGGCTCACTTCTAGGCGATGATCAGATCTACAATGTAATTGTTACTGCTCACGCCTTTGTAATAATTTTTTTTATAGTGATACCAATTCTTATCGGGGGGTTTGGGAACTGACTCGTACCTCTAATGATTGGGGCACCTGATATGGCATTTCCGCGGATGAATAACATAAGCTTCTGACTTCTACCCCCATCATTTCTCTTATTACTAGCTTCCTCTGGTGTTGAAGCTGGGGCTGGGACTGGATGAACTGTATATCCTCCACTTGCGGGTAATnTTGCTCACGCAGGAGCATCAGTAGATCTCACAATCTTCTCCCTGCACCTGGCGGGnGTGTCCTCAATTTTGGGAGCAGTTAATTTTATTACTACAATTATCAACAnGAAGCCCCCAGCAATCTCCCAATATCAGACCCCTCTGTTCGTGTGAGCCGTACTTGTAACTGCCGTACTTCTTCTCCTCTCACTGCCCGTACTAGCTGCCGGGATTACTATACTTCTTACAGATCGTAATCTTAACACCACATTCTTTGACCCAGCAGGAGGGGGTGATCCTATTCTATATCAACACTTA
>EU524544|Cyprinella_spiloptera
CTTTACTTAGTATTTGGTGCCTGAGCTGGGATAGTGGGAACCGCTTTAAGCCTCCTCATTCGAGCTGAATTAAGTCAACCTGGCTCACTTCTAGGCGATGATCAGATCTACAATGTAATTGTTACTGCTCACGCCTTTGTAATAATTTTTTTTATAGTGATACCAATTCTTATCGGGGGGTTCGGGAACTGACTCGTACCTCTAATGATTGGGGCACCTGATATGGCATTTCCGCGGATAAATAACATAAGCTTCTGACTTCTACCCCCATCATTTCTCTTATTACTAGCTTCCTCTGGTGTTGAAGCTGGGGCTGGGACTGGATGAACTGTATATCCTCCACTTGCGGGTAATCTTGCTCACGCAGGAGCATCAGTAGATCTCACAATCTTCTCCCTGCACCTGGCGGGTGTGTCCTCAATTTTGGGAGCAGTTAATTTCATTACTACAATTATCAACATGAAGCCCCCAGCAATCTCCCAATATCAGACCCCTCTGTTCGTGTGAGCCGTACTTGTAACTGCCGTACTTCTTCTCCTCTCACTGCCCGTACTAGCTGCCGGGATTACTATACTTCTTACAGATCGTAATCTTAACACCACATTCTTTGACCCAGCAGGAGGGGGTGACCCTATTCTATATCAACACTTA
>EU524545|Cyprinella_spiloptera
CTTTACTTAGTATTTGGTGCCTGAGCTGGGATAGTGGGAACCGCTTTAAGCCTCCTCATTCGAGCTGAATTAAGTCAACCTGGCTCACTTCTAGGCGATGATCAGATCTACAATGTAATTGTTACTGCTCACGCCTTTGTAATAATTTTTTTTATAGTGATACCAATTCTTATCGGGGGGTTCGGGAACTGACTCGTACCTCTAATGATTGGGGCACCTGATATGGCATTTCCGCGGATGAATAACATAAGCTTCTGACTTCTACCCCCATCATTTCTCTTATTACTAGCTTCCTCTGGTGTTGAAGCTGGGGCTGGGACTGGATGAACTGTATATCCTCCACTTGCGGGTAATCTTGCTCACGCAGGAGCATCAGTAGATCTCACAATCTTCTCCCTGCACCTGGCGGGTGTGTCCTCAATTTTGGGAGCAGTTAATTTTATTACTACAATTATCAACAnGAAGCCCCCAGCAATCTCCCAATATCAGACCCCTCTGTTCGTGTGAGCCGTACTTGTAACTGCCGTACTTCTTCTCCTCTCACTGCCCGTACTAGCTGCCGGGATTACTATACTTCTTACAGATCGTAATCTTAACACCACATTCTTTGACCCAGCAGGAGGGGGTGATCCTATTCTATATCAACACTTA
>EU524546|Cyprinella_spiloptera
CTTTACTTAGTATTTGGTGCCTGAGCTGGGATAGTGGGAACCGCTTTAAGCCTCCTCATTCGAGCTGAATTAAGTCAACCTGGCTCACTTCTAGGCGATGATCAGATCTACAATGTAATTGTTACTGCTCACGCCTTTGTAATAATTTTTTTTATAGTGATACCAATTCTTATCGGGGGGTTCGGGAACTGACTCGTACCTCTAATGATTGGGGCACCTGATATGGCATTTCCGCGGATGAATAACATAAGCTTCTGACTTCTACCCCCATCATTTCTCTTATTACTAGCTTCCTCTGGTGTTGAAGCTGGGGCTGGGACTGGATGAACTGTATATCCTCCACTTGCGGGTAATCTTGCTCACGCAGGAGCATCAGTAGATCTCACAATCTTCTCCCTACACCTGGCGGGTGTGTCCTCAATTTTGGGAGCAGTTAATTTCATTACTACAATTATCAACATGAAGCCCCCAGCAATCTCCCAATATCAGACCCCTCTGTTCGTGTGAGCCGTACTTGTAACTGCCGTACTTCTTCTCCTCTCACTGCCCGTACTAGCTGCCGGGATTACTATACTTCTTACAGATCGTAATCTTAACACCACATTCTTTGACCCAGCAGGAGGGGGTGATCCTATTCTATATCAACACTTA
>EU524547|Cyprinella_spiloptera
CTTTACTTAGTATTTGGTGCCTGAGCTGGGATAGTGGGAACCGCTTTAAGCCTCCTCATTCGAGCTGAATTAAGTCAACCTGGCTCACTTCTAGGCGATGATCAGATCTACAATGTAATTGTTACTGCTCACGCCTTTGTAATAATTTTTTTTATAGTGATACCAATTCTTATCGGGGGGTTCGGGAACTGACTCGTACCTCTAATGATTGGGGCACCTGATATGGCATTTCCGCGGATGAATAACATAAGCTTCTGACTTCTACCCCCATCATTTCTCTTATTACTAGCTTCCTCTGGTGTTGAAGCTGGGGCTGGGACTGGATGAACTGTATATCCTCCACTTGCGGGTAATCTTGCTCACGCAGGAGCATCAGTAGATCTCACAATCTTCTCCCTGCACCTGGCGGGTGTGTCCTCAATTTTGGGAGCAGTTAATTTCATTACTACAATTATCAACATGAAGCCCCCAGCAATCTCCCAATATCAGACCCCTCTGTTCGTGTGAGCCGTACTTGTAACTGCCGTACTTCTTCTCCTCTCACTGCCCGTACTAGCTGCCGGGATTACTATACTTCTTACAGATCGTAATCTTAACACCACATTCTTTGACCCAGCAGGAGGGGGTGATCCTATTCTATATCAACACTTA
>EU524549|Cyprinus_carpio
CTTTATCTTGTATTTGGTGCCTGAGCCGGAATAGTAGGAACCGCCTTAAGCCTCCTCATTCGGGCCGAACTTAGCCAACCCGGGTCGCTTCTAGGTGATGACCAAATTTATAACGTTATCGTCACTGCCCACGCCTTTGTAATAATTTTCTTTATAGTAATGCCTATCCTTATTGGAGGATTTGGAAACTGACTTGTACCACTAATAATCGGAGCCCCAGACATAGCATTCCCACGAATAAATAACATAAGCTTCTGACTACTACCCCCATCATTCCTTCTACTCCTAGCTTCTTCTGGTGTTGAAGCTGGAGCCGGAACAGGATGAACCGTATACCCACCTCTTGCAGGGAACTTAGCCCACGCAGGAGCATCAGTAGACCTAACAATTTTCTCACTTCACCTAGCAGGTGTTTCATCAATTCTAGGGGCAATCAACTTTATTACTACAACCATCAACATGAAACCCCCAGCCATCTCTCAATACCAAACACCCCTGTTCGTCTGATCCGTGCTTGTAACCGCCGTATTGCTCCTTCTATCATTACCTGTTTTAGCCGCAGGAATTACAATGCTCCTAACAGACCGAAACCTTAATACCACATTCTTTGACCCGGCAGGAGGAGGAGACCCAATCCTTTATCAACACTTA
>EU524550|Cyprinus_carpio
CTTTATCTTGTATTTGGTGCCTGAGCCGGAATAGTAGGAACCGCCTTAAGCCTCCTCATTCGGGCCGAACTTAGCCAACCCGGGTCGCTTCTAGGTGATGACCAAATTTATAACGTTATCGTCACTGCCCACGCCTTTGTAATAATTTTCTTTATAGTAATGCCTATCCTTATTGGAGGATTTGGAAACTGACTTGTACCACTAATAATCGGAGCCCCAGACATAGCATTCCCACGAATAAATAACATAAGCTTCTGACTACTACCCCCATCATTCCTTCTACTCCTAGCTTCTTCTGGTGTTGAAGCTGGAGCCGGAACAGGATGAACCGTATACCCACCTCTTGCAGGGAACTTAGCCCACGCAGGAGCATCAGTAGACCTAACAATTTTCTCACTTCACCTAGCAGGTGTTTCATCAATTCTAGGGGCAATCAACTTTATTACTACAACCATCAACATGAAACCCCCAGCCATCTCTCAATACCAAACACCCCTGTTCGTCTGATCCGTGCTTGTAACCGCCGTATTGCTCCTTCTATCATTACCTGTTTTAGCCGCAGGAATTACAATGCTCCTAACAGACCGAAACCTTAATACCACATTCTTTGACCCGGCAGGAGGAGGAGACCCAATCCTTTATCAACACTTA
>EU524551|Cyprinus_carpio
CTTTATCTTGTATTTGGTGCCTGAGCCGGAATAGTAGGAACCGCCTTAAGCCTCCTCATTCGGGCCGAACTTAGCCAACCCGGGTCGCTTCTAGGTGATGACCAAATTTATAACGTTATCGTCACTGCCCACGCCTTTGTAATAATTTTCTTTATAGTAATGCCTATCCTTATTGGAGGATTTGGAAACTGACTTGTACCACTAATAATCGGAGCCCCAGACATAGCATTCCCACGAATAAATAACATAAGCTTCTGACTACTACCCCCATCATTCCTTCTACTCCTAGCTTCTTCTGGTGTTGAAGCTGGAGCCGGAACAGGATGAACCGTATACCCACCTCTTGCAGGGAACTTAGCCCACGCAGGAGCATCAGTAGACCTAACAATTTTCTCACTTCACCTAGCAGGTGTTTCATCAATTCTAGGGGCAATCAACTTTATTACTACAACCATCAACATGAAACCCCCAGCCATCTCTCAATACCAAACACCCCTGTTCGTCTGATCCGTGCTTGTAACCGCCGTATTGCTCCTTCTATCATTACCTGTTTTAGCCGCAGGAATTACAATGCTCCTAACAGACCGAAACCTTAATACCACATTCTTTGACCCGGCAGGAGGAGGAGACCCAATCCTTTATCAACACTTA
>EU524552|Cyprinus_carpio
CTTTATCTAGTATTTGGTGCCTGAGCCGGAATAGTAGGAACCGCCTTAAGCCTCCTCATTCGGGCCGAACTTAGCCAACCCGGGTCGCTTCTAGGTGATGACCAAATTTATAACGTTATCGTCACTGCCCACGCCTTTGTAATAATTTTCTTTATAGTAATGCCTATCCTTATTGGAGGATTTGGAAACTGACTTGTACCACTAATAATCGGAGCCCCAGACATAGCATTCCCACGAATAAATAACATAAGCTTCTGACTACTACCCCCATCATTCCTTCTACTCCTAGCTTCTTCTGGTGTTGAAGCTGGAGCCGGAACAGGATGAACCGTATACCCACCTCTTGCAGGGAACTTAGCCCACGCAGGAGCATCAGTAGACCTAACAATTTTCTCACTTCACCTAGCAGGTGTTTCATCAATTCTAGGGGCAATCAACTTTATTACTACAACCATCAACATGAAACCCCCAGCCATCTCTCAATACCAAACACCCCTGTTCGTCTGATCCGTGCTTGTAACCGCCGTATTGCTCCTTCTATCATTACCTGTTTTAGCCGCAGGAATTACAATGCTCCTAACAGACCGAAACCTTAATACCACATTCTTTGACCCGGCAGGAGGAGGAGACCCAATCCTTTATCAACACTTA
>EU524553|Cyprinus_carpio
CTTTATCTTGTATTTGGTGCCTGAGCCGGAATAGTAGGAACCGCCTTAAGCCTCCTCATTCGGGCCGAACTTAGCCAACCCGGGTCGCTTCTAGGTGATGACCAAATTTATAACGTTATCGTCACTGCCCACGCCTTTGTAATAATTTTCTTTATAGTAATGCCTATCCTTATTGGAGGATTTGGAAACTGACTTGTACCACTAATAATCGGAGCCCCAGACATAGCATTCCCACGAATAAATAACATAAGCTTCTGACTACTACCCCCATCATTCCTTCTACTCCTAGCTTCTTCTGGTGTTGAAGCTGGAGCCGGAACAGGATGAACCGTATACCCACCTCTTGCAGGGAACTTAGCCCACGCAGGAGCATCAGTAGACCTAACAATTTTCTCACTTCACCTAGCAGGTGTTTCATCAATTCTAGGGGCAATCAACTTTATTACTACAACCATCAACATGAAACCCCCAGCCATCTCTCAATACCAAACACCCCTGTTCGTCTGATCCGTGCTTGTAACCGCCGTATTGCTCCTTCTATCATTACCTGTTTTAGCCGCAGGAATTACAATGCTCCTAACAGACCGAAACCTTAATACCACATTCTTTGACCCGGCAGGAGGAGGAGACCCAATCCTTTATCAACACTTA
>EU524554|Cyprinus_carpio
CTTTATCTTGTATTTGGTGCCTGAGCCGGAATAGTAGGAACCGCCTTAAGCCTCCTCATTCGGGCCGAACTTAGCCAACCCGGGTCGCTTCTAGGTGATGACCAAATTTATAACGTTATCGTCACTGCCCACGCCTTTGTAATAATTTTCTTTATAGTAATGCCTATCCTTATTGGAGGATTTGGAAACTGACTTGTACCACTAATAATCGGAGCCCCAGACATAGCATTCCCACGAATAAATAACATAAGCTTCTGACTACTACCCCCATCATTCCTTCTACTCCTAGCTTCTTCTGGTGTTGAAGCTGGAGCCGGAACAGGATGAACCGTATACCCACCTCTTGCAGGGAACTTAGCCCACGCAGGAGCATCAGTAGACCTAACAATTTTCTCACTTCACCTAGCAGGTGTTTCATCAATTCTAGGGGCAATCAACTTTATTACTACAACCATCAACATGAAACCCCCAGCCATCTCTCAATACCAAACACCCCTGTTCGTCTGATCCGTGCTTGTAACCGCCGTATTGCTCCTTCTATCATTACCTGTTTTAGCCGCAGGAATTACAATGCTCCTAACAGACCGAAACCTTAATACCACATTCTTTGACCCGGCAGGAGGAGGAGACCCAATCCTTTATCAACACTTA
>EU524555|Cyprinus_carpio
CTTTATCTAGTATTTGGTGCCTGAGCCGGAATAGTAGGAACCGCCTTAAGCCTCCTCATTCGGGCCGAACTTAGCCAACCCGGGTCGCTTCTAGGTGATGACCAAATTTATAACGTTATCGTCACTGCCCACGCCTTTGTAATAATTTTCTTTATAGTAATGCCTATCCTTATTGGAGGATTTGGAAACTGACTTGTACCACTAATAATCGGAGCCCCAGACATAGCATTCCCACGAATAAATAACATAAGCTTCTGACTACTACCCCCATCATTCCTTCTACTCCTAGCTTCTTCTGGTGTTGAAGCTGGAGCCGGAACAGGATGAACCGTATACCCACCTCTTGCAGGGAACTTAGCCCACGCAGGAGCATCAGTAGACCTAACAATTTTCTCACTTCACCTAGCAGGTGTTTCATCAATTCTAGGGGCAATCAACTTTATTACTACAACCATCAACATGAAACCCCCAGCCATCTCTCAATACCAAACACCCCTGTTCGTCTGATCCGTGCTTGTAACCGCCGTATTGCTCCTTCTATCATTACCTGTTTTAGCCGCAGGAATTACAATGCTCCTAACAGACCGAAACCTTAATACCACATTCTTTGACCCGGCAGGAGGAGGAGACCCAATCCTTTATCAACACTTA
>EU524556|Cyprinus_carpio
CTTTATCTTGTATTTGGTGCCTGAGCCGGAATAGTAGGAACCGCCTTAAGCCTCCTCATTCGGGCCGAACTTAGCCAACCCGGGTCGCTTCTAGGTGATGACCAAATTTATAACGTTATCGTCACTGCCCACGCCTTTGTAATAATTTTCTTTATAGTAATGCCTATCCTTATTGGAGGATTTGGAAACTGACTTGTACCACTAATAATCGGAGCCCCAGACATAGCATTCCCACGAATAAATAACATAAGCTTCTGACTACTACCCCCATCATTCCTTCTACTCCTAGCTTCTTCTGGTGTTGAAGCTGGAGCCGGAACAGGATGAACCGTATACCCACCTCTTGCAGGGAACTTAGCCCACGCAGGAGCATCAGTAGACCTAACAATTTTCTCACTTCACCTAGCAGGTGTTTCATCAATTCTAGGGGCAATCAACTTTATTACTACAACCATCAACATGAAACCCCCAGCCATCTCTCAATACCAAACACCCCTGTTCGTCTGATCCGTGCTTGTAACCGCCGTATTGCTCCTTCTATCATTACCTGTTTTAGCCGCAGGAATTACAATGCTCCTAACAGACCGAAACCTTAATACCACATTCTTTGACCCGGCAGGAGGAGGAGACCCAATCCTTTATCAACACTTA
>EU525074|Pimephales_notatus
CTTTATTTAGTATTTGGTGCCTGAGCCGGAATAGTCGGAACCGCTTTAAGCCTCCTAATTCGAGCCGAACTAAGTCAACCAGGCTCACTTCTAGGTGACGACCAAATCTATAATGTTATTGTTACTGCTCACGCCTTTGTAATGATTTTCTTTATAGTAATGCCAATTCTAATTGGTGGGTTCGGAAACTGACTTGTACCTTTAATAATTGGAGCACCTGATATAGCATTTCCACGAATAAACAACATAAGCTTCTGACTCTTACCCCCGTCATTCCTACTGCTACTAGCCTCTTCTGGTGTTGAAGCCGGGGCCGGAACAGGATGAACTGTTTACCCCCCACTTGCAGGTAACCTTGCCCATGCAGGAGCATCAGTAGACCTTACGATCTTCTCTCTGCATTTAGCAGGTGTGTCATCAATTCTAGGGGCAGTTAATTTTATTACTACAATTATTAATATGAAACCCCCAGCAATCTCACAGTATCAAACACCTCTCTTTGTGTGAGCCGTACTTGTAACTGCCGTACTTCTACTCCTATCACTACCCGTTCTAGCTGCCGGTATTACTATGCTTCTAACTGATCGTAATTTAAATACCACATTCTTTGATCCAGCAGGAGGGGGAGATCCTATTCTCTATCAACACCTA
>EU525075|Pimephales_notatus
CTTTATTTAGTATTTGGTGCCTGAGCCGGAATAGTCGGAACCGCTTTAAGCCTCCTAATTCGAGCCGAACTAAGTCAACCAGGCTCACTTCTAGGTGACGACCAAATCTATAATGTTATTGTTACTGCTCACGCCTTTGTAATGATTTTCTTTATAGTAATGCCAATTCTAATTGGTGGGTTCGGAAACTGACTTGTACCTTTAATAATTGGAGCACCTGATATAGCATTTCCACGAATAAACAACATAAGCTTCTGACTCTTACCCCCGTCATTCCTACTGCTACTAGCCTCTTCTGGTGTTGAAGCCGGGGCCGGAACAGGATGAACTGTTTACCCCCCACTTGCAGGTAACCTTGCCCATGCAGGAGCATCAGTAGACCTTACGATCTTCTCTCTGCATTTAGCAGGTGTGTCATCAATTCTAGGGGCAGTTAATTTCATTACTACAATTATTAATATGAAACCCCCAGCAATCTCACAGTATCAAACACCTCTCTTTGTGTGAGCCGTACTTGTAACTGCCGTACTTCTACTCCTATCACTACCCGTTCTAGCTGCCGGTATTACTATGCTTCTAACTGATCGTAATTTAAATACCACATTCTTTGATCCAGCAGGAGGGGGAGATCCTATTCTCTATCAACACCTA
>EU525076|Pimephales_notatus
CTTTATTTAGTATTTGGTGCCTGAGCCGGAATAGTCGGAACCGCTTTAAGCCTCCTAATTCGAGCCGAACTAAGTCAACCAGGCTCACTTCTAGGTGACGACCAAATCTATAATGTTATTGTTACTGCTCACGCCTTTGTAATGATTTTCTTTATAGTAATGCCAATTCTAATTGGTGGGTTCGGAAACTGACTTGTACCTTTAATAATTGGAGCACCTGACATAGCATTTCCACGAATAAACAACATAAGCTTCTGACTCTTACCCCCGTCATTCCTACTGCTACTAGCCTCTTCTGGTGTTGAAGCCGGGGCCGGAACAGGATGAACTGTTTACCCCCCACTTGCAGGTAACCTTGCCCATGCAGGAGCATCAGTAGACCTTACGATCTTCTCTCTGCATTTAGCAGGTGTGTCATCAATTCTAGGGGCAGTTAATTTTATTACTACAATTATTAATATGAAACCCCCAGCAATCTCACAGTATCAAACACCTCTCTTTGTGTGAGCCGTGCTTGTAACTGCCGTACTTCTACTCCTATCACTACCCGTTCTAGCTGCCGGCATTACTATGCTTCTAACTGATCGTAATTTAAATACCACATTCTTTGATCCAGCAGGAGGGGGAGATCCTATTCTCTATCAACACCTA
>EU525077|Pimephales_notatus
CTTTATTTAGTATTTGGTGCCTGAGCCGGAATAGTCGGAACCGCTTTAAGCCTCCTAATTCGAGCCGAACTAAGTCAACCAGGCTCACTTCTAGGTGACGACCAAATCTATAATGTTATTGTTACTGCTCACGCCTTTGTAATGATTTTCTTTATAGTAATGCCAATTCTAATTGGTGGGTTCGGAAACTGACTTGTACCTTTAATAATTGGAGCACCTGACATAGCATTTCCACGAATAAACAACATAAGCTTCTGACTCTTACCCCCGTCATTCCTACTGCTACTAGCCTCTTCTGGTGTTGAAGCCGGGGCCGGAACAGGATGAACTGTTTACCCCCCACTTGCAGGTAACCTTGCCCATGCAGGAGCATCAGTAGACCTTACGATCTTCTCTCTGCATTTAGCAGGTGTGTCATCAATTCTAGGGGCAGTTAATTTTATTACTACAATTATTAATATGAAACCCCCAGCAATCTCACAGTATCAAACACCTCTCTTTGTGTGAGCCGTGCTTGTAACTGCCGTACTTCTACTCCTATCACTACCCGTTCTAGCTGCCGGCATTACTATGCTTCTAACTGATCGTAATTTAAATACCACATTCTTTGATCCAGCAGGAGGGGGAGATCCTATTCTCTATCAACACCTA
>EU525078|Pimephales_notatus
CTTTATTTAGTATTTGGTGCCTGAGCCGGAATAGTCGGAACCGCTTTAAGCCTCCTAATTCGAGCCGAACTAAGTCAACCAGGCTCACTTCTAGGTGACGACCAAATCTATAATGTTATTGTTACTGCTCACGCCTTTGTAATGATTTTCTTTATAGTAATGCCAATCCTAATTGGTGGGTTCGGAAACTGACTTGTACCTTTAATAATTGGAGCACCTGATATAGCATTTCCACGAATAAACAACATAAGCTTCTGACTCTTACCCCCGTCATTCCTACTGCTACTAGCCTCTTCTGGTGTTGAAGCCGGGGCCGGAACAGGATGAACTGTTTACCCCCCACTTGCAGGTAACCTTGCCCATGCAGGAGCATCAGTAGACCTTACGATCTTCTCTCTGCATTTAGCAGGTGTGTCATCAATTCTAGGGGCAGTTAATTTTATTACTACAATTATTAATATGAAACCCCCAGCAATCTCACAGTATCAAACACCTCTCTTTGTGTGAGCCGTGCTTGTAACTGCCGTACTTCTACTCCTATCACTACCCGTTCTAGCTGCCGGCATTACTATGCTTCTAACTGATCGTAATTTAAATACCACATTCTTTGATCCAGCAGGAGGGGGAGATCCTATTCTCTATCAACACCTA
>EU525079|Pimephales_notatus
CTTTATTTAGTATTTGGTGCCTGAGCCGGAATAGTCGGAACCGCTTTAAGCCTCCTAATTCGAGCCGAACTAAGTCAACCAGGCTCACTTCTAGGTGACGACCAAATCTATAATGTTATTGTTACTGCTCACGCCTTTGTAATGATTTTCTTTATAGTAATGCCAATCCTAATTGGTGGGTTCGGAAACTGACTTGTACCTTTAATAATTGGAGCACCTGATATAGCATTTCCACGAATAAACAACATAAGCTTCTGACTCTTACCCCCGTCATTCCTACTGCTACTAGCCTCTTCTGGTGTTGAAGCCGGGGCCGGAACAGGATGAACTGTTTACCCCCCACTTGCAGGTAACCTTGCCCATGCAGGAGCATCAGTAGACCTTACGATCTTCTCTCTGCATTTAGCAGGTGTGTCATCAATTCTAGGGGCAGTTAATTTTATTACTACAATTATTAATATGAAACCCCCAGCAATCTCACAGTATCAAACACCTCTCTTTGTGTGAGCCGTGCTTGTAACTGCCGTACTTCTACTCCTATCACTACCCGTTCTAGCTGCCGGTATTACTATGCTTCTAACTGATCGTAATTTAAATACCACATTCTTTGATCCAGCAGGAGGGGGAGATCCTATTCTCTATCAACACCTA
>EU525080|Pimephales_notatus
CTTTATTTAGTATTTGGTGCCTGAGCCGGAATAGTCGGAACCGCTTTAAGCCTCCTAATTCGAGCCGAACTAAGTCAACCAGGCTCACTTCTAGGTGACGACCAAATCTATAATGTTATTGTTACTGCTCACGCCTTTGTAATGATTTTCTTTATAGTAATGCCAATTCTAATTGGTGGGTTCGGAAACTGACTTGTACCTTTAATAATTGGAGCACCTGACATAGCATTTCCACGAATAAACAACATAAGCTTCTGACTCTTACCCCCGTCATTCCTACTGCTACTAGCCTCTTCTGGTGTTGAAGCCGGGGCCGGAACAGGATGAACTGTTTACCCCCCACTTGCAGGTAACCTTGCCCATGCAGGAGCATCAGTAGACCTTACGATCTTCTCTCTGCATTTAGCAGGTGTGTCATCAATTCTAGGGGCAGTTAATTTTATTACTACAATTATTAATATGAAACCCCCAGCAATCTCACAGTATCAAACACCTCTCTTTGTGTGAGCCGTGCTTGTAACTGCCGTACTTCTACTCCTTTCACTACCCGTTCTAGCTGCCGGCATTACTATGCTTCTAACTGATCGTAATTTAAATACCACATTCTTTGATCCAGCAGGAGGGGGAGATCCTATTCTCTATCAACACCTA
>EU525081|Pimephales_notatus
CTTTATTTAGTATTTGGTGCCTGAGCCGGAATAGTCGGAACCGCTTTAAGCCTCCTAATTCGAGCCGAACTAAGTCAACCAGGCTCACTTCTAGGTGACGACCAAATCTATAATGTTATTGTTACTGCTCACGCCTTTGTAATGATTTTCTTTATAGTAATGCCAATTCTAATTGGTGGGTTCGGAAACTGACTTGTACCTTTAATAATTGGAGCACCTGACATAGCATTTCCACGAATAAACAACATAAGCTTCTGACTCTTACCCCCGTCATTCCTACTGCTACTAGCCTCTTCTGGTGTTGAAGCCGGGGCCGGAACAGGATGAACTGTTTACCCCCCACTTGCAGGTAACCTTGCCCATGCAGGAGCATCAGTAGACCTTACGATCTTCTCTCTGCATTTAGCAGGTGTGTCATCAATTCTAGGGGCAGTTAATTTTATTACTACAATTATTAATATGAAACCCCCAGCAATCTCACAGTATCAAACACCTCTCTTTGTGTGAGCCGTGCTTGTAACTGCCGTACTTCTACTCCTTTCACTACCCGTTCTAGCTGCCGGCATTACTATGCTTCTAACTGATCGTAATTTAAATACCACATTCTTTGATCCAGCAGGAGGGGGAGATCCTATTCTCTATCAACACCTA
>EU525082|Pimephales_notatus
CTTTATTTAGTATTTGGTGCCTGAGCCGGAATAGTCGGAACCGCTTTAAGCCTCCTAATTCGAGCCGAGCTAAGTCAACCAGGCTCACTTCTAGGTGACGACCAAATCTATAATGTTATTGTTACTGCTCACGCCTTTGTAATGATTTTCTTTATAGTAATGCCAATTCTAATTGGTGGGTTCGGAAACTGACTTGTACCTTTAATAATTGGAGCACCTGACATAGCATTTCCACGAATAAACAACATAAGCTTCTGACTCTTACCCCCGGCATTCCTACTGCTACTAGCCTCTTCTGGTGTTGAAGCCGGGGCCGGAACAGGATGAACTGTTTACCCCCCACTTGCAGGTAACCTTGCCCATGCAGGAGCATCAGTAGACCTTACGATCTTCTCTCTGCATTTAGCAGGTGTGTCATCAATTCTAGGGGCAGTTAATTTTATTACTACAATTATTAATATGAAACCCCCAGCAATCTCACAGTATCAAACACCTCTCTTTGTGTGAGCCGTGCTTGTAACTGCCGTACTTCTACTCCTTTCACTACCCGTTCTAGCTGCCGGCATTACTATGCTTCTAACTGATCGTAATTTAAATACCACATTCTTTGATCCAGCAGGAGGGGGAGATCCTATTCTCTATCAACACCTA
>EU525083|Pimephales_notatus
CTTTATTTAGTATTTGGTGCCTGAGCCGGAATAGTCGGAACCGCTTTAAGCCTCCTAATTCGAGCCGAACTAAGTCAACCAGGCTCACTTCTAGGTGACGACCAAATCTATAATGTTATTGTTACTGCTCACGCCTTTGTAATGATTTTCTTTATAGTAATGCCAATTCTAATTGGTGGGTTCGGAAACTGACTTGTACCTTTAATAATTGGAGCACCTGACATAGCATTTCCACGAATAAACAACATAAGCTTCTGACTCTTACCCCCGGCATTCCTACTGCTACTAGCCTCTTCTGGTGTTGAAGCCGGGGCCGGAACAGGATGAACTGTTTACCCCCCACTTGCAGGTAACCTTGCCCATGCAGGAGCATCAGTAGACCTTACGATCTTCTCTCTGCATTTAGCAGGTGTGTCATCAATTCTAGGGGCAGTTAATTTTATTACTACAATTATTAATATGAAACCCCCAGCAATCTCACAGTATCAAACACCTCTCTTTGTGTGAGCCGTGCTTGTAACTGCCGTACTTCTACTCCTTTCACTACCCGTTCTAGCTGCCGGCATTACTATGCTTCTAACTGATCGTAATTTAAATACCACATTCTTTGATCCAGCAGGAGGGGGAGATCCTATTCTCTATCAACACCTA
>EU525084|Pimephales_notatus
CTTTATTTAGTATTTGGTGCCTGAGCCGGAATAGTCGGAACCGCTTTAAGCCTCCTAATTCGAGCCGAACTAAGTCAACCAGGCTCACTTCTAGGTGACGACCAAATCTATAATGTTATTGTTACTGCTCACGCCTTTGTAATGATTTTCTTTATAGTAATGCCAATTCTAATTGGTGGGTTCGGAAACTGACTTGTACCTTTAATAATTGGAGCACCTGACATAGCATTTCCACGAATAAACAACATAAGCTTCTGACTCTTACCCCCGTCATTCCTACTGCTACTAGCCTCTTCTGGTGTTGAAGCCGGGGCCGGAACAGGATGAACTGTTTACCCCCCACTTGCAGGTAACCTTGCCCATGCAGGAGCATCAGTAGACCTTACGATCTTCTCTCTGCATTTAGCAGGTGTGTCATCAATTCTAGGGGCAGTTAATTTTATTACTACAATTATTAATATGAAACCCCCAGCAATCTCACAGTATCAAACACCTCTCTTTGTGTGAGCCGTGCTTGTAACTGCCGTACTTCTACTCCTTTCACTACCCGTTCTAGCTGCCGGCATTACTATGCTTCTAACTGATCGTAATTTAAATACCACATTCTTTGATCCAGCAGGAGGGGGAGATCCTATTCTCTATCAACACCTA
>EU525085|Pimephales_promelas
CTTTATCTAGTATTTGGTGCCTGAGCCGGAATAGTGGGGACCGCTTTAAGCCTCCTAATTCGAGCTGAACTAAGTCAACCTGGCTCACTTCTAGGTGATGACCAGATCTACAATGTTATTGTTACTGCTCACGCCTTTGTAATAATCTTCTTTATAGTAATACCAATTCTTATTGGTGGGTTCGGAAATTGACTTGTACCTCTAATAATCGGAGCACCTGACATGGCATTTCCACGAATAAATAACATAAGCTTCTGACTTTTACCCCCGTCATTCCTACTCCTCCTAGCCTCTTCTGGAGTTGAGGCCGGGGCCGGTACAGGGTGAACTGTTTATCCACCACTTGCAGGTAATCTTGCTCATGCAGGAGCCTCAGTAGACCTCACAATTTTCTCTCTACACTTAGCAGGTGTATCATCAATTCTAGGGGCAGTTAATTTTATTACTACAATTATTAACATAAAACCCCCAGCAATCTCTCAATATCAAACGCCCCTCTTCGTATGGGCCGTACTTGTAACTGCTGTGCTTCTGCTCCTATCACTACCTGTTCTAGCTGCCGGAATTACTATACTTCTCACCGATCGTAATTTAAATACTACATTCTTTGACCCTGCAGGAGGAGGTGACCCTATTTTATACCAACACTTG
>EU525086|Pimephales_promelas
CTTTATCTAGTATTTGGTGCCTGAGCCGGAATAGTGGGGACCGCTTTAAGCCTCCTAATTCGAGCTGAACTAAGTCAACCTGGCTCACTTCTAGGTGATGACCAGATCTACAATGTTATTGTTACTGCTCACGCCTTTGTAATAATCTTCTTTATAGTAATACCAATTCTTATTGGTGGGTTCGGAAATTGACTTGTACCTCTAATAATCGGAGCACCTGACATGGCATTTCCACGAATAAATAACATAAGCTTCTGACTTTTACCCCCGTCATTCCTACTCCTCCTAGCCTCTTCTGGAGTTGAGGCCGGGGCCGGTACAGGGTGAACTGTTTATCCACCACTTGCAGGTAATCTTGCTCATGCAGGAGCCTCAGTAGACCTCACAATTTTCTCTCTACACTTAGCAGGTGTATCATCAATTCTAGGGGCAGTTAATTTTATTACTACAATTATTAACATAAAACCCCCAGCAATCTCTCAATATCAAACGCCCCTCTTCGTATGGGCCGTACTTGTAACTGCTGTGCTTCTGCTCCTATCACTACCTGTTCTAGCTGCCGGAATTACTATACTTCTCACCGATCGTAATTTAAATACTACATTCTTTGACCCTGCAGGAGGAGGTGACCCTATTTTATACCAACACTTG
>EU525087|Pimephales_promelas
CTTTATCTAGTATTTGGTGCCTGAGCCGGAATAGTGGGGACCGCTTTAAGCCTCCTAATTCGAGCTGAACTAAGTCAACCTGGCTCACTTCTAGGTGATGACCAGATCTACAATGTTATTGTTACTGCTCACGCCTTTGTAATAATCTTCTTTATAGTAATACCAATTCTTATTGGTGGGTTCGGAAATTGACTTGTACCTCTAATAATCGGAGCACCTGACATGGCATTTCCACGAATAAATAACATAAGCTTCTGACTTTTACCCCCGTCATTCCTACTCCTCCTAGCCTCTTCTGGAGTTGAGGCCGGGGCCGGTACAGGGTGAACTGTTTATCCACCACTTGCAGGTAATCTTGCTCATGCAGGAGCCTCAGTAGACCTCACAATTTTCTCTCTACACTTAGCAGGTGTATCATCAATTCTAGGGGCAGTTAATTTTATTACTACAATTATTAACATAAAACCCCCAGCAATCTCTCAATATCAAACGCCCCTCTTCGTATGGGCCGTACTTGTAACTGCTGTGCTTCTGCTCCTATCACTACCTGTTCTAGCTGCCGGAATTACTATACTTCTCACCGATCGTAATTTAAATACTACATTCTTTGACCCTGCAGGAGGAGGTGACCCTATTTTATACCAACACTTG
>EU525088|Pimephales_promelas
TTTTATCTAGTATTTGGTGCCTGAGCCGGAATAGTGGGGACCGCTTTAAGCCTCCTAATTCGAGCTGAACTAAGTCAACCTGGCTCACTTCTAGGTGATGACCAGATCTACAATGTTATTGTTACTGCTCACGCCTTTGTAATAATCTTCTTTATAGTAATACCAATTCTTATTGGTGGGTTCGGAAATTGACTTGTACCTCTAATAATCGGAGCACCTGACATGGCATTTCCACGAATAAATAACATAAGCTTCTGACTTTTACCCCCGTCATTCCTACTCCTCCTAGCCTCTTCTGGAGTTGAGGCCGGGGCCGGTACAGGGTGAACTGTTTATCCACCACTTGCAGGTAATCTTGCTCATGCAGGAGCCTCAGTAGACCTCACAATTTTCTCTCTACACTTAGCAGGTGTATCATCAATTCTAGGGGCAGTTAATTTTATTACTACAATTATTAACATAAAACCCCCAGCAATCTCTCAATATCAAACGCCCCTCTTCGTATGGGCCGTACTTGTAACTGCTGTGCTTCTGCTCCTATCACTACCTGTTCTAGCTGCCGGAATTACTATACTTCTCACCGATCGTAATTTAAATACTACATTCTTTGACCCTGCAGGAGGAGGTGACCCTATTTTATACCAACACTTG
>EU525089|Pimephales_promelas
CTTTATCTAGTATTTGGTGCCTGAGCCGGAATAGTGGGGACCGCTTTAAGCCTCCTAATTCGAGCTGAACTAAGTCAACCTGGCTCACTTCTAGGTGATGACCAGATCTACAATGTTATTGTTACTGCTCACGCCTTTGTAATAATCTTCTTTATAGTAATACCAATTCTTATTGGTGGGTTCGGAAATTGACTTGTACCTCTAATAATCGGAGCACCTGACATGGCATTTCCACGAATAAATAACATAAGCTTCTGACTTTTACCCCCGTCATTCCTACTCCTCCTAGCCTCTTCTGGAGTTGAGGCCGGGGCCGGTACAGGGTGAACTGTTTATCCACCACTTGCAGGTAATCTTGCTCATGCAGGAGCCTCAGTAGACCTCACAATTTTCTCTCTACACTTAGCAGGTGTATCATCAATTCTAGGGGCAGTTAATTTTATTACTACAATTATTAACATAAAACCCCCAGCAATCTCTCAATATCAAACGCCCCTCTTCGTATGGGCCGTACTTGTAACTGCTGTGCTTCTGCTCCTATCACTACCTGTTCTAGCTGCCGGAATTACTATACTTCTCACCGATCGTAATTTAAATACTACATTCTTTGACCCTGCAGGAGGAGGTGACCCTATTTTATACCAACACTTG
>EU525090|Pimephales_promelas
CTTTATCTAGTATTTGGTGCCTGAGCCGGAATAGTGGGGACCGCTTTAAGCCTCCTAATTCGAGCCGAACTAAGTCAACCGGGCTCACTTCTAGGTGACGACCAAATCTACAATGTTATTGTTACTGCTCACGCCTTTGTAATAATCTTCTTTATAGTAATACCAATTCTTATTGGTGGGTTCGGAAATTGACTTGTACCTCTAATAATCGGAGCACCTGACATGGCATTTCCACGAATAAATAACATAAGCTTCTGACTCTTACCCCCGTCATTCCTACTCCTCCTAGCTTCTTCTGGAGTTGAGGCCGGGGCCGGAACGGGGTGAACTGTTTATCCACCACTTGCAGGTAATCTTGCCCATGCAGGAGCCTCAGTAGACCTCACAATTTTCTCTCTGCACTTAGCAGGTGTATCATCAATTCTAGGGGCAGTTAATTTTATTACTACAATTATTAACATAAAACCCCCAGCAATCTCTCAATATCAAACGCCCCTCTTCGTGTGAGCCGTACTTGTAACTGCTGTGCTTCTGCTCCTATCACTACCTGTTCTAGCTGCCGGAATTACTATACTTCTCACCGATCGTAATTTAAATACTACATTCTTTGACCCTGCAGGAGGAGGTGACCCTATTTTATACCAACACTTG
>EU525091|Pimephales_promelas
CTTTATCTAGTATTTGGTGCCTGAGCCGGAATAGTGGGGACCGCTTTAAGCCTCCTAATTCGAGCCGAACTAAGTCAACCGGGCTCACTTCTAGGTGACGACCAAATCTACAATGTTATTGTTACTGCTCACGCCTTTGTAATAATCTTCTTTATAGTAATACCAATTCTTATTGGTGGGTTCGGAAATTGACTTGTACCTCTAATAATCGGAGCACCTGACATGGCATTTCCACGAATAAATAACATAAGCTTCTGACTCTTACCCCCGTCATTCCTACTCCTCCTAGCTTCTTCTGGAGTTGAGGCCGGGGCCGGAACGGGGTGAACTGTTTATCCACCACTTGCAGGTAATCTTGCCCATGCAGGAGCCTCAGTAGACCTCACAATTTTCTCTCTGCACTTAGCAGGTGTATCATCAATTCTAGGGGCAGTTAATTTTATTACTACAATTATTAACATAAAACCCCCAGCAATCTCTCAATATCAAACGCCCCTCTTCGTGTGAGCCGTACTTGTAACTGCTGTGCTTCTGCTCCTATCACTACCTGTCCTAGCTGCCGGAATTACTATACTTCTCACCGATCGTAATTTAAATACTACATTCTTTGACCCTGCAGGAGGAGGTGACCCTATTTTATACCAACACTTG
>EU525092|Pimephales_promelas
CTTTATCTAGTATTTGGTGCCTGAGCCGGAATAGTGGGGACCGCTTTAAGCCTCCTAATTCGAGCCGAACTAAGTCAACCGGGCTCACTTCTAGGTGACGACCAAATCTACAATGTTATTGTTACTGCTCACGCCTTTGTAATAATCTTCTTTATAGTAATACCAATTCTTATTGGTGGGTTCGGAAATTGACTTGTACCTCTAATAATCGGAGCACCTGACATGGCATTTCCACGAATAAATAACATAAGCTTCTGACTCTTACCCCCGTCATTCCTACTCCTCCTAGCTTCTTCTGGAGTTGAGGCCGGGGCCGGAACGGGGTGAACTGTTTATCCACCACTTGCAGGTAATCTTGCCCATGCAGGAGCCTCAGTAGACCTCACAATTTTCTCTCTGCACTTAGCAGGTGTATCATCAATTCTAGGGGCAGTTAATTTTATTACTACAATTATTAACATAAAACCCCCAGCAATCTCTCAATATCAAACGCCCCTCTTCGTGTGAGCCGTACTTGTAACTGCTGTGCTTCTGCTCCTATCACTACCTGTTCTAGCTGCCGGAATTACTATACTTCTCACCGATCGTAATTTAAATACTACATTCTTTGACCCTGCAGGAGGAGGTGACCCTATTTTATACCAACACTTG
>EU525093|Pimephales_promelas
CTTTATCTAGTATTTGGTGCCTGAGCCGGAATAGTGGGGACCGCTTTAAGCCTCCTAATTCGAGCCGAACTAAGTCGACCGGGCTCACTTCTAGGTGACGACCAAATCTACAATGTTATTGTTACTGCTCACGCCTTTGTAATAATCTTCTTTATAGTAATACCAATTCTTATTGGTGGGTTCGGAAATTGACTTGTACCTCTAATAATCGGAGCACCTGACATGGCATTTCCACGAATAAATAACATAAGCTTCTGACTCTTACCCCCGTCATTCCTACTCCTCCTAGCTTCTTCTGGAGTTGAGGCCGGGGCCGGAACGGGGTGAACTGTTTATCCACCACTTGCAGGTAATCTTGCCCATGCAGGAGCCTCAGTAGACCTCACAATTTTCTCTCTGCACTTAGCAGGTGTATCATCAATTCTAGGGGCNGTTAATTTTATTACTACAATTATTAACATAAAACCCCCAGCAATCTCTCAATATCAAACGCCCCTCTTCGTGTGAGCCGTACTTGTAACTGCTGTGCTTCTGCTCCTATCACTACCTGTTCTAGCTGCCGGAATTACTATACTTCTCACCGATCGTAATTTAAATACTACATTCTTTGACCCTGCAGGAGGAGGTGACCCTATTTTATACCAACACTTG
>EU525094|Pimephales_promelas
CTTTATCTAGTATTTGGTGCCTGAGCCGGAATAGTGGGGACCGCTTTAAGCCTCCTAATTCGAGCCGAACTAAGTCAACCGGGCTCACTTCTAGGTGACGACCAAATCTACAATGTTATTGTTACTGCTCACGCCTTTGTAATAATCTTCTTTATAGTAATACCAATTCTTATTGGTGGGTTCGGAAATTGACTTGTACCTCTAATAATCGGAGCACCTGACATGGCATTTCCACGAATAAATAACATAAGCTTCTGACTCTTACCCCCGTCATTCCTACTCCTCCTAGCTTCTTCTGGAGTTGAGGCCGGGGCCGGAACGGGGTGAACTGTTTATCCACCACTTGCAGGTAATCTTGCCCATGCAGGAGCCTCAGTAGACCTCACAATTTTCTCTCTGCACTTAGCAGGTGTATCATCAATTCTAGGGGCAGTTAATTTTATTACTACAATTATTAACATAAAACCCCCAGCAATCTCTCAATATCAAACGCCCCTCTTCGTGTGAGCCGTACTTGTAACTGCTGTGCTTCTGCTCCTATCACTACCTGTTCTAGCTGCCGGAATTACTATACTTCTCACCGATCGTAATTTAAATACTACATTCTTTGACCCTGCAGGAGGAGGTGACCCTATTTTATACCAACACTTG
>EU525095|Pimephales_promelas
CTTTATCTAGTATTTGGTGCCTGAGCCGGAATAGTGGGGACCGCTTTAAGCCTCCTAATTCGAGCCGAACTAAGTCAACCGGGCTCACTTCTAGGTGACGACCAAATCTACAATGTTATTGTTACTGCTCACGCCTTTGTAATAATCTTCTTTATAGTAATACCAATTCTTATTGGTGGGTTCGGAAATTGACTTGTACCTCTAATAATCGGAGCACCTGACATGGCATTTCCACGAATAAATAACATAAGCTTCTGACTCTTACCCCCGTCATTCCTACTCCTCCTAGCTTCTTCTGGAGTTGAGGCCGGGGCCGGAACGGGGTGAACTGTTTATCCACCACTTGCAGGTAATCTTGCCCATGCAGGAGCCTCAGTAGACCTCACAATTTTCTCTCTGCACTTAGCAGGTGTATCATCAATTCTAGGGGCAGTTAATTTTATTACTACAATTATTAACATAAAACCCCCAGCAATCTCTCAATATCAAACGCCCCTCTTCGTGTGAGCCGTACTTGTAACTGCTGTGCTTCTGCTCCTATCACTACCTGTTCTAGCTGCCGGAATTACTATACTTCTCACCGATCGTAATTTAAATACTACATTCTTTGACCCTGCAGGAGGAGGTGACCCTATTTTATACCAACACTTG
>EU525135|Scardinius_erythrophthalmus
CTTTATCTTGTATTTGGTGCCTGGGCCGGAATAGTGGGGACTGCCTTAAGCCTCCTTATTCGGGCCGAACTAAGCCAACCCGGGTCACTTTTAGGCGATGATCAAATTTATAATGTCATCGTTACCGCCCACGCCTTCGTAATAATTTTCTTTATAGTAATGCCAATTCTTATTGGAGGGTTTGGAAACTGACTCGTCCCACTAATGATTGGTGCACCTGATATAGCATTCCCACGGATAAATAATATGAGTTTCTGACTTCTCCCTCCGTCATTTCTGCTTCTACTAGCTTCTTCTGGTGTTGAAGCTGGGGCTGGAACAGGATGAACAGTATACCCACCACTCGCAGGTAATCTAGCCCACGCAGGAGCATCAGTAGACTTAACAATCTTCTCGCTCCACCTGGCAGGTGTATCATCAATTTTAGGCGCAGTTAACTTCATTACTACAATTATTAATATGAAGCCCCCAGCCATTTCCCAATATCAAACACCGCTGTTTGTATGAGCCGTACTGGTAACAGCTGTCCTTCTACTTCTATCACTACCAGTTCTAGCTGCCGGAATTACAATGCTTCTTACAGACCGTAATCTTAATACCACATTCTTCGACCCAGCGGGAGGAGGAGACCCAATCTTATATCAACACTTA
>EU525153|Tinca_tinca
CTATATCTTGTATTTGGTGCCTGAGCCGGGATAGTGGGGACCGCCCTAAGCCTCCTTATTCGTGCTGAACTAAGCCAGCCCGGATCACTTTTAGGCGATGACCAAATCTATAATGTTATTGTTACTGCCCATGCCTTCGTAATAATTTTCTTTATAGTAATACCAATCCTAATTGGCGGATTTGGAAACTGACTCGTCCCGTTAATAATTGGAGCACCTGATATAGCATTCCCACGAATAAATAATATAAGTTTTTGACTCCTACCCCCATCATTTCTTCTTCTATTAGCCTCTTCTGGTGTTGAGGCTGGAGCCGGAACGGGGTGGACAGTTTACCCACCACTCGCAGGTAATCTTGCCCACGCAGGAGCCTCAGTAGACCTAACAATTTTCTCACTTCACCTAGCAGGTGTCTCATCAATTTTAGGTGCAATCAATTTTATCACCACAACTATTAACATGAAACCTCCAGCCATTTCACAATATCAAACACCCCTATTTGTTTGAGCCGTACTAGTAACAGCGGTACTTCTTCTTCTATCACTTCCGGTTCTAGCTGCTGGGATCACAATGCTTCTTACAGACCGTAATCTTAACACTACATTCTTCGACCCAGCAGGAGGAGGAGACCCAATTCTATATCAACACTTA
>EU525154|Tinca_tinca
CTATATCTTGTATTTGGTGCCTGAGCCGGGATAGTGGGGACCGCCCTAAGCCTCCTTATTCGTGCTGAACTAAGCCAGCCCGGATCACTTTTAGGCGATGACCAAATCTATAATGTTATTGTTACTGCCCATGCCTTCGTAATAATTTTCTTTATAGTAATACCAATCCTAATTGGCGGATTTGGAAACTGACTCGTCCCGTTAATAATTGGAGCACCTGATATAGCATTCCCACGAATAAATAATATAAGTTTTTGACTCCTACCCCCATCATTTCTTCTTCTATTAGCCTCTTCTGGTGTTGAGGCTGGAGCCGGAACGGGGTGGACAGTTTACCCACCACTCGCAGGTAATCTTGCCCACGCAGGAGCCTCAGTAGACCTAACAATTTTCTCACTTCACCTAGCAGGTGTCTCATCAATTTTAGGTGCAATCAATTTTATCACCACAACTATTAACATGAAACCTCCAGCCATTTCACAATATCAAACACCCCTATTTGTTTGAGCCGTACTAGTAACAGCGGTACTTCTTCTTCTATCACTTCCGGTTCTAGCTGCTGGGATCACAATGCTTCTTACAGACCGTAATCTTAACACTACATTCTTCGACCCAGCAGGAGGAGGAGACCCAATTCTATATCAACACTTA
>EU525155|Tinca_tinca
CTATATCTTGTATTTGGTGCCTGAGCCGGGATAGTGGGGACCGCCCTAAGCCTCCTTATTCGTGCTGAACTAAGCCAGCCCGGATCACTTTTAGGCGATGACCAAATCTATAATGTTATTGTTACTGCCCATGCCTTCGTAATAATTTTCTTTATAGTAATACCAATCCTAATTGGCGGATTTGGAAACTGACTCGTCCCGTTAATAATTGGAGCACCTGATATAGCATTCCCACGAATAAATAATATAAGTTTTTGACTCCTACCCCCATCATTTCTTCTTCTATTAGCCTCTTCTGGTGTTGAGGCTGGAGCCGGAACGGGGTGGACAGTTTACCCACCACTCGCAGGTAATCTTGCCCACGCAGGAGCCTCAGTAGACCTAACAATTTTCTCACTTCACCTAGCAGGTGTCTCATCAATTTTAGGTGCAATCAATTTTATCACCACAACTATTAACATGAAACCTCCAGCCATTTCACAATATCAAACACCCCTATTTGTTTGAGCCGTACTAGTAACAGCGGTACTTCTTCTTCTATCACTTCCGGTTCTAGCTGCTGGGATCACAATGCTTCTTACAGACCGTAATCTTAACACTACATTCTTCGACCCAGCAGGAGGAGGAGACCCAATTCTATATCAACACTTA
>EU525156|Tinca_tinca
CTATATCTTGTATTTGGTGCCTGAGCCGGGATAGTGGGGACCGCCCTAAGCCTCCTTATTCGTGCTGAACTAAGCCAGCCCGGATCACTTTTAGGCGACGACCAAATCTATAATGTTATTGTTACTGCCCATGCCTTCGTAATAATTTTCTTTATAGTAATACCAATCCTAATTGGCGGATTTGGGAACTGACTTGTCCCATTAATAATTGGAGCACCTGATATAGCATTCCCACGAATAAACAATATAAGTTTTTGACTCCTACCCCCATCATTTCTTCTTCTATTAGCCTCTTCTGGTGTTGAGGCTGGAGCCGGGACAGGGTGGACAGTTTACCCACCACTCGCAGGTAATCTTGCCCACGCAGGAGCCTCAGTAGACCTAACAATTTTCTCACTTCACCTAGCAGGTGTTTCATCAATTTTAGGTGCAATCAATTTTATCACCACAACTATTAACATGAAACCTCCAGCCATTTCACAATATCAAACACCCCTATTTGTTTGAGCCGTACTAGTAACAGCGGTACTTCTTCTTCTATCACTTCCGGTTCTAGCTGCTGGGATCACAATGCTTCTTACAGACCGTAATCTTAACACTACATTCTTCGACCCAGCAGGAGGAGGAGACCCAATTCTATATCAACACTTA
>EU525157|Tinca_tinca
CTATATCTTGTATTTGGTGCCTGAGCCGGGATAGTGGGGACCGCCCTAAGCCTCCTTATTCGTGCTGAACTAAGCCAGCCCGGATCACTTTTAGGCGACGACCAAATCTATAATGTTATTGTTACTGCCCATGCCTTCGTAATAATTTTCTTTATAGTAATACCAATCCTAATTGGCGGATTTGGGAACTGACTTGTCCCATTAATAATTGGAGCACCTGATATAGCATTCCCACGAATAAACAATATAAGTTTTTGACTCCTACCCCCATCATTTCTTCTTCTATTAGCCTCTTCTGGTGTTGAGGCTGGAGCCGGGACAGGGTGGACAGTTTACCCACCACTCGCAGGTAATCTTGCCCACGCAGGAGCCTCAGTAGACCTAACAATTTTCTCACTTCACCTAGCAGGTGTTTCATCAATTTTAGGTGCAATCAATTTTATCACCACAACTATTAACATGAAACCTCCAGCCATTTCACAATATCAAACACCCCTATTTGTTTGAGCCGTACTAGTAACAGCGGTACTTCTTCTTCTATCACTTCCGGTTCTAGCTGCTGGGATCACAATGCTTCTTACAGACCGTAATCTTAACACTACATTCTTCGACCCAGCAGGAGGAGGAGACCCAATTCTATATCAACACTTA
>EU525158|Tinca_tinca
CTATATCTTGTATTTGGTGCCTGAGCCGGGATAGTGGGGACCGCCCTAAGCCTCCTTATTCGTGCTGAACTAAGCCAGCCCGGATCACTTTTAGGCGATGACCAAATCTATAATGTTATTGTTACTGCCCATGCCTTCGTAATAATTTTCTTTATAGTAATACCAATCCTAATTGGCGGATTTGGAAACTGACTCGTCCCGTTAATAATTGGAGCACCTGATATAGCATTCCCACGAATAAATAATATAAGTTTTTGACTCCTACCCCCATCATTTCTTCTTCTATTAGCCTCTTCTGGTGTTGAGGCTGGAGCCGGAACGGGGTGGACAGTTTACCCACCACTCGCAGGTAATCTTGCCCACGCAGGAGCCTCAGTAGACCTAACAATTTTCTCACTTCACCTAGCAGGTGTCTCATCAATTTTAGGTGCAATCAATTTTATCACCACAACTATTAACATGAAACCTCCAGCCATTTCACAATATCAAACACCCCTATTTGTTTGAGCCGTACTAGTAACAGCGGTACTTCTTCTTCTATCACTTCCGGTTCTAGCTGCTGGGATCACAATGCTTCTTACAGACCGTAATCTTAACACTACATTCTTCGACCCAGCAGGAGGAGGAGACCCAATTCTATATCAACACTTA
>EU525159|Tinca_tinca
CTATATCTTGTATTTGGTGCCTGAGCCGGGATAGTGGGGACCGCCCTAAGCCTCCTTATTCGTGCTGAACTAAGCCAGCCCGGATCACTTTTAGGCGATGACCAAATCTATAATGTTATTGTTACTGCCCATGCCTTCGTAATAATTTTCTTTATAGTAATACCAATCCTAATTGGCGGATTTGGAAACTGACTCGTCCCGTTAATAATTGGAGCACCTGATATAGCATTCCCACGAATAAATAATATAAGTTTTTGACTCCTACCCCCATCATTTCTTCTTCTATTAGCCTCTTCTGGTGTTGAGGCTGGAGCCGGAACGGGGTGGACAGTTTACCCACCACTCGCAGGTAATCTTGCCCACGCAGGAGCCTCAGTAGACCTAACAATTTTCTCACTTCACCTAGCAGGTGTCTCATCAATTTTAGGTGCAATCAATTTTATCACCACAACTATTAACATGAAACCTCCAGCCATTTCACAATATCAAACACCCCTATTTGTTTGAGCCGTACTAGTAACAGCGGTACTTCTTCTTCTATCACTTCCGGTTCTAGCTGCTGGGATCACAATGCTTCTTACAGACCGTAATCTTAACACTACATTCTTCGACCCAGCAGGAGGAGGAGACCCAATTCTATATCAACACTTA
>EU525160|Tinca_tinca
CTATATCTTGTATTTGGTGCCTGAGCCGGGATAGTGGGGACCGCCCTAAGCCTCCTTATTCGTGCTGAACTAAGCCAGCCCGGATCACTTTTAGGCGATGACCAAATCTATAATGTTATTGTTACTGCCCATGCCTTCGTAATAATTTTCTTTATAGTAATACCAATCCTAATTGGCGGATTTGGAAACTGACTCGTCCCGTTAATAATTGGAGCACCTGATATAGCATTCCCACGAATAAATAATATAAGTTTTTGACTCCTACCCCCATCATTTCTTCTTCTATTAGCCTCTTCTGGTGTTGAGGCTGGAGCCGGAACGGGGTGGACAGTTTACCCACCACTCGCAGGTAATCTTGCCCACGCAGGAGCCTCAGTAGACCTAACAATTTTCTCACTTCACCTAGCAGGTGTCTCATCAATTTTAGGTGCAATCAATTTTATCACCACAACTATNAACATGAAACCTCCAGCCATTTCACAATATCAAACACCCCTATTTGTTTGAGCCGTACTAGTAACAGCGGTACTTCTTCTTCTATCACTTCCGGTTCTAGCTGCTGGGATCACAATGCTTCTTACAGACCGTAATCTTAACACTACATTCTTCGACCCAGCAGGAGGAGGAGACCCAATTCTATATCAACACTTA
>EU525161|Tinca_tinca
CTATATCTTGTATTTGGTGCCTGAGCCGGGATAGTGGGGACCGCCCTAAGCCTCCTTATTCGTGCTGAACTAAGCCAGCCCGGATCACTTTTAGGCGATGACCAAATCTATAATGTTATTGTTACTGCCCATGCCTTCGTAATAATTTTCTTTATAGTAATACCAATCCTAATTGGCGGATTTGGAAACTGACTCGTCCCGTTAATAATTGGAGCACCTGATATAGCATTCCCACGAATAAATAATATAAGTTTTTGACTCCTACCCCCATCATTTCTTCTTCTATTAGCCTCTTCTGGTGTTGAGGCTGGAGCCGGAACGGGGTGGACAGTTTACCCACCACTCGCAGGTAATCTTGCCCACGCAGGAGCCTCAGTAGACCTAACAATTTTCTCACTTCACCTAGCAGGTGTCTCATCAATTTTAGGTGCAATCAATTTTATCACCACAACTATNAACATGAAACCTCCAGCCATTTCACAATATCAAACACCCCTATTTGTTTGAGCCGTACTAGTAACAGCGGTACTTCTTCTTCTATCACTTCCGGTTCTAGCTGCTGGGATCACAATGCTTCTTACAGACCGTAATCTTAACACTACATTCTTCGACCCAGCAGGAGGAGGAGACCCAATTCTATATCAACACTTA
>EU525162|Tinca_tinca
CTATATCTTGTATTTGGTGCCTGAGCCGGGATAGTGGGGACCGCCCTAAGCCTCCTTATTCGTGCTGAACTAAGCCAGCCCGGATCACTTTTAGGCGACGACCAAATCTATAATGTTATTGTTACTGCCCATGCCTTCGTAATAATTTTCTTTATAGTAATACCAATCCTAATTGGCGGATTTGGGAACTGACTTGTCCCATTAATAATTGGAGCACCTGATATAGCATTCCCACGAATAAACAATATAAGTTTTTGACTCCTACCCCCATCATTTCTTCTTCTATTAGCCTCTTCTGGTGTTGAGGCTGGAGCCGGGACAGGGTGGACAGTTTACCCACCACTCGCAGGTAATCTTGCCCACGCAGGAGCCTCAGTAGACCTAACAATTTTCTCACTTCACCTAGCAGGTGTTTCATCAATTTTAGGTGCAATCAATTTTATCACCACAACTATTAACATGAAACCTCCAGCCATTTCACAATATCAAACACCCCTATTTGTTTGAGCCGTACTAGTAACAGCGGTACTTCTTCTTCTATCACTTCCGGTTCTAGCTGCTGGGATCACAATGCTTCTTACAGACCGTAATCTTAACACTACATTCTTCGACCCAGCAGGAGGAGGAGACCCAATTCTATATCAACACTTA
>EU714096|Neolissochilus_hexagonolepis
CTTTATCTTGTATTTGGTGCCTGAGCCGGAATAGTAGGAACCGCCTTAAGCCTCCTCATCCGGGCTGAACTAAGCCAACCCGGGTCGCTTCTAGGTGATGACCAAATTTATAATGTTATCGTCACTGCTCACGCCTTCGTAATAATCTTCTTTATAGTAATGCCCATTCTCATTGGAGGATTTGGAAACTGGCTTGTGCCGCTAATAATTGGGGCCCCAGACATGGCGTTCCCACGTATAAATAATATAAGCTTTTGACTACTACCCCCATCATTTCTTCTTTTACTAGCTTCTTCCGGCGTTGAAGCTGGGGCTGGAACGGGGTGAACAGTTTATCCACCTCTTGCAGGCAACCTAGCCCACGCGGGAGCATCAGTAGATCTGACAATCTTTTCACTCCACTTAGCAGGTGTCTCATCAATTCTAGGAGCAATTAACTTTATTACCACAACAATTAACATAAAACCCCCAGCCATTTCCCAATATCAAACACCTTTATTTGTTTGATCCGTACTTGTAACCGCCGTACTACTACTTCTATCATTACCAGTCTTAGCCGCTGGAATTACAATACTCCTAACAGACCGAAACCTCAACACCACATTCTTTGACCCAGCAGGCGGAGGAGACCCAATTCTATATCAACACCTA
>EU714097|Neolissochilus_hexagonolepis
CTTTATCTTGTATTTGGTGCCTGAGCCGGAATAGTAGGAACCGCCTTAAGCCTCCTCATCCGGGCTGAACTAAGCCAACCCGGGTCGCTTCTAGGTGATGACCAAATTTATAATGTTATCGTCACTGCTCACGCCTTCGTAATAATCTTCTTTATAGTAATGCCCATTCTCATTGGAGGATTTGGAAACTGGCTTGTGCCGCTAATAATTGGGGCCCCAGACATGGCGTTCCCACGTATAAATAATATAAGCTTTTGACTACTACCCCCATCATTTCTTCTTTTACTAGCTTCTTCCGGCGTTGAAGCTGGGGCTGGAACGGGGTGAACAGTTTATCCACCTCTTGCAGGCAACCTAGCCCACGCGGGAGCATCAGTAGATCTGACAATCTTTTCACTCCACTTAGCAGGTGTCTCATCAATTCTAGGAGCAATTAACTTTATTACCACAACAATTAACATAAAACCCCCAGCCATTTCCCAATATCAAACACCTTTATTTGTTTGATCCGTACTTGTAACCGCCGTACTACTACTTCTATCATTACCAGTCTTAGCCGCTGGAATTACAATACTCCTAACAGACCGA---------------------------------------------------------------
>EU714098|Neolissochilus_hexagonolepis
CTTTATCTTGTATTTGGTGCCTGAGCCGGAATAGTAGGAACCGCCTTAAGCCTCCTCATCCGGGCTGAACTAAGCCAACCCGGGTCGCTTCTAGGTGATGACCAAATTTATAATGTTATCGTCACTGCTCACGCCTTCGTAATAATCTTCTTTATAGTAATGCCCATTCTCATTGGAGGATTTGGAAACTGGCTTGTGCCGCTAATAATTGGGGCCCCAGACATGGCGTTCCCACGTATAAATAATATAAGCTTTTGACTACTACCCCCATCATTTCTTCTTTTACTAGCTTCTTCCGGCGTTGAAGCTGGGGCTGGAACGGGGTGAACAGTTTATCCACCTCTTGCAGGCAACCTAGCCCACGCGGGAGCATCAGTAGATCTGACAATCTTTTCACTCCACTTAGCAGGTGTCTCATCAATTCTAGGAGCAATTAACTTTATTACCACAACAATTAACATAAAACCCCCAGCCATTTCCCAATATCAAACACCTTTATTTGTTTGATCCGTACTTGTAACCGCCGTACTACTACTTCTATCATTACCAGTCTTAGCCGCTGGAATTACAATACTCCTAACAGACCGAAACCTCAACACCACATTCTTTGACCCAGCAGGCGGAGGAGACCCAATTCTATATCAACACCTA
>EU714099|Neolissochilus_hexagonolepis
CTTTATCTTGTATTTGGTGCCTGAGCCGGAATAGTAGGAACCGCCTTAAGCCTCCTCATCCGGGCTGAACTAAGCCAACCCGGGTCGCTTCTAGGTGATGACCAAATTTATAATGTTATCGTCACTGCTCACGCCTTCGTAATAATCTTCTTTATAGTAATGCCCATTCTCATTGGAGGATTTGGAAACTGGCTTGTGCCGCTAATAATTGGGGCCCCAGACATGGCGTTCCCACGTATAAATAATATAAGCTTTTGACTACTACCCCCATCATTTCTTCTTTTACTAGCTTCTTCCGGCGTTGAAGCTGGGGCTGGAACGGGGTGAACAGTTTATCCACCTCTTGCAGGCAACCTAGCCCACGCGGGAGCATCAGTAGATCTGACAATCTTTTCACTCCACTTAGCAGGTGTCTCATCAATTCTAGGAGCAATTAACTTTATTACCACAACAATTAACATAAAACCCCCAGCCATTTCCCAATATCAAACACCTTTATTTGTTTGATCCGTACTTGTAACCGCCGTACTACTACTTCTATCATTACCAGTCTTAGCCGCTGGAATTACAATACTCCTAACAGACCGAAACCTCAACACCACATTCTTTGACCCAGCAGGCGGAGGAGACCCAATTCTATATCAACACCTA
>EU714100|Neolissochilus_hexagonolepis
---------------------------------------------------CTCCTCATCCGGGCTGAACTAAGCCAACCCGGGTCGCTTCTAGGTGATGACCAAATTTATAATGTTATCGTCACTGCTCACGCCTTCGTAATAATCTTCTTTATAGTAATGCCCATTCTCATTGGAGGATTTGGAAACTGGCTTGTGCCGCTAATAATTGGGGCCCCAGACATGGCGTTCCCACGTATAAATAATATAAGCTTTTGACTACTACCCCCATCATTTCTTCTTTTACTAGCTTCTTCCGGCGTTGAAGCTGGGGCTGGAACGGGGTGAACAGTTTATCCACCTCTTGCAGGCAACCTAGCCCACGCGGGAGCATCAGTAGATCTGACAATCTTTTCACTCCACTTAGCAGGTGTCTCATCAATTCTAGGAGCAATTAACTTTATTACCACAACAATTAACATAAAACCCCCAGCCATTTCCCAATATCAAACACCTTTATTTGTTTGATCCGTACTTGTAACCGCCGTACTACTACTTCTATCATTACCAGTCTTAGCCGCTGGAATTACAATACTCCTAACAGACCGAAACCTCAACACCACATTGTTT------------------------------------------
>EU716086|Tinca_tinca
---------------------------------------------CTAAGCCTCCTTATTCGTGCTGAACTAAGCCAGCCCGGATCACTTTTAGGCGATGACCAAATCTATAATGTTATTGTTACTGCCCATGCCTTCGTAATAATTTTCTTTATAGTAATACCAATCCTAATTGGCGGATTTGGAAACTGACTCGTCCCGTTAATAATTGGAGCACCTGATATAGCATTCCCACGAATAAATAATATAAGTTTTTGACTCCTACCCCCATCATTTCTTCTTCTATTAGCCTCTTCTGGTGTTGAGGCTGGAGCCGGAACGGGGTGGACAGTTTACCCACCACTCGCAGGTAATCTTGCCCACGCAGGAGCCTCAGTAGACCTAACAATTTTCTCACTTCACCTAGCAGGTGTCTCATCAATTTTAGGTGCAATCAATTTTATCACCACAACTATTAACATGAAACCTCCAGCCATTTCACAATATCAAACACCCCTATTTGTTTGATCCGTACTAGTAACAGCGGTACTTCTTCTTCTATCACTTCCGGTTCTAGCTGCTGGGATCACAATGCTTCTTACAGACCGTAATCTTAACACTACATTCTTCGACCCAGCAGGAGGAGGAGACCCAATTCTATATCAACACTTA
>EU716087|Tinca_tinca
---------------------------------------------CTAAGCCTCCTTATTCGTGCTGAACTAAGCCAGCCCGGATCACTTTTAGGCGATGACCAAATCTATAATGTTATTGTTACTGCCCATGCCTTCGTAATAATTTTCTTTATAGTAATACCAATCCTAATTGGCGGATTTGGAAACTGACTCGTCCCGTTAATAATTGGAGCACCTGATATAGCATTCCCACGAATAAATAATATAAGTTTTTGACTCCTACCCCCATCATTTCTTCTTCTATTAGCCTCTTCTGGTGTTGAGGCTGGAGCCGGAACGGGGTGGACAGTTTACCCACCACTCGCAGGTAATCTTGCCCACGCAGGAGCCTCAGTAGACCTAACAATTTTCTCACTTCACCTAGCAGGTGTCTCATCAATTTTAGGTGCAATCAATTTTATCACCACAACTATTAACATGAAACCTCCAGCCATTTCACAATATCAAACACCCCTATTTGTTTGATCCGTACTAGTAACAGCGGTACTTCTTCTTCTATCACTTCCGGTTCTAGCTGCTGGGATCACAATGCTTCTTACAGACCGTAATCTTAACACTACATTCTTCGACCCAGCAGGAGGAGGAGACCCAATTCTATATCAACACTTA
>EU716088|Tinca_tinca
---------------------------------------------CTAAGCCTCCTTATTCGTGCTGAACTAAGCCAGCCCGGATCACTTTTAGGCGATGACCAAATCTATAATGTTATTGTTACTGCCCATGCCTTCGTAATAATTTTCTTTATAGTAATACCAATCCTAATTGGCGGATTTGGAAACTGACTCGTCCCGTTAATAATTGGAGCACCTGATATAGCATTCCCACGAATAAATAATATAAGTTTTTGACTCCTACCCCCATCATTTCTTCTTCTATTAGCCTCTTCTGGTGTTGAGGCTGGAGCCGGAACGGGGTGGACAGTTTACCCACCACTCGCAGGTAATCTTGCCCACGCAGGAGCCTCAGTAGACCTAACAATTTTCTCACTTCACCTAGCAGGTGTCTCATCAATTTTAGGTGCAATCAATTTTATCACCACAACTATTAACATGAAACCTCCAGCCATTTCACAATATCAAACACCCCTATTTGTTTGATCCGTACTAGTAACAGCGGTACTTCTTCTTCTATCACTTCCGGTTCTAGCTGCTGGGATCACAATGCTTCTTACAGACCGTAATCTTAACACTACATTCTTCGACCCAGCAGGAGGAGGAGACCCAATTCTATATCAACACTTA
>EU716089|Tinca_tinca
---------------------------------------------CTAAGCCTCCTTATTCGTGCTGAACTAAGCCAGCCCGGATCACTTTTAGGCGATGACCAAATCTATAATGTTATTGTTACTGCCCATGCCTTCGTAATAATTTTCTTTATAGTAATACCAATCCTAATTGGCGGATTTGGAAACTGACTCGTCCCGTTAATAATTGGAGCACCTGATATAGCATTCCCACGAATAAATAATATAAGTTTTTGACTCCTACCCCCATCATTTCTTCTTCTATTAGCCTCTTCTGGTGTTGAGGCTGGAGCCGGAACGGGGTGGACAGTTTACCCACCACTCGCAGGTAATCTTGCCCACGCAGGAGCCTCAGTAGACCTAACAATTTTCTCACTTCACCTAGCAGGTGTCTCATCAATTTTAGGTGCAATCAATTTTATCACCACAACTATTAACATGAAACCTCCAGCCATTTCACAATATCAAACACCCCTATTTGTTTGATCCGTACTAGTAACAGCGGTACTTCTTCTTCTATCACTTCCGGTTCTAGCTGCTGGGATCACAATGCTTCTTACAGACCGTAATCTTAACACTACATTCTTCGACCCAGCAGGAGGAGGAGACCCAATTCTATATCAACACTTA
>EU716090|Tinca_tinca
---------------------------------------------CTAAGCCTCCTTATTCGTGCTGAACTAAGCCAGCCCGGATCACTTTTAGGCGATGACCAAATCTATAATGTTATTGTTACTGCCCATGCCTTCGTAATAATTTTCTTTATAGTAATACCAATCCTAATTGGCGGATTTGGAAACTGACTCGTCCCGTTAATAATTGGAGCACCTGATATAGCATTCCCACGAATAAATAATATAAGTTTTTGACTCCTACCCCCATCATTTCTTCTTCTATTAGCCTCTTCTGGTGTTGAGGCTGGAGCCGGAACGGGGTGGACAGTTTACCCACCACTCGCAGGTAATCTTGCCCACGCAGGAGCCTCAGTAGACCTAACAATTTTCTCACTTCACCTAGCAGGTGTCTCATCAATTTTAGGTGCAATCAATTTTATCACCACAACTATTAACATGAAACCTCCAGCCATTTCACAATATCAAACACCCCTATTTGTTTGAGCCGTACTAGTAACAGCGGTACTTCTTCTTCTATCACTTCCGGTTCTAGCTGCTGGGATCACAATGCTTCTTACAGACCGTAATCTTAACACTACATTCTTCGACCCAGCAGGAGGAGGAGACCCAATTCTATATCAACACTTA
>EU716091|Tinca_tinca
---------------------------------------------CTAAGCCTCCTTATTCGTGCTGAACTAAGCCAGCCCGGATCACTTTTAGGCGATGACCAAATCTATAATGTTATTGTTACTGCCCATGCCTTCGTAATAATTTTCTTTATAGTAATACCAATCCTAATTGGCGGATTTGGAAACTGACTCGTCCCGTTAATAATTGGAGCACCTGATATAGCATTCCCACGAATAAATAATATAAGTTTTTGACTCCTACCCCCATCATTTCTTCTTCTATTAGCCTCTTCTGGTGTTGAGGCTGGAGCCGGAACGGGGTGGACAGTTTACCCACCACTCGCAGGTAATCTTGCCCACGCAGGAGCCTCAGTAGACCTAACAATTTTCTCACTTCACCTAGCAGGTGTCTCATCAATTTTAGGTGCAATCAATTTTATCACCACAACTATTAACATGAAACCTCCAGCCATTTCACAATATCAAACACCCCTATTTGTTTGATCCGTACTAGTAACAGCGGTACTTCTTCTTCTATCACTTCCGGTTCTAGCTGCTGGGATCACAATGCTTCTTACAGACCGTAATCTTAACACTACATTCTTCGACCCAGCAGGAGGAGGAGACCCAATTCTATATCAACACTTA
>EU716092|Tinca_tinca
---------------------------------------------CTAAGCCTCCTTATTCGTGCTGAACTAAGCCAGCCCGGATCACTTTTAGGCGACGACCAAATCTATAATGTTATTGTTACTGCCCATGCCTTCGTAATAATTTTCTTTATAGTAATACCAATCCTAATTGGCGGATTTGGGAACTGACTTGTCCCATTAATAATTGGAGCACCTGATATAGCATTCCCACGAATAAACAATATAAGTTTTTGACTCCTACCCCCATCATTTCTTCTTCTATTAGCCTCTTCTGGTGTTGAGGCTGGAGCCGGGACAGGGTGGACAGTTTACCCACCACTCGCAGGTAATCTTGCCCACGCAGGAGCCTCAGTAGACCTAACAATTTTCTCACTTCACCTAGCAGGTGTTTCATCAATTTTAGGTGCAATCAATTTTATCACCACAACTATTAACATGAAACCTCCAGCCATTTCACAATATCAAACACCCCTATTTGTTTGAGCCGTACTAGTAACAGCGGTACTTCTTCTTCTATCACTTCCGGTTCTAGCTGCTGGGATCACAATGCTTCTTACAGACCGTAATCTTAACACTACATTCTTCGACCCAGCAGGAGGAGGAGACCCAATTCTATATCAACACTTA
>EU716093|Tinca_tinca
---------------------------------------------CTAAGCCTCCTTATTCGTGCTGAACTAAGCCAGCCCGGATCACTTTTAGGCGACGACCAAATCTATAATGTTATTGTTACTGCCCATGCCTTCGTAATAATTTTCTTTATAGTAATACCAATCCTAATTGGCGGATTTGGGAACTGACTTGTCCCATTAATAATTGGAGCACCTGATATAGCATTCCCACGAATAAACAATATAAGTTTTTGACTCCTACCCCCATCATTTCTTCTTCTATTAGCCTCTTCTGGTGTTGAGGCTGGAGCCGGGACAGGGTGGACAGTTTACCCACCACTCGCAGGTAATCTTGCCCACGCAGGAGCCTCAGTAGACCTAACAATTTTCTCACTTCACCTAGCAGGTGTTTCATCAATTTTAGGTGCAATCAATTTTATCACCACAACTATTAACATGAAACCTCCAGCCATTTCACAATATCAAACACCCCTATTTGTTTGAGCCGTACTAGTAACAGCGGTACTTCTTCTTCTATCACTTCCGGTTCTAGCTGCTGGGATCACAATGCTTCTTACAGACCGTAATCTTAACACTACATTCTTCGACCCAGCAGGAGGAGGAGACCCAATTCTATATCAACACTTA
>EU716094|Tinca_tinca
---------------------------------------------CTAAGCCTCCTTATTCGTGCTGAACTAAGCCAGCCCGGATCACTTTTAGGCGATGACCAAATCTATAATGTTATTGTTACTGCCCATGCCTTCGTAATAATTTTCTTTATAGTAATACCAATCCTAATTGGCGGATTTGGAAACTGACTCGTCCCGTTAATAATTGGAGCACCTGATATAGCATTCCCACGAATAAATAATATAAGTTTTTGACTCCTACCCCCATCATTTCTTCTTCTATTAGCCTCTTCTGGTGTTGAGGCTGGAGCCGGAACGGGGTGGACAGTTTACCCACCACTCGCAGGTAATCTTGCCCACGCAGGAGCCTCAGTAGACCTAACAATTTTCTCACTTCACCTAGCAGGTGTCTCATCAATTTTAGGTGCAATCAATTTTATCACCACAACTATTAACATGAAACCTCCAGCCATTTCACAATATCAAACACCCCTATTTGTTTGATCCGTACTAGTAACAGCGGTACTTCTTCTTCTATCACTTCCGGTTCTAGCTGCTGGGATCACAATGCTTCTTACAGACCGTAATCTTAACACTACATTCTTCGACCCAGCAGGAGGAGGAGACCCAATTCTATATCAACACTTA
>EU716095|Tinca_tinca
---------------------------------------------CTAAGCCTCCTTATTCGTGCTGAACTAAGCCAGCCCGGATCACTTTTAGGCGATGACCAAATCTATAATGTTATTGTTACTGCCCATGCCTTCGTAATAATTTTCTTTATAGTAATACCAATCCTAATTGGCGGATTTGGAAACTGACTCGTCCCGTTAATAATTGGAGCACCTGATATAGCATTCCCACGAATAAATAATATAAGTTTTTGACTCCTACCCCCATCATTTCTTCTTCTATTAGCCTCTTCTGGTGTTGAGGCTGGAGCCGGAACGGGGTGGACAGTTTACCCACCACTCGCAGGTAATCTTGCCCACGCAGGAGCCTCAGTAGACCTAACAATTTTCTCACTTCACCTAGCAGGTGTCTCATCAATTTTAGGTGCAATCAATTTTATCACCACAACTATTAACATGAAACCTCCAGCCATTTCACAATATCAAACACCCCTATTTGTTTGAGCCGTACTAGTAACAGCGGTACTTCTTCTTCTATCACTTCCGGTTCTAGCTGCTGGGATCACAATGCTTCTTACAGACCGTAATCTTAACACTACATTCTTCGACCCAGCAGGAGGAGGAGACCCAATTCTATATCAACACTTA
>EU716096|Tinca_tinca
---------------------------------------------CTAAGCCTCCTTATTCGTGCTGAACTAAGCCAGCCCGGATCACTTTTAGGCGACGACCAAATCTATAATGTTATTGTTACTGCCCATGCCTTCGTAATAATTTTCTTTATAGTAATACCAATCCTAATTGGCGGATTTGGGAACTGACTTGTCCCATTAATAATTGGAGCACCTGATATAGCATTCCCACGAATAAACAATATAAGTTTTTGACTCCTACCCCCATCATTTCTTCTTCTATTAGCCTCTTCTGGTGTTGAGGCTGGAGCCGGGACAGGGTGGACAGTTTACCCACCACTCGCAGGTAATCTTGCCCACGCAGGAGCCTCAGTAGACCTAACAATTTTCTCACTTCACCTAGCAGGTGTTTCATCAATTTTAGGTGCAATCAATTTTATCACCACAACTATTAACATGAAACCTCCAGCCATTTCACAATATCAAACACCCCTATTTGTTTGAGCCGTACTAGTAACAGCGGTACTTCTTCTTCTATCACTTCCGGTTCTAGCTGCTGGGATCACAATGCTTCTTACAGACCGTAATCTTAACACTACATTCTTCGACCCAGCAGGAGGAGGAGACCCAATTCTATATCAACACTTA
>EU716097|Tinca_tinca
---------------------------------------------CTAAGCCTCCTTATTCGTGCTGAACTAAGCCAGCCCGGATCACTTTTAGGCGACGACCAAATCTATAATGTTATTGTTACTGCCCATGCCTTCGTAATAATTTTCTTTATAGTAATACCAATCCTAATTGGCGGATTTGGGAACTGACTTGTCCCATTAATAATTGGAGCACCTGATATAGCATTCCCACGAATAAACAATATAAGTTTTTGACTCCTACCCCCATCATTTCTTCTTCTATTAGCCTCTTCTGGTGTTGAGGCTGGAGCCGGGACAGGGTGGACAGTTTACCCACCACTCGCAGGTAATCTTGCCCACGCAGGAGCCTCAGTAGACCTAACAATTTTCTCACTTCACCTAGCAGGTGTTTCATCAATTTTAGGTGCAATCAATTTTATCACCACAACTATTAACATGAAACCTCCAGCCATTTCACAATATCAAACACCCCTATTTGTTTGAGCCGTACTAGTAACAGCGGTACTTCTTCTTCTATCACTTCCGGTTCTAGCTGCTGGGATCACAATGCTTCTTACAGACCGTAATCTTAACACTACATTCTTCGACCCAGCAGGAGGAGGAGACCCAATTCTATATCAACACTTA
>EU716098|Tinca_tinca
---------------------------------------------CTAAGCCTCCTTATTCGTGCTGAACTAAGCCAGCCCGGATCACTTTTAGGCGACGACCAAATCTATAATGTTATTGTTACTGCCCATGCCTTCGTAATAATTTTCTTTATAGTAATACCAATCCTAATTGGCGGATTTGGGAACTGACTTGTCCCATTAATAATTGGAGCACCTGATATAGCATTCCCACGAATAAACAATATAAGTTTTTGACTCCTACCCCCATCATTTCTTCTTCTATTAGCCTCTTCTGGTGTTGAGGCTGGAGCCGGGACAGGGTGGACAGTTTACCCACCACTCGCAGGTAATCTTGCCCACGCAGGAGCCTCAGTAGACCTAACAATTTTCTCACTTCACCTAGCAGGTGTTTCATCAATTTTAGGTGCAATCAATTTTATCACCACAACTATTAACATGAAACCTCCAGCCATTTCACAATATCAAACACCCCTATTTGTTTGAGCCGTACTAGTAACAGCGGTACTTCTTCTTCTATCACTTCCGGTTCTAGCTGCTGGGATCACAATGCTTCTTACAGACCGTAATCTTAACACTACATTCTTCGACCCAGCAGGAGGAGGAGACCCAATTCTATATCAACACTTA
>EU716099|Tinca_tinca
---------------------------------------------CTAAGCCTCCTTATTCGTGCTGAACTAAGCCAGCCCGGATCACTTTTAGGCGACGACCAAATCTATAATGTTATTGTTACTGCCCATGCCTTCGTAATAATTTTCTTTATAGTAATACCAATCCTAATTGGCGGATTTGGGAACTGACTTGTCCCATTAATAATTGGAGCACCTGATATAGCATTCCCACGAATAAACAATATAAGTTTTTGACTCCTACCCCCATCATTTCTTCTTCTATTAGCCTCTTCTGGTGTTGAGGCTGGAGCCGGGACAGGGTGGACAGTTTACCCACCACTCGCAGGTAATCTTGCCCACGCAGGAGCCTCAGTAGACCTAACAATTTTCTCACTTCACCTAGCAGGTGTTTCATCAATTTTAGGTGCAATCAATTTTATCACCACAACTATTAACATGAAACCTCCAGCCATTTCACAATATCAAACACCCCTATTTGTTTGAGCCGTACTAGTAACAGCGGTACTTCTTCTTCTATCACTTCCGGTTCTAGCTGCTGGGATCACAATGCTTCTTACAGACCGTAATCTTAACACTACATTCTTCGACCCAGCAGGAGGAGGAGACCCAATTCTATATCAACACTTA
>EU716100|Tinca_tinca
---------------------------------------------CTAAGCCTCCTTATTCGTGCTGAACTAAGCCAGCCCGGATCACTTTTAGGCGACGACCAAATCTATAATGTTATTGTTACTGCCCATGCCTTCGTAATAATTTTCTTTATAGTAATACCAATCCTAATTGGCGGATTTGGGAACTGACTTGTCCCATTAATAATTGGAGCACCTGATATAGCATTCCCACGAATAAACAATATAAGTTTTTGACTCCTACCCCCATCATTTCTTCTTCTATTAGCCTCTTCTGGTGTTGAGGCTGGAGCCGGGACAGGGTGGACAGTTTACCCACCACTCGCAGGTAATCTTGCCCACGCAGGAGCCTCAGTAGACCTAACAATTTTCTCACTTCACCTAGCAGGTGTTTCATCAATTTTAGGTGCAATCAATTTTATCACCACAACTATTAACATGAAACCTCCAGCCATTTCACAATATCAAACACCCCTATTTGTTTGAGCCGTACTAGTAACAGCGGTACTTCTTCTTCTATCACTTCCGGTTCTAGCTGCTGGGATCACAATGCTTCTTACAGACCGTAATCTTAACACTACATTCTTCGACCCAGCAGGAGGAGGAGACCCAATTCTATATCAACACTTA
>EU716101|Tinca_tinca
---------------------------------------------CTAAGCCTCCTTATTCGTGCTGAACTAAGCCAGCCCGGATCACTTTTAGGCGACGACCAAATCTATAATGTTATTGTTACTGCCCATGCCTTCGTAATAATTTTCTTTATAGTAATACCAATCCTAATTGGCGGATTTGGGAACTGACTTGTCCCATTAATAATTGGAGCACCTGATATAGCATTCCCACGAATAAACAATATAAGTTTTTGACTCCTACCCCCATCATTTCTTCTTCTATTAGCCTCTTCTGGTGTTGAGGCTGGAGCCGGGACAGGGTGGACAGTTTACCCACCACTCGCAGGTAATCTTGCCCACGCAGGAGCCTCAGTAGACCTAACAATTTTCTCACTTCACCTAGCAGGTGTTTCATCAATTTTAGGTGCAATCAATTTTATCACCACAACTATTAACATGAAACCTCCAGCCATTTCACAATATCAAACACCCCTATTTGTTTGAGCCGTACTAGTAACAGCGGTACTTCTTCTTCTATCACTTCCGGTTCTAGCTGCTGGGATCACAATGCTTCTTACAGACCGTAATCTTAACACTACATTCTTCGACCCAGCAGGAGGAGGAGACCCAATTCTATATCAACACTTA
>EU716102|Tinca_tinca
---------------------------------------------CTAAGCCTCCTTATTCGTGCTGAACTAAGCCAGCCCGGATCACTTTTAGGCGATGACCAAATCTATAATGTTATTGTTACTGCCCATGCCTTCGTAATAATTTTCTTTATAGTAATACCAATCCTAATTGGCGGATTTGGAAACTGACTCGTCCCGTTAATAATTGGAGCACCTGATATAGCATTCCCACGAATAAATAATATAAGTTTTTGACTCCTACCCCCATCATTTCTTCTTCTATTAGCCTCTTCTGGTGTTGAGGCTGGAGCCGGAACGGGGTGGACAGTTTACCCACCACTCGCAGGTAATCTTGCCCACGCAGGAGCCTCAGTAGACCTAACAATTTTCTCACTTCACCTAGCAGGTGTCTCATCAATTTTAGGTGCAATCAATTTTATCACCACAACTATTAACATGAAACCTCCAGCCATTTCACAATATCAAACACCCCTATTTGTTTGATCCGTACTAGTAACAGCGGTACTTCTTCTTCTATCACTTCCGGTTCTAGCTGCTGGGATCACAATGCTTCTTACAGACCGTAATCTTAACACTACATTCTTCGACCCAGCAGGAGGAGGAGACCCAATTCTATATCAACACTTA
>EU716103|Tinca_tinca
---------------------------------------------CTAAGCCTCCTTATTCGTGCTGAACTAAGCCAGCCCGGATCACTTTTAGGCGATGACCAAATCTATAATGTTATTGTTACTGCCCATGCCTTCGTAATAATTTTCTTTATAGTAATACCAATCCTAATTGGCGGATTTGGAAACTGACTCGTCCCGTTAATAATTGGAGCACCTGATATAGCATTCCCACGAATAAATAATATAAGTTTTTGACTCCTACCCCCATCATTTCTTCTTCTATTAGCCTCTTCTGGTGTTGAGGCTGGAGCCGGAACGGGGTGGACAGTTTACCCACCACTCGCAGGTAATCTTGCCCACGCAGGAGCCTCAGTAGACCTAACAATTTTCTCACTTCACCTAGCAGGTGTCTCATCAATTTTAGGTGCAATCAATTTTATCACCACAACTATTAACATGAAACCTCCAGCCATTTCACAATATCAAACACCCCTATTTGTTTGATCCGTACTAGTAACAGCGGTACTTCTTCTTCTATCACTTCCGGTTCTAGCTGCTGGGATCACAATGCTTCTTACAGACCGTAATCTTAACACTACATTCTTCGACCCAGCAGGAGGAGGAGACCCAATTCTATATCAACACTTA
>EU716104|Tinca_tinca
---------------------------------------------CTAAGCCTCCTTATTCGTGCTGAACTAAGCCAGCCCGGATCACTTTTAGGCGATGACCAAATCTATAATGTTATTGTTACTGCCCATGCCTTCGTAATAATTTTCTTTATAGTAATACCAATCCTAATTGGCGGATTTGGAAACTGACTCGTCCCGTTAATAATTGGAGCACCTGATATAGCATTCCCACGAATAAATAATATAAGTTTTTGACTCCTACCCCCATCATTTCTTCTTCTATTAGCCTCTTCTGGTGTTGAGGCTGGAGCCGGAACGGGGTGGACAGTTTACCCACCACTCGCAGGTAATCTTGCCCACGCAGGAGCCTCAGTAGACCTAACAATTTTCTCACTTCACCTAGCAGGTGTCTCATCAATTTTAGGTGCAATCAATTTTATCACCACAACTATTAACATGAAACCTCCAGCCATTTCACAATATCAAACACCCCTATTTGTTTGATCCGTACTAGTAACAGCGGTACTTCTTCTTCTATCACTTCCGGTTCTAGCTGCTGGGATCACAATGCTTCTTACAGACCGTAATCTTAACACTACATTCTTCGACCCAGCAGGAGGAGGAGACCCAATTCTATATCAACACTTA
>EU716105|Tinca_tinca
---------------------------------------------CTAAGCCTCCTTATTCGTGCTGAACTAAGCCAGCCCGGATCACTTTTAGGCGATGACCAAATCTATAATGTTATTGTTACTGCCCATGCCTTCGTAATAATTTTCTTTATAGTAATACCAATCCTAATTGGCGGATTTGGAAACTGACTCGTCCCGTTAATAATTGGAGCACCTGATATAGCATTCCCACGAATAAATAATATAAGTTTTTGACTCCTACCCCCATCATTTCTTCTTCTATTAGCCTCTTCTGGTGTTGAGGCTGGAGCCGGAACGGGGTGGACAGTTTACCCACCACTCGCAGGTAATCTTGCCCACGCAGGAGCCTCAGTAGACCTAACAATTTTCTCACTTCACCTAGCAGGTGTCTCATCAATTTTAGGTGCAATCAATTTTATCACCACAACTATTAACATGAAACCTCCAGCCATTTCACAATATCAAACACCCCTATTTGTTTGATCCGTACTAGTAACAGCGGTACTTCTTCTTCTATCACTTCCGGTTCTAGCTGCTGGGATCACAATGCTTCTTACAGACCGTAATCTTAACACTACATTCTTCGACCCAGCAGGAGGAGGAGACCCAATTCTATATCAACACTTA
>EU716106|Tinca_tinca
---------------------------------------------CTAAGCCTCCTTATTCGTGCTGAACTAAGCCAGCCCGGATCACTTTTAGGCGATGACCAAATCTATAATGTTATTGTTACTGCCCATGCCTTCGTAATAATTTTCTTTATAGTAATACCAATCCTAATTGGCGGATTTGGAAACTGACTCGTCCCGTTAATAATTGGAGCACCTGATATAGCATTCCCACGAATAAATAATATAAGTTTTTGACTCCTACCCCCATCATTTCTTCTTCTATTAGCCTCTTCTGGTGTTGAGGCTGGAGCCGGAACGGGGTGGACAGTTTACCCACCACTCGCAGGTAATCTTGCCCACGCAGGAGCCTCAGTAGACCTAACAATTTTCTCACTTCACCTAGCAGGTGTCTCATCAATTTTAGGTGCAATCAATTTTATCACCACAACTATTAACATGAAACCTCCAGCCATTTCACAATATCAAACACCCCTATTTGTTTGATCCGTACTAGTAACAGCGGTACTTCTTCTTCTATCACTTCCGGTTCTAGCTGCTGGGATCACAATGCTTCTTACAGACCGTAATCTTAACACTACATTCTTCGACCCAGCAGGAGGAGGAGACCCAATTCTATATCAACACTTA
>EU716107|Tinca_tinca
---------------------------------------------CTAAGCCTCCTTATTCGTGCTGAACTAAGCCAGCCCGGATCACTTTTAGGCGATGACCAAATCTATAATGTTATTGTTACTGCCCATGCCTTCGTAATAATTTTCTTTATAGTAATACCAATCCTAATTGGCGGATTTGGAAACTGACTCGTCCCGTTAATAATTGGAGCACCTGATATAGCATTCCCACGAATAAATAATATAAGTTTTTGACTCCTACCCCCATCATTTCTTCTTCTATTAGCCTCTTCTGGTGTTGAGGCTGGAGCCGGAACGGGGTGGACAGTTTACCCACCACTCGCAGGTAATCTTGCCCACGCAGGAGCCTCAGTAGACCTAACAATTTTCTCACTTCACCTAGCAGGTGTCTCATCAATTTTAGGTGCAATCAATTTTATCACCACAACTATTAACATGAAACCTCCAGCCATTTCACAATATCAAACACCCCTATTTGTTTGATCCGTACTAGTAACAGCGGTACTTCTTCTTCTATCACTTCCGGTTCTAGCTGCTGGGATCACAATGCTTCTTACAGACCGTAATCTTAACACTACATTCTTCGACCCAGCAGGAGGAGGAGACCCAATTCTATATCAACACTTA
>EU716108|Tinca_tinca
---------------------------------------------CTAAGCCTCCTTATTCGTGCTGAACTAAGCCAGCCCGGATCACTTTTAGGCGACGACCAAATCTATAATGTTATTGTTACTGCCCATGCCTTCGTAATAATTTTCTTTATAGTAATACCAATCCTAATTGGCGGATTTGGGAACTGACTTGTCCCATTAATAATTGGAGCACCTGATATAGCATTCCCACGAATAAACAATATAAGTTTTTGACTCCTACCCCCATCATTTCTTCTTCTATTAGCCTCTTCTGGTGTTGAGGCTGGAGCCGGGACAGGGTGGACAGTTTACCCACCACTCGCAGGTAATCTTGCCCACGCAGGAGCCTCAGTAGACCTAACAATTTTCTCACTTCACCTAGCAGGTGTTTCATCAATTTTAGGTGCAATCAATTTTATCACCACAACTATTAACATGAAACCTCCAGCCATTTCACAATATCAAACACCCCTATTTGTTTGAGCCGTACTAGTAACAGCGGTACTTCTTCTTCTATCACTTCCGGTTCTAGCTGCTGGGATCACAATGCTTCTTACAGACCGTAATCTTAACACTACATTCTTCGACCCAGCAGGAGGAGGAGACCCAATTCTATATCAACACTTA
>EU716109|Tinca_tinca
---------------------------------------------CTAAGCCTCCTTATTCGTGCTGAACTAAGCCAGCCCGGATCACTTTTAGGCGACGACCAAATCTATAATGTTATTGTTACTGCCCATGCCTTCGTAATAATTTTCTTTATAGTAATACCAATCCTAATTGGCGGATTTGGGAACTGACTTGTCCCATTAATAATTGGAGCACCTGATATAGCATTCCCACGAATAAACAATATAAGTTTTTGACTCCTACCCCCATCATTTCTTCTTCTATTAGCCTCTTCTGGTGTTGAGGCTGGAGCCGGGACAGGGTGGACAGTTTACCCACCACTCGCAGGTAATCTTGCCCACGCAGGAGCCTCAGTAGACCTAACAATTTTCTCACTTCACCTAGCAGGTGTTTCATCAATTTTAGGTGCAATCAATTTTATCACCACAACTATTAACATGAAACCTCCAGCCATTTCACAATATCAAACACCCCTATTTGTTTGAGCCGTACTAGTAACAGCGGTACTTCTTCTTCTATCACTTCCGGTTCTAGCTGCTGGGATCACAATGCTTCTTACAGACCGTAATCTTAACACTACATTCTTCGACCCAGCAGGAGGAGGAGACCCAATTCTATATCAACACTTA
>EU716110|Tinca_tinca
---------------------------------------------CTAAGCCTCCTTATTCGTGCTGAACTAAGCCAGCCCGGATCACTTTTAGGCGACGACCAAATCTATAATGTTATTGTTACTGCCCATGCCTTCGTAATAATTTTCTTTATAGTAATACCAATCCTAATTGGCGGATTTGGGAACTGACTTGTCCCATTAATAATTGGAGCACCTGATATAGCATTCCCACGAATAAACAATATAAGTTTTTGACTCCTACCCCCATCATTTCTTCTTCTATTAGCCTCTTCTGGTGTTGAGGCTGGAGCCGGGACAGGGTGGACAGTTTACCCACCACTCGCAGGTAATCTTGCCCACGCAGGAGCCTCAGTAGACCTAACAATTTTCTCACTTCACCTAGCAGGTGTTTCATCAATTTTAGGTGCAATCAATTTTATCACCACAACTATTAACATGAAACCTCCAGCCATTTCACAATATCAAACACCCCTATTTGTTTGAGCCGTACTAGTAACAGCGGTACTTCTTCTTCTATCACTTCCGGTTCTAGCTGCTGGGATCACAATGCTTCTTACAGACCGTAATCTTAACACTACATTCTTCGACCCAGCAGGAGGAGGAGACCCAATTCTATATCAACACTTA
>EU716111|Tinca_tinca
---------------------------------------------CTAAGCCTCCTTATTCGTGCTGAACTAAGCCAGCCCGGATCACTTTTAGGCGACGACCAAATCTATAATGTTATTGTTACTGCCCATGCCTTCGTAATAATTTTCTTTATAGTAATACCAATCCTAATTGGCGGATTTGGGAACTGACTTGTCCCATTAATAATTGGAGCACCTGATATAGCATTCCCACGAATAAACAATATAAGTTTTTGACTCCTACCCCCATCATTTCTTCTTCTATTAGCCTCTTCTGGTGTTGAGGCTGGAGCCGGGACAGGGTGGACAGTTTACCCACCACTCGCAGGTAATCTTGCCCACGCAGGAGCCTCAGTAGACCTAACAATTTTCTCACTTCACCTAGCAGGTGTTTCATCAATTTTAGGTGCAATCAATTTTATCACCACAACTATTAACATGAAACCTCCAGCCATTTCACAATATCAAACACCCCTATTTGTTTGAGCCGTACTAGTAACAGCGGTACTTCTTCTTCTATCACTTCCGGTTCTAGCTGCTGGGATCACAATGCTTCTTACAGACCGTAATCTTAACACTACATTCTTCGACCCAGCAGGAGGAGGAGACCCAATTCTATATCAACACTTA
>EU716112|Tinca_tinca
---------------------------------------------CTAAGCCTCCTTATTCGTGCTGAACTAAGCCAGCCCGGATCACTTTTAGGCGACGACCAAATCTATAATGTTATTGTTACTGCCCATGCCTTCGTAATAATTTTCTTTATAGTAATACCAATCCTAATTGGCGGATTTGGGAACTGACTTGTCCCATTAATAATTGGAGCACCTGATATAGCATTCCCACGAATAAACAATATAAGTTTTTGACTCCTACCCCCATCATTTCTTCTTCTATTAGCCTCTTCTGGTGTTGAGGCTGGAGCCGGGACAGGGTGGACAGTTTACCCACCACTCGCAGGTAATCTTGCCCACGCAGGAGCCTCAGTAGACCTAACAATTTTCTCACTTCACCTAGCAGGTGTTTCATCAATTTTAGGTGCAATCAATTTTATCACCACAACTATTAACATGAAACCTCCAGCCATTTCACAATATCAAACACCCCTATTTGTTTGAGCCGTACTAGTAACAGCGGTACTTCTTCTTCTATCACTTCCGGTTCTAGCTGCTGGGATCACAATGCTTCTTACAGACCGTAATCTTAACACTACATTCTTCGACCCAGCAGGAGGAGGAGACCCAATTCTATATCAACACTTA
>EU751765|Cyprinella_lutrensis
CTTTATTTAGTATTTGGTGCCTGAGCTGGAATAGTCGGAACCGCTTTAAGCCTCCTTATTCGAGCCGAACTAAGTCAACCTGGCTCGCTTCTAGGCGATGACCAGATCTACAATGTAATCGTTACTGCTCACGCCTTTGTAATAATTTTCTTTATAGTAATACCAATTCTTATCGGGGGGTTCGGGAACTGGCTCGTACCTCTAATGATTGGGGCTCCCGATATAGCATTCCCACGAATAAACAACATAAGCTTCTGACTTCTGCCCCCATCATTCCTCTTATTATTAGCTTCCTCTGGTGTTGAAGCTGGGGCAGGGACTGGATGAACTGTGTACCCCCCACTTGCAGGTAATCTTGCCCACGCAGGGGCATCAGTAGATCTCACAATCTTCTCTCTGCACCTAGCCGGTGTATCCTCAATTCTAGGAGCAGTTAACTTCATTACTACAATTATCAATATGAAACCCCCAGCAATCTCTCAGTATCAAACACCTTTATTTGTGTGGGCCGTACTTGTAACCGCCGTACTTCTACTCCTGTCGCTACCCGTACTAGCTGCCGGAATTACTATACTTCTTACGGATCGTAATCTTAACACCACATTCTTTGACCCAGCAGGAGGCGGTGATCCTATTCTGTACCAACACTTA
>EU751766|Cyprinella_lutrensis
CTTTATTTAGTATTTGGTGCCTGAGCTGGAATAGTCGGAACCGCTTTAAGCCTCCTTATTCGAGCCGAACTAAGTCAACCTGGCTCGCTTCTAGGCGATGACCAGATCTACAATGTAATCGTTACTGCTCACGCCTTTGTAATAATTTTCTTTATAGTAATACCAATTCTTATCGGGGGGTTCGGGAACTGGCTCGTACCTCTAATGATTGGGGCTCCCGATATAGCATTCCCACGAATAAACAACATAAGCTTCTGACTTCTGCCCCCATCATTCCTCTTATTATTAGCTTCCTCTGGTGTTGAAGCTGGGGCAGGGACTGGATGAACTGTGTACCCCCCACTTGCAGGTAATCTTGCCCACGCAGGGGCATCAGTAGATCTCACAATCTTCTCTCTGCACCTAGCCGGTGTATCCTCAATTCTAGGAGCAGTTAACTTCATTACTACAATTATCAATATGAAACCCCCAGCAATCTCTCAGTATCAAACACCTTTATTTGTGTGGGCCGTACTTGTAACCGCCGTACTTCTACTCCTGTCGCTACCCGTACTAGCTGCCGGAATTACTATACTTCTTACGGATCGTAATCTTAACACCACATTCTTTGACCCAGCAGGAGGCGGTGATCCTATTCTGTACCAACACTTA
>EU751767|Cyprinella_lutrensis
CTTTATTTAGTATTTGGTGCCTGAGCTGGAATAGTCGGAACCGCTTTAAGCCTCCTTATTCGAGCCGAACTAAGTCAACCTGGCTCGCTTCTAGGCGATGACCAGATCTACAATGTAATCGTTACTGCTCACGCCTTTGTAATAATTTTCTTTATAGTAATACCAATTCTTATCGGGGGGTTCGGGAACTGGCTCGTACCTCTAATGATTGGGGCTCCCGATATAGCATTCCCACGAATAAACAACATAAGCTTCTGACTTCTGCCCCCATCATTCCTCTTATTATTAGCTTCCTCTGGTGTTGAAGCTGGGGCAGGGACTGGATGAACTGTGTACCCCCCACTTGCAGGTAATCTTGCCCACGCAGGGGCATCAGTAGATCTCACAATCTTCTCTCTGCACCTAGCCGGTGTATCCTCAATTCTAGGAGCAGTTAACTTCATTACTACAATTATCAATATGAAACCCCCAGCAATCTCTCAGTATCAAACACCTTTATTTGTGTGGGCCGTACTTGTAACCGCCGTACTTCTACTCCTGTCGCTACCCGTACTAGCTGCCGGAATTACTATACTTCTTACGGATCGTAATCTTAACACCACATTCTTTGACCCAGCAGGAGGCGGTGATCCTATTCTGTACCAACACTTA
>EU751768|Cyprinella_lutrensis
CTTTATTTAGTATTTGGTGCCTGAGCTGGAATAGTCGGAACCGCTTTAAGCCTCCTTATTCGAGCCGAACTAAGTCAACCTGGCTCGCTTCTAGGCGATGACCAGATCTACAATGTAATCGTTACTGCTCACGCCTTTGTAATAATTTTCTTTATAGTAATACCAATTCTTATCGGGGGGTTCGGGAACTGGCTCGTACCTCTAATGATTGGGGCTCCCGATATAGCATTCCCACGAATAAACAACATAAGCTTCTGACTTCTGCCCCCATCATTCCTCTTATTATTAGCTTCCTCTGGTGTTGAAGCTGGGGCAGGGACTGGATGAACTGTGTACCCCCCACTTGCAGGTAATCTTGCCCACGCAGGGGCATCAGTAGATCTCACAATCTTCTCTCTGCACCTAGCCGGTGTATCCTCAATTCTAGGAGCAGTTAACTTCATTACTACAATTATCAATATGAAACCCCCAGCAATCTCTCAGTATCAAACACCTTTATTTGTGTGGGCCGTACTTGTAACCGCCGTACTTCTACTCCTGTCGCTACCCGTACTAGCTGCCGGAATTACTATACTTCTTACGGATCGTAATCTTAACACCACATTCTTTGACCCAGCAGGAGGCGGTGATCCTATTCTGTACCAACACTTA
>EU751769|Cyprinella_lutrensis
CTTTATTTAGTATTTGGTGCCTGAGCTGGAATAGTCGGAACCGCTTTAAGCCTCCTTATTCGAGCCGAACTAAGTCAACCTGGCTCGCTTCTAGGCGATGACCAGATCTACAATGTAATCGTTACTGCTCACGCCTTTGTAATAATTTTCTTTATAGTAATACCAATTCTTATCGGGGGGTTCGGGAACTGGCTCGTACCTCTAATGATTGGGGCTCCCGATATAGCATTCCCACGAATAAACAACATAAGCTTCTGACTTCTGCCCCCATCATTCCTCTTATTATTAGCTTCCTCTGGTGTTGAAGCTGGGGCAGGGACTGGATGAACTGTGTACCCCCCACTTGCAGGTAATCTTGCCCACGCAGGGGCATCAGTAGATCTCACAATCTTCTCTCTGCACCTAGCCGGTGTATCCTCAATTCTAGGAGCAGTTAACTTCATTACTACAATTATCAATATGAAACCCCCAGCAATCTCTCAGTATCAAACACCTTTATTTGTGTGGGCCGTACTTGTAACCGCCGTACTTCTACTCCTGTCGCTACCCGTACTAGCTGCCGGAATTACTATACTTCTTACGGATCGTAATCTTAACACCACATTCTTTGACCCAGCAGGAGGCGGTGATCCTATTCTGTACCAACACTTA
>EU751770|Cyprinella_rutila
CTTTATTTAGTATTTGGTGCCTGGGCCGGGATAGTGGGAACTGCTTTAAGCCTCCTTATTCGTGCTGAATTAAGTCAACCTGGCTCACTTCTGGGGGATGACCAGATTTACAATGTTATTGTTACCGCTCACGCCTTTGTAATAATTTTCTTTATAGTAATACCAATTCTTATTGGCGGCTTCGGAAATTGACTTGTACCCCTAATGATTGGAGCACCTGATATAGCATTCCCACGAATAAACAACATAAGCTTCTGGCTCCTACCCCCCTCATTCCTTTTACTGCTAGCTTCTTCTGGGGTTGAAGCTGGGGCCGGGACAGGATGAACTGTATACCCCCCACTCGCAGGTAATCTCGCCCATGCAGGAGCATCAGTAGACCTCACAATTTTCTCTCTACACCTAGCAGGTGTTTCCTCAATTCTAGGCGCAGTAAATTTTATTACTACAATTATTAACATGAAACCCCCAGCAATCTCTCAATATCAAACGCCCCTCTTCGTGTGAGCCGTACTTGTCACTGCTGTTCTTCTACTACTTTCACTGCCTGTTCTAGCTGCCGGGATTACTATACTTCTTACTGATCGGAACCTAAACACTACGTTCTTCGACCCAGCAGGAGGAGGTGACCCTATCCTTTATCAACACTTA
>EU751771|Cyprinella_rutila
CTTTATTTAGTATTTGGTGCCTGGGCCGGGATAGTGGGAACTGCTTTAAGCCTCCTTATTCGTGCTGAATTAAGTCAACCTGGCTCACTTCTGGGGGATGACCAGATTTACAATGTTATTGTTACCGCTCACGCCTTTGTAATAATTTTCTTTATAGTAATACCAATTCTTATTGGCGGCTTCGGAAATTGACTTGTACCCCTAATGATTGGAGCACCTGATATAGCATTCCCACGAATAAACAACATAAGCTTCTGGCTCCTACCCCCCTCATTCCTTTTACTGCTAGCTTCTTCTGGGGTTGAAGCTGGGGCCGGGACAGGATGAACTGTATACCCCCCACTCGCAGGTAATCTCGCCCATGCAGGAGCATCAGTAGACCTCACAATTTTCTCTCTACACCTAGCAGGTGTTTCCTCAATTCTAGGCGCAGTAAATTTTATTACTACAATTATTAACATGAAACCCCCAGCAATCTCTCAATATCAAACGCCCCTCTTCGTGTGAGCCGTACTTGTCACTGCTGTTCTTCTACTACTTTCACTGCCTGTTCTAGCTGCCGGGATTACTATACTTCTTACTGATCGGAACCTAAACACTACGTTCTTCGACCCAGCAGGAGGAGGTGACCCTATCCTTTATCAACACTTA
>EU751772|Cyprinella_rutila
CTTTATTTAGTATTTGGTGCCTGGGCCGGGATAGTGGGAACTGCTTTAAGCCTCCTTATTCGTGCTGAATTAAGTCAACCTGGCTCACTTCTGGGGGATGACCAGATTTACAATGTTATTGTTACCGCTCACGCCTTTGTAATAATTTTCTTTATAGTAATACCAATTCTTATTGGCGGCTTCGGAAATTGACTTGTACCCCTAATGATTGGAGCACCTGATATAGCATTCCCACGAATAAACAACATAAGCTTCTGGCTCCTACCCCCCTCATTCCTTTTACTGCTAGCTTCTTCTGGGGTTGAAGCTGGGGCCGGGACAGGATGAACTGTATACCCCCCACTCGCAGGTAATCTCGCCCATGCAGGAGCATCAGTAGACCTCACAATTTTCTCTCTACACCTAGCAGGTGTTTCCTCAATTCTAGGCGCAGTAAATTTTATTACTACAATTATTAACATGAAACCCCCAGCAATCTCTCAATATCAAACGCCCCTCTTCGTGTGAGCCGTACTTGTCACTGCTGTTCTTCTACTACTTTCACTGCCTGTTCTAGCTGCCGGGATTACTATACTTCTTACTGATCGGAACCTAAACACTACGTTCTTCGACCCAGCAGGAGGAGGTGACCCTATCCTTTATCAACACTTA
>EU751773|Cyprinella_rutila
CTTTATTTAGTATTTGGTGCCTGGGCCGGGATAGTGGGAACTGCTTTAAGCCTCCTTATTCGTGCTGAATTAAGTCAACCTGGCTCACTTCTGGGGGATGACCAGATTTACAATGTTATTGTTACCGCTCACGCCTTTGTAATAATTTTCTTTATAGTAATACCAATTCTTATTGGCGGCTTCGGAAATTGACTTGTACCCCTAATGATTGGAGCACCTGATATAGCATTCCCACGAATAAACAACATAAGCTTCTGGCTCCTACCCCCCTCATTCCTTTTACTGCTAGCTTCTTCTGGGGTTGAAGCTGGGGCCGGGACAGGATGAACTGTATACCCCCCACTCGCAGGTAATCTCGCCCATGCAGGAGCATCAGTAGACCTCACAATTTTCTCTCTACACCTAGCAGGTGTTTCCTCAATTCTAGGCGCAGTAAATTTTATTACTACAATTATTAACATGAAACCCCCAGCAATCTCTCAATATCAAACGCCCCTCTTCGTGTGAGCCGTACTTGTCACTGCTGTTCTTCTACTACTTTCACTGCCTGTTCTAGCTGCCGGGATTACTATACTTCTTACTGATCGGAACCTAAACACTACGTTCTTCGACCCAGCAGGAGGAGGTGACCCTATCCTTTATCAACACTTA
>EU751774|Cyprinella_rutila
CTTTATTTAGTATTTGGTGCCTGGGCCGGGATAGTGGGAACTGCTTTAAGCCTCCTTATTCGTGCTGAATTAAGTCAACCTGGCTCACTTCTGGGGGATGACCAGATTTACAATGTTATTGTTACCGCTCACGCCTTTGTAATAATTTTCTTTATAGTAATACCAATTCTTATTGGCGGCTTCGGAAATTGACTTGTACCCCTAATGATTGGAGCACCTGATATAGCATTCCCACGAATAAACAACATAAGCTTCTGGCTCCTACCCCCCTCATTCCTTTTACTGCTAGCTTCTTCTGGGGTTGAAGCTGGGGCCGGGACAGGATGAACTGTATACCCCCCACTCGCAGGTAATCTCGCCCATGCAGGAGCATCAGTAGACCTCACAATTTTCTCTCTACACCTAGCAGGTGTTTCCTCAATTCTAGGCGCAGTAAATTTTATTACTACAATTATTAACATGAAACCCCCAGCAATCTCTCAATATCAAACGCCCCTCTTCGTGTGAGCCGTACTTGTCACTGCTGTTCTTCTACTACTTTCACTGCCTGTTCTAGCTGCCGGGATTACTATACTTCTTACTGATCGGAACCTAAACACTACGTTCTTCGACCCAGCAGGAGGAGGTGACCCTATCCTTTATCAACACTTA
>EU822331|Barilius_bendelisis
CTCTACTTCGTATTCGGGGCCTGAGCAGGAATAGTAGGGACTGCTCTAAGCCTACTAATCCGGGCTGAGCTAAGCCAACCTGGGTCGCTTCTTGGGGACGACCAAATCTATAATGTTATTGTTACTGCCCATGCTTTCGTAATAATTTTCTTTATAGTAATACCAATTCTTATTGGGGGGTTCGGAAACTGACTGGTACCCCTTATGATTGGAGCTCCCGATATAGCGTTCCCCCGAATGAACAATATAAGTTTTTGACTCCTGCCCCCATCGTTCCTCTTGCTCCTAGCCTCATCTGGCGTGGAGGCCGGAGCCGGAACGGGGTGAACAGTTTACCCCCCACTGGCTGGAAACCTGGCCCATGCGGGAGCATCTGTAGACTTAACAATCTTCTCCCTTCACTTAGCGGGTGTATCATCCATTCTGGGAGCAATCAACTTTATTACTACAACCATCAACATAAAACCCCCAGCTATTTCTCAATATCAAACACCCTTATTTGTCTGAGCTGTTTTGGTTACAGCCGTACTTCTCCTTCTTTCCCTGCCTGTCCTAGCTGCTGGAATCACAATACTTCTTACAGACCGAAACCTCAATACCTCATTCTTTGATCCAGCGGGAGGTGGGGACCCCATCCTTTACCAACACTTG
>EU822332|Barilius_bendelisis
CTCTACTTCGTATTCGGGGCCTGAGCAGGAATAGTAGGGACTGCTCTAAGCCTACTAATCCGGGCTGAGCTAAGCCAACCTGGGTCGCTTCTTGGGGACGACCAAATCTATAATGTTATTGTTACTGCCCATGCTTTCGTAATAATTTTCTTTATAGTAATACCAATTCTTATTGGGGGGTTCGGAAACTGACTGGTACCCCTTATGATTGGAGCTCCCGATATAGCGTTCCCCCGAATGAACAATATAAGTTTTTGACTCCTGCCCCCATCGTTCCTCTTGCTCCTAGCCTCATCTGGCGTGGAGGCCGGAGCCGGAACGGGGTGAACAGTTTACCCCCCACTGGCTGGAAACCTGGCCCATGCGGGAGCATCTGTAGACTTAACAATCTTCTCCCTTCACTTAGCGGGTGTATCATCCATTCTGGGAGCAATCAACTTTATTACTACAACCATCAACATAAAACCCCCAGCTATTTCTCAATATCAAACACCCTTATTTGTCTGAGCTGTTTTGGTTACAGCCGTACTTCTCCTTCTTTCCCTGCCTGTCCTAGCTGCTGGAATCACAATACTTCTTACAGACCGAAACCTCAATACCTCATTCTTTGATCCAGCGGGAGGTGGGGACCCCATCCTTTACCAACACTTG
>EU822333|Barilius_bendelisis
CTCTACTTCGTATTCGGGGCCTGAGCAGGAATAGTAGGGACTGCTCTAAGCCTACTAATCCGGGCTGAGCTAAGCCAACCTGGGTCGCTTCTTGGGGACGACCAAATCTATAATGTTATTGTTACTGCCCATGCTTTCGTAATAATTTTCTTTATAGTAATACCAATTCTTATTGGGGGGTTCGGAAACTGACTGGTACCCCTTATGATTGGAGCTCCCGATATAGCGTTCCCCCGAATGAACAATATAAGTTTTTGACTCCTGCCCCCATCGTTCCTCTTGCTCCTAGCCTCATCTGGCGTGGAGGCCGGAGCCGGAACGGGGTGAACAGTTTACCCCCCACTGGCTGGAAACCTGGCCCATGCGGGAGCATCTGTAGACTTAACAATCTTCTCCCTTCACTTAGCGGGTGTATCATCCATTCTGGGAGCAATCAACTTTATTACTACAACCATCAACATAAAACCCCCAGCTATTTCTCAATATCAAACACCCTTATTTGTCTGAGCTGTTTTGGTTACAGCCGTACTTCTCCTTCTTTCCCTGCCTGTCCTAGCTGCTGGAATCACAATACTTCTTACAGACCGAAACCTCAATACCTCATTCTTTGATCCAGCGGGAGGTGGGGACCCCATCCTTTACCAACACTTG
>EU847511|Cyprinus_carpio
------CTTGTATTTGGTGCCTGAGCCGGAATAGTAGGAACCGCCTTAAGCCTCCTCATTCGGGCCGAACTTAGCCAACCCGGGTCGCTTCTAGGTGATGACCAAATTTATAACGTTATCGTCACTGCCCACGCCTTTGTAATAATTTTCTTTATAGTAATGCCTATCCTTATTGGAGGATTTGGAAACTGACTTGTACCACTAATAATCGGAGCCCCAGACATAGCATTCCCACGAATAAATAACATAAGCTTCTGACTACTGCCCCCATCATTCCTTCTACTCCTAGCTTCTTCTGGTGTTGAAGCTGGAGCTGGAACAGGATGAACCGTATACCCACCTCTTGCAGGGAACTTAGCCCACGCAGGAGCATCAGTAGACCTAACAATTTTCTCACTTCACCTAGCAGGTGTTTCATCAATTCTAGGGGCAATCAACTTTATTACTACAACCATCAACATGAAACCCCCAGCCATCTCCCAATACCAAACACCCCTGTTCGTCTGATCCGTGCTTGTAACCGCCGTATTGCTCCTTCTATCATTACCTGTTTTAGCCGCAGGAATTACAATGCTCCTAACAGACCGAAACCTTAATACCACATTCTTTGACCCGGCAGGAGGAGGAGACCCAATCCTTTATCAACACTTA
>EU847512|Labeo_calbasu
---TATCTCGTATTTGGTGCCTGAGCCGGAATAGTAGGAACCGCCTTAAGCCTTCTCATTCGGGCTGAACTAAGCCAACCCGGATCGCTTCTAGGTGACGACCAAATTTATAATGTTATTGTAACTGCTCATGCCTTCGTAATAATTTTCTTTATAGTAATGCCCATCCTCATTGGAGGATTTGGAAACTGACTCGTACCATTAATGATCGGAGCCCCAGACATGGCATTCCCCCGTATAAATAACATAAGCTTCTGACTCCTACCCCCATCATTCCTACTACTATTAGCCTCTTCTGGTGTTGAGGCTGGAGCTGGAACAGGATGAACAGTATATCCACCCCTTGCAGGTAACTTAGCCCACGCAGGAGCATCAGTAGACCTAACAATTTTCTCACTCCACTTAGCAGGAGTTTCATCAATCCTAGGAGCCATTAACTTCATTACTACAACCATTAATATGAAACCTCCAGCCATCTCACAATATCAAACACCTCTATTCGTCTGGTCCGTACTTGTAACTGCCGTACTACTTCTCCTATCATTACCAGTATTGGCCGCTGGCATCACAATGCTTTTAACAGATCGAAATCTTAATACCACATTCTTCGACCCGGCAGGAGGAGGAGACCCAATCCTTTACCAACAC---
>EU847514|Labeo_rohita
------CTCGTATTTGGTGCCTGAGCCGGAATAGTAGGAACCGCCTTAAGCCTTCTTATCCGGGCTGAACTAAGCCAACCCGGATCGCTTCTAGGTGATGACCAAATTTATAATGTTATTGTAACTGCCCACGCCTTCGTAATAATTTTCTTTATAGTAATGCCCATCCTCATTGGAGGATTTGGGAACTGACTCGTGCCACTAATGATTGGAGCCCCAGACATGGCATTCCCCCGTATAAACAACATAAGCTTCTGACTCCTACCCCCATCATTCCTATTACTATTAGCCTCTTCCGGTGTAGAAGCTGGAGCTGGGACAGGATGGACAGTATACCCACCTCTTGCAGGCAACTTAGCCCACGCAGGAGCATCAGTAGACCTAACAATTTTCTCACTTCACTTAGCAGGAGTTTCATCAATTCTAGGGGCTATTAATTTTATTACTACAACTATTAATATGAAACCTCCAGCCATCTCACAATATCAAACACCCTTATTCGTCTGATCTGTCCTAGTAACCGCCGTACTACTTCTCCTCTCACTACCAGTACTGGCCGCTGGAATCACAATGCTTTTAACAGATCGAAATCTGAATACTACATTCTTCGACCCGGCAGGAGGAGGGGACCCAATCCTTTATCAACACCTA
>EU924631|Barbonymus_gonionotus
CTCTATCTTGTATTTGGTGCCTGAGCCGGAATAGTGGGAACCGCCCTAAGCCTCCTTATTCGAGCTGAGCTTAGCCAACCCGGGTCACTTCTAGGCGATGATCAAATTTATAATGTTATCGTTACTGCCCATGCCTTCGTAATAATCTTCTTTATAGTAATGCCCATCCTCATCGGAGGATTCGGAAACTGACTTGTGCCTCTAATAATTGGAGCCCCCGACATAGCATTCCCACGAATAAACAACATAAGCTTCTGATTACTACCCCCATCATTCCTGCTATTATTAGCCTCCTCTGGTGTTGAAGCCGGAGCTGGGACAGGATGAACAGTATATCCCCCTCTTGCAGGAAACCTAGCTCACGCAGGAGCATCAGTAGACCTAACAATTTTCTCACTCCACTTAGCAGGTGTATCCTCAATTCTAGGTGCAATTAATTTTATCACCACAACTATTAACATAAAACCCCCAGCCATCTCCCAATATCAAACACCACTATTCGTTTGATCTGTGCTCGTAACCGCCGTACTACTCCTCCTATCACTACCTGTTTTAGCCGCCGGAATTACAATACTACTAACAGATCGAAACCTTAATACTACATTCTTTGACCCAGCAGGCGGAGGAGACCCAATTCTCTACCAACACCTG
>EU924632|Barbonymus_gonionotus
CTCTATCTTGTATTTGGTGCCTGAGCCGGAATAGTGGGAACCGCCCTAAGCCTCCTTATTCGAGCTGAGCTTAGCCAACCCGGGTCACTTCTAGGCGATGATCAAATTTATAATGTTATCGTTACTGCCCATGCCTTCGTAATAATCTTCTTTATAGTAATGCCCATCCTCATCGGAGGATTCGGAAACTGACTTGTGCCTCTAATAATTGGAGCCCCCGACATAGCATTCCCACGAATAAACAACATAAGCTTCTGATTACTACCCCCATCATTCCTGCTATTATTAGCCTCCTCTGGTGTTGAAGCCGGAGCTGGGACAGGATGAACAGTATATCCCCCTCTTGCAGGAAACCTAGCTCACGCAGGAGCATCAGTAGACCTAACAATTTTCTCACTCCACTTAGCAGGTGTATCCTCAATTCTAGGTGCAATTAATTTTATCACCACAACTATTAACATAAAACCCCCAGCCATCTCCCAATATCAAACACCACTATTCGTTTGATCTGTGCTCGTAACCGCCGTACTACTCCTCCTATCACTACCTGTTTTAGCCGCCGGAATTACAATACTACTAACAGATCGAAACCTTAATACTACATTCTTTGACCCAGCAGGCGGAGGAGACCCAATTCTCTACCAACACCTG
>EU924633|Barbonymus_gonionotus
CTCTATCTTGTATTTGGTGCCTGAGCCGGAATAGTGGGAACCGCCCTAAGCCTCCTTATTCGAGCTGAGCTTAGCCAACCCGGGTCACTTCTAGGCGATGATCAAATTTATAATGTTATCGTTACTGCCCATGCCTTCGTAATAATCTTCTTTATAGTAATGCCCATCCTCATCGGAGGATTCGGAAACTGACTTGTGCCTCTAATAATTGGAGCCCCCGACATAGCATTCCCACGAATAAACAACATAAGCTTCTGATTACTACCCCCATCATTCCTGCTATTATTAGCCTCCTCTGGTGTTGAAGCCGGAGCTGGGACAGGATGAACAGTATATCCCCCTCTTGCAGGAAACCTAGCTCACGCAGGAGCATCAGTAGACCTAACAATTTTCTCACTCCACTTAGCAGGTGTATCCTCAATTCTAGGTGCAATTAATTTTATCACCACAACTATTAACATAAAACCCCCAGCCATCTCCCAATATCAAACACCACTATTCGTTTGATCTGTGCTCGTAACCGCCGTACTACTCCTCCTATCACTACCTGTTTTAGCCGCCGGAATTACAATACTACTAACAGATCGAAACCTTAATACTACATTCTTTGACCCAGCAGGCGGAGGAGACCCAATTCTCTACCAACACCTG
>EU924634|Barbonymus_gonionotus
CTCTATCTTGTATTTGGTGCCTGAGCCGGAATAGTGGGAACCGCCCTAAGCCTCCTTATTCGAGCTGAGCTTAGCCAACCCGGGTCACTTCTAGGCGATGATCAAATTTATAATGTTATCGTTACTGCCCATGCCTTCGTAATAATCTTCTTTATAGTAATGCCCATCCTCATCGGAGGATTCGGAAACTGACTTGTGCCTCTAATAATTGGAGCCCCCGACATAGCATTCCCACGAATAAACAACATAAGCTTCTGATTACTACCCCCATCATTCCTGCTATTATTAGCCTCCTCTGGTGTTGAAGCCGGAGCTGGGACAGGATGAACAGTATATCCCCCTCTTGCAGGAAACCTAGCTCACGCAGGAGCATCAGTAGACCTAACAATTTTCTCACTCCACTTAGCAGGTGTATCCTCAATTCTAGGTGCAATTAATTTTATCACCACAACTATTAACATAAAACCCCCAGCCATCTCCCAATATCAAACACCACTATTCGTTTGATCTGTGCTCGTAACCGCCGTACTACTCCTCCTATCACTACCTGTTTTAGCCGCCGGAATTACAATACTACTAACAGATCGAAACCTTAATACTACATTCTTTGACCCAGCAGGCGGAGGAGACCCAATTCTCTACCAACACCTG
>EU924635|Barbonymus_gonionotus
CTCTATCTTGTATTTGGTGCCTGAGCCGGAATAGTGGGAACCGCCCTAAGCCTCCTTATTCGAGCTGAGCTTAGCCAACCCGGGTCACTTCTAGGCGATGATCAAATTTATAATGTTATCGTTACTGCCCATGCCTTCGTAATAATCTTCTTTATAGTAATGCCCATCCTCATCGGAGGATTCGGAAACTGACTTGTGCCTCTAATAATTGGAGCCCCCGACATAGCATTCCCACGAATAAACAACATAAGCTTCTGATTACTACCCCCATCATTCCTGCTATTATTAGCCTCCTCTGGTGTTGAAGCCGGAGCTGGGACAGGATGAACAGTATATCCCCCTCTTGCAGGAAACCTAGCTCACGCAGGAGCATCAGTAGACCTAACAATTTTCTCACTCCACTTAGCAGGTGTATCCTCAATTCTAGGTGCAATTAATTTTATCACCACAACTATTAACATAAAACCCCCAGCCATCTCCCAATATCAAACACCACTATTCGTTTGATCTGTGCTCGTAACCGCCGTACTACTCCTCCTATCACTACCTGTTTTAGCCGCCGGAATTACAATACTACTAACAGATCGAAACCTTAATACTACATTCTTTGACCCAGCAGGCGGAGGAGACCCAATTCTCTACCAACACCTG
>FJ183806|Cyprinus_carpio
CTTTATCTTGTATTTGGTGCCTGAGCCGGAATAGTAGGAACCGCCTTAAGCCTCCTCATTCGGGCCGAACTTAGCCAACCCGGGTCGCTTCTAGGTGATGACCAAATTTATAACGTTATCGTCACTGCCCACGCCTTTGTAATAATTTTCTTTATAGTAATGCCTATCCTTATTGGAGGATTTGGAAACTGACTTGTACCACTAATAATCGGAGCCCCAGACATAGCATTCCCACGAATAAATAACATAAGCTTCTGACTACTGCCCCCATCATTCCTTCTACTCCTAGCTTCTTCTGGTGTTGAAGCTGGAGCTGGAACAGGATGAACCGTATACCCACCTCTTGCAGGGAACTTAGCCCACGCAGGAGCATCAGTAGACCTAACAATTTTCTCACTTCACCTAGCAGGTGTTTCATCAATTCTAGGGGCAATCAACTTTATTACTACAACCATCAACATGAAACCCCCAGCCATCTCCCAATACCAAACACCCCTGTTCGTCTGATCCGTGCTTGTAACCGCCGTATTGCTCCTTCTATCATTACCTGTTTTAGCCGCAGGAATTACAATGCTCCTAACAGACCGAAACCTTAATACCACATTCTTTGACCCGGCAGGAGGAGGAGACCCAATCCTTTATCAACACTTA
>FJ183807|Cyprinus_carpio
CTTTATCTTGTATTTGGTGCCTGAGCCGGAATAGTAGGAACCGCCTTAAGCCTCCTCATTCGGGCCGAACTTAGCCAACCCGGGTCGCTTCTAGGTGATGACCAAATTTATAACGTTATCGTCACTGCCCACGCCTTTGTAATAATTTTCTTTATAGTAATGCCTATCCTTATTGGAGGATTTGGAAACTGACTTGTACCACTAATAATCGGAGCCCCAGACATAGCATTCCCACGAATAAATAACATAAGCTTCTGACTACTGCCCCCATCATTCCTTCTACTCCTAGCTTCTTCTGGTGTTGAAGCTGGAGCTGGAACAGGATGAACCGTATACCCACCTCTTGCAGGGAACTTAGCCCACGCAGGAGCATCAGTAGACCTAACAATTTTCTCACTTCACCTAGCAGGTGTTTCATCAATTCTAGGGGCAATCAACTTTATTACTACAACCATCAACATGAAACCCCCAGCCATCTCCCAATACCAAACACCCCTGTTCGTCTGATCCGTGCTTGTAACCGCCGTATTGCTCCTTCTATCATTACCTGTTTTAGCCGCAGGAATTACAATGCTCCTAACAGACCGAAACCTTAATACCACATTCTTTGACCCGGCAGGAGGAGGAGACCCAATCCTTTATCAACACTTA
>FJ183808|Labeo_rohita
CTTTATCTTGTATTTGGTGCCTGAGCCGGAATAGTAGGAACCGCCTTAAGCCTTCTTATCCGGGCTGAACTAAGCCAACCCGGATCGCTTCTAGGTGATGACCAAATTTATAATGTTATTGTAACTGCCCACGCCTTCGTAATAATTTTCTTTATAGTAATGCCCATCCTCATTGGAGGATTTGGGAACTGACTCGTGCCACTAATGATTGGAGCCCCAGACATGGCATTCCCCCGTATAAACAACATAAGCTTCTGACTCCTACCCCCATCATTCCTATTACTATTAGCCTCTTCCGGTGTAGAAGCTGGAGCTGGGACAGGATGGACAGTATACCCACCTCTTGCAGGCAACTTAGCCCACGCAGGAGCATCAGTAGACCTAACAATTTTCTCACTTCACTTAGCAGGAGTTTCATCAATTCTAGGGGCTATTAATTTTATTACTACAACTATTAATATGAAACCTCCAGCCATCTCACAATATCAAACACCCTTATTCGTCTGATCTGTCCTAGTAACCGCCGTACTACTTCTCCTCTCACTACCAGTACTGGCCGCTGGAATCACAATGCTTTTAACAGATCGAAATCTGAATACTACATTCTTCGACCCGGCAGGAGGAGGGGACCCAATCCTTTATCAACACCTA
>FJ183809|Labeo_rohita
CTTTATCTTGTATTTGGTGCCTGAGCCGGAATAGTAGGAACCGCCTTAAGCCTTCTTATCCGGGCTGAACTAAGCCAACCCGGATCGCTTCTAGGTGATGACCAAATTTATAATGTTATTGTAACTGCCCACGCCTTCGTAATAATTTTCTTTATAGTAATGCCCATCCTCATTGGAGGATTTGGGAACTGACTCGTGCCACTAATGATTGGAGCCCCAGACATGGCATTCCCCCGTATAAACAACATAAGCTTCTGACTCCTACCCCCATCATTCCTATTACTATTAGCCTCTTCCGGTGTAGAAGCTGGAGCTGGGACAGGATGGACAGTATACCCACCTCTTGCAGGCAACTTAGCCCACGCAGGAGCATCAGTAGACCTAACAATTTTCTCACTTCACTTAGCAGGAGTTTCATCAATTCTAGGGGCTATTAATTTTATTACTACAACTATTAATATGAAACCTCCAGCCATCTCACAATATCAAACACCCTTATTCGTCTGATCTGTCCTAGTAACCGCCGTACTACTTCTCCTCTCACTACCAGTACTGGCCGCTGGAATCACAATGCTTTTAACAGATCGAAATCTGAATACTACATTCTTCGACCCGGCAGGAGGAGGGGACCCAATCCTTTATCAACACCTA
>FJ183810|Labeo_rohita
CTTTATCTTGTATTTGGTGCCTGAGCCGGAATAGTAGGAACCGCCTTAAGCCTTCTTATCCGGGCTGAACTAAGCCAACCCGGATCGCTTCTAGGTGATGACCAAATTTATAATGTTATTGTAACTGCCCACGCCTTCGTAATAATTTTCTTTATAGTAATGCCCATCCTCATTGGAGGATTTGGGAACTGACTCGTGCCACTAATGATTGGAGCCCCAGACATGGCATTCCCCCGTATAAACAACATAAGCTTCTGACTCCTACCCCCATCATTCCTATTACTATTAGCCTCTTCCGGTGTAGAAGCTGGAGCTGGGACAGGATGGACAGTATACCCACCTCTTGCAGGCAACTTAGCCCACGCAGGAGCATCAGTAGACCTAACAATTTTCTCACTTCACTTAGCAGGAGTTTCATCAATTCTAGGGGCTATTAATTTTATTACTACAACTATTAATATGAAACCTCCAGCCATCTCACAATATCAAACACCCTTATTCGTCTGATCTGTCCTAGTAACCGCCGTACTACTTCTCCTCTCACTACCAGTACTGGCCGCTGGAATCACAATGCTTTTAACAGATCGAAATCTGAATACTACATTCTTCGACCCGGCAGGAGGAGGGGACCCAATCCTTTATCAACACCTA
>FJ753484|Danionella_dracula
CTTTACTTAATCTTTGGGGCCTGGGCTGGAATGGTAGGGACCGCTTCAAGTCTTCTAATCCGTGCCGAGCTTAACCAACCCGGATCACTTTTAGGAAGTGATCAGATCTACAATGTAATTGTTACTGCTCATGCTTTTGTAATAATTTTCTTTATAGTAATACCCATTTTAATTGGAGGCTTTGGGAACTGACTAGTCCCATTAATAATTGGTGCCCCTGATATAGCATTCCCCCGTATAAATAATATAAGCTTTTGACTCCTTCCGCCCTCTTTCCTTCTTCTTTTAGCTTCTTCCGGTGTAGAGGCTGGAGCTGGAACAGGCTGAACAGTATATCCACCACTTGCAGCCAACCTAGGTCACCCAGGAGCTTCAGTAGACCTAACTATCTTCTCTCTGCACTTAGCAGGAGTATCCTCAATCTTAGGAGCAATTAATTTTATTACCACCACTATTAACATGAAACCACTAGGAGCCTCTCAATATCAAACACCTTTATTTGTGTGAGCTGTTCTTATTACCGCCGTACTCCTACTGTTATCTCTTCCAGTCTTAGCTGCAGGAATTACAATACTGCTAACAGACCGAAACCTAAATACCTCATTTTTTGATCCGGCAGGGGAGGGGGATCCTATTTTATATCAACACCTT
>FJ753485|Rasbora_maculata
CTCTATCTCGTATTTGGTGCTTGAGCCGGAATAGTTGGAACTGCCCTTAGCCTTCTTATTCGTGCCGAATTAAACCAACCAGGATCTCTTTTAGGGGATGATCAAATTTATAATGTAATTGTTACTGCCCATGCTTTTGTAATAATTTTCTTTATAGTTATACCAATATTGATTGGAGGATTTGGGAACTGACTAGTACCGCTAATAATTGGGGCACCCGATATAGCATTCCCACGAATAAATAACATAAGCTTCTGACTTCTTCCCCCATCATTCTTGTTACTACTGGCCTCCTCTGGTGTAGAAGCCGGAGCAGGAACAGGATGAACAGTCTATCCGCCACTTGCCAGCAACATTGCCCACACAGGAGCATCAGTTGATTTAACAATTTTCTCTCTTCACTTGGCAGGTGTTTCATCAATTCTTGGGGCTATTAATTTTATTACAACAATCATTAACATAAAACCCACAGTAACCACCCAATACCAAACCCCACTATTTGTGTGAGCAGTATTAATTACAGCTGTTCTCTTACTTTTATCCTTACCAGTCTTAGCAGCTGGAATTACGATACTACTTACAGATCGAAATCTTAATACTACATTTTTTGACCCAGCCGGAGGAGGTGACCCAATCTTATACCAACACTTA
>FJ753486|Malayochela_maassi
CTTTATCTAGTATTTGGTGCTTGAGCCGGAATAGTTGGAACCGCTCTAAGCCTTCTAATTCGGGCCGAACTAAGCCAACCTGGGTCACTTTTAGGTGATGACCAAATTTATAATGTTATTGTTACTGCCCATGCTTTTGTAATAATCTTCTTTATAGTAATACCAATCCTAATTGGGGGCTTTGGAAATTGACTTGTACCATTAATAATCGGGGCCCCTGACATAGCATTTCCTCGAATAAATAACATAAGCTTTTGACTTCTACCCCCATCCTTTCTTCTTCTATTAGCCTCATCAGGTGTAGAAGTTGGGGCTGGAACAGGATGAACAGTTTACCCACCACTCGCAGGCAACTTAGCTCACGCAGGTGCATCTGTAGACTTAACAATCTTTTCATTACACCTAGCAGGTGTTTCATCAATTTTAGGGGCTATTAATTTTATTACCACAACCATTAATATAAAACCTCCAGCAATTACCCAATACCAAACCCCTCTATTTGTATGAGCCGTACTCATTACAGCTGTACTACTTCTTCTTTCTCACCCAGTATTAGCCGCTGGTATTACAATACTACTTACAGACCGTAATTTAAACACTTCA------------------------------------------------
>FJ753487|Danio_erythromicron
CTCTACCTAGTATTTGGTGCCTGAGCCGGAATAGTAGGCACTGCCCTAAGCCTTTTAATTCGAGCCGAACTGAGCCAACCAGGAGCACTTCTTGGCGATGATCAAATTTATAATGTCATTGTTACCGCCCACGCTTTCGTTATAATCTTCTTTATAGTAATACCCATTCTTATTGGAGGATTTGGAAACTGACTAGTGCCCTTAATAATTGGGGCCCCGGACATAGCATTCCCTCGAATAAACAACATAAGCTTCTGACTTCTTCCTCCCTCATTTCTCCTTTTATTGGCTTCTTCTGGTGTTGAAGCAGGAGCTGGAACAGGGTGAACAGTATATCCACCTCTTGCAGGCAACCTCGCCCACGCAGGAGCATCCGTTGACTTAACTATTTTCTCACTACATTTAGCAGGTGTTTCATCAATTTTAGGAGCAATCAATTTTATTACCACTACAATTAATATAAAACCACCAACCATCTCCCAATATCAAACCCCACTATTTGTATGAGCTGTTCTAGTAACAGCTGTGCTGCTTCTTTTATCTTTACCAGTATTAGCTGCTGGAATTACAATACTTCTCACAGACCGAAACCTTAACACAACATTCTTTGACCCGGCAGGAGGGGGAGACCCAATTCTTTACCAACACTTA
>FJ753488|Danionella_translucida
TTATATTTATTATTTGGTGGTTGGGCTGGGATAGTAGGAACAGGACTAAGCCTCCTGATTCGTGCTGAACTTGCTCAGTCTGGCGCCCTTCTTGAAGACAATCAAATATATAATGTTATTGTCACTGCCCATGCATTTGTAATGATTTTTTTTATAGTTATACCTATCCTTATTGGCGGTTTTGGTAATTGACTTGTTCCTTTAATAATTGCCGCTCCTGATATGGCATTTCCCCGAATAAACAACATGAGCTTCTGATTATTACCCCCATCACTTTTCCTCTTACTACTATCATCCGGTGTTGAGGCGGGTGCAGGAACAGGATGAACAGTGTATCCTCCCCTTGCTGGCAATCTCGCGCATGCGGGTCCCTCAGTAGATTTGACAATTTTTTCTTTACATTTGGCGGGTGTTTCATCCATCTTAGGGGCTATTAATTTTATTACAACAACTATCAACATAAAACCTCCAGCTCTTTCCCAATACCAAACACCTTTATTTGTCTGAGCTGTAATAATCACGGCAGTACTTTTATTATTATCTCTTCCTGTCTTGGCAGGGGGAATTACAATACTCCTAACAGATCGAAATTTAAATACTACCTTTTTTGACCCCGCAGGTGGTGGTGATCCAATTTTATATCAGCACCTT
>FJ753489|Devario_regina
CTTTATTTTATATTTGGTGCCTGAGCCGGAATAATAGGAACCGCCCTAAGCCTTATGATTCGAATTGAACTTGGTCAACCAGGAATGTTTTTTGGCGATGATCATTTTTATAATGTTGTAGTTACTGCCCATGCCTTCGTAATAATCTTCTTCATGGTGATGCCAATTCTAATCGGGGGCTTTGGAAATTGACTTGTACCACTTATACTTGGAGCCCCAGACATAGCATTTCCTCGAATAAATAATATAAGTTTCTGACTTCTTCCCCCATCAGCCATGTTATTAACAGCTTCTGCTGGTTTAAGTGGCGGCGCCGGAACAGGATGAACTGTATATCCCCCTCTTGCAGGCGTTGTCGCTCATCCGGAGATAGCTGTGGATCTAGTAATTTTTTCTCTTCATCTAGCTGGTGTTTCATCTATTTTAGGAGCAATTAATTTCATTACTACAATTATTAATATAAAACCACCAGCCATTTCACAATATCAAACCCCCTTATTTGTCTGAGCCGTTTTAGTAACAGCCGTACTTCTCCTCCTATCACTTCCAGTCCTTGCCGCTGGTATTACAATGCTTCTTACAGATCGAAACCTTAATACTACATTCTTTGACCCGTCAGGAGGGGGAGATCCAATTCTTTATCAACACTTA
>FJ753490|Devario_auropurpureus
CTTTATTTTATGTTTGGTGCCTGAGCTGGTATAATGGGGACCGCCCTAAGCCTTATAATTCGTATTGAACTTGGTCAACCAGGAATGTTTTTTGGTGATGATCATTTTTATAATGTTGTAGTTACTGCTCATGCCTTCGTAATAATTTTCTTCATAGTGATACCAATTCTTATCGGAGGCTTTGGAAACTGACTCGTACCACTAATGCTTGGTGCCCCAGACATGGCATTCCCCCGTATAAATAATATAAGTTTTTGACTTCTTCCCCCGTCAGCCATGCTGCTAGCGGCATCTGCTACCTTAGGGGACGGTGCCGGAACAGGATGAACTGTCTACCCCCCTCTTGCAGGCGTTACTGCCCACCCAGGGATGGCTGTAGACATAGTAATTTTTTCACTCCACTTAGCTGGTGTCTCATCAATTCTGGGGGCAATCAACTTTATTACTACAATTATTAATATAAAACCTCCAGCCATTTCTCAATATCAAACCCCATTGTTTGTCTGAGCCGTTCTAGTAACAGCTGTGCTACTTCTTTTATCACTTCCAGTCCTTGCTGCAGGTATTACAATGCTACTTACAGATCGTAACCTTAACACCACGTTCTTTGACCCGTCAGGAGGGGGGGATCCAATCCTTTACCAACACTTA
>FJ753491|Microdevario_kubotai
CTTTACTTTATTTTTGGTGCCTGAGCTGGCATGGCAGGAACTGCCCTGAGCCTAATAATCCGTATTGAGCTAGGTCAACCAGGATCATTCTTCGGTGATGATCACTTTTACAATGTTGTAGTCACTGCCCATGCATTCGTAATAATTTTCTTTATAGTAATACCAATCCTTATTGGGGGGTTTGGAAATTGACTTGTCCCACTGATACTTGGTGCCCCAGACATAGCATTCCCACGAATAAACAACATAAGCTTCTGACTTCTTCCCCCATCAGTAATATTATTAATAGCTTCCGCTGGAATCGGGACTGGTGCCGGAACAGGCTGAACGGTATATCCCCCACTTTCAAGTGTTATATACCATCCGGGGGTGGCTGTAGACCTCACAATCTTTTCTTTACATTTAGCGGGTATTTCATCTATTCTTGGAGCAATTAATTTTATTACAACCATTATTAACATGAAACCTCCAGCCATCTCTCAATACCAAACACCTTTATTTGTATGAACGGTGCTTGTTACAGCTGTTCTTCTGCTTCTTTCTCTCCCAGTTCTTGCAGCTGGGATTACAATACTTCTTACAGATCGAAACCTTAACACCACATTTTTTGACCCATTAGGAGGAGGAGACCCAATTCTTTATCAACACCTT
>FJ753492|Pectenocypris_korthausae
CTTTATCTCGTATTTGGTGCCTGGGCAGGAATAGTTGGAACCGCCCTTAGTCTTCTTATCCGTGCTGAACTTAGCCAGCCAGGATCGCTCTTACTAAATGACCAGATTTACAATGTAATTGTAACCGCTCATGCTTTTGTAATAATTTTCTTTATAGTTATACCAATACTAATTGGAGGATTTGGAAACTGACTGGTCCCATTAATAATTGGGGCACCAGACATAGCATTCCCACGAATAAACAACATAAGCTTCTGACTTCTCCCACCATCATTCCTACTATTATTAGCTTCCTCTGGCGTTGAGGCTGGGGCCGGAACAGGATGAACAGTATACCCGCCACTTGCGGGTAATGTCGCCCATGCCGGAGCATCAGTTGACCTAACAATTTTTTCACTTCATCTAGCGGGTGTATCATCAATTTTAGGAGCAATTAATTTCATTACAACAATCATTAATATAAAACCACCAGCCGCTACCCAGTACCAAACTCCACTATTTGTTTGAGCAGTACTAGTTACAGCTGTCCTCCTACTTCTATCACTTCCAGTCCTAGCCGCTGGAATCACAATACTTCTTACAGACCGAAACCTTAACACCACATTTTTCGACCCAGCCGGGGGAGGAGATCCAATTCTTTACCAACACTTG
>FJ753493|Sundadanio_axelrodi
CTCTATCTAGTATTTGGTGCCTGAGCCGGAATAGTTGGAACTGCATTAAGTCTTCTTATTCGAGCCGAATTAAATCAACCAGGATCACTCCTGGGTGACGACCAGATTTATAATGTTATCGTTACCGCTCATGCTTTCGTAATAATTTTCTTTATAGTAATGCCAATTCTCATCGGGGGCTTTGGTAATTGATTAGTACCACTAATAATTGGGGCCCCCGACATAGCATTCCCTCGCATAAACAACATGAGCTTCTGATTACTACCTCCATCATTTCTACTTTTATTAGCATCTTCTGGAGTTGAAGCTGGGGCCGGCACAGGTTGAACAGTTTATCCCCCTCTTGCAGGGAATTTGGCCCATGCAGGAGCATCAGTAGACCTAACAATTTTTTCCTTACACTTAGCTGGTGTATCTTCTATTTTAGGTGCTATTAATTTTATTACTACAATTATTAATATAAAACCCCCAGCCATCTCTCAATATCAAACCCCTTTATTCGTCTGAGCAGTGCTTGTAACAGCTGTACTACTACTTTTATCCTTACCAGTTCTGGCAGCAGGTATTACAATACTTCTTACAGATCGAAATCTAAACACTACCTTCTTCGACCCCGCCGGAGGAGGAGATCCAATTTTATATCAACACCTA
>FJ753494|Rasbora_heteromorpha
CTTTATCTCGTATTCGGTGCCTGAGCTGGAATAGTTGGAACTGCCCTTAGTCTTCTCATTCGTGCTGAACTTAGCCAGCCGGGATCACTTTTAGGGGATGACCAAATCTATAATGTAATCGTAACTGCCCATGCCTTCGTAATAATTTTCTTTATAGTCATGCCAATATTAATTGGGGGATTTGGAAATTGATTAGTCCCACTAATAATTGGAGCACCAGACATAGCATTCCCACGAATAAATAATATAAGCTTCTGACTTCTTCCCCCATCATTTCTTTTACTGCTAGCCTCTTCTGGTGTTGAAGCCGGAGCCGGAACGGGATGAACAGTATACCCACCACTAGCTGGTAATCTTGCCCACGCAGGGGCATCAGTTGACCTAACAATCTTTTCCCTACATTTAGCAGGTGTATCATCAATTCTAGGAGCTATTAATTTTATTACAACAATTATTAACATGAAACCCCCAGCTATTACCCAATATCAAACCCCATTATTTGTATGAGCAGTATTAGTTACAGCTGTCCTACTACTCCTATCTTTACCAGTATTAGCCGCTGGAATTACAATACTTCTCACAGACCGAAATCTTAATACCACATTCTTTGACCCAGCCGGCGGAGGAGACCCAATTCTATATCAACACCTG
>FJ753495|Esomus_metallicus
CTTTATTTAGTATTTGGTGCCTGAGCTGGAATAGTGGGAACCGCCCTGAGCCTTCTTATCCGAGCTGAACTAAGCCAACCCGGATCACTTCTAGGCGATGACCAAATTTACAATGTTATTGTTACTGCCCACGCTTTTGTAATAATCTTTTTTATAGTTATACCAATTCTTATTGGAGGATTTGGAAACTGACTTGTACCATTAATGATTGGAGCACCAGACATAGCATTTCCACGAATAAATAATATGAGTTTCTGACTCCTGCCCCCATCATTTCTTTTACTACTAGCCTCATCTGGGGTTGAGGCTGGAGCAGGAACAGGGTGAACAGTATATCCACCTCTTGCTGGAAACCTTGCCCATGCGGGAGCATCAGTAGATCTAACTATCTTTTCGTTACACTTAGCAGGTGTTTCATCAATTTTAGGAGCAATTAATTTTATTACTACCATTATTAATATGAAGCCCCCTGCCATTTCTCAATATCAAACACCACTGTTTGTTTGAGCCGTTTTAGTAACAGCCGTTCTTCTCCTACTATCACTACCAGTTTTGGCGGCTGGAATTACAATGCTTCTTACAGACCGTAACCTCAATACCACCTTCTTTGACCCAGCAGGAGGAGGAGACCCAATTCTTTATCAACACTTA
>FJ753497|Luciosoma_sp.
CTCTATCTCGTATTCGGTGCTTGGGCTGGGATGGTGGGAACAGCCCTCAGCCTTCTCATCCGGGCCGAACTAAGCCAACCCGGGTCACTTCTAGGCGACGACCAAATTTATAACGTTATTGTAACTGCCCACGCTTTCGTAATAATCTTCTTTATAGTAATACCTATCCTTATTGGCGGGTTCGGAAACTGACTCGTACCTCTAATGATCGGAGCACCAGACATAGCATTTCCCCGAATGAATAACATAAGCTTCTGACTCCTGCCCCCATCCTTTCTTCTACTTCTAGCCTCTTCTGGAGTAGAGGCCGGTGCCGGAACAGGTTGAACGGTTTACCCACCGCTCGCGGGAAACCTAGCCCACGCAGGCGCATCAGTAGATTTAACAATTTTCTCTCTACATCTAGCTGGTGTATCATCAATTCTGGGGGCAATTAACTTTATCACTACAACCATTAACATAAAACCCCCAGCCATCTCCCAGTACCAAACCCCCCTATTTGTATGAGCTGTTCTTGTTACAGCCGTCCTACTCCTTCTTTCATTACCCGTACTAGCTGCTGGAATCACAATACTTCTTACAGACCGAAACCTAAACACCTCATTTTTTGACCCCGCAGGAGGAGGAGACCCCATTCTTTACCAACACCTA
>FJ753498|Rasbora_cephalotaenia
CTTTATCTCGTATTCGGTGCCTGAGCCGGAATAGTTGGAACTGCCCTTAGTCTCCTTATTCGCGCTGAACTTAGCCAACCTGGATCACTCTTAGGAGATGACCAAATTTACAATGTTATCGTAACTGCCCATGCTTTTGTAATAATTTTCTTTATAGTTATACCAATATTAATTGGGGGATTTGGAAACTGACTAGTACCATTAATAATCGGGGCACCAGATATAGCATTCCCACGAATAAATAATATAAGTTTCTGACTTCTTCCCCCATCATTCCTCCTATTATTAGCCTCTTCTGGAGTCGAAGCTGGAGCCGGAACAGGATGAACAGTCTACCCACCACTTGCAGGTAATCTTGCCCATGCAGGAGCATCAGTAGACCTGACAATCTTTTCACTTCACTTAGCAGGTGTCTCATCAATTTTAGGGGCTATTAATTTTATTACAACAATTATCAATATGAAGCCCCCAGCCATCACCCAGTACCAAACCCCACTATTTGTGTGGGCAGTGTTAGTCACAGCTGTTCTTCTACTTTTATCACTTCCTGTCTTAGCTGCCGGAATTACAATACTCCTTACAGACCGAAATCTTAATACCACATTCTTTGATCCGGCTGGAGGAGGAGACCCAATTTTATATCAACACCTA
>FJ753499|Rasbora_daniconius
CTTTATCTCGTGTTCGGTGCCTGAGCTGGAATAGTTGGAACCGCCCTTAGTCTCCTTATTCGTGCTGAACTTAGCCAACCAGGATCACTACTAGGGGATGACCAAATTTATAATGTTATTGTAACTGCTCATGCTTTTGTAATAATTTTCTTTATAGTTATACCAATACTAATTGGGGGATTTGGTAACTGACTAGTCCCACTAATAATTGGTGCACCAGATATAGCATTCCCACGAATAAATAACATAAGCTTCTGACTTCTTCCACCATCATTTCTTCTTTTATTAGCCTCCTCTGGTGTTGAAGCTGGTGCCGGGACAGGATGAACAGTCTATCCACCTCTTGCAGGAAACCTTGCTCACGCGGGGGCATCAGTAGATCTAACAATTTTCTCCCTTCACCTAGCAGGTGTATCATCAATTTTAGGGGCCATTAATTTCATTACAACAATCATTAATATGAAACCCCCAGCCATCACTCAGTATCAAACCCCTTTATTTGTATGGGCTGTACTAGTAACAGCTGTTCTACTACTCCTGTCACTCCCAGTCCTGGCTGCTGGAATTACAATGCTACTTACAGACCGAAATCTTAACACCACATTCTTTGACCCAGCTGGAGGAGGAGACCCAATCCTTTATCAACACCTA
>FJ753500|Rasbora_kalochroma
CTTTATCTCGTATTCGGTGCCTGAGCTGGAATAGTTGGAACCGCCCTTAGTCTCCTCATTCGTGCTGAACTTAGCCAACCAGGATCACTTTTGGGGGATGACCAGATCTATAATGTAATTGTAACCGCCCATGCCTTCGTAATAATTTTCTTTATAGTCATACCAATATTAATTGGGGGATTTGGAAACTGATTAGTCCCATTAATAATCGGGGCACCAGATATAGCATTTCCACGAATAAATAACATAAGCTTTTGACTCCTGCCCCCATCATTCCTCCTATTATTAGCTTCCTCTGGCGTTGAAGCCGGGGCCGGAACAGGATGAACAGTATATCCACCACTCGCAGGTAATCTTGCCCACGCAGGGGCGTCAGTAGACCTAACAATTTTTTCACTTCATTTAGCCGGTGTTTCATCAATTTTAGGGGCTATTAATTTTATTACAACAATTATTAACATGAAACCCCCAGCAATTACCCAATACCAAACCCCATTATTTGTGTGAGCAGTATTAGTCACAGCCGTCCTCCTACTTTTATCACTACCAGTATTGGCCGCCGGAATCACAATGCTTCTAACAGACCGAAATCTTAATACCACATTCTTCGACCCAGCTGGAGGAGGAGACCCAATCTTATATCAACACTTG
>FJ753501|Rasbora_pauciperforata
CTTTATCTCGTATTCGGTGCCTGAGCCGGAATAGTTGGAACCGCCCTTAGTCTTCTTATTCGTGCTGAACTTAACCAACCAGGATCTCTTTTAGGAGATGATCAAATTTATAATGTAATCGTAACTGCTCATGCTTTTGTAATAATTTTCTTTATAGTTATACCAATACTGATCGGAGGATTTGGGAACTGACTGGTTCCACTTATAATCGGGGCACCAGACATAGCATTCCCACGAATAAATAACATAAGCTTTTGACTCCTTCCCCCCTCATTTTTACTACTATTAGCTTCTTCCGGTGTTGAAGCTGGGGCTGGGACAGGATGAACAGTATACCCGCCACTTGCAAGCAATCTTGCCCACGCAGGAGCATCAGTTGATTTAACAATTTTCTCACTTCACCTAGCAGGTGTCTCATCAATTCTGGGGGCTATTAATTTTATTACAACAATTATTAATATGAAACCCTCAATTGCCACCCAATATCAAACCCCACTATTTGTATGAGCAGTATTAGTTACAGCTGTTCTTTTACTCCTATCACTACCAGTTTTAGCTGCCGGAATTACAATACTTCTTACAGACCGAAACCTTAACACCTCATTCTTTGACCCAGCCGGAGGAGGTGACCCAATTTTATATCAACACCTA
>FJ753502|Rasbora_kalbarensis
CTTTATCTCGTATTCGGTGCCTGAGCAGGAATGGTTGGGACTGCCCTCAGCCTTCTTATTCGTGCTGAACTAAACCAGCCAGGATCTCTTCTAGGAGATGATCAAATTTATAATGTAATTGTAACTGCCCACGCCTTCGTAATAATCTTTTTTATGGTAATGCCTATACTAATCGGAGGATTCGGAAACTGACTAGTTCCGTTAATGATCGGAGCACCAGATATGGCATTTCCACGAATAAATAATATAAGTTTTTGGCTCCTCCCACCATCATTCTTATTACTCCTAGCCTCCTCAGGCGTTGAAGCTGGGGCCGGAACAGGGTGAACAGTCTACCCCCCACTTGCAGGTAACCTGGCCCACGCAGGAGCATCAGTTGATCTAACAATTTTTTCACTTCATCTGGCAGGGGTCTCATCAATTTTAGGGGCTATTAATTTTATTACAACAATTATTAACATGAAGCCCCCAACCATCACCCAATACCAAACCCCCTTGTTTGTATGAGCCGTATTAATTACTGCCGTCCTGCTACTACTTTCACTACCAGTCCTAGCTGCTGGAATCACAATACTTCTCACAGACCGAAACCTTAACACTACATTCTTTGATCCGGCCGGAGGAGGGGACCCAATTCTGTACCAACACTTA
>FJ753503|Rasbora_vulcanus
CTTTATCTAGTATTTGGTGCCTGAGCCGGAATAGTTGGAACTGCCCTTAGTCTTCTCATTCGTGCTGAACTCAGCCAACCAGGATCACTTTTAGGGGATGACCAAATCTATAATGTAATTGTAACTGCCCATGCTTTCGTAATAATTTTCTTTATGGTTATGCCAATACTAATCGGGGGGTTCGGAAACTGATTAGTCCCACTAATAATCGGGGCACCAGACATAGCATTCCCACGAATGAACAACATAAGCTTCTGACTCCTTCCCCCATCATTTCTCCTATTACTGGCCTCTTCTGGCGTTGAAGCCGGAGCCGGAACAGGATGAACAGTTTACCCGCCACTCGCAGGTAACCTTGCCCACGCAGGAGCATCAGTAGACCTAACAATTTTCTCACTTCATTTGGCAGGTGTATCATCAATTCTAGGGGCCATTAATTTTATTACAACCATTATTAACATGAAACCCTCAGCCACCACTCAATACCAAACCCCCTTATTTGTATGAGCAGTACTAGTTACAGCTGTCCTACTACTTCTATCACTACCAGTACTAGCCGCTGGAATTACAATGCTTCTTACAGACCGAAACCTTAATACCACTTTCTTCGACCCAGCCGGCGGAGGAGACCCAATTCTATATCAACACCTA
>FJ753504|Sundadanio_axelrodi
CTTTATTTAGTATTCGGTGCCTGAGCCGGAATAGTTGGAACTGCATTAAGCCTTCTAATCCGGGCCGAACTAAATCAACCAGGATCCCTCCTGGGTGACGATCAGATTTATAATGTTATTGTTACCGCCCATGCCTTCGTAATAATTTTCTTTATAGTAATGCCAATTCTTATCGGGGGATTTGGTAATTGATTAGTACCCTTAATGATCGGGGCCCCCGACATAGCATTCCCCCGCATAAACAACATAAGCTTCTGACTGCTACCACCATCATTCCTGCTTTTATTGGCCTCTTCCGGAGTTGAGGCCGGAGCAGGCACAGGTTGAACAGTCTATCCCCCTCTTGCAGGGAATTTAGCCCACGCAGGAGCATCGGTAGACCTAACAATTTTTTCTTTGCATCTAGCAGGTGTGTCTTCCATTTTAGGTGCTATTAATTTTATTACTACAATTATTAATATAAAACCCCCAGCAATCTCTCAGTATCAAACCCCTCTATTCGTCTGGGCGGTGTTGGTAACAGCTGTTCTTCTACTACTATCCTTACCTGTTCTAGCAGCAGGCATCACTATACTTCTCACAGATCGAAACCTAAACACCACCTTCTTTGACCCTGCCGGGGGAGGAGACCCAATCTTGTATCAACACTTA
>FJ753505|Horadandia_atukorali
CTCTATCTTGTATTCGGTGCCTGAGCTGGAATAGTTGGAACTGCACTTAGCCTCCTAATTCGTGCTGAACTAAGCCAACCCGGATCGCTACTAGGAGATGACCAAATTTATAATGTTATTGTTACTGCTCACGCTTTTGTAATAATTTTCTTTATAGTTATACCTATGCTCATTGGGGGATTTGGAAATTGATTAGTTCCACTAATAATTGGGGCCCCTGATATGGCATTTCCGCGAATAAATAATATAAGCTTTTGATTACTTCCGCCATCATTCCTCCTACTTCTAGCATCTTCCGGGGTTGAAGCTGGAGCCGGGACAGGGTGAACAGTATATCCGCCACTTGCGGGTAATCTTGCCCATGCAGGAGCATCAGTAGACTTAACTATCTTCTCACTTCACTTAGCAGGTGTATCATCAATTCTTGGGGCTATTAATTTTATTACAACAATTATTAACATGAAACCCCCAGCTATTACTCAATACCAGACTCCATTATTTGTTTGAGCTGTGTTAGTAACAGCTGTTTTACTACTTCTCTCACTACCTGTTCTGGCCGCTGGGATTACAATACTTCTTACTGACCGAAATCTTAATACTACATTCTTTGACCCTGCCGGAGGAGGAGACCCAATTCTTTATCAGCACTTA
>FJ753506|Chela_dadyburjori
CTTTACTTTATATTTGGTGCCTGAGCAGGTATACTAGGAACCGCCCTAAGCCTTCTTATTCGAATTGAGCTAGGACATCCAGGTACACAGTTCGGTAATGACCATTATTATAATGTTGTAGTTACTGCCCATGCCTTTGTCATAATTTTCTTTATAGTTATGCCAATTCTGATTGGGGGCTTTGGTAACTGACTTGTTCCACTTATAATTGGCGCCCCTGACATAGCCTTCCCACGAATAAATAACATAAGTTTTTGACTTTTACCTCCATCAATTTTAATACTTACAGCTTCCGCTGGGTGCGCAACTGGTGCAGGGACTGGTTGAACAGTTTACCCCCCTCTTGCAAGCATTGCATACCATCCGGGCACAGCCGTAGATTTTACAATTTTCTCTCTTCATCTAGCCGGAGTATCCTCAATTTTGGGAGCCATTAATTTTATTACAACTATTATTAATATAAAACCACCAGCGGCTTCCCAATACCAAACCCCCTTGTTCGTCTGAGCCGTTCTAGTAACAGCCGTACTTCTCCTCCTATCATTACCAGTACTTGCTGCCGGAATCACAATGCTTTTAACAGATCGAAACCTTAATACTACATTCTTTGACCCAGCGGGCGGAGGAGACCCCATCCTCTACCAACACCTA
>FJ753507|Danionella_sp._SouthMyanmar
CTATATTTGTTATTTGGCGCATGAACTGGAATAATGGGAACAGCCCTAAGCGTTCTCATCCGTACAGAATTAAACCAACCTAACACTTTACTAGATAACGATCAACTTTATAATGTAATTATTACATCTCATGCATTCGTAATAATTTTTTTTATAGTTATACCCATCTTAATTGGTGGATTTGGTAATTGATTAATCCCATTAATAATTGCTGCTCCTGATATAGCTTTTCCCCGGATAAACAATATAAGCTTCTGACTTCTTCCCCCATCCTTATTTCTTTTGCTTGCTTCCTCTGGTGTTGAAGCAGGTGCAGGAACAGGATGAACAGTTTACCCCCCCCTTTCAAGTAATCTCGCACATGCAGGAGTGTCAGTTGATTTAACAATCTTTTCGCTCCACTTAGCAGGCATCTCATCTATTTTAGGAGCGATTAATTTTATTACTACAACAATTAATATAAAACCTTCCTCCCTCTCCCAGTATCAAACACCTTTATTTGTTTGAGCTGTATTAATTACTGCAGTTCTTTTATTATTATCTCTTCCAGTACTTGCTGCAGGAATCACAATACTCCTAACAGACCGTAACTTAAATACAACTTTTTTTGACCCGGCGGGAGGAGGGGATCCAATTCTTTACCAACATCTT
>FJ753508|Danionella_translucida
TTATATTTATTATTTGGTGGTTGGGCTGGGATAGTAGGAACAGGACTAAGCCTCCTGATTCGTGCTGAACTTGCTCAGTCTGGCGCCCTTCTTGAAGACAATCAAATATATAATGTTATTGTCACTGCCCATGCATTTGTAATGATTTTTTTTATAGTTATACCTATCCTTATTGGCGGTTTTGGTAATTGACTTGTTCCTTTAATAATTGCCGCTCCTGATATGGCATTTCCCCGAATAAACAACATGAGCTTCTGATTATTACCCCCATCACTTTTCCTCTTGCTACTATCATCCGGTGTTGAGGCGGGTGCAGGAACAGGATGAACAGTGTATCCTCCCCTTGCTGGCAATCTCGCGCATGCGGGTCCCTCAGTAGATTTGACAATTTTTTCTTTACATTTGGCGGGTGTTTCATCCATCTTAGGGGCTATTAATTTTATTACAACAACTATCAACATAAAACCTCCAGCTCTTTCCCAATACCAAACACCTTTATTTGTCTGAGCTGTAATAATCACGGCAGTACTTTTATTATTATCTCTTCCTGTCTTGGCAGGGGGAATTACAATACTCCTAACAGATCGAAATTTAAATACTACCTTTTTTGACCCCGCAGGTGGTGGTGATCCAATTTTATATCAGCACCTT
>FJ753509|Danionella_dracula
CTTTACTTAATCTTTGGGGCCTGGGCTGGAATGGTAGGGACCGCTTTAAGTCTTCTAATCCGTGCCGAGCTTAACCAACCCGGATCACTTTTAGGAAGTGATCAGATCTACAATGTAATTGTTACTGCTCATGCTTTTGTAATAATTTTCTTTATAGTAATACCCATTTTAATTGGAGGCTTTGGGAACTGACTAGTCCCATTAATAATTGGTGCCCCTGATATAGCATTCCCCCGTATAAATAACATAAGCTTTTGACTCCTTCCACCCTCTTTCCTTCTTCTTTTAGCTTCTTCCGGTGTAGAGGCTGGAGCTGGAACAGGCTGAACAGTATATCCACCACTTGCAGCCAACCTAGGTCACCCAGGAGCTTCAGTAGACCTAACTATCTTCTCTCTGCACTTAGCAGGAGTATCCTCAATCTTAGGAGCAATTAATTTTATTACCACCACTATTAACATGAAACCACTAGGAGCCTCTCAATATCAGACACCTTTATTTGTGTGAGCTGTTCTTATTACCGCCGTACTCCTACTATTATCTCTTCCAGTCTTAGCTGCAGGAATTACAATACTGCTAACAGACCGAAACCTAAATACCTCATTTTTTGATCCGGCAGGGGGAGGGGATCCTATTTTATATCAACACCTT
>FJ753510|Danionella_dracula
CTTTACTTAATCTTTGGGGCCTGGGCTGGAATGGTAGGGACCGCTTTAAGTCTTCTAATCCGTGCCGAGCTTAACCAACCCGGATCACTTTTAGGAAGTGATCAGATCTACAATGTAATTGTTACTGCTCATGCTTTTGTAATAATTTTCTTTATAGTAATACCCATTTTAATTGGAGGCTTTGGGAACTGACTAGTCCCATTAATAATTGGTGCCCCTGATATAGCATTCCCCCGTATAAATAATATAAGCTTTTGACTCCTTCCGCCCTCTTTCCTTCTTCTTTTAGCTTCTTCCGGTGTAGAGGCTGGAGCTGGAACAGGCTGAACAGTATATCCACCACTTGCAGCCAACCTAGGTCACCCAGGAGCTTCAGTAGACCTAACTATCTTCTCTCTGCACTTAGCAGGAGTATCCTCAATCTTAGGAGCAATTAATTTTATTACCACCACTATTAACATGAAACCACTAGGAGCCTCTCAATATCAAACACCTTTATTTGTGTGAGCTGTTCTTATTACCGCCGTACTCCTACTGTTATCTCTTCCAGTCTTAGCTGCAGGAATTACAATACTGCTAACAGACCGAAACCTAAATACCTCATTTTTTGATCCGGCAGGGGGAGGGGATCCTATT---------------
>FJ753511|Danionella_priapus
TTGTATTTTATTTTCGGTGCATGAGCCGGAATGGTAGGAACAGCATTAAGTCTGCTTATTCGTACTGAACTAGGTCAGCCAGGAAGTTTACTGGAAGATGATCAGATATATAATGTGATTGTAACATCACATGCATTCGTAATAATCTTTTTTATAGTAATACCTATCTTGATTGGTGGGTTTGGGAATTGATTAATTCCTTTAATACTCGGAGCTCCGGATATAGCATTTCCACGGATAAATAACATGAGCTTTTGACTTCTGCCTCCATCCTTTTTCTTGCTTTTAGCATCTTCCGCAGTTGAAGCAGGAGCTGGAACCGGGTGGACAGTATACCCACCCCTTGCAGGTAACTTAGCCCATGCTGGGTCATCTGTAGACTTAACCATCTTTTCTTTACACTTGGCAGGAATTTCCTCTATTTTAGGTGCAATTAACTTTATCACTACAATTATTAATATGAAACCTCCAGCCTTGTCACAATACCAAACCCCTTTATTTGTCTGAGCTGTTTTTATTACTGCTGTTCTTCTTCTTCTATCATTACCTGTCTTAGCAGCTGGGATTACTATACTCTTAACTGATCGGAATCTAAATACCACTTTCTTTGACCCAGCAGGGGGAGGGGACCCAATTTTATACCAACACTTG
>FJ918908|Pimephales_promelas
------------------------------ATAGTGGGGACCGCTTTAAGCCTCCTAATTCGAGCTGAACTAAGTCAACCTGGCTCACTTCTAGGTGATGACCAGATCTACAATGTTATTGTTACTGCTCACGCCTTTGTAATAATCTTCTTTATAGTAATACCAATTCTTATTGGTGGGTTTGGAAATTGACTTGTACCTCTAATAATCGGAGCACCTGACATGGCATTTCCACGAATAAATAACATAAGCTTCTGACTTTTACCCCCGTCATTCCTACTCCTCCTAGCCTCTTCTGGAGTTGAGGCCGGGGCCGGTACAGGGTGAACTGTTTATCCACCACTTGCAGGTAATCTTGCTCATGCAGGAGCCTCAGTAGACCTCACAATTTTCTCTCTACACTTAGCAGGTGTATCATCAATTCTAGGGGCAGTTAATTTTATTACTACAATTATTAACATAAAACCCCCAGCAATCTCTCAATATCAAACGCCCCTCTTCGTATGGGCCGTACTTGTAACTGCTGTGCTTCTGCTCCTATCACTACCTGTTCTAGCTGCCGGAATTACTATACTTCTCACCGATCGTAATTTAAATACTACATTCTTTGACCCTGCAGGAGGAGGTGACCCTATTTTATACCAACACTTG
>GQ247549|Puntius_chalakkudiensis
----------------------------------------CCGCCCTAAGCCTCCTCATCCGAGCTGAATTAAGTCAGCCAGGATCACTCTTGGGTGACGACCAAATTTATAATGTCATCGTTACTGCTCACGCTTTCGTAATAATTTTCTTTATAGTTATACCTATCCTTATTGGGGGATTTGGAAACTGATTGGTACCACTAATAATTGGAGCCCCCGATATAGCATTTCCACGAATAAATAACATAAGCTTCTGACTACTACCACCATCATTTCTACTTTTATTAACCTCCTCTGGCGTTGAAGCTGGAGCAGGAACGGGGTGAACAGTATACCCTCCACTTGCAGGAAACCTCGCCCACGCCGGAGCATCCGTTGACCTAACAATTTTTTCACTGCATCTAGCAGGTATCTCATCAATCCTCGGAGCAATCAACTTTATTACTACCATTATCAACATGAAACCCCCAACTACTTCACAATATCAAACACCTCTGTTTGTTTGATCTGTACTTGTAACCGCTGTATTACTACTACTTTCACTTCCAGTTCTAGCTGCC------------------------------------------------------------------------------------------
>GQ247550|Puntius_denisonii
----------------------------------------CCGCCCTAAGCCTCCTCATCCGAGCTGAGCTAAGCCAGCCAGGATCACTCTTAGGTGACGACCAAATTTATAATGTCATCGTTACTGCTCACGCCTTCGTAATAATTTTCTTTATAGTAATGCCTGTCCTTATTGGGGGGTTTGGAAACTGACTAGTACCACTAATAATTGGAGCCCCCGACATAGCATTCCCACGAATAAACAATATAAGCTTCTGGCTACTACCACCATCGTTCCTACTTCTATTAGCCTCCTCCGGCGTTGAAGCTGGAGCGGGAACGGGGTGAACAGTGTACCCGCCACTTGCAGGAAATCTAGCTCACGCCGGAGCATCCGTTGACCTAACAATTTTCTCACTGCACTTAGCAGGTGTCTCATCAATCCTCGGAGCAATCAATTTTATCACTACAACCATCAACATGAAACCCCCTACTACTTCACAATATCAAACACCTCTATTTGTTTGATCTGTGCTTGTAACTGCTGTATTATTACTACTCTCACTTCCAGTCTTAGCTGCC------------------------------------------------------------------------------------------
>GQ247551|Puntius_denisonii
----------------------------------------CCGCCCTAAGCCTCCTCATCCGAGCTGAGCTAAGCCAGCCAGGATCACTCTTAGGTGACGACCAAATTTATAATGTCATCGTTACTGCTCACGCCTTCGTAATAATTTTCTTTATAGTAATGCCTGTCCTTATTGGGGGGTTTGGAAACTGACTAGTACCACTAATAATTGGAGCCCCCGACATAGCATTCCCACGAATAAACAATATAAGCTTCTGGCTACTACCACCATCGTTCCTACTTCTATTAGCCTCCTCCGGCGTTGAAGCTGGAGCGGGAACGGGGTGAACAGTGTACCCGCCACTTGCAGGAAATCTAGCTCACGCCGGAGCATCCGTTGACCTAACAATTTTCTCACTGCACTTAGCAGGTGTCTCATCAATCCTCGGAGCAATCAATTTTATCACTACAACCATTAACATGAAACCCCCTACTACTTCACAATATCAAACACCTCTATTTGTTTGATCTGTGCTTGTAACTGCTGTATTATTACTACTCTCACTTCCAGTCTTAGCTGCC------------------------------------------------------------------------------------------
>GQ247552|Puntius_denisonii
----------------------------------------CCGCCCTAAGCCTCCTCATCCGAGCCGAGCTGAGCCAACCAGGATCGCTCTTGGGAGATGACCAAATTTATAATGTCATCGTTACTGCTCACGCCTTCGTAATAATTTTCTTTATAGTGATACCTGTCCTTATTGGAGGATTTGGGAACTGACTAGTGCCACTAATAATTGGAGCCCCCGATATAGCATTCCCACGAATAAACAACATAAGCTTCTGACTACTACCGCCATCGTTTCTACTCCTATTAGCCTCCTCTGGCGTTGAAGCTGGAGCGGGAACGGGATGAACAGTATACCCGCCACTTGCAGGAAACCTAGCTCACGCCGGAGCATCCGTTGACCTAACAATTTTCTCACTGCACTTAGCAGGTGTCTCATCAATTCTTGGAGCAATCAATTTTATTACTACAACCATTAATATGAAACCCCCAACTATTTCACAATATCAAACACCCCTATTTGTTTGATCCGTACTTGTAACCGCTGTATTACTACTACTTTCACTTCCAGTTCTAGCTGCC------------------------------------------------------------------------------------------
>GQ247553|Puntius_denisonii
----------------------------------------CCGCCCTAAGCCTCCTCATCCGAGCCGAGCTGAGCCAACCAGGATCGCTCTTGGGAGATGACCAAATTTATAATGTCATCGTTACTGCTCACGCCTTCGTAATAATTTTCTTTATAGTGATACCTGTCCTTATTGGAGGATTTGGGAACTGACTAGTGCCACTAATAATTGGAGCCCCCGATATAGCATTCCCACGAATAAACAACATAAGCTTCTGACTACTACCGCCATCGTTTCTACTCCTATTAGCCTCCTCTGGCGTTGAAGCTGGAGCGGGAACGGGATGAACAGTATACCCGCCACTTGCAGGAAACCTAGCTCACGCCGGAGCATCCGTTGACCTAACAATTTTCTCACTGCACTTAGCAGGTGTCTCATCAATTCTCGGAGCAATCAATTTTATTACTACAACCATTAATATGAAACCCCCAACTATTTCACAATATCAAACACCCCTATTTGTTTGATCCGTACTTGTAACCGCTGTATTACTACTACTTTCACTTCCAGTTCTAGCTGCC------------------------------------------------------------------------------------------
>GQ247554|Puntius_denisonii
----------------------------------------CCGCCCTAAGCCTCCTCATCCGAGCTGAGCTAAGCCAGCCAGGATCACTCTTAGGTGACGACCAAATTTATAATGTCATCGTTACTGCTCACGCCTTCGTAATAATTTTCTTTATAGTAATACCTGTCCTTATTGGGGGATTTGGAAACTGATTAGTACCACTAATAATCGGAGCCCCCGACATAGCATTCCCACGAATAAACAATATAAGCTTCTGGCTACTACCACCATCGTTCCTACTTCTATTAGCCTCCTCCGGCGTTGAAGCTGGGGCAGGAACGGGGTGAACAGTGTACCCGCCACTTGCAGGAAACCTAGCTCACGCCGGAGCATCCGTTGACCTAACAATTTTCTCACTGCACTTAGCAGGTGTCTCATCGATCCTCGGAGCAATCAATTTTATTACTACAACCATCAACATGAAACCCCCAACTACTTCACAATATCAAACACCTCTATTTGTTTGATCTGTGCTTGTAACTGCTGTACTATTATTACTCTCACTTCCAGTCTTAGCTGCC------------------------------------------------------------------------------------------
>GQ247555|Puntius_denisonii
----------------------------------------CCGCCCTAAGCCTCCTCATCCGAGCTGAGCTAAGCCAGCCAGGATCACTCTTAGGTGACGACCAAATTTATAATGTCATCGTTACTGCTCACGCCTTCGTAATAATTTTCTTTATAGTAATACCTGTCCTTATTGGGGGATTTGGAAACTGATTAGTACCACTAATAATCGGAGCCCCCGACATAGCATTCCCACGAATAAACAATATAAGCTTCTGGCTACTACCACCATCGTTCCTACTTCTATTAGCCTCCTCCGGCGTTGAAGCTGGGGCAGGAACGGGGTGAACAGTGTACCCGCCACTTGCAGGAAACCTAGCTCACGCCGGAGCATCCGTTGACCTAACAATTTTCTCACTGCACTTAGCAGGTGTCTCATCGATCCTCGGAGCAATCAATTTTATTACTACAACCATCAATATGAAACCCCCAACTACTTCACAATATCAAACACCTCTATTTGTTTGATCTGTGCTTGTAACTGCTGTACTATTATTACTCTCACTTCCAGTCTTAGCTGCC------------------------------------------------------------------------------------------
>GU086570|Garra_cryptonemus
---------------------------------------ACCGCCTTAAGCCTTCTTATCCGGGCTGAGCTAAGCCAACCCGGCTCGCTTCTAGGTGATGACCAAATCTACAATGTTATTGTTACTGCTCACGCCTTCGTAATAATTTTCTTTATAGTTATACCCATCCTCATTGGGGGATTCGGAAACTGACTCGTGCCACTAATAATTGGAGCCCCAGACATGGCATTCCCACGAATAAACAACATAAGCTTCTGACTCTTGCCCCCCTCATTCCTGCTACTCCTAGCCTCTTCTGGCGTTGAAGCGGGAGCCGGGACAGGATGAACAGTATACCCGCCCCTCGCAGGCAACCTAGCCCATGCAGGAGCATCCGTAGACCTAACAATCTTCTCACTACACCTGGCAGGTGTATCATCTATTCTAGGGGCTATCAATTTTATTACTACAACTATCAACATAAAACCCCCAGCCATCTCCCAATACCAAACACCCTTATTCGTTTGATCTGTGCTTGTAACCGCCGTACTACTTCTTCTATCACTACCTGTTTTAGCTGCTGGCATTACAATGCTTCTCACAGATCGAAACCTTAACACCACATTCTTTGACCCGGCAGGAGGAGGAGACCCAATTCTTTACCAACACCTA
>GU086573|Crossocheilus_burmanicus
------------------------------------------GCCTTAAGCCTCCTTATTCGGGCTGAATTAAGCCAACCCGGGTCACTTTTAGGTGACGACCAAATTTATAATGTTATCGTTACTGCTCACGCCTTCGTAATAATTTTCTTTATAGTTATACCAATTCTTATTGGAGGGTTTGGAAACTGACTTGTACCACTAATAATTGGAGCCCCTGACATGGCTTTCCCACGAATAAATAACATAAGCTTCTGACTCTTACCCCCATCATTCCTACTATTACTAGCCTCCTCTGGTGTTGAAGCCGGGGCCGGGACTGGATGAACAGTTTATCCACCCCTTGCAGGCAACCTAGCCCATGCAGGAGCATCCGTAGATTTAACAATTTTTTCATTACATTTAGCAGGTGTATCATCAATTTTAGGGGCTATTAATTTTATTACTACAACCATTAACATAAAACCACCAGCCATCTCCCAATACCAAACACCCCTATTTGTTTGATCCGTACTTGTAACCGCCGTACTACTTCTTTTATCATTACCTGTTTTAGCTGCCGGAATTACAATGCTTTTAACAGACCGAAATCTTAATACTACATTCTTTGACCCAGCAGGAGGAGGAGACCCAATTCTTTACCAACACCTG
>GU086574|Labeo_stolizkae
---------------------------------------ACCGCCTTAAGCCTTCTTATCCGGGCTGAACTAAGCCAACCCGGATCGCTTCTAGGTGATGACCAAATTTATAATGTTATTGTAACTGCCCACGCCTTCGTAATAATTTTCTTTATAGTAATGCCCATCCTCATTGGAGGATTTGGGAACTGACTCGTGCCACTAATGATTGGAGCCCCAGACATGGCATTCCCCCGTATAAACAACATAAGCTTCTGACTCCTACCCCCATCATTCCTATTACTATTAGCCTCTTCCGGTGTAGAAGCTGGAGCTGGGACAGGATGGACAGTATACCCACCTCTTGCAGGCAACTTAGCCCACGCAGGAGCATCAGTAGACCTAACAATTTTCTCACTTCACTTAGCAGGAGTTTCATCAATTCTAGGGGCTATTAATTTTATTACTACAACTATTAATATGAAACCTCCAGCCATCTCACAATATCAAACACCCTTATTCGTCTGATCTGTCCTAGTAACCGCCGTACTACTTCTCCTCTCACTACCAGTACTGGCCGCTGGAATCACAATGCTTTTAACAGATCGAAATCTGAATACTACATTCTTCGACCCGGCAGGAGGAGGGGACCCAATCCTTTATCAACACCTA
>GU086577|Osteochilus_salsburyi
---------------------------------------ACCGCCTTAAGCCTCCTTATTCGGGCTGAACTAAGCCAACCCGGATCACTCCTAGGCGACGACCAAATTTATAATGTTATCGTTACTGCCCACGCTTTCGTAATAATTTTCTTTATAGTAATACCAATCCTAATTGGGGGATTCGGAAACTGACTTGTACCACTAATAATTGGAGCCCCGGACATAGCATTCCCACGAATAAATAATATAAGCTTCTGACTCCTCCCCCCATCATTCTTACTATTATTAGCTTCTTCTGGTGTTGAAGCCGGAGCCGGGACGGGCTGAACAGTATATCCGCCGCTCGCAGGTAATTTAGCCCACGCGGGAGCATCAGTAGATATAACAATTTTTTCACTTCACCTAGCAGGTGTGTCATCAATTCTGGGAGCTATTAACTTCATTACCACAACTATTAATATAAAACCCCCAGCCATCTCACAATACCAAACACCCTTATTCGTATGATCCGTGCTTGTAACTGCCGTATTACTTCTCCTATCGTTACCAGTTTTAGCCGCTGGTATTACGATACTTCTAACAGATCGAAACCTTAACACAACATTTTTTGACCCGGCAGGAGGGGGTGACCCAATCCTTTACCAACACTTA
>GU086602|Garra_orientalis
---------------------------------------ACCGCCCTAAGCCTCCTCATCCGGGCCGAACTAAGCCAGCCTGGATCACTTCTAGGTGATGACCAAATCTACAACGTTATCGTTACCGCCCACGCTTTTGTAATAATTTTCTTTATAGTTATACCCATCCTGATCGGAGGGTTTGGAAACTGACTCGTACCACTAATAATTGGAGCCCCCGACATAGCATTCCCGCGAATAAATAACATAAGCTTCTGACTACTACCCCCGTCATTCCTATTATTATTAGCCTCCTCTGGGGTTGAAGCTGGGGCTGGAACAGGATGAACAGTTTATCCGCCCCTTGCAGGCAACCTAGCCCATGCAGGAGCATCAGTAGACTTAACAATTTTCTCACTACATCTAGCAGGTGTATCATCAATTCTGGGGGCCATCAACTTTATTACTACAACTATTAATATAAAACCCCCAGCCATCTCCCAATATCAAACACCCCTCTTCGTGTGATCTGTGCTTGTAACCGCCGTACTACTTCTATTATCACTACCAGTGCTAGCTGCCGGAATTACAATACTTTTAACCGATCGAAATCTTAACACCACATTCTTTGACCCAGCAGGGGGAGGAGACCCAATTCTCTATCAACATTTA
>GU086603|Garra_mirofrontis
---------------------------------------ACCGCCTTAAGCCTTCTTATTCGGGCTGAACTTAGCCAACCCGGGTCACTTCTAGGCGATGATCAAATTTATAAAGTCATCGTTACAGCCCACGCCTTCGTAATAATTTTCTTTATAGTAATGCCCATCCTCATTGGAGGGTTCGGGAACTGACTTGTGCCATTAATAATTGGAGCCCCAGACATAGCATTTCCACGAATAAATAACATAAGCTTCTGACTACTACCCCCATCATTTCTACTATTATTAGCTTCCTCTGGTGTTGAAGCTGGGGCCGGAACAGGGTGAACAGTATATCCACCTCTTGCAGGAAACCTGGCCCACGCAGGAGCATCAGTAGACCTAACAATTTTCTCACTCCATTTAGCAGGTGTATCATCAATTTTAGGTGCAATTAATTTTATTACCACAACTATTAATATGAAACCCCCAGCCATCTCCCAATATCAAACACCCTTATTCGTCTGATCCGTGCTTGTAACCGCTGTATTACTCCTTCTGTCACTACCTGTTTTAGCTGCCGGAATTACAATACTACTAACAGACCGAAACCTCAATACCACATTCTTTGACCCGGCAGGTGGAGGAGACCCAATCCTTTACCAACACCTA
>GU086604|Garra_tengchongensis
---------------------------------------ACCGCCCTAAGCCTTCTTATTCGGGCTGAACTAAGCCAGCCCGGATCACTTTTAGGKGACGACCAAATCTATAATGTTATCGTCACTGCCCACGCTTTTGTAATAATTTTCTTTATAGTAATGCCCATTCTGATCGGAGGGTTTGGAAACTGACTAGTACCATTAATAATTGGAGCCCCCGACATGGCATTCCCACGAATAAATAATATAAGCTTCTGACTGTTACCCCCCTCATTCCTATTATTACTAGCCTCCTCTGGGGTTGAAGCTGGGGCCGGAACAGGATGAACAGTCTATCCACCTCTTGCAGGCAACCTAGCACATGCAGGAGCATCGGTAGACTTAACAATTTTTTCACTACATCTAGCAGGTGTATCATCAATTTTAGGGGCCATCAATTTCATCACTACAACCATTAATATAAAACCCCCAGCCATCTCCCAATACCAAACACCTCTCTTCGTCTGATCTGTGCTCGTAACCGCTGTACTACTTCTTCTATCACTACCAGTACTAGCTGCCGGAATTACAATACTTTTAACAGACCGAAATCTTAACACCACATTCTTTGACCCGGCAGGGGGAGGAGACCCAATTCTTTACCAACACTTA
>GU086605|Garra_micropulvinus
---------------------------------------ACTGCCTTAAGCCTTCTTATCCGAGCTGAGCTAAGCCAACCCGGATCGCTCTTAGGCGATGACCAAATCTACAATGTTATTGTTACTGCCCACGCCTTTGTAATAATTTTCTTTATAGTAATACCCATCCTTATTGGAGGATTTGGAAACTGACTTGTACCACTAATAATTGGAGCCCCTGACATAGCATTCCCACGAATAAATAATATAAGCTTCTGACTCCTGCCCCCATCATTCCTGCTACTCCTAGCCTCCTCTGGTGTTGAAGCTGGAGCAGGGACAGGATGAACAGTATACCCGCCCCTCGCAAGCAACCTAGCCCACGCAGGAGCATCAGTAGACCTAACAATTTTTTCACTACACCTTGCGGGTGTGTCATCAATTCTAGGGGCCATTAATTTTATCACTACAACCATTAATATAAAACCCCCAGCCATCTCCCAATACCAAACACCTCTATTTGTTTGATCTGTGCTTGTGACTGCCGTACTACTTCTTCTGTCACTACCTGTATTAGCCGCTGGAATTACAATGCTTTTGACAGATCGAAATCTCAACACTACGTTCTTCGACCCGGCAGGGGGAGGAGACCCAATTCTTTACCAACACCTA
>GU086606|Garra_imberba
---------------------------------------ACCGCTTTAAGCCTCCTCATCCGAGCCGAACTAAGCCAACCCGGGTCTCTCCTAGGCGACGACCAAATCTACAATGTTATCGTTACTGCTCACGCCTTTGTAATAATTTTCTTTATAGTAATGCCCATCCTTATTGGAGGATTTGGAAACTGACTTGTACCACTAATAATTGGAGCCCCAGACATAGCATTCCCACGAATAAATAATATAAGCTTCTGACTCCTGCCCCCATCATTCCTGCTACTCCTGGCCTCTTCTGGTGTTGAAGCTGGGGCCGGGACAGGATGAACAGTATATCCGCCCCTCGCAGGTAATCTAGCCCACGCAGGAGCATCAGTAGACCTGACAATTTTTTCTCTACATCTAGCAGGTGTATCATCAATTCTAGGGGCCATCAATTTCATTACTACAACCATTAATATAAAACCCCCAGCCATCTCCCAATACCAAACACCTTTATTCGTCTGATCCGTGCTTGTAACCGCTGTGTTACTTCTTCTATCACTGCCCGTCTTAGCCGCTGGAATCACAATGCTTCTAACAGATCGAAACCTCAACACCACATTCTTTGACCCAGCAGGGGGAGGAGACCCAATTCTTTACCAACATCTA
>GU138989|Carassius_gibelio
CTTTATCTAGTATTTGGTGCCTGAGCCGGAATAGTAGGAACCGCTTTAAGCCTCCTCATCCGAGCTGAACTTAGTCAACCCGGATCACTTCTAGGTGATGACCAAATTTACAATGTAATTGTTACCGCCCACGCCTTCGTAATAATTTTCTTTATAGTAATGCCTATCCTCATTGGAGGATTCGGAAACTGACTTGTGCCCCTGATAATCGGAGCCCCAGACATGGCATTCCCACGAATAAATAATATAAGCTTCTGACTTCTTCCCCCATCATTCCTGTTACTACTAGCTTCCTCTGGTGTTGAAGCCGGAGCTGGCACCGGATGGACAGTATACCCCCCTCTTGCAGGAAACCTAGCCCACGCAGGAGCATCAGTAGACCTAACAATTTTCTCACTACATTTAGCAGCGTGTTCATCAATCCTGGGGGCAATCAACTTCATTACTACAACCATTAACATAAAACCTCCAGCCATTTCCCAATACCAAACACCCCTATTTGTTTGATCCGTACTTGTAACCGCCGTCCTCCTTCTCCTATCACTACCTGTTCTAGCTGCCGGTATTACAATGCTTTTAACAGATCGAAATCTTAACACCACATTCTTTGACCCCGCAGGCGGGGGAGACCCAATTCTCTATCAACACTTA
>GU566029|Puntius_denisonii
------------TTTGGTGCCTGAGCTGGAATAGTCGGAACCGCCCTAAGCCTCCTCATCCGAGCCGAGCTGAGCCAACCAGGATCGCTCTTGGGAGATGACCAAATTTATAATGTCATCGTTACTGCTCACGCCTTCGTAATAATTTTCTTTATAGTGATACCTGTCCTTATTGGAGGATTTGGGAACTGACTAGTGCCACTAATAATTGGAGCCCCCGATATAGCATTCCCACGAATAAACAACATAAGCTTCTGACTACTACCGCCATCGTTTCTACTCCTATTAGCCTCCTCTGGCGTTGAAGCTGGAGCGGGAACGGGATGAACAGTATACCCGCCACTTGCAGGAAACCTAGCTCACGCCGGAGCATCCGTTGACCTAACAATTTTCTCACTGCACTTAGCAGGTGTCTCATCAATTCTTGGAGCAATCAATTTTATTACTACAACCATTAATATGAAACCCCCAACTATTTCACAATATCAAACACCCCTATTTGTTTGATCCGTACTTGTAACCGCCGTATTACTACTACTTTCACTTCCAGTTCTAGCTGCCGGAATTACAATACTTCTGACAGATCGAAACCTTAACACCACATTCTTCGACCCTGCAGGAGGGGGAGACCCAATCCTGTACCAACATCTA
>GU566031|Puntius_fasciatus
---------------------TGAGCCGGAATAGTGGGAACCGCCTTAAGTCTTCTTATCCGAGCTGAACTAAGTCAACCCGGATCACTTCTAGGTGATGATCAAATTTATAATGTTATTGTAACTGCCCACGCCTTCGTAATAATCTTCTTTATAGTAGTGCCAATTCTTATTGGGGGGTTTGGAAACTGATTAGTACCACTAATAATTGGAGCCCCGGACATAGCGTTCCCGCGAATAAATAATATAAGCTTCTGACTACTACCTCCATCATTCCTTCTACTTCTAGCCTCTTCAGGGGTTGAAGCTGGGGCAGGAACAGGATGAACAGTATACCCCCCACTAGCAGGAAACCTAGCCCACGCCGGAGCATCAGTAGACCTAACTATTTTTTCACTCCACTTAGCAGGTGTCTCATCAATCCTTGGAGCAATTAATTTTATTACTACAACTATTAACATGAAACCCCCAGCTATTTCTCAATATCAAACACCATTATTTGTTTGATCGGTTCTTGTAACTGCTGTACTACTCCTACTCTCACTGCCAGTGCTAGCCGCCGGAATTACAATACTTCTAACTGACCGAAACCTTAACACCACATTCTTCGACCCTGCAGGAGGAGGAGACCCAATCCTTTACCAACATCTA
>GU574746|Devario_malabaricus
----------------------------------------------------------------TTGAACTTGGTCAACCAGGAATGTTTTTTGGCGATGATCATTTTTATAATGTTGTAGTTACTGCCCATGCCTTCGTAATAATTTTCTTCATGGTGATGCCAATTCTTATTGGGGGATTTGGAAACTGACTCGTACCACTAATACTTGGTGCCCCAGACATGGCATTCCCCCGAATAAACAATATGAGCTTCTGGCTTCTTCCCCCATCAGCCATGCTATTAACGGCCTCCGCTGGCTTAAGTGGTGGTGCCGGAACAGGATGAACTGTTTACCCCCCTCTTGCAGGTGTCGTCGCTCACCCAGAAATAGCCGTAGACCTAGTAATCTTTTCACTACATCTAGCTGGGGTCTCATCTATTCTAGGGGCAATTAATTTTATTACCACAATTATTAATATAAAACCCCCAGCTATTTCTCAATATCAAACCCCACTGTTTGTTTGAGCTGTTTTAGTGACAGCCGTACTTCTACTTTTATCACTTCCAGTTCTTGCTGCTGGGATCACAATGCTTCTTACCGATCGAAACCTTAATACCACATTCTTTGACCCATCAGGGGGAGGAGACCCAATCCTTTATCAACACCTA
>GU574747|Devario_malabaricus
---------------------TGAGCCGGAATAATGGGAACCGCCCTAAGCCTTATAATTCGTATTGAACTTGGTCAACCAGGAATGTTTTTTGGCGATGATCATTTTTATAATGTTGTAGTTACTGCCCATGCCTTCGTAATAATTTTCTTCATGGTGATGCCAATTCTTATTGGGGGATTTGGAAACTGACTCGTACCACTAATACTTGGTGCCCCAGACATGGCATTCCCCCGAATAAACAATATGAGCTTCTGGCTTCTTCCCCCATCAGCCATGCTATTAACGGCCTCCGCTGGCTTAAGTGGTGGTGCCGGAACAGGATGAACTGTTTACCCCCCTCTTGCAGGTGTAGTCGCTCACCCAGAAATAGCCGTAGACCTAGTAATCTTTTCACTACATCTAGCTGGGGTCTCATCTATTCTAGGGGCAATTAATTTTATTACCACAATTATTAATATAAAACCCCCAGCTATTTCTCAATATCAAACCCCACTGTTTGTTTGAGCTGTTTTAGTGACAGCCGTACTTCTACTTTTATCACTTCCAGTTCTTGCTGCTGGGATCACAATGCTTCTTACCGATCGAAACCTTAATACCACATTCTTTGACCCATCAGGGGGAGGAGACCCAATCCTTTATCAACACCTA
>GU574748|Devario_malabaricus
---------------------TGAGCCGGAATAATGGGAACCGCCCTAAGCCTTATAATTCGTATTGAACTTGGTCAACCAGGAATGTTTTTTGGCGATGATCATTTTTATAATGTTGTAGTTACTGCCCATGCCTTCGTAATAATTTTCTTCATGGTGATGCCAATTCTTATTGGGGGATTTGGAAACTGACTCGTACCACTAATACTTGGTGCCCCAGACATGGCATTCCCCCGAATAAACAATATGAGCTTCTGGCTTCTTCCCCCATCAGCCATGCTATTAACGGCCTCCGCTGGCTTAAGTGGTGGTGCCGGAACAGGATGAACTGTTTACCCCCCTCTTGCAGGTGTCGTCGCTCACCCAGAAATAGCCGTAGACCTAGTAATCTTTTCACTACATCTAGCTGGGGTCTCATCTATTCTAGGGGCAATTAATTTTATTACCACAATTATTAATATAAAACCCCCAGCTATTTCTCAATATCAAACCCCACTGTTTGTTTGAGCTGTTTTAGTGACAGCCGTACTTCTACTTTTATCACTTCCAGTTCTTGCTGCTGGGATCACAATGCTTCTTACCGATCGAAACCTTAATACCACATTCTTTGACCCATCAGGGGGAGGAGACCCAATCCTTTATCAACACCTA
>GU574749|Devario_malabaricus
----------------------------------------CCGCCCTAAACCTTATAATTCGGATTGAACTTGGTCAACCAGGAATGTTTTTTGGCGATGATCATTTTTATAATGTTGTAGTTACTGCCCATGCCTTCATAATAATTTTCTTCATGGTGATGCCAATTCTTATTGGGGGATTTGGAAACTGACTCGTACCACTAATACTTGGTGCCCCAGACATGGCATTCCCCCGAATAAACAATATGAGCTTCTGGCTTCTTCCCCCATCAGCCATGCTATTAACGGCCTCCGCTGGCTTAAGTGGTGGTGCCGGAACAGGATGAACTGTTTACCCCCCTCTTGCAGGTGTCGTCGCTCACCCAGAAATAGCCGTAGACCTAGTAATCTTTTCACTACATCTAGCTGGGGTCTCATCTATTCTAGGGGCAATTAATTTTATTACCACAATTATTAATATAAAACCCCCAGCTATTTCTCAATATCAAACCCCACTGTTTGTTTGAGCTGTTTTAGTGACAGCCGTACTTCTACTTTTATCACTTCCAGTTCTTGCTGCTGGGATCACAATGCTTCTTACCGATCGAAACCTTAATACCACATTCTTTGACCCATCAGGGGGAGGAGACCCAATCCTTTATCAACACCTA
>HM100243|Rasbora_tawarensis
----------------------------------------CCGCCCTTAGTCTTCTCATTCGTGCTGAACTTAGCCAGCCAGGATCACTTTTAGGGGACGATCAAATCTATAATGTAATTGTAACTGCCCATGCCTTCGTAATGATTTTCTTTATAGTTATGCCAATACTGATCGGGGGATTTGGAAACTGATTAGTCCCACTAATAATCGGGGCACCAGACATGGCATTCCCACGAATAAACAATATAAGCTTCTGACTTCTTCCACCATCATTTCTCCTACTATTAGCCTCTTCTGGCGTTGAGGCCGGAGCCGGAACAGGGTGAACGGTGTACCCGCCACTCGCAGGAAACCTTGCCCACGCAGGAGCATCAGTAGACCTAACAATTTTTTCACTCCACTTAGCAGGTGTGTCATCAATTCTAGGGGCTATTAATTTTATTACAACAATTATTAATATAAAACCCCCAGCTATCACTCAATACCAAACCCCCCTATTTGTATGAGCAGTACTAGTTACGGCTGTCCTACTACTCTTATCGCTACCTGTACTAGCCGCTGGAATTACAATACTTCTTACAGACCGAAACCTTAACACCACATTCTTCGACCCAGCCGGCGGAGGAGACCCAATTCTATATCAACACTTA
>HM100244|Rasbora_tawarensis
----------------------------------------CCGCCCTTAGTCTTCTCATTCGTGCTGAACTTAGCCAGCCAGGATCACTTTTAGGGGACGATCAAATCTATAATGTAATTGTAACTGCCCATGCCTTCGTAATGATTTTCTTTATAGTTATGCCAATACTGATCGGGGGATTTGGAAACTGATTAGTCCCACTAATAATCGGGGCACCAGACATGGCATTCCCACGAATAAACAATATAAGCTTCTGACTTCTTCCACCATCATTTCTCCTACTATTAGCCTCTTCTGGCGTTGAGGCCGGAGCCGGAACAGGGTGAACGGTGTACCCGCCACTCGCAGGAAACCTTGCCCACGCAGGAGCATCAGTAGACCTAACAATTTTTTCACTCCACTTAGCAGGTGTGTCATCAATTCTAGGGGCTATTAATTTTATTACAACAATTATTAATATAAAACCCCCAGCTATCACTCAATACCAAACCCCCCTATTTGTATGAGCAGTACTAGTTACGGCTGTCCTACTACTCTTATCGCTACCTGTACTAGCCGCTGGGATTACAATACTTCTTACAGACCGAAACCTTAACACCACATTCTTCGACCCAGCCGGCGGAGGAGACCCAATTCTATATCAACACTTA
>HM100245|Rasbora_tawarensis
----------------------------------------CCGCCCTTAGTCTTCTCATTCGTGCTGAACTTAGCCAGCCAGGATCACTTTTAGGGGACGATCAAATCTATAATGTAATTGTAACTGCCCATGCCTTCGTAATGATTTTCTTTATAGTTATGCCAATACTGATCGGGGGATTTGGAAACTGATTAGTCCCACTAATAATCGGGGCACCAGACATGGCATTCCCACGAATAAACAATATAAGCTTCTGACTTCTTCCACCATCATTTCTCCTACTATTAGCCTCTTCTGGCGTTGAGGCCGGAGCCGGAACAGGGTGAACGGTATACCCGCCACTCGCAGGAAACCTTGCCCACGCAGGAGCATCAGTAGACCTAACAATTTTTTCACTCCACTTAGCAGGTGTGTCATCAATTCTAGGGGCTATTAATTTTATTACAACAATTATTAATATAAAACCCCCAGCTATCACTCAATACCAAACCCCCCTATTTGTATGAGCAGTACTAGTTACGGCTGTCCTACTACTCTTATCGCTACCTGTACTAGCCGCTGGGATTACAATACTTCTTACAGACCGAAACCTTAACACCACATTCTTCGACCCAGCCGGCGGAGGAGACCCAATTCTATATCAACACTTA
>HM100246|Rasbora_tawarensis
----------------------------------------CCGCCCTTAGTCTTCTCATTCGTGCTGAACTTAGCCAGCCAGGATCACTTTTAGGGGACGATCAAATCTATAATGTAATTGTAACTGCCCATGCCTTCGTAATGATTTTCTTTATAGTTATGCCAATACTGATCGGGGGATTTGGAAACTGATTAGTCCCACTAATAATCGGGGCACCAGACATGGCATTCCCACGAATAAACAATATAAGCTTCTGACTTCTTCCACCATCATTTCTCCTACTATTAGCCTCTTCTGGCGTTGAGGCCGGAGCCGGAACAGGGTGAACGGTGTACCCGCCACTCGCAGGAAACCTTGCCCACGCAGGAGCATCAGTAGACCTAACAATTTTTTCACTCCACTTAGCAGGTGTGTCATCAATTCTAGGGGCTATTAATTTTATTACAACAATTATTAATATAAAACCCCCAGCTATTACTCAATACCAAACCCCCCTATTTGTATGAGCAGTACTAGTTACGGCTGTCCTACTACTCTTATCGCTACCTGTACTAGCCGCTGGAATTACAATACTTCTTACAGACCGAAACCTTAACACCACATTCTTCGACCCAGCCGGCGGAGGAGACCCAATTCTATATCAACACTTA
>HM100247|Rasbora_tawarensis
----------------------------------------CCGCCCTTAGTCTTCTCATTCGTGCTGAACTTAGCCAGCCAGGATCACTTTTAGGGGACGATCAAATCTATAATGTAATTGTAACTGCCCATGCCTTCGTAATGATTTTCTTTATAGTTATGCCAATACTGATCGGGGGATTTGGAAACTGATTAGTCCCACTAATAATCGGGGCACCAGACATGGCATTCCCACGAATAAACAATATAAGCTTCTGACTTCTTCCACCATCATTTCTCCTACTATTAGCCTCTTCTGGCGTTGAGGCCGGAGCCGGAACAGGGTGAACGGTGTACCCGCCACTCGCAGGAAACCTTGCCCACGCAGGAGCATCAGTAGACCTAACAATTTTTTCACTCCACTTAGCAGGTGTATCATCAATTCTAGGGGCTATTAATTTTATTACAACAATTATTAATATAAAACCCCCAGCTATCACTCAATACCAAACCCCCCTATTTGTATGAGCAGTACTAGTTACGGCTGTCCTACTACTCTTATCGCTACCTGTACTAGCCGCTGGAATTACAATACTTCTTACAGACCGAAACCTTAACACCACATTCTTCGACCCAGCCGGCGGAGGAGACCCAATTCTATATCAACACCTA
>HM100248|Rasbora_tawarensis
----------------------------------------CCGCCCTTAGTCTTCTCATTCGTGCTGAACTTAGCCAGCCAGGATCACTTTTAGGGGACGATCAAATCTATAATGTAATTGTAACTGCCCATGCCTTCGTAATGATTTTCTTTATAGTTATGCCAATACTGATCGGGGGATTTGGAAACTGATTAGTCCCACTAATAATCGGGGCACCAGACATGGCATTCCCACGAATAAACAATATAAGCTTCTGACTTCTTCCACCATCATTTCTCCTACTATTAGCCTCTTCTGGCGTTGAGGCCGGAGCCGGAACAGGGTGAACGGTGTACCCGCCACTCGCAGGAAACCTTGCCCACGCAGGAGCATCAGTAGACCTAACAATTTTTTCACTCCACTTAGCAGGTGTGTCATCAATTCTAGGGGCTATTAATTTTATTACAACAATTATTAATATAAAACCCCCAGCTATCACTCAATACCAAACCCCCCTATTTGTATGAGCAGTACTAGTTACGGCTGTCCTACTACTCTTATCGCTACCTGTACTAGCCGCTGGAATTACAATACTTCTTACAGACCGAAACCTTAACACCACATTCTTCGACCCAGCCGGCGGAGGAGACCCAATTCTATATCAACACCTA
>HM100249|Rasbora_tawarensis
----------------------------------------CCGCCCTTAGTCTTCTCATTCGTGCTGAACTTAGCCAGCCAGGATCACTTTTAGGGGACGATCAAATCTATAATGTAATTGTAACTGCCCATGCCTTCGTAATGATTTTCTTTATAGTTATGCCAATACTGATCGGGGGATTTGGAAACTGATTAGTCCCACTAATAATCGGGGCACCAGACATGGCATTCCCACGAATAAATAATATAAGCTTCTGACTTCTTCCACCATCATTTCTCCTACTATTAGCCTCTTCTGGCGTTGAGGCCGGAGCCGGAACAGGGTGAACGGTGTACCCGCCACTCGCAGGAAACCTTGCCCACGCAGGAGCATCAGTAGACCTAACAATTTTTTCACTCCACTTAGCAGGTGTATCATCAATTCTAGGGGCTATTAATTTTATTACAACAATTATTAATATAAAACCCCCAGCTATCACTCAATACCAAACCCCCCTATTTGTATGAGCAGTACTAGTTACGGCTGTCCTACTACTCTTATCGCTACCTGTACTAGCCGCTGGAATTACAATACTTCTTACAGACCGAAACCTTAACACCACATTCTTCGACCCAGCCGGCGGAGGAGACCCAATTCTATATCAACACCTA
>HM100250|Rasbora_tawarensis
----------------------------------------CCGCCCTTAGTCTTCTCATTCGTGCTGAACTTAGCCAGCCAGGATCACTTTTAGGGGACGATCAAATCTATAATGTAATTGTAACTGCCCATGCCTTCGTAATGATTTTCTTTATAGTTATGCCAATACTGATCGGGGGATTTGGAAACTGATTAGTCCCACTAATAATCGGGGCACCAGACATGGCATTCCCACGAATAAACAATATAAGCTTCTGACTTCTTCCACCATCATTTCTCCTACTATTAGCCTCTTCTGGCGTTGAGGCCGGAGCCGGAACAGGGTGAACGGTGTACCCGCCACTCGCAGGAAACCTTGCCCACGCAGGAGCATCAGTAGACCTAACAATTTTTTCACTCCACTTAGCAGGTGTGTCATCAATTCTAGGGGCAATTAATTTTATTACAACAATTATTAATATAAAACCCCCAGCTATCACTCAATACCAAACCCCCCTATTTGTATGAGCAGTACTAGTTACGGCTGTCCTACTACTCTTATCGCTACCTGTACTAGCCGCTGGAATTACAATACTTCTTACAGACCGAAACCTTAACACCACATTCTTCGACCCAGCCGGCGGAGGAGACCCAATTCTATATCAACACTTA
>HM102292|Carassius_auratus
------------------------------------GGAACCGCTTTAAGCCTCCTCATCCGAGCTGAACTTAGTCAACCCGGATCACTTCTAGGTGATGACCAAATTTACAATGTAATTGTTACCGCCCACGCCTTCGTAATAATTTTCTTTATAGTAATGCCTATCCTCATTGGAGGATTCGGAAACTGACTTGTACCCCTGATAATCGGAGCCCCAGACATGGCATTCCCACGAATAAACAATATAAGCTTCTGACTTCTTCCCCCATCATTCCTGTTACTACTAGCTTCCTCTGGTGTTGAAGCCGGAGCTGGCACCGGATGGACAGTATACCCCCCTCTTGCAGGAAACCTGGCCCACGCAGGAGCATCAGTAGACCTAACAATTTTCTCACTACATTTAGCAGGTGTTTCATCAATCCTGGGGGCAATCAACTTCATTACTACAACCATTAACATAAAACCTCCAGCCATTTCCCAATACCAAACACCCCTATTTGTTTGATCCGTACTTGTAACCGCCGTCCTCCTTCTCCTATCACTACCTGTTCTAGCTGCCGGTATTACAATGCTTTTAACAGATCGAAATCTTAACACCACATTCTTTGATCCCGCAGGCGGGGGAGACCCAATTCTCTATCAACACTTA
>HM224137|Amblypharyngodon_mola
CTTTATCTCGTATTTGGTGCCTGAGCCGGAATAGTTGGAACAGCCCTTAGTCTTCTTATCCGTGCTGAGCTAAGCCAGCCTGGATCACTTCTGGGGGATGACCAAATTTATAACGTAATTGTAACTGCTCACGCTTTCGTAATAATTTTCTTTATAGTTATGCCTATGCTTATCGGGGGGTTTGGAAACTGACTTGTACCACTAATAATTGGGGCACCAGACATGGCATTCCCACGGATAAATAACATAAGCTTCTGACTGCTACCACCATCATTCCTCCTTCTACTAGCCTCCTCTGGTGTAGAAGCGGGGGCCGGAACAGGGTGAACAGTCTACCCCCCTCTAGCAGGCAACCTTGCCCACGCAGGAGCATCAGTAGACCTGACAATCTTTTCACTTCACTTAGCAGGTGTCTCATCTATTTTAGGGGCTATTAATTTTATCACAACAATTATTAACATGAAACCACCAGCCACTACTCAATATCAAACTCCATTGTTCGTGTGATCTGTTCTAATTACAGCCGTACTACTCCTACTCTCGCTACCCGTATTAGCCGCTGGGATTACAATACTTCTCACAGATCGAAACTTAAATACCACATTCTTCGACCCAGCAGGGGGAGGAGATCCAATCCTTTACCAACACCTA
>HM224138|Barilius_cf._barila
CTCTATCTCGTATTTGGTGCTTGAGCTGGTATAGTAGGAACCGCCCTAAGTCTTCTTATTCGAGCTGAACTAAGTCAGCCGGGGTCACTTCTGGGTGACGACCAAATCTACAATGTTATCGTTACTGCCCATGCTTTTGTAATAATTTTCTTTATAGTGATGCCAATCCTTATTGGAGGGTTTGGAAACTGACTAGTCCCGCTAATGATTGGGGCTCCAGACATAGCATTCCCTCGTATAAATAATATAAGTTTTTGACTTCTACCCCCATCATTCCTTCTATTATTGGCCTCCTCTGGCGTAGAGGCCGGTGCCGGAACAGGATGAACAGTTTATCCCCCATTGGCGGGAAACCTGGCTCACGCAGGAGCATCAGTAGACCTAACAATTTTCTCTCTCCACTTGGCAGGTGTATCGTCCATTTTAGGGGCAATCAACTTTATCACCACAACCATTAATATGAAACCCCCGGCTATTTCCCAATACCAAACACCCTTATTCGTCTGAGCTGTTCTTGTAACAGCCGTACTACTCCTCTTATCACTACCGGTCCTAGCTGCCGGCATCACAATACTTCTTACAGATCGAAACCTTAATACCTCATTCTTTGATCCTGCCGGAGGGGGGGATCCTATCCTTTACCAACACCTA
>HM224139|Barilius_sp._Bangladesh
CTTTACTTAGTATTTGGTGCTTGAGCTGGTATAGTAGGAACCGCCCTTAGTCTTCTTATTCGAGCTGAGCTAAGCCAGCCCGGATCACTACTGGGCGACGACCAAATCTACAATGTTATCGTCACTGCCCATGCTTTCGTAATGATTTTCTTTATAGTTATGCCAATCCTAATTGGGGGGTTTGGGAACTGACTAGTTCCACTAATAATTGGGGCCCCAGATATAGCATTCCCCCGAATAAATAATATGAGCTTTTGACTTCTACCCCCATCGTTCCTTCTTCTGCTAGCCTCCTCTGGTGTAGAAGCTGGTGCTGGGACGGGGTGAACAGTTTATCCCCCATTAGCAGGGAACTTAGCCCACGCAGGAGCGTCAGTAGATTTAACAATTTTCTCTCTTCATTTGGCAGGCGTATCGTCTATTCTAGGAGCAATTAACTTTATTACTACAACCATTAATATGAAACCCCCAGCCATCTCTCAGTACCAAACACCTTTATTCGTCTGAGCTGTTCTCGTAACGGCCGTACTACTCCTTCTATCACTACCAGTCCTAGCCGCCGGTATCACAATGCTTCTTACAGATCGAAACCTCAACACCTCATTCTTTGACCCCGCCGGAGGGGGGGACCCTATTCTTTATCAACATCTA
>HM224140|Barilius_vagra
CTCTATCTCGTATTTGGTGCTTGAGCTGGTATAGTAGGAACCGCCCTAAGTCTTCTTATTCGAGCTGAACTAAGTCAGCCGGGGTCACTTCTGGGTGACGACCAAATCTACAATGTTATCGTTACTGCCCATGCTTTTGTAATAATTTTCTTTATAGTGATGCCAATCCTTATTGGAGGGTTTGGAAACTGACTAGTCCCGCTAATGATTGGGGCTCCAGACATAGCATTCCCTCGTATAAATAATATAAGTTTTTGACTTCTACCCCCATCATTCCTTCTATTATTGGCCTCCTCTGGCGTAGAGGCCGGTGCCGGAACAGGATGAACAGTTTATCCCCCATTGGCGGGAAACCTGGCTCACGCAGGAGCATCAGTAGACCTAACAATTTTCTCTCTCCACTTGGCAGGTGTATCGTCCATTTTAGGGGCAATCAACTTTATCACCACAACCATTAATATGAAACCCCCGGCTATTTCCCAATACCAAACACCCTTATTCGTCTGAGCTGTTCTTGTAACAGCCGTACTACTCCTCTTATCACTACCGGTCCTAGCTGCCGGCATCACAATACTTCTTACAGATCGAAACCTTAATACCTCATTCTTTGATCCTGCCGGAGGGGGGGATCCTATCCTTTACCAACACCTA
>HM224141|Chelaethiops_bibie
CTCTATCTCGTATTTGGTGCTTGAGCTGGTATAGTAGGAACTGCCCTTAGCCTCCTTATCCGAGCTGAACTGAGCCAGCCGGGATCACTTCTGGGCGATGATCAAATCTATAATGTAATTGTTACTGCTCATGCTTTCGTAATAATTTTCTTTATAGTGATGCCAATCCTCATTGGAGGTTTCGGGAACTGGTTAGTTCCCCTAATGATCGGGGCCCCCGACATGGCATTCCCTCGTATAAATAACATAAGCTTCTGACTCTTACCTCCGTCATTCCTTCTGCTACTAGCCTCTTCAGGCGTAGAAGCAGGTGCCGGCACCGGATGAACAGTATATCCCCCACTAGCAGGGAACCTAGCCCACGCAGGAGCATCGGTAGATCTAACAATCTTCTCCCTCCATTTAGCGGGTGTATCATCCATCCTAGGGGCAATTAATTTTATCACTACAACCATTAACATGAAACCCCCAGCCATTTCTCAATACCAAACACCTTTATTTGTTTGAGCTGTATTAGTAACAGCCGTCCTTCTTCTCTTATCACTGCCCGTACTAGCTGCCGGCATTACAATGCTTCTTACAGACCGAAACCTTAACACCTCATTCTTTGACCCCGCAGGAGGGGGAGACCCAATTCTTTACCAACACCTA
>HM224142|Chelaethiops_bibie
CTCTATCTTGTATTTGGTGCTTGAGCTGGTATAGTAGGGACTGCCCTTAGCCTCCTTATTCGAGCTGAACTAAGCCAGCCGGGGTCACTTCTGGGCGACGATCAAATCTATAATGTTATCGTTACTGCTCATGCTTTCGTAATAATTTTCTTTATAGTGATGCCAATTCTTATTGGAGGTTTCGGGAACTGGTTAGTTCCCTTGATGATTGGAGCCCCCGACATGGCATTCCCTCGTATGAATAACATAAGCTTCTGGCTTTTACCTCCATCTTTCCTTCTGCTACTAGCCTCTTCGGGCGTGGAAGCAGGTGCCGGCACCGGGTGGACAGTATACCCTCCACTAGCAGGAAACCTAGCCCACGCAGGAGCATCAGTAGACTTGACAATTTTCTCCCTCCACTTAGCGGGTGTGTCATCCATCTTGGGGGCAATTAATTTTATTACTACAACCATTAACATGAAACCCCCAGCCATCTCTCAGTACCAAACGCCCCTGTTTGTCTGGGCCGTCTTGGTGACAGCCGTTCTTCTTCTTTTATCACTACCCGTACTAGCTGCCGGTATTACAATGCTTCTTACAGACCGAAATCTTAACACCTCGTTCTTTGATCCGGCAGGAGGGGGAGACCCAATTCTTTACCAACACTTG
>HM224143|Danio_albolineatus
CTTTACTTAGTATTTGGTGCCTGAGCCGGAATAGTAGGAACCGCCTTAAGCCTTTTGATCCGGGCCGAACTTAGTCAACCAGGGGCCCTCCTTGGAGACGACCAAATTTATAATGTAATTGTTACTGCCCACGCTTTTGTAATAATTTTCTTTATAGTAATGCCTATTCTTATTGGGGGTTTTGGAAACTGATTAGTTCCGTTAATAATTGGAGCCCCTGACATAGCATTCCCACGAATAAATAATATAAGTTTTTGACTTCTCCCCCCATCTTTTCTTCTTTTATTAGCTTCCTCTGGGGTTGAAGCAGGAGCTGGGACAGGATGAACAGTATACCCACCTCTTGCAGGCAACCTCGCCCATGCAGGAGCATCTGTTGATTTAACAATTTTTTCACTACACTTAGCAGGTGTCTCATCAATTCTTGGGGCAATTAATTTTATTAYGACTACGATTAACATAAAACCACCAACTATTTCACAGTATCAAACCCCTTTGTTTGTATGGGCTGTTCTAGTTACAGCCGTACTTCTTCTCTTATCTTTACCTGTTTTAGCTGCTGGAATTACAATGCTTCTTACAGATCGAAACCTTAATACGACGTTTTTTGACCCGGCAGGAGGAGGAGATCCAATTCTCTACCAACACTTG
>HM224144|Danio_dangila#cf._dangila
CTTTATTTAGTATTTGGTGCCTGAGCCGGAATAGTAGGAACTGCCCTAAGCCTTTTAATCCGAGCCGAACTAAGCCAGCCAGGAGCACTTCTTGGTGATGATCAAATTTATAATGTTATTGTTACTGCCCATGCTTTTGTAATAATTTTCTTTATAGTAATACCAATTCTTATCGGGGGATTTGGAAATTGACTTGTGCCACTAATAATTGGAGCCCCAGATATAGCATTCCCACGAATAAATAACATAAGCTTTTGACTTCTCCCCCCTTCATTCCTTCTTCTGTTAGCCTCTTCTGGAGTTGAAGCAGGAGCCGGGACAGGGTGAACAGTTTATCCACCTCTTGCGGGCAATCTTGCCCATGCAGGAGCATCTGTTGACTTAACAATTTTTTCATTACATTTAGCAGGTGTCTCATCAATTTTGGGAGCAATTAATTTTATTACCACTACAATTAATATGAAACCGCCAACTATTTCTCAATATCAAACCCCCCTGTTTGTTTGAGCTGTTCTAGTTACAGCTGTATTACTTCTTTTATCATTACCAGTTTTAGCTGCCGGGATTACAATACTTCTAACAGATCGAAACCTTAACACAACATTCTTTGACCCGGCAGGAGGGGGTGATCCTATTCTTTATCAACACCTA
>HM224145|Danio_choprae
CTCTACCTAGTATTTGGTGCTTGGGCCGGAATAGTAGGAACTGCCCTAAGCCTTTTAATCCGAGCCGAATTGAGCCAACCAGGAGCACTTCTTGGTGATGACCAAATTTATAATGTTATTGTTACCGCCCATGCTTTTGTAATAATTTTCTTTATAGTAATACCCATTCTTATTGGAGGGTTCGGAAACTGACTCGTACCACTAATAATTGGGGCCCCAGATATAGCATTCCCACGAATAAATAATATAAGTTTCTGACTTCTACCCCCCTCATTTCTCTTACTATTGGCCTCTTCTGGTGTTGAAGCCGGAGCTGGGACAGGATGAACTGTGTATCCACCTCTTGCAGGCAACCTCGCTCATGCAGGAGCATCCGTTGATTTAACAATTTTCTCATTACATTTGGCAGGTGTTTCATCAATTCTTGGAGCAATTAACTTTATTACCACAACAATTAATATAAAACCACCAACCATTTCTCAATACCAAACCCCTTTATTTGTATGAGCTGTTCTAGTTACAGCCGTACTGCTTCTCCTGTCTTTACCAGTACTGGCTGCTGGAATTACTATACTTCTTACAGACCGAAATCTTAATACAACATTTTTTGACCCTGCAGGAGGAGGAGACCCAATTCTTTACCAACACCTA
>HM224146|Danio_feegradei
CTCTATCTAGTATTTGGTGCCTGAGCCGGAATAGTAGGAACCGCTTTAAGCCTTTTAATCCGAGCCGAACTAAGCCAGCCAGGAGCACTTCTTGGCGATGATCAAATTTATAATGTTATTGTTACTGCTCACGCTTTCGTAATAATTTTCTTTATAGTAATACCAATTCTCATTGGAGGATTTGGAAATTGACTTGTACCACTAATAATTGGGGCCCCAGATATGGCATTTCCACGAATAAATAACATAAGCTTCTGACTTTTACCCCCCTCATTTCTTCTCTTATTAGCCTCTTCTGGGGTAGAAGCAGGAGCTGGAACCGGGTGAACAGTATACCCACCCCTTGCAGGAAACCTAGCTCACGCAGGAGCATCAGTTGACCTAACGATTTTTTCATTACACTTAGCAGGTGTTTCATCAATTCTGGGGGCAATTAACTTTATTACCACTACAATTAACATAAAGCCACCAACTATTTCCCAATATCAAACCCCACTATTTGTATGAGCTGTATTGGTGACAGCTGTTCTACTTCTCTTATCTTTACCGGTTTTAGCTGCTGGTATTACAATACTACTTACAGACCGAAATCTTAACACAACATTCTTTGACCCGGCAGGAGGGGGAGATCCTATCCTTTACCAACACCTA
>HM224147|Danio_kerri
CTTTACCTAGTATTTGGTGCCTGAGCCGGAATAGTAGGAACCGCCCTAAGCCTTTTAATCCGAGCCGAACTCAGCCAACCAGGAGCCCTCCTTGGAGATGACCAAATTTATAATGTTATTGTTACTGCCCATGCTTTCGTAATAATTTTCTTTATAGTAATACCAATTCTTATTGGAGGTTTTGGAAACTGATTAGTACCCCTAATAATCGGAGCCCCTGATATAGCATTCCCACGAATAAATAATATAAGTTTTTGACTTCTGCCCCCATCCTTTCTTCTTTTATTAGCCTCCTCTGGGGTTGAAGCAGGGGCTGGTACAGGATGAACAGTATACCCCCCTCTTGCAGGTAACCTTGCCCACGCAGGAGCATCCGTTGACCTAACAATTTTTTCACTACATTTAGCAGGTGTTTCATCAATTCTTGGAGCAATTAATTTTATTACAACCACAATTAATATAAAACCGCCAACTATTTCACAATATCAAACCCCCTTATTTGTATGAGCTGTTTTAATTACAGCCGTACTTCTCCTTTTATCCCTGCCCGTCTTAGCTGCTGGTATTACAATACTTCTTACAGATCGAAACCTTAATACAACCTTTTTTGACCCGGCAGGGGGAGGAGACCCAATTCTTTATCAGCACTTA
>HM224148|Danio_kyathit
CTCTATTTAGTATTTGGTGCCTGAGCCGGAATAGTAGGAACCGCTCTAAGCCTTTTAATTCGGGCCGAACTAAGCCAGCCAGGAGCACTTCTTGGCGACGATCAAATTTATAATGTTATTGTTACTGCTCATGCTTTTGTAATAATTTTCTTTATAGTAATACCCATTCTTATCGGAGGTTTTGGAAACTGACTTGTACCACTAATAATTGGGGCCCCAGACATGGCGTTCCCACGAATAAATAATATGAGCTTTTGACTTCTCCCACCTTCATTCCTTCTCCTTTTAGCCTCTTCTGGGGTTGAAGCGGGGGCTGGGACAGGATGAACAGTATACCCACCTCTTGCAGGCAACCTCGCCCATGCAGGAGCATCCGTGGATTTAACAATTTTTTCCCTGCATCTAGCAGGTGTTTCATCTATTCTTGGAGCAATTAACTTTATTACTACCACAATTAATATAAAACCACCAACTATTTCTCAATATCAAACCCCACTATTTGTTTGGGCTGTCTTAGTAACTGCCGTACTTCTTCTTCTATCCCTACCTGTTTTAGCTGCCGGAATTACAATGCTTCTTACAGACCGAAACCTTAACACAACATTCTTTGACCCAGCAGGAGGGGGAGACCCAATCCTTTATCAACACTTA
>HM224149|Danio_margaritatus
CTCTACCTAGTATTTGGTGCCTGAGCCGGGATAGTAGGCACTGCCCTAAGCCTTTTAATCCGAGCCGAACTGAGCCAACCAGGAGCACTTCTTGGCGATGATCAAATTTATAATGTTATTGTTACCGCCCACGCTTTTGTTATAATTTTCTTTATAGTAATACCTATTCTTATCGGCGGGTTCGGAAATTGACTTGTACCCTTAATAATTGGGGCCCCAGACATAGCATTTCCACGAATAAATAATATAAGCTTCTGGCTTCTTCCCCCATCATTTCTCCTTTTATTGGCTTCTTCTGGTGTTGAAGCAGGAGCTGGAACAGGGTGAACTGTATACCCGCCCCTTGCAGGAAACCTAGCCCATGCAGGAGCATCTGTTGATTTAACGATTTTTTCACTGCATTTAGCAGGTGTTTCATCAATTTTAGGAGCTATTAATTTTATTACCACCACAATTAATATAAAACCACCAACTATTTCTCAATACCAAACTCCCCTATTTGTGTGAGCTGTTCTAGTAACAGCTGTACTGCTTCTTTTATCATTACCAGTACTAGCTGCTGGCATTACAATACTTCTTACAGACCGGAACCTTAACACAACATTTTTTGACCCAGCTGGTGGTGGGGACCCAATCCTTTACCAACATTTA
>HM224150|Danio_nigrofasciatus
CTTTATTTAGTATTTGGTGCCTGAGCCGGAATAGTAGGGACCGCTCTTAGCCTTTTAATCCGAGCCGAACTAAGCCAGCCAGGAGCACTTCTTGGTGATGACCAAATTTATAATGTTATCGTTACTGCCCATGCTTTTGTAATAATTTTCTTTATAGTAATACCAATTCTTATCGGAGGTTTCGGGAACTGACTAGTACCATTAATGATTGGGGCCCCAGACATGGCTTTCCCTCGAATAAATAATATAAGCTTTTGACTTCTCCCACCCTCATTTCTTCTCTTATTAGCCTCTTCTGGGGTTGAAGCAGGAGCTGGGACAGGATGAACAGTATATCCGCCTCTTGCAGGCAACCTCGCCCACGCAGGAGCATCAGTTGATTTAACAATTTTTTCTCTGCATTTAGCAGGTGTTTCATCAATTCTTGGAGCAATCAATTTTATTACCACTACAATTAATATAAAACCACCAACTATTTCCCAATATCAAACCCCACTATTCGTATGGGCTGTCTTAGTAACAGCCGTACTTCTCCTTTTATCTTTACCAGTATTAGCTGCTGGAATTACAATACTCCTTACAGACCGAAACCTTAATACAACATTTTTTGACCCGGCAGGAGGAGGAGATCCAATTCTATATCAACACTTG
>HM224151|Danio_roseus
CTTTACTTAGTATTTGGTGCCTGAGCCGGAATAGTAGGAACCGCCTTAAGCCTTTTGATCCGGGCCGAACTTAGTCAACCAGGGGCCCTCCTTGGGGACGACCAAATTTATAATGTAATTGTTACTGCCCACGCTTTTGTAATAATTTTCTTTATAGTAATGCCTATTCTTATTGGGGGTTTTGGAAACTGACTAGTTCCGCTAATAATTGGAGCCCCTGACATAGCATTCCCACGAATAAATAATATAAGTTTTTGACTTCTCCCCCCATCTTTTCTTCTTTTATTAGCTTCCTCTGGGGTTGAAGCAGGAGCTGGGACGGGATGAACAGTATACCCACCTCTTGCAGGCAACCTCGCCCATGCAGGAGCATCCGTTGATTTAACAATTTTTTCACTACATTTAGCAGGTGTCTCATCAATTCTTGGGGCAATTAATTTTATTACGACCACTATTAACATAAAACCACCAACTATTTCACAGTATCAGACCCCTTTGTTTGTATGGGCTGTTCTAGTTACAGCCGTACTTCTTCTCTTATCTTTACCTGTTTTAGCTGCTGGAATTACAATGCTTCTTACAGATCGAAACCTTAATACGACATTTTTTGATCCGGCAGGAGGAGGGGATCCAATTCTTTACCAACACTTG
>HM224152|Danio_sp._Bangladesh
CTTTATTTAGTATTTGGTGCCTGAGCCGGAATAGTAGGAACCGCCCTTAGCCTTTTAATCCGGGCCGAATTAAGCCAACCTGGGGCACTTCTTGGCGATGATCAAATTTATAATGTAATTGTTACTGCCCATGCTTTTGTAATAATCTTCTTTATAGTAATGCCAATTCTCATTGGAGGTTTTGGAAACTGACTAGTGCCACTAATAATTGGAGCCCCAGACATAGCATTTCCTCGAATAAATAATATAAGCTTTTGACTTCTTCCGCCTTCATTTCTCCTTTTATTAGCCTCTTCTGGCGTTGAAGCAGGAGCCGGAACAGGATGAACAGTATATCCACCTCTTGCGGGTAATCTAGCCCATGCAGGAGCATCCGTTGATTTAACAATTTTTTCACTGCATTTAGCAGGTGTTTCATCAATTCTTGGAGCAATTAATTTTATTACTACTACAATTAATATAAAACCGCCAACCATTTCTCAGTATCAAACCCCTTTATTTGTATGAGCTGTTTTGGTAACAGCCGTACTTCTTTTACTGTCTTTACCTGTCTTAGCTGCCGGAATTACAATACTTCTTACAGATCGAAACCTCAACACAACATTCTTTGATCCGGCGGGAGGGGGGGACCCAATTCTTTACCAACATTTG
>HM224153|Danio_aesculapii
CTTTATTTAGTATTTGGTGCCTGAGCCGGAATAGTAGGAACCGCCCTTAGCCTTTTAATCCGGGCCGAATTAAGCCAACCTGGGGCACTTCTTGGCGATGATCAAATTTATAATGTAATTGTTACTGCCCATGCTTTTGTAATAATCTTCTTTATAGTAATACCAATTCTCATTGGAGGTTTTGGAAACTGACTTGTGCCACTAATAATTGGAGCCCCAGACATAGCATTTCCTCGAATAAATAATATAAGCTTTTGACTTCTTCCGCCTTCATTTCTCCTTTTATTAGCCTCTTCTGGTGTTGAAGCGGGAGCCGGAACAGGATGAACAGTATATCCACCTCTTGCGGGCAATCTAGCCCATGCAGGAGCATCCGTTGATTTAACAATTTTTTCACTGCATTTAGCAGGTGTTTCATCAATTCTTGGAGCAATTAATTTTATTACTACTACAATTAACATAAAACCGCCAACCATTTCTCAGTATCAAACCCCTTTATTTGTATGAGCTGTTTTGGTAACAGCCGTACTTCTTTTACTGTCTTTACCTGTCTTAGCTGCCGGAATTACAATACTTCTTACAGATCGAAACCTCAACACAACATTCTTTGATCCAGCGGGAGGAGGAGACCCAATTCTTTATCAACATTTG
>HM224154|Devario_aequipinnatus
CTTTATTTTATGTTTGGTGCCTGAGCCGGAATAATAGGAACCGCCCTAAGCCTTATAATTCGTATTGAACTTGGTCAACCAGGAATGTTTTTTGGTGATGATCATTTTTATAATGTTGTAGTTACTGCCCATGCCTTCGTAATAATTTTCTTCATGGTGATGCCAATTCTTATTGGGGGCTTTGGAAATTGACTTGTACCACTAATACTTGGTGCCCCAGACATAGCATTCCCCCGAATAAATAACATAAGCTTCTGGCTCCTTCCCCCCTCAGCCATATTATTAACAGCCTCTGCTGGTTTAAGTAGTGGTGCCGGAACAGGATGGACTGTATACCCCCCACTCGCAGGTGTTGTCGCTCACCCAGAAATAGCTGTAGACCTGGTAATTTTTTCACTCCACTTAGCTGGAGTTTCATCTATTCTAGGGGCAATTAATTTCATCACCACAATTATTAACATAAAACCCCCAGCTATTTCCCAGTATCAAACCCCACTATTTGTTTGAGCTGTTTTAGTAACAGCCGTGCTTCTCCTTTTATCACTTCCAGTCCTTGCTGCTGGTATTACAATACTTCTTACGGACCGAAATCTTAATACTACATTCTTTGACCCATCAGGAGGGGGAGATCCAATCCTCTATCAACACTTA
>HM224155|Devario_annandalei
CTTTATTTTATGTTTGGTGCCTGAGCCGGAATAATAGGAACCGCCTTAAGCCTTATAATTCGCATTGAACTTGGTCAACCAGGAATGTTTTTTGGTGATGACCATTTTTATAACGTTGTAGTTACTGCCCATGCCTTCGTTATAATTTTCTTCATGGTGATGCCAATTCTAATCGGGGGCTTTGGAAATTGACTAGTACCACTTATACTTGGAGCTCCAGACATAGCATTTCCTCGCATAAATAATATAAGTTTCTGACTTCTTCCCCCATCAGCTATGCTATTAACAGCTTCCGCTGGTTTAAGTAGCGGTGCCGGAACAGGATGAACTGTATACCCTCCTCTTGCAGGCGTTGTCGCTCATCCAGAGATGGCTGTAGACCTAGTAATTTTTTCTCTACATCTAGCTGGTGTCTCATCTATTTTAGGGGCAATTAATTTCATTACTACAATCATTAATATAAAACCACCAGCCATTTCTCAATACCAAACCCCCTTATTTGTTTGAGCCGTTTTAGTAACAGCCGTGCTTCTTCTATTGTCACTTCCAGTTCTTGCCGCTGGCATTACAATGCTTCTTACAGATCGAAACCTCAATACAACATTCTTTGACCCATCAGGGGGAGGAGATCCAATCCTTTATCAACACTTA
>HM224156|Devario_auropurpureus
CTTTATTTTATGTTTGGTGCCTGAGCTGGTATAATGGGGACCGCCCTAAGCCTTATAATTCGTATTGAACTTGGTCAACCAGGAATGTTTTTTGGTGATGATCATTTTTATAATGTTGTAGTTACTGCTCATGCCTTCGTAATAATTTTCTTCATAGTGATACCAATTCTTATCGGAGGCTTTGGAAACTGACTCGTACCACTAATGCTTGGTGCCCCAGACATGGCATTCCCCCGTATAAATAATATAAGTTTCTGACTTCTTCCCCCGTCAGCCATGCTGCTAGCGGCATCTGCTACCTTAGGGGACGGTGCCGGAACAGGATGAACTGTCTACCCCCCTCTTGCAGGCGTTACTGCCCACCCAGGGATGGCTGTAGACATAGTAATTTTTTCACTCCACTTAGCTGGTGTCTCATCAATTCTGGGGGCAATCAACTTTATTACTACAATTATTAATATAAAACCTCCAGCCATTTCTCAATATCAAACCCCATTGTTTGTCTGAGCCGTTCTAGTAACAGCTGTGCTACTTCTTTTATCACTTCCAGTCCTTGCTGCAGGTATTACAATGCTACTTACAGATCGTAACCTTAACACCACGTTCTTTGACCCGTCAGGAGGGGGGGATCCAATCCTTTACCAACACTTA
>HM224157|Devario_malabaricus#cf._malabaricus
CTTTATTTTATGTTTGGTGCCTGAGCCGGAATAATGGGAACCGCCCTAAGCCTTATAATTCGTATTGAACTTGGTCAACCAGGAATGTTTTTTGGCGATGATCATTTTTATAATGTTGTAGTTACTGCCCATGCCTTCGTAATAATCTTCTTCATGGTGATGCCAATTCTTATTGGGGGATTTGGAAACTGACTCGTACCACTAATACTTGGTGCCCCAGACATGGCATTCCCCCGAATAAACAATATGAGCTTCTGGCTTCTTCCCCCATCAGCCATACTATTAACGGCCTCCGCTGGCTTAAGTGGTGGTGCCGGAACAGGATGAACTGTTTACCCCCCTCTTGCAGGTGTCGTCGCTCACCCAGAAATAGCCGTAGACCTAGTAATCTTTTCACTACATCTAGCTGGGGTCTCATCTATTCTAGGAGCAATTAATTTTATTACTACAATTATTAATATAAAACCCCCAGCTATTTCTCAATATCAAACCCCACTGTTTGTTTGAGCTGTTTTAGTGACAGCCGTACTTCTACTTTTATCACTTCCAGTCCTTGCTGCTGGGATCACAATGCTTCTTACCGATCGAAACCTTAATACCACATTCTTTGACCCATCAGGGGGAGGAGACCCAATCCTTTATCAACACCTA
>HM224158|Devario_chrysotaeniatus
CTTTATTTCATATTTGGTGCTTGAGCTGGTATAATAGGAACTGCCCTAAGCCTTATAATTCGTATTGAACTTGGTCAACCAGGAATGTTTTTTGGTGATGATCATTTTTATAATGTTGTAGTTACTGCCCATGCCTTCGTAATAATTTTCTTCATGGTGATGCCAATTCTCATCGGGGGCTTTGGAAACTGACTTGTACCATTAATACTTGGTGCCCCAGACATAGCATTCCCCCGAATAAATAACATGAGCTTCTGACTTCTTCCCCCATCAGCCATACTTCTAACAGCCTCTGCTGGTCTAAGTAGCGGTGCCGGAACAGGATGAACTGTATACCCTCCTCTAGCAGGTGTTGTTGCTCACCCAGAAATAGCTGTAGACCTGGTAATTTTTTCACTTCACCTAGCTGGAGTTTCATCCATTTTAGGGGCGATTAACTTCATCACCACAATTATTAACATAAAACCCCCAGCTATTTCTCAATATCAAACCCCATTATTTGTTTGGGCCGTTTTAGTAACAGCTGTACTTCTCCTTTTATCACTTCCGGTCCTTGCTGCTGGGATTACAATACTTCTTACAGACCGAAATCTTAACACCACATTCTTCGACCCATCAGGGGGGGGGGATCCAATCCTTTATCAACACTTA
>HM224159|Devario_laoensis
CTTTATTTTATATTTGGTGCCTGAGCCGGAATAATGGGGACCGCCCTAAGCCTTATAATTCGTATTGAACTTGGTCAACCAGGAATGTTTTTTGGTGATGATCATTTTTATAATGTTGTAGTTACTGCCCATGCCTTCGTAATAATTTTCTTCATGGTGATACCAATTCTTATTGGTGGCTTTGGAAATTGACTTGTACCACTAATACTTGGTGCCCCAGACATGGCATTTCCCCGAATAAATAACATAAGCTTCTGACTTCTTCCGCCATCAGCCATGCTACTATCAGCTTCTGCTGGTTTAAGCGGTGGTGCCGGAACAGGATGAACTGTATACCCCCCTCTCGCAGGCGTTGTCGCCCACCCAGAAATGGCTGTAGACCTGGTAATTTTCTCACTTCACCTAGCCGGTGTTTCATCTATTCTAGGGGCAATTAATTTCATTACTACAATTATTAATATAAAACCTCCAGCCATCTCTCAGTATCAAACTCCATTATTTGTATGAGCTGTTTTAGTAACAGCTGTGCTTCTCCTTTTATCACTTCCAGTACTTGCTGCTGGTATCACAATGCTTCTTACAGATCGAAATCTTAATACCACATTCTTTGACCCATCAGGAGGGGGAGATCCAATCCTTTATCAACACTTA
>HM224160|Devario_regina
CTTTATTTTATATTTGGTGCCTGAGCCGGAATAATAGGAACCGCCCTAAGCCTTATGATTCGAATTGAACTTGGTCAACCAGGAATGTTTTTTGGTGATGATCATTTTTATAATGTTGTAGTTACTGCCCATGCCTTCGTAATAATCTTCTTCATGGTGATGCCAATTCTAATTGGGGGCTTTGGAAATTGACTTGTACCGCTTATACTTGGAGCCCCAGACATAGCATTTCCTCGAATAAATAATATAAGTTTCTGACTTCTTCCCCCATCAGCCATGTTATTAACAGCTTCTGCTGGTTTAAGTAGCGGTGCCGGAACAGGATGAACTGTATATCCCCCTCTTGCAGGCGTTGTCGCTCACCCAGAGATGGCCGTAGATCTAGTAATTTTTTCTCTCCATCTAGCTGGTGTTTCATCTATCTTAGGAGCAATTAATTTCATTACAACAATTATTAATATAAAACCACCAGCCATTTCACAATATCAAACCCCCTTATTTGTTTGAGCCGTTTTAGTGACAGCCGTACTTCTCCTCCTATCACTTCCAGTCCTTGCTGCTGGTATTACAATGCTTCTTACAGATCGAAACCTTAATACTACATTCTTTGACCCATCAGGAGGGGGAGATCCAATCCTTTATCAACACTTA
>HM224161|Devario_regina
CTTTATTTTATATTTGGTGCCTGAGCCGGAATAATAGGAACCGCCCTAAGCCTTATGATTCGAATTGAACTTGGTCAACCAGGAATGTTTTTTGGCGATGATCATTTTTATAATGTTGTAGTTACTGCCCATGCCTTCGTAATAATCTTCTTCATGGTGATGCCAATTCTAATCGGGGGCTTTGGAAATTGACTTGTACCACTTATACTTGGAGCCCCAGACATAGCATTTCCTCGAATAAATAATATAAGTTTCTGACTTCTTCCCCCATCAGCCATGCTATTAACAGCTTCTGCTGGTTTAAGTAGCGGTGCCGGAACGGGATGAACTGTATACCCCCCTCTTGCAGGCGTTGTCGCTCACCCAGAGATAGCTGTAGATCTAGTAATTTTTTCTCTTCATCTGGCTGGTGTTTCGTCTATCTTAGGAGCAATTAATTTCATTACTACAATTATTAATATAAAACCACCAGCCATTTCACAATATCAAACCCCCCTATTTGTTTGAGCCGTTTTAGTGACAGCCGTACTTCTCCTCCTATCACTTCCAGTCCTTGCCGCTGGTATTACAATGCTTCTTACAGATCGAAACCTTAATACTACATTCTTTGACCCATCAGGAGGGGGGGATCCAATCCTTTATCAACACTTA
>HM224162|Devario_shanensis
CTTTATTTTATATTTGGTGCCTGAGCCGGTATAATGGGAACCGCCCTAAGCCTCATAATTCGTATTGAACTTGGTCAACCAGGAATGTTTTTCGGTGACGATCATTTTTATAATGTTGTAGTCACTGCTCATGCCTTCGTAATAATTTTCTTCATAGTGATGCCAATTCTTATTGGGGGCTTTGGGAACTGACTCGTACCATTAATACTCGGTGCCCCAGACATAGCATTCCCCCGTATAAACAATATAAGCTTCTGACTTCTTCCCCCATCAGCTATACTGCTAACAGCGTCCGCTACCTTGGGGGACGGTGCCGGAACAGGATGAACTGTGTACCCCCCTCTTGCAGGCGTTACTGCCCACCCAGGAATGGCTGTAGACATAGTAATTTTTTCACTTCACCTAGCTGGTGTCTCATCAATTCTGGGGGCAATTAATTTCATCACTACAATTATTAATATAAAACCTCCAGCCATTTCTCAGTACCAAACGCCATTATTTGTCTGAGCTGTCCTAGTAACAGCTGTACTGCTCCTTCTATCACTTCCAGTCCTTGCTGCGGGCATTACAATGCTCCTTACGGATCGTAATCTTAATACTACATTCTTTGACCCATCAGGAGGGGGGGATCCAATCCTTTACCAACACTTA
>HM224163|Devario_anomalus
CTTTATTTTATGTTTGGTGCCTGAGCTGGAATAATAGGAACCGCCCTAAGCCTTATAATTCGTATTGAACTTGGTCAACCAGGAATGTTTTTTGGTGATGATCATTTTTATAATGTTGTAGTTACTGCCCATGCCTTCGTAATAATTTTCTTCATGGTGATGCCAATTCTCATCGGGGGCTTTGGAAATTGACTTGTACCACTAATACTTGGTGCCCCAGACATGGCATTCCCCCGAATGAATAATATAAGCTTCTGACTTCTTCCCCCATCAGCCATGTTATTGACAGCCTCTGCTGGCCTAAGTGGTGGTGCCGGAACAGGATGAACTGTGTACCCCCCTCTCGCAGGCGTTGTCGCTCACCCAGAAATAGCTGTAGACCTAGTAATTTTTTCACTGCATCTAGCTGGGGTTTCATCTATTCTAGGAGCAATTAATTTTATTACCACAATTATTAACATAAAACCCCCAGCCATTTCTCAGTATCAAACCCCACTATTTGTTTGAGCCGTTTTAGTAACGGCTGTGCTTCTACTTTTATCGCTTCCAGTCCTTGCCGCCGGCATTACAATACTTCTTACCGATCGAAATCTCAATACCACATTCTTTGACCCGTCAGGAGGGGGGGATCCAATCCTTTATCAACACTTA
>HM224164|Devario_sp.
CTTTATTTTATGTTTGGTGCCTGAGCTGGCATAATAGGAACCGCCCTAAGCCTTATAATTCGTATTGAACTCGGTCAACCCGGAATGTTTTTTGGTGATGATCATTTTTATAATGTTGTAGTTACTGCCCATGCCTTCGTAATAATTTTCTTCATGGTGATGCCAATTCTTATTGGGGGCTTTGGAAATTGACTTGTACCACTAATACTTGGTGCCCCAGACATAGCATTTCCCCGAATAAATAACATAAGCTTCTGACTTCTTCCGCCATCAGCCATGCTATTAACAGCCTCTGCTGGTTTAAGCGGTGGTGCCGGAACAGGATGAACTGTATACCCCCCTCTCGCAGGCGTTGTCGCTCACCCAGAAATGGCTGTAGACCTAGTAATTTTTTCACTCCACCTAGCTGGTGTTTCATCTATTCTAGGAGCAATTAACTTCATCACCACAATTATTAATATAAAACCCCCAGCTATTTCTCAGTATCAAACACCATTATTTGTTTGAGCCGTTTTAGTAACAGCCGTACTTCTTCTTTTATCACTTCCAGTCCTTGCTGCTGGAATTACAATACTTCTTACGGATCGAAATCTTAATACTACATTCTTTGACCCATCAGGGGGAGGCGATCCAATCCTTTATCAACACTTA
>HM224165|Devario_sp._Laos
CTTTATTTTATGTTTGGTGCCTGAGCTGGCATAATAGGAACCGCCCTAAGCCTTATAATTCGTATTGAACTTGGTCAACCAGGAATGTTTTTTGGCGATGACCATTTTTATAATGTTGTAGTTACTGCCCATGCCTTCGTAATAATTTTCTTCATGGTGATGCCAATTCTTATCGGGGGCTTTGGAAACTGACTTGTACCACTTATACTTGGTGCCCCAGATATAGCATTCCCCCGAATAAATAATATAAGCTTCTGACTTCTTCCCCCATCAGCTATGCTATTAACAGCCTCTGCTGGTTTAAGTGGTGGTGCCGGAACAGGATGAACTGTGTACCCCCCTCTTGCAGGCGTTGTCGCCCACCCAGAAATAGCCGTAGACCTAGTAATTTTTTCACTCCACCTAGCTGGTGTCTCATCTATTCTGGGGGCAATTAATTTCATCACTACAATCATTAATATAAAACCCCCAGCTATTTCTCAGTATCAAACCCCATTATTTGTTTGAGCCGTTTTAGTAACAGCCGTACTTCTCCTCTTATCACTTCCAGTCCTTGCTGCTGGTATCACAATACTTCTTACAGATCGTAATCTCAATACCACATTCTTTGACCCGTCAGGAGGGGGGGATCCAATCCTTTATCAACACCTA
>HM224166|Esomus_danricus#cf._danricus
CTTTATTTAGTATTTGGTGCCTGAGCCGGAATAGTGGGAACCGCCCTAAGCCTTCTTATCCGAGCCGAACTAAGCCAACCCGGATCTCTATTAGGTGACGACCAAATCTATAATGTTATTGTTACAGCTCATGCCTTCGTAATGATTTTTTTTATAGTAATACCAATTCTCATTGGAGGGTTTGGAAATTGACTCGTGCCCTTAATAATTGGAGCCCCAGATATAGCATTCCCACGAATAAACAACATAAGCTTTTGACTTTTACCCCCATCATTTTTATTACTTCTAGCTTCATCTGGAGTTGAAGCCGGAGCAGGAACAGGATGAACTGTTTATCCTCCCCTAGCTAGCAACCTCGCCCATGAAGGTGCATCCGTAGACTTAACAATTTTCTCACTTCATCTAGCAGGGGTATCATCCATTTTAGGAGCAATTAATTTTATTACCACAATCATTAACATGAAACCCCCCGCTACCTCCCAATATCAAACACCACTATTTGTTTGAGCCGTTTTAGTTACAGCAGTCCTACTACTACTGTCTTTACCAGTTTTAGCTGCCGGCATTACAATACTTCTAACTGATCGAAACCTTAACACTTCATTCTTCGACCCTGCAGGAGGAGGAGACCCAATTCTTTATCAACATTTA
>HM224167|Esomus_danricus#cf._danricus
CTTTATTTAGTATTTGGTGCCTGAGCCGGAATAGTGGGAACCGCCCTAAGCCTTCTTATCCGAGCCGAACTAAGCCAACCAGGATCTCTATTAGGTGACGACCAAATCTATAATGTTATTGTTACAGCTCATGCCTTCGTAATGATTTTTTTTATAGTAATACCAATTCTCATTGGAGGGTTTGGAAATTGACTCGTGCCCTTAATAATTGGAGCCCCAGATATAGCATTCCCACGAATAAACAACATAAGCTTTTGACTTTTACCCCCATCATTTTTATTACTTCTAGCTTCATCTGGAGTTGAAGCCGGAGCAGGAACAGGATGAACTGTTTATCCTCCCCTAGCTAGCAACCTCGCCCATGAAGGTGCATCCGTAGACTTAACAATTTTCTCACTTCATCTAGCAGGGGTATCATCCATTTTAGGAGCAATTAATTTTATTACCACAATCATTAACATGAAACCCCCCGCTACCTCCCAATATCAAACACCACTATTTGTTTGAGCCGTTTTAGTTACAGCAGTCCTACTACTACTGTCTTTACCAGTTTTAGCTGCCGGCATTACAATACTTCTAACTGATCGAAACCTTAACACTTCATTCTTCGACCCTGCAGGAGGAGGAGACCCAATTCTTTATCAACATCTA
>HM224168|Esomus_danricus
CTTTATTTAGTATTTGGTGCCTGAGCCGGAATAGTGGGAACCGCCCTAAGCCTTCTTATCCGAGCCGAACTAAGCCAACCCGGATCTCTATTAGGTGACGACCAAATCTATAATGTTATTGTTACAGCTCATGCCTTCGTAATGATTTTTTTTATAGTAATACCAATTCTCATTGGAGGGTTTGGAAATTGACTCGTGCCCTTAATAATTGGAGCCCCAGATATAGCATTCCCACGAATAAACAACATAAGCTTTTGACTTTTACCCCCATCATTTTTATTACTTCTAGCTTCATCTGGAGTTGAAGCCGGAGCAGGAACAGGATGAACTGTTTATCCTCCCCTAGCTAGCAACCTCGCCCATGAAGGTGCATCCGTAGACTTAACAATTTTCTCACTTCATCTAGCAGGGGTATCATCCATTTTAGGAGCAATTAATTTTATTACCACAATCATTAACATGAAACCCCCCGCTACCTCCCAATATCAAACACCACTATTTGTTTGAGCCGTTTTAGTTACAGCAGTCCTACTACTACTGTCTTTACCAGTTTTAGCTGCCGGCATTACAATACTTCTAACTGATCGAAACCTTAACACTTCATTCTTCGACCCTGCAGGAGGAGGAGACCCAATTCTTTATCAACATTTA
>HM224169|Esomus_longimanus
CTTTATTTAGTATTTGGTGCCTGAGCTGGAATAGTGGGGACCGCCCTGAGCCTTCTTATCCGAGCTGAACTAAGCCAACCCGGATCACTTCTAGGCGATGACCAAATTTATAATGTTATTGTTACTGCCCACGCTTTTGTAATAATCTTTTTTATAGTAATACCAATTCTTATTGGAGGATTTGGAAACTGACTTGTACCTTTAATAATTGGAGCACCAGACATAGCATTTCCACGAATAAATAATATGAGTTTCTGACTTCTGCCCCCATCATTTCTCTTACTACTAGCCTCATCTGGAGTTGAGGCTGGGGCAGGGACAGGATGAACAGTATATCCACCTCTTGCTGGTAACCTTGCCCATGCGGGAGCATCAGTAGATCTAACTATCTTTTCGTTACACTTAGCAGGTGTTTCATCAATTCTAGGAGCAATTAATTTTATTACTACCATTATTAATATGAAGCCCCCTGCCATTTCTCAATACCAAACACCACTATTTGTCTGAGCCGTTTTAGTAACAGCTGTTCTTCTCCTACTATCACTACCAGTTTTAGCGGCTGGAATTACAATGCTTCTTACAGACCGTAACCTCAATACCACCTTCTTTGACCCAGCAGGAGGAGGAGACCCAATTCTTTATCAACACTTA
>HM224170|Laubuca_caeruleostigmata
CTTTACTTCTTGTTTGGTGCCTGAGCCGGCATACTGGGGACTGCTTTAAGCCTCTTAATCCGGATTGAATTAGGACATCCTGGCACACTACTTGGAAACGATCATTATTATAATGTCGTTGTTACTGCCCATGCATTCGTTATGATTTTCTTCATAGTGATGCCTATTTTAATTGGGGGATTTGGTAACTGATTAGTACCACTAATAATTGGTGCCCCCGATATGGCATTTCCACGAATGAATAATATAAGCTTTTGACTCCTGCCTCCATCAGCTATACTACTTATAGCATCTGCCGGATGCTCAACTGGTGCCGGAACAGGTTGAACCGTTTATCCTCCACTCTCAGGTGTAGTTTATCACGCAGAAACTGCCGTTGATTTTACAATTTTCTCTCTTCATCTGGCTGGTGTATCTTCAATTTTAGGGGCAATTAATTTCATTACAACAATTATCAACATAAAACCTCCTGCCGCCTCACAATATCAAACCCCCTTGTTTGTATGGGCAGTACTAGTAACGGCCGTACTTCTTCTCCTATCATTGCCTGTTCTTGCCGCTGGTATTACTATACTTTTAACAGACCGGAACCTTAATACCACCTTCTTCGACCCTGCTGGCGGTGGAGATCCTATTCTATACCAACATTTA
>HM224171|Laubuca_fasciata
CTTTACTTCTTGTTCGGTGCTTGAGCAGGCATGCTGGGGACCGCTCTAAGCCTTTTGATCCGACTTGAACTTGGCCACCCAGGGACACTACTCGGCAATGATCACTATTACAATGTCGTCGTTACTGCTCACGCATTTGTTATAATTTTCTTTATGGTTATGCCAATTCTAATTGGGGGTTTTGGTAACTGACTAGTACCTTTAATGATTGGTGCCCCAGACATAGCATTTCCACGTATAAATAATATGAGTTTTTGACTTCTACCCCCTTCAGCCATGATGCTATTAGCTTCTGCCGGATGCTCAACTGGTGCAGGAACAGGTTGAACTGTCTACCCACCACTATCAGGCATTGCTTATCATGCAGGATCTGCTGTAGATTTCACAATTTTTTCCCTACACTTAGCCGGTGTCTCCTCAATTTTAGGGGCAATTAATTTTATTACAACAATCATTAATATGAAACCACCTGCCGCATCACAATATCAAACACCTCTATTTGTGTGAGCAGTATTGGTCACTGCCGTCCTTCTGCTCCTATCTCTGCCCGTTCTTGCCGCTGGAATTACAATACTTCTAACAGATCGAAACCTCAATACCACCTTTTTTGATCCGGCGGGTGGAGGTGACCCAATCCTTTATCAACACCTA
>HM224172|Laubuca_laubuca
CTTTACTTCTTGTTCGGTGCTTGAGCAGGCATGCTGGGGACCGCTCTAAGCCTTTTGATCCGACTTGAACTTGGCCACCCAGGGACACTACTCGGCAATGATCACTATTACAATGTCGTCGTTACTGCTCACGCATTTGTTATAATTTTCTTTATGGTTATGCCAATTCTAATTGGGGGTTTTGGTAACTGACTAGTACCTTTAATGATTGGTGCCCCAGACATAGCATTTCCACGTATAAATAATATGAGTTTTTGACTTCTACCCCCTTCAGCCATGATGCTATTAGCTTCTGCCGGATGCTCAACTGGTGCAGGAACAGGTTGAACTGTCTACCCACCACTATCAGGCATTGCTTATCATGCAGGATCTGCTGTAGATTTCACAATTTTTTCCCTACACTTAGCCGGTGTCTCCTCAATTTTAGGGGCAATTAATTTTATTACAACAATCATTAATATGAAACCACCTGCCGCATCACAATATCAAACACCTCTATTTGTGTGAGCAGTATTGGTCACTGCCGTCCTTCTGCTCCTATCTCTGCCCGTTCTTGCCGCTGGAATTACAATACTTCTAACAGATCGAAACCTCAATACCACCTTTTTTGATCCGGCGGGTGGAGGTGACCCAATCCTTTATCAACACCTA
>HM224173|Laubuca_sp.
CTTTACTTTCTGTTCGGTGCTTGAGCGGGCATGCTAGGGACCGCTCTAAGCCTTTTAATCCGCATTGAGCTGGGTCACCCAGGAACAATACTTGGTAATGACCACTATTACAATGTTGTTGTTACTGCTCATGCATTTGTTATAATCTTCTTCATGGTAATGCCAATTCTAATTGGAGGATTTGGTAACTGATTAGTACCTCTTATGATCGGTGCCCCAGACATGGCATTTCCACGCATAAATAATATGAGTTTTTGACTTCTGCCCCCCTCAGCCATGATATTGTTAGCTTCTGCCGGATGCTCATCTGGTGCAGGAACAGGTTGAACCGTATACCCACCACTGTCAGGCATTGCTTATCATACAGAAACTGCCGTAGATTTCACAATTTTTTCTCTACATTTGGCTGGTGTCTCCTCAATTCTAGGGGCAATTAATTTTATTACTACAATTATTAACATGAAACCCCCCGCCGCATCACAGTATCAAACCCCTCTATTCGTGTGAGCAGTTTTAGTGACTGCTGTACTCCTCCTTTTATCGCTGCCCGTACTCGCCGCTGGAATTACAATACTTCTAACAGATCGAAACCTTAATACCACTTTCTTTGATCCGGCCGGAGGAGGTGACCCCATTCTTTACCAACACCTC
>HM224174|Leptocypris_niloticus#Ethiopia
CTTTATCTCGTATTTGGTGCTTGAGCTGGTATAGTAGGAACCGCCCTTAGTCTTCTTATCCGAGCTGAGCTGAGCCAGCCAGGATCACTCTTGGGTGATGACCAAATTTATAATGTCATTGTTACTGCTCACGCTTTTGTAATGATTTTCTTTATAGTGATGCCCATCCTCATTGGAGGGTTTGGGAACTGATTAGTTCCTCTGATAATCGGAGCACCAGACATGGCCTTTCCCCGAATAAACAACATAAGCTTCTGGCTTTTACCTCCGTCTTTCCTTCTGCTTCTAGCTTCTTCTGGCGTAGAAGCCGGCGCCGGAACCGGGTGGACAGTATATCCCCCACTAGCAGGAAACCTAGCCCATGCGGGAGCATCAGTAGACTTAACAATTTTTTCCCTACACTTAGCAGGTGTATCATCAATTTTGGGGGCAATTAACTTCATCACTACAACCATCAATATGAAACCCCCAGCCATTTCCCAATATCAAACACCCCTATTTGTCTGAGCTGTCCTAGTAACAGCTGTACTTCTTCTTCTATCATTACCAGTGTTAGCTGCCGGAATCACGATGCTCCTTACAGACCGAAACCTTAATACCTCATTTTTCGACCCTGCAGGAGGAGGTGACCCCATTCTCTACCAACACCTA
>HM224175|Leptocypris_niloticus#Burkina_Faso
CTTTATCTAGTATTTGGTGCTTGAGCTGGTATAGTAGGAACCGCCCTTAGTCTTCTTATCCGCGCTGAGCTCAGCCAGCCAGGATCACTTTTGGGTGATGACCAAATCTATAATGTCATTGTTACTGCTCACGCTTTTGTAATGATTTTCTTTATAGTGATGCCCATCCTCATTGGGGGATTTGGTAACTGATTAGTTCCTTTAATAATTGGGGCACCAGACATGGCCTTTCCCCGAATAAATAATATGAGCTTTTGGCTTTTGCCCCCATCTTTCCTTCTGCTTCTAGCCTCTTCTGGCGTAGAAGCCGGTGCTGGGACTGGATGGACAGTATACCCTCCACTAGCGGGGAATCTGGCCCACGCGGGAGCATCAGTAGATTTAACAATCTTTTCCCTACATTTAGCCGGTGTGTCATCAATTTTAGGGGCAATTAACTTTATTACTACAACCATTAATATGAAACCCCCAGCCATCTCCCAATATCAAACACCCCTATTTGTCTGAGCCGTCCTAGTAACAGCTGTACTCCTTCTCCTATCGTTACCTGTATTAGCTGCCGGAATTACAATACTCCTTACAGATCGAAACCTTAATACCTCATTCTTCGACCCCGCAGGAGGAGGTGATCCCATTCTCTATCAACACCTA
>HM224177|Microdevario_kubotai
CTTTACTTTATTTTTGGTGCCTGAGCTGGCATGGCAGGAACTGCCCTGAGCCTAATAATCCGTATTGAGNTAGGTCAACCAGGATCATTTTTNGGCGATGATCACTTTTATAANGTCGTCGTTACTGCCCATGCGTTCGTAATAATTTTCTTTATAGTAATACCAATCCTTATTGGAGGGTTTGGAAATTGACTTGTCCCACTAATACTTGGTGCCCCAGACATAGCATTTCCACGAATAAATAACATAAGCTTCTGACTTCTTCCTCCATCAGTAATATTATTAATAGCTTCCGCTGGAATTGGGACTGGTGCCGGAACGGGCTGAACAATATATCCCCCCCTTTCAAGTGTTATATACCATCCGGGGGTGGCTGTAGATCTCACAATCTTTTCTTTACATTTAGCGGGTATTTCATCTATTCTTGGAGCAATTAACTTTATTACAACCATTATCAACATGAAACCTCCAGCTATCTCTCAGTACCAAACACCTTTATTTGTATGAACGGTGCTTGTTACAGCCGTTCTTCTGCTTCTTTCTCTCCCAGTTCTTGCAGCCGGAATTACAATACTTCTTACAGATCGAAACCTTAACACTACATTTTTTGACCCATTAGGAGGAGGAGACCCCATTCTTTATCAACACCTT
>HM224180|Parachela_maculicauda
CTCTATCTTGTATTTGGTGCCTGAGCCGGAATAGTAGGAACTGCCCTAAGCCTTCTTATTCGAGCCGAACTAAGTCAGCCCGGAGCGCTTCTCGGCGACGACCAAATTTATAATGTTATTGTTACTGCCCATGCCTTCGTAATAATTTTCTTTATAGTAATACCTATTCTCATTGGGGGATTCGGAAACTGACTCGTCCCACTAATAATTGGAGCACCCGATATGGCATTCCCACGAATAAACAACATAAGCTTTTGGCTTCTCCCCCCCTCTTTCCTTCTCCTACTAGCCTCTTCTGGTGTTGAAGCTGGGGCCGGGACTGGTTGAACAGTTTATCCGCCATTAGCTGGTAATCTTGCTCACGCAGGAGCATCAGTAGATTTAACAATTTTCTCACTTCATCTAGCAGGGGTATCATCAATTCTAGGGGCAATTAATTTTATTACTACAACTATTAATATGAAACCACCTGCTATTTCTCAATACCAAACACCCCTATTTGTTTGAGCTGTACTAGTAACCGCCGTACTTCTACTCCTTTCTCTGCCAGTTTTAGCCGCCGGAATTACAATACTTCTCACAGATCGTAATCTTAATACTACATTCTTTGACCCTGCAGGAGGGGGAGACCCAATTCTATATCAACACTTA
>HM224181|Parachela_oxygastroides
CTCTATCTTGTATTTGGTGCCTGGGCCGGAATAGTAGGAACTGCCCTAAGCCTTCTTATTCGAGCCGAATTAAGTCAGCCCGGAGCACTTCTCGGCGACGACCAAATTTATAATGTTATTGTTACTGCCCATGCCTTCGTAATAATTTTCTTTATAGTAATACCCATTCTCATTGGGGGATTCGGAAACTGACTCGTCCCATTAATAATTGGGGCGCCCGATATGGCATTCCCACGAATAAACAACATAAGCTTTTGACTTCTACCCCCCTCTTTCCTTCTCCTATTAGCCTCTTCTGGTGTTGAGGCTGGGGCCGGGACTGGTTGAACAGTTTATCCACCATTAGCTGGTAATCTTGCCCACGCAGGTGCATCAGTAGATTTAACAATTTTCTCACTTCATCTGGCGGGGGTATCATCAATTTTAGGAGCAATTAATTTTATTACTACAACTATTAACATGAAACCACCTGCTATTTCTCAATACCAAACACCCCTATTTGTTTGAGCTGTATTAGTAACCGCCGTACTTCTACTCCTTTCTCTACCAGTTTTAGCCGCCGGAATTACAATGCTTCTTACAGACCGTAATCTTAACACCACATTCTTTGACCCTGCAGGAGGAGGAGACCCAATTCTATATCAACACTTA
>HM224182|Parachela_siamensis
CTTTATCTAGTATTTGGTGCCTGAGCCGGAATAGTGGGAACTGCCCTAAGCCTTCTCATTCGAGCCGAATTAAGTCAACCCGGAGCACTTCTAGGTGACGATCAAATTTATAATGTCATTGTTACTGCCCACGCCTTTGTAATGATTTTCTTTATAGTAATACCAATTCTTATTGGAGGGTTTGGAAATTGACTTGTCCCACTAATAATTGGAGCACCCGACATAGCATTCCCACGTATAAATAACATAAGTTTTTGACTCCTTCCCCCCTCATTCCTTCTTCTACTAGCTTCTTCTGGTGTTGAAGCCGGAGCTGGAACCGGATGAACAGTATACCCACCCTTAGCTGGTAACCTAGCTCACGCAGGAGCATCAGTAGACTTAACAATTTTTTCCCTTCATCTAGCAGGTGTATCATCAATTTTAGGGGCAATTAATTTTATCACCACAACCATTAATATGAAACCCCCAGCCATCTCCCAATACCAAACACCTTTATTTGTATGAGCTGTACTAGTGACTGCCGTACTTCTCCTTCTCTCCCTGCCAGTCTTAGCTGCCGGAATTACAATGCTTCTTACAGACCGTAATCTTAACACCACATTCTTTGATCCTGCAGGAGGGGGAGATCCAATCCTTTACCAACATCTA
>HM224183|Parachela_williaminae
CTTTATTTAGTATTTGGTGCCTGAGCCGGAATAGTGGGAACTGCCCTAAGCCTTCTCATTCGAGCTGAATTAAGTCAACCCGGAGCACTTCTAGGTGATGATCAAATTTATAACGTTATTGTTACTGCCCATGCCTTTGTAATAATTTTCTTTATAGTAATACCAATTCTTATTGGAGGATTTGGAAATTGACTTGTTCCACTGATGATTGGAGCGCCCGACATAGCATTTCCACGTATAAATAACATAAGCTTCTGACTTCTTCCACCCTCATTCCTTCTTTTATTAGCTTCTTCTGGTGTTGAAGCAGGAGCTGGAACTGGATGAACAGTATATCCACCATTGGCTGGTAATCTAGCCCATGCCGGAGCATCAGTAGACCTAACGATTTTCTCGCTACATCTGGCAGGTGTATCATCAATCTTAGGTGCAATTAACTTTATTACTACAACCATCAACATAAAACCCCCAGCCATTTCTCAGTATCAGACACCTCTGTTTGTATGGGCCGTACTAGTAACCGCTGTGCTTCTCCTTCTATCACTACCAGTCCTAGCTGCCGGAATTACAATGCTTCTTACAGACCGTAACCTTAATACTACATTCTTCGACCCTGCGGGAGGAGGAGACCCAATCCTATATCAACACCTA
>HM224184|Pseudorasbora_parva
CTTTATCTTGTATTTGGTGCCTGAGCCGGCATAGTGGGGACTGCTTTAAGCCTCCTTATCCGAGCTGAATTAAGCCAACCCGGATCACTCCTTGGGGATGACCAAATTTATAATGTTATTGTTACCGCCCACGCCTTTGTTATAATTTTCTTTATAGTAATGCCAATTCTCATTGGGGGCTTCGGAAATTGACTGGTTCCACTAATGATTGGAGCCCCTGACATAGCATTCCCCCGTATGAATAACATAAGCTTCTGACTACTTCCCCCCTCTTTCCTCCTACTATTAGCCTCTTCCGGGGTAGAGGCTGGGGCAGGGACAGGCTGAACGGTTTATCCCCCTCTCGCGGGCAACCTCGCCCACGCAGGAGCATCAGTAGACTTAACAATTTTTTCACTTCACCTAGCAGGTGTTTCATCAATTCTAGGCGCAATTAATTTTATTACTACAACTATTAACATAAAACCTCCAGCTATTTCCCAATATCAAACACCCTTATTTGTATGGGCCGTACTCGTAACAGCAGTGCTTCTTCTACTATCATTACCAGTTCTAGCAGCTGGCATTACAATGCTTCTTACAGACCGAAATCTTAATACGACCTTCTTTGACCCTGCAGGGGGAGGAGACCCAATCTTATACCAACATCTA
>HM224190|Tanakia_limbata
CTTTATCTCGTATTTGGTGCCTGAGCTGGGATAGTCGGAACCGCTTTAAGCCTCCTTATCCGAGCTGAGCTGAGCCAACCTGGCTCTCTCCTCGGCGACGACCAAATTTACAACGTTATTGTTACTGCCCACGCCTTCGTAATAATTTTCTTTATAGTTATGCCCATTCTCATCGGAGGATTTGGAAACTGGCTTGTTCCACTAATAATCGGCGCACCTGACATGGCCTTTCCCCGAATAAACAATATAAGCTTCTGACTCCTCCCCCCATCTTTCCTTCTCCTGCTTGCCTCTTCCGGAGTAGAAGCCGGGGCCGGAACCGGCTGAACAGTCTACCCCCCTCTTGCAGGCAACCTGGCCCACGCAGGGGCGTCCGTAGACCTAACAATCTTTTCGCTACATTTGGCAGGGGTGTCCTCAATTCTAGGGGCAATTAACTTTATCACCACAACCATTAACATAAAGCCTCCAGCCATTTCTCAGTACCAAACACCCTTATTTGTGTGGGCCGTACTTGTAACAGCTGTTCTTCTTCTCCTATCCCTGCCAGTTTTGGCCGCTGGAATTACAATGCTTCTTACAGATCGTAACCTCAACACTACATTCTTTGACCCGGCAGGGGGAGGGGACCCAATCCTGTATCAACATTTA
>HM224192|Opsaridium_peringueyi
CTTTATCTCGTATTTGGTGCTTGAGCCGGTATAGTAGGAACCGCCCTTAGTCTTCTCATCCGAGCTGAGCTTAGCCAGCCGGGATCACTTCTGGGTGATGACCAAATCTATAATGTTATCGTCACTGCTCATGCTTTTGTAATAATTTTCTTTATAGTGATACCTATCCTCATTGGGGGGTTTGGAAATTGGTTAGTCCCTCTCATGATTGGGGCCCCGGACATAGCATTCCCCCGAATGAATAATATGAGCTTCTGACTTTTACCACCATCACTCCTTCTTCTGTTAGCCTCTTCTGGTGTAGAAGCTGGCGCCGGGACCGGGTGAACGGTGTACCCCCCACTAGCGGGAAACCTAGCCCACGCAGGAGCATCCGTAGACTTAACGATTTTTTCCCTACACTTAGCAGGTGTATCATCCATCTTAGGGGCCATTAACTTTATTACTACAACCATTAACATGAAACCTCCAGCCATCTCCCAGTACCAAACACCTCTATTTGTTTGAGCCGTTCTAGTAACAGCCGTTCTGCTCCTGCTATCATTGCCTGTTTTAGCTGCTGGCATTACCATGCTTCTTACAGACCGAAACCTTAATACCTCATTTTTTGATCCTGCGGGGGGAGGAGACCCTATTCTTTACCAACACCTA
>HM224193|Opsaridium_ubangiense
CTTTATCTCGTATTTGGTGCTTGAGCTGGTATAGTAGGGACCGCCCTTAGTCTTCTCATCCGAGCTGAACTAAACCAGCCGGGATCACTTCTAGGAGATGACCAAATCTATAATGTTGTCGTTACTGCTCATGCTTTTGTAATAATTTTCTTTATAGTAATACCCATCCTCATTGGGGGGTTTGGAAACTGGTTAGTTCCGTTAATGATTGGGGCCCCAGACATAGCATTCCCCCGAATAAACAATATAAGCTTCTGGCTTTTACCCCCTTCATTCCTTCTGTTACTAGCCTCTTCTGGCGTAGAAGCCGGCGCCGGAACCGGGTGGACAGTATACCCCCCGCTGGCGGGGAACCTGGCCCACGCAGGCGCATCAGTAGATTTAACGATTTTTTCCCTACATTTGGCAGGTGTATCATCTATTCTAGGAGCAATTAATTTTATTACTACAACCATTAATATGAAACCTCCAGCTATTTCTCAGTACCAAACACCTTTGTTTGTTTGGGCCGTCTTAGTAACAGCTGTTTTGCTCCTGTTATCATTACCCGTCTTGGCTGCTGGGATTACTATGCTTCTAACAGACCGAAATCTTAATACCTCATTCTTTGACCCTGCAGGGGGGGGAGATCCTATTCTCTATCAACACCTA
>HM224194|Opsaridium_zambezense
CTTTATCTCGTATTTGGTGCTTGAGCTGGTATAGTAGGAACCGCCCTTAGTCTTCTTATCCGAGCTGAGCTTAGCCAGCCAGGATCACTTCTGGGTGATGACCAAATCTATAATGTTATTGTAACTGCTCATGCTTTTGTAATAATTTTCTTTATAGTGATACCTATCCTCATTGGGGGGTTTGGAAACTGGTTAGTTCCACTAATGATTGGGGCCCCAGATATAGCATTCCCACGAATGAACAACATAAGCTTCTGACTTTTACCTCCGTCATTCCTTCTATTACTAGCCTCTTCTGGTGTAGAAGCCGGCGCCGGAACCGGGTGAACAGTATACCCACCGCTGGCGGGTAACCTGGCCCACGCAGGAGCATCAGTAGACCTAACAATTTTTTCCCTACACCTAGCAGGTGTGTCATCCATCTTGGGGGCAATTAACTTTATTACTACAACTATTAATATGAAACCTCCAGCCATCTCCCAGTATCAAACACCTTTGTTTGTTTGGGCCGTCTTAGTAACAGCCGTTTTACTCCTATTATCACTACCTGTCTTAGCTGCTGGAATTACCATGCTTCTAACAGATCGAAATCTTAATACCTCGTTTTTTGACCCTGCAGGGGGAGGAGATCCCATTCTTTATCAGCACCTG
>HM224197|Opsarius_bakeri
CTTTATCTCGTATTCGGTGCTTGAGCTGGTATAGTAGGAACCGCCCTTAGTCTTCTCATTCGAGCTGAGCTAAGCCAGCCAGGATCACTCCTGGGCGACGACCAAATCTATAATGTTATCGTTACTGCCCATGCTTTTGTAATGATTTTCTTTATAGTGATGCCAATCCTTATTGGGGGGTTTGGAAACTGATTAGTCCCACTAATGATTGGAGCCCCAGATATAGCATTCCCCCGAATAAACAATATAAGCTTTTGACTCCTACCCCCATCATTCCTTCTTCTTCTAGCCTCATCTGGTGTAGAGGCCGGTGCCGGAACGGGGTGAACGGTATATCCCCCCTTAGCGGGAAATCTGGCTCACGCAGGAGCATCAGTGGATTTAACAATCTTTTCCCTACACTTGGCAGGTGTATCCTCCATTTTAGGAGCAATTAATTTTATTACTACAACTATTAACATAAAACCCCCAGCCATCTCCCAGTATCAAACACCCCTATTTGTTTGAGCCGTTTTAGTGACGGCCGTCCTACTCCTTTTATCACTTCCCGTTTTAGCTGCTGGTATTACAATGCTTCTTACAGACCGGAACCTTAATACCTCATTCTTTGATCCAGCAGGAGGGGGAGATCCTATTCTTTATCAACACTTA
>HM224198|Opsarius_barnoides
CTCTATCTCGTATTTGGTGCTTGAGCTGGAATAGTAGGAACCGCCCTTAGCCTTCTTATTCGAGCCGAACTGAGCCAGCCCGGATCACTCCTGGGCGACGACCAAATCTATAACGTTATTGTTACTGCCCACGCTTTTGTAATAATCTTCTTTATAGTGATGCCGATCCTAATCGGAGGGTTTGGAAACTGACTGGTACCGCTGATAATTGGGGCCCCGGACATAGCATTCCCCCGAATGAATAACATGAGCTTCTGGCTCCTACCCCCATCATTTCTCCTTCTACTGGCCTCCTCTGGCGTAGAAGCTGGTGCCGGAACAGGGTGAACTGTCTACCCCCCACTAGCAGGGAATCTAGCCCATGCAGGAGCATCAGTAGATTTAACAATCTTCTCTCTTCACTTGGCAGGGGTATCATCCATCTTAGGGGCGATTAACTTTATTACTACAACCATTAATATGAAGCCCCCAGCTATCTCCCAATATCAAACACCCCTGTTCGTCTGAGCCGTCTTGGTAACAGCCGTACTTCTCCTCCTATCCCTACCCGTTCTAGCTGCCGGAATTACAATACTCCTGACAGACCGAAACCTCAATACTTCGTTCTTCGATCCTGCAGGGGGGGGAGACCCTATCCTCTATCAACACCTA
>HM224199|Opsarius_barnoides
CTCTATCTCGTATTTGGTGCTTGAGCTGGAATAGTAGGAACCGCCCTTAGCCTTCTTATTCGAGCCGAACTGAGCCAGCCCGGATCACTCCTGGGCGACGACCAAATCTATAACGTTATTGTTACTGCCCACGCTTTTGTAATAATCTTCTTTATAGTGATGCCAATCCTAATCGGAGGGTTTGGAAACTGACTGGTGCCGCTAATAATTGGGGCCCCGGACATAGCATTCCCCCGAATGAATAACATGAGCTTCTGGCTCCTACCCCCATCATTTCTCCTTCTACTGGCCTCCTCTGGCGTAGAAGCTGGAGCCGGAACAGGGTGAACTGTCTACCCCCCACTAGCAGGGAATCTGGCCCATGCAGGAGCATCAGTAGATTTAACAATCTTCTCTCTTCACTTGGCAGGGGTATCATCCATCTTAGGGGCGATTAACTTTATTACTACAACCATTAATATGAAGCCCCCAGCTATCTCCCAATATCAAACACCCCTGTTCGTCTGAGCCGTCTTGGTAACAGCTGTACTTCTCCTCCTTTCCCTACCCGTTCTAGCTGCCGGAATTACAATGCTCCTGACAGACCGAAACCTCAATACTTCGTTCTTCGATCCTGCAGGGGGGGGAGACCCCATCCTCTATCAACACCTA
>HM224200|Opsarius_canarensis
CTTTATCTCGTATTCGGTGCTTGAGCTGGTATAGTAGGAACCGCCCTTAGTCTTCTCATTCGAGCTGAGCTGAGCCAGCCAGGATCACTCCTGGGCGACGACCAAATCTATAATGTTATCGTCACTGCCCATGCTTTTGTAATGATTTTCTTTATAGTGATGCCAATCCTTATTGGGGGGTTTGGAAACTGATTAGTCCCGCTAATAATTGGAGCCCCAGATATAGCATTCCCCCGAATAAATAATATAAGCTTTTGACTCCTACCCCCATCATTCCTTCTTCTACTAGCCTCCTCTGGCGTAGAAGCCGGTGCCGGAACGGGGTGAACGGTATATCCCCCCTTAGCGGGAAACCTGGCCCATGCAGGAGCATCAGTAGATTTAACAATCTTCTCCCTACACTTGGCAGGTGTATCCTCTATTTTAGGAGCAATTAATTTTATTACTACGACTATTAACATGAAGCCCCCAGCCATCTCTCAATATCAAACACCCCTGTTTGTCTGAGCCGTTTTAGTGACAGCCGTCCTACTCCTTCTATCACTTCCCGTTTTAGCTGCTGGTATTACAATGCTTCTTACAGACCGAAACCTTAACACCTCATTCTTTGACCCAGCAGGAGGGGGAGATCCTATTCTTTATCAACACTTA
>HM224201|Opsarius_caudiocellatus
CTCTATCTCGTATTTGGTGCTTGAGCTGGAATAGTAGGAACCGCCCTTAGCCTTCTTATTCGAGCCGAGCTAAGCCAGCCCGGATCACTCTTGGGCGACGACCAAATCTATAACGTTATTGTTACTGCCCACGCTTTTGTAATAATTTTCTTTATAGTGATGCCAATCCTAATCGGGGGGTTTGGAAACTGACTGGTGCCACTAATAATTGGGGCCCCAGACATAGCATTCCCCCGAATAAATAACATGAGCTTCTGGCTCCTACCCCCATCATTCCTCCTTCTACTGGCCTCCTCTGGCGTAGAAGCCGGTGCCGGGACAGGGTGAACTGTTTACCCCCCACTAGCAGGAAATCTGGCCCACGCTGGGGCATCAGTAGATCTAACAATCTTCTCTCTTCACTTGGCAGGGGTATCATCCATCTTAGGGGCAATTAACTTTATTACTACAACCATTAATATGAAGCCCCCAGCTATCTCCCAATATCAAACACCCCTGTTCGTCTGAGCCGTCTTGGTAACGGCCGTACTTCTCCTCCTATCCCTACCTGTTCTAGCTGCCGGGATTACAATACTTCTCACAGACCGAAACCTCAATACTTCATTCTTTGATCCTGCAGGGGGAGGAGACCCTATCCTCTATCAGCACCTA
>HM224202|Opsarius_bakeri#cf._bakeri
CTTTATCTTGTATTCGGTGCTTGAGCTGGTATAGTAGGAACCGCCCTTAGTCTTCTCATTCGAGCTGAGCTGAGTCAGCCAGGATCACTCCTGGGCGACGACCAAATCTATAATGTTATTGTTACTGCCCATGCTTTTGTGATGATTTTCTTTATAGTGATGCCAATCCTTATTGGGGGGTTTGGAAACTGATTAGTCCCGCTAATGATTGGAGCCCCAGATATAGCATTCCCCCGAATAAATAATATAAGCTTTTGACTCCTACCCCCATCATTCCTTCTTCTACTAGCCTCCTCTGGTGTAGAAGCCGGTGCCGGAACAGGATGAACGGTATATCCCCCCTTAGCGGGAAATCTGGCTCACGCAGGAGCATCGGTAGATTTAACGATCTTCTCCCTACACTTGGCAGGTGTTTCCTCCATTTTAGGAGCAATTAATTTTATTACCACAACTATCAACATGAAACCCCCAGCCATCTCCCAATATCAAACACCCCTGTTTGTCTGAGCCGTTTTAGTGACGGCCGTCCTACTCCTTCTATCACTTCCCGTTTTAGCTGCTGGTATTACAATGCTTCTCACAGACCGAAACCTTAACACCTCATTCTTTGACCCAGCAGGAGGGGGAGATCCTATTCTTTATCAACACTTA
>HM224203|Opsarius_cf._shacra
CTCTACCTTATTTTCGGTGCTTGAGCTGGGATAGTAGGAACTGCCCTAAGCCTTCTTATTCGAGCTGAACTTAGCCAGCCTGGATCACTTCTTGGTGACGACCAAATTTATAATGTAATTGTCACTGCCCACGCATTTGTAATAATCTTCTTTATAGTAATGCCTATTTTAATCGGCGGGTTTGGAAACTGGCTGGTGCCATTAATGATTGGCGCCCCCGACATAGCATTCCCCCGAATAAATAACATAAGCTTCTGGCTTCTGCCCCCCTCATTTCTACTATTACTAGCCTCCTCCGGCGTGGAAGCTGGTGCTGGGACAGGGTGAACAGTATACCCCCCACTAGCGGGGAATTTAGCTCACGCGGGGGCCTCAGTTGATTTAACAATCTTCTCTCTTCACCTAGCGGGAGTGTCATCTATCTTGGGGGCAATCAATTTTATTACCACCACCATTAATATGAAACCCCCCGCTATCTCTCAATATCAAACCCCCTTGTTTGTTTGAGCTGTACTAGTAACGGCCGTGCTTCTTCTTCTATCATTACCTGTCCTAGCAGCCGGAATTACTATACTCCTAACAGACCGTAACCTTAATACCTCATTCTTTGACCCTGCTGGGGGAGGAGATCCTATTCTTTATCAACATCTG
>HM224204|Opsarius_koratensis
CTTTATTTACTATTTGGTGCTTGGGCAGGCATAATTGGAACCGCCTTGAGCCTCCTCATCCGAGCCGAACTGAGCCAACCCGGATCACTCCTAGGGGACGACCAAATTTACAATGTTATTGTTACTGCCCATGCTTTTGTAATAATCTTCTTTATAGTAATGCCCATCCTTATTGGAGGTTTTGGAAACTGATTAGTGCCTTTAATAATTGGAGCCCCTGACATAGCGTTCCCGCGAATAAATAACATGAGCTTCTGGCTTCTACCCCCCTCCTTTCTTTTGCTGTTAGCCTCTTCAGGTGTAGAGGCTGGTGCTGGAACAGGGTGAACAGTCTACCCTCCCCTATCAGGAAATCTAGCCCACTCAGGGGCATCTGTAGACCTAACAATTTTTTCATTACACCTAGCCGGTGTGTCATCAATTCTTGGGGCAATTAACTTTATTACCACAATCATTAACATGAAACCCCCAACTATCTCCCAATATCAAACCCCCCTGTTTGTATGAGCTGTTCTTGTAACTGCTGTTTTACTTCTTCTTTCACTACCAGTTTTAGCTGCCGGGATTACTATGCTTCTTACTGACCGTAATCTTAATACCTCATTCTTCGATCCCGCAGGAGGGGGAGACCCCATTCTCTACCAGCACCTG
>HM224205|Opsarius_koratensis
CTTTATTTACTATTTGGTGCTTGGGCAGGCATAATTGGAACCGCCTTGAGCCTCCTCATCCGAGCCGAACTGAGCCAACCCGGATCACTCCTAGGGGACGACCAAATTTACAATGTTATTGTTACTGCCCATGCTTTTGTAATAATCTTCTTTATAGTAATGCCCATCCTTATTGGAGGTTTTGGAAACTGATTAGTGCCTTTAATAATTGGAGCCCCTGACATAGCGTTCCCGCGAATAAATAACATGAGCTTCTGGCTTCTACCCCCCTCCTTTCTTTTGCTGTTAGCCTCTTCAGGTGTAGAGGCTGGTGCTGGAACAGGGTGAACAGTCTACCCTCCCCTATCAGGAAATCTAGCCCACTCAGGGGCATCTGTAGACCTAACAATTTTTTCATTACACCTAGCCGGTGTGTCATCAATTCTTGGGGCAATTAACTTTATTACCACAATCATTAACATGAAACCCCCAACTATCTCCCAATATCAAACCCCCCTGTTTGTATGAGCTGTTCTTGTAACTGCTGTTTTACTTCTTCTTTCACTACCAGTTTTAGCTGCCGGGATTACTATGCTTCTTACTGACCGTAATCTTAATACCTCATTCTTCGATCCCGCAGGAGGGGGAGACCCCATTCTCTACCAGCACCTG
>HM224206|Opsarius_pulchellus
CTTTATCTCGTATTTGGTGCTTGAGCTGGCATAGTAGGAACCGCCCTTAGTCTCCTTATTCGAGCTGAGCTAAGCCAGCCCGGGTCACTTTTGGGCGATGACCAAATCTACAATGTTATTGTAACTGCCCATGCTTTTGTAATAATTTTCTTTATAGTGATGCCCATCCTAATCGGGGGGTTTGGGAACTGGCTAGTACCATTAATAATTGGAGCCCCAGATATAGCATTTCCCCGAATAAACAATATGAGCTTCTGGCTCCTACCCCCCTCCTTCCTTTTGCTGCTAGCCTCCTCTGGCGTAGAAGCCGGTGCCGGAACCGGGTGAACGGTCTACCCTCCCTTAGCTGGAAACCTGGCCCACGCGGGGCCATCAGTAGATTTAACAATTTTTTCTCTTCATCTGGCAGGGGTATCCTCCATCTTAGGGGCAATTAATTTTATTACCACAACAATTAATATAAAACCCCCTGCTATCTCCCAGTATCAGACACCCCTATTTGTTTGAGCCGTTTTAGTAACAGCCGTACTTCTCCTCCTTTCCCTTCCCGTTTTGGCTGCTGGTATTACCATGCTCCTTACAGACCGAAATCTCAACACCTCATTTTTTGACCCTGCAGGAGGGGGAGATCCCATCCTCTATCAACACTTA
>HM224207|Opsarius_pulchellus
CTTTATCTCGTATTTGGTGCTTGAGCTGGCATAGTAGGAACCGCCCTTAGTCTCCTAATTCGAGCTGAGCTAAGCCAGCCCGGATCACTTTTGGGCGATGACCAAATCTACAATGTTATTGTAACTGCCCATGCTTTTGTAATAATTTTCTTTATAGTGATGCCCATCCTAATCGGGGGGTTTGGGAACTGGCTAGTACCATTAATAATTGGAGCCCCAGATATAGCATTTCCCCGAATAAACAATATGAGCTTCTGGCTCCTACCCCCCTCCTTCCTTTTGCTGCTAGCTTCCTCTGGCGTAGAAGCCGGTGCCGGAACCGGGTGAACGGTCTACCCCCCCTTAGCTGGAAACCTGGCCCACGCGGGGCCATCAGTAGATTTAACAATTTTTTCTCTTCATCTGGCAGGAGTATCCTCCATCTTAGGGGCAATTAATTTTATTACCACAACAATTAATATAAAACCCCCTGCTATCTCCCAGTATCAGACACCCCTATTTGTTTGAGCCGTTTTAGTAACAGCCGTACTTCTCCTCCTTTCCCTTCCCGTTTTGGCTGCTGGTATTACCATGCTCCTTACAGACCGAAATCTCAACACCTCCTTTTTTGACCCTGCAGGGGGGGGAGATCCCATCCTCTATCAACACTTA
>HM224208|Opsarius_sp._Myanmar
CTTTATCTCGTATTTGGTGCCTGAGCTGGAATAGTAGGAACTGCCCTTAGCCTTCTCATTCGGGCTGAACTAAGCCAACCCGGCTCACTCTTGGGCGACGACCAAATCTATAATGTAATTGTTACTGCCCATGCTTTTGTAATAATCTTCTTTATAGTTATGCCAGTCCTAATCGGCGGGTTTGGAAACTGACTAGTCCCCTTGATGATTGGAGCCCCAGACATAGCATTCCCCCGAATGAATAACATAAGCTTCTGGTTATTGCCCCCATCATTTCTCCTCCTACTAGCCTCCTCTGGTGTAGAAGCCGGTGCCGGAACAGGGTGAACAGTCTACCCCCCATTAGCAGGGAATCTAGCCCATGCAGGAGCATCAGTAGATTTAACAATCTTTTCCCTCCACTTAGCAGGGGTGTCATCCATCTTAGGGGCAATTAATTTTATCACCACAACCATTAACATAAAACCCCCGGCTATTTCCCAATATCAGACACCCCTATTCGTCTGAGCCGTCTTGATTACAGCTGTACTTCTTCTTCTTTCCCTACCCGTTTTGGCTGCCGGAATTACAATACTTCTGACAGATCGAAACCTTAACACCTCATTTTTTGACCCTGCAGGAGGGGGAGATCCTATCCTCTATCAACACCTG
>HM224209|Paedocypris_carbunculus
CTTTATTTAGTATTCGGTGCATGAGCTGGCATAGTTGGAACTGCTTTAAGTCTACTAATCCGAGCTGAATTGAGCCAACCCGGGTCTCTTTTAGGAGACGACCAAATTTACAATGTTATCGTCACTGCACACGCATTTGTTATAATTTTCTTTATAGTGATACCAATTTTAATCGGTGGCTTTGGAAATTGACTCCTGCCAATAATAATCGGAGCACCTGATATGGCTTTCCCCCGAATAAATAATATAAGCTTTTGATTACTACCCCCATCTTTCCTGCTCTTACTTGCATCTTCTGGGGTAGAGGCTGGAGCAGGAACTGGCTGAACAGTCTACCCACCACTTGCTGGAAACTTAGCCCATGCAGGAGCGTCTGTAGACCTAACCATTTTTTCACTCCACCTTGCAGGTGTTTCTTCAATTTTAGGGGCCATCAACTTTATTACAACCACAATTAATATAAAACCCCCTGCAGTTTCACAATATCAAACACCATTATTTGTATGAGCAGTACTAATTACAGCAGTACTTTTATTATTATCACTACCAGTACTAGCTGCTGGAATTACAATACTACTAACAGACCGAAATCTAAACACAACTTTCTTTGACCCGGCCGGAGGTGGTGATCCAATTTTATACCAACACTTA
>HM224210|Pectenocypris_korthausae
CTTTATCTCGTATTTGGTGCCTGGGCAGGAATAGTTGGAACCGCCCTTAGTCTTCTTATCCGTGCTGAACTTAGCCAGCCAGGATCGCTCTTACTAAATGACCAGATTTACAATGTAATTGTAACCGCTCATGCTTTTGTAATAATTTTCTTTATAGTTATACCAATACTAATTGGAGGATTTGGAAACTGACTGGTCCCATTAATAATTGGGGCACCAGACATAGCATTCCCACGAATAAACAACATAAGCTTCTGACTTCTCCCACCATCATTCCTACTATTATTAGCTTCCTCTGGCGTTGAGGCTGGGGCCGGAACAGGATGAACAGTATACCCGCCACTTGCGGGTAATGTCGCCCATGCCGGAGCATCAGTTGACCTAACAATTTTTTCACTTCATCTAGCGGGTGTATCATCAATTTTAGGAGCAATTAATTTCATTACAACAATCATTAATATAAAACCACCAGCCGCTACCCAGTACCAAACTCCACTATTTGTTTGAGCAGTACTAGTTACAGCTGTCCTCCTACTTCTATCACTTCCAGTCCTAGCCGCTGGAATCACAATACTTCTTACAGACCGAAACCTTAACACCACATTTTTCGACCCAGCCGGGGGAGGAGATCCAATTCTTTACCAACACTTG
>HM224211|Pectenocypris_korthausae
CTTTATCTCGTATTTGGTGCCTGGGCAGGAATAGTTGGAACCGCCCTTAGTCTTCTTATCCGTGCTGAACTTAGCCAGCCAGGATCGCTCTTACTAAATGACCAGATTTACAATGTAATTGTAACCGCTCATGCTTTTGTAATAATTTTCTTTATAGTTATACCAATACTAATTGGAGGATTTGGAAACTGACTGGTCCCATTAATAATTGGGGCACCAGACATAGCATTCCCACGAATAAACAACATAAGCTTCTGACTTCTCCCACCATCATTCCTACTATTATTAGCTTCCTCTGGCGTTGAGGCTGGGGCCGGAACAGGATGAACAGTATACCCGCCACTTGCGGGTAATGTCGCCCATGCCGGAGCATCAGTTGACCTAACAATTTTTTCACTTCATCTAGCGGGTGTATCATCAATTTTAGGAGCAATTAATTTCATTACAACAATCATTAATATAAAACCACCAGCCGCTACCCAGTACCAAACTCCACTATTTGTTTGAGCAGTACTAGTTACAGCTGTCCTCCTACTTCTATCACTTCCAGTCCTAGCCGCTGGAATCACAATACTTCTTACAGACCGAAACCTTAACACCACATTTTTCGACCCAGCCGGGGGAGGAGATCCAATTCTTTACCAACACTTG
>HM224212|Raiamas_bola
CTTTATCTTGTATTCGGTGCTTGAGCTGGAATAGTAGGAACTGCCCTAAGCCTTCTTATTCGAGCTGAACTTAGCCAGCCTGGATCACTCCTGGGCGACGACCAAATCTATAACGTTATTGTTACTGCTCATGCTTTCGTAATAATTTTCTTTATAGTAATGCCAATCCTTATTGGGGGATTTGGAAACTGACTAGTTCCACTGATGATTGGAGCCCCTGATATGGCATTCCCCCGAATAAATAATATAAGCTTTTGACTTCTGCCCCCCTCGTTCCTTCTACTCTTAGCCTCCTCTGGTGTAGAAGCCGGTGCCGGGACGGGATGAACAGTATATCCTCCACTGGCAGGGAACCTAGCCCACGCAGGAGCATCAGTAGATCTGACAATCTTCTCTTTACATCTAGCGGGAGTATCATCCATTTTAGGGGCAATTAATTTTATTACCACAACCATTAATATAAAACCCCCAGCCATCTCCCAGTACCAGACACCGCTTTTTGTCTGAGCCGTCTTAGTAACAGCCGTACTACTCCTTCTTTCTCTTCCAGTCTTAGCTGCCGGAATTACAATACTCCTTACGGACCGAAATCTTAATACCTCGTTCTTCGACCCTGCAGGAGGGGGAGATCCTATTCTTTATCAACACTTA
>HM224213|Raiamas_buchholzi
CTTTATCTCGTATTTGGTGCTTGAGCTGGTATAGTAGGAACCGCCCTTAGTCTTCTAATCCGAGCTGAGCTAAGCCAGCCGGGGTCACTTCTGGGTGATGACCAAATCTATAATGTAATCGTTACTGCTCATGCTTTCGTAATAATTTTCTTTATAGTGATGCCGATCCTCATTGGGGGATTTGGAAACTGATTAGTTCCACTAATGATCGGAGCCCCAGATATGGCGTTCCCCCGAATAAATAATATAAGCTTCTGACTTCTACCCCCATCATTTCTTCTATTGTTAGCCTCTTCTGGTGTAGAAGCTGGAGCTGGGACCGGATGAACGGTATACCCCCCCTTAGCAGGAAACCTAGCCCACGCGGGAGCATCAGTAGACTTAACAATCTTCTCTCTACACTTGGCAGGTGTATCATCCATCTTAGGGGCAATCAACTTTATCACTACAACAATTAATATAAAACCTCCAGCCATCTCCCAATATCAAACACCCTTGTTTGTCTGAGCCGTTTTAGTAACAGCCGTGTTACTCCTGTTATCACTACCCGTCCTAGCTGCTGGCATTACAATGCTTCTTACAGATCGAAATCTCAACACCTCGTTCTTTGATCCTGCAGGGGGAGGAGATCCTATTCTCTATCAACACCTA
>HM224214|Raiamas_guttatus
CTTTATCTCGTATTTGGTGCTTGAGCCGGTATAGTAGGAACCGCCCTTAGTCTCCTTATCCGAGCTGAGCTGAGCCAGCCGGGGTCTCTTCTGGGCGACGACCAAATCTATAATGTCATTGTTACTGCTCATGCTTTTGTAATAATTTTCTTTATAGTGATGCCAATCCTCATCGGAGGGTTTGGAAACTGATTAGTTCCGCTGATGATTGGCGCCCCAGATATGGCATTCCCTCGAATAAACAATATAAGCTTTTGACTCCTACCTCCGTCGTTCCTTCTACTACTGGCTTCTTCTGGCGTAGAGGCCGGTGCCGGAACAGGGTGAACGGTGTACCCGCCACTAGCAGGAAATTTAGCCCACGCAGGGGCGTCTGTAGATTTAACAATCTTTTCTTTACATCTAGCGGGTGTATCATCCATCTTAGGGGCCATTAACTTTATTACCACAACTATTAATATAAAACCTCCGGCCATCTCTCAGTACCAAACTCCTCTATTCGTTTGAGCTGTTTTAGTGACAGCCGTACTACTGCTTCTATCATTACCTGTTTTAGCTGCCGGTATTACAATGCTTCTAACAGACCGAAACCTTAACACCTCATTCTTCGACCCCGCAGGAGGGGGAGATCCCATCCTTTACCAACACTTA
>HM224215|Raiamas_senegalensis
CTTTATCTCGTATTCGGTGCTTGGGCTGGAATAGTAGGAACCGCCCTTAGTCTTCTTATCCGAGCTGAGCTAAGCCAGCCCGGATCACTTCTGGGTGACGACCAGATCTATAACGTCATTGTTACTGCTCACGCTTTCGTAATAATTTTCTTTATAGTAATGCCAATTCTCATCGGGGGGTTTGGAAACTGATTAGTACCACTAATAATTGGGGCACCAGACATAGCATTCCCCCGAATAAACAACATAAGCTTTTGACTGCTGCCCCCATCATTTCTTCTGCTGCTGGCCTCCTCTGGTGTAGAAGCCGGGGCTGGAACCGGATGAACGGTGTACCCCCCACTAGCAGGAAACCTGGCCCACGCAGGAGCATCAGTAGACCTGACAATTTTCTCTCTACATTTAGCAGGTGTATCATCCATCTTGGGGGCAATTAATTTTATTACAACAACCATTAATATGAAACCTCCAGCCATTTCCCAATACCAAACACCCCTGTTTGTTTGAGCCGTCTTAGTAACAGCTGTTCTCCTCCTCCTGTCACTTCCCGTCTTAGCTGCTGGCATTACAATACTTCTTACAGACCGAAACCTCAACACCTCATTCTTTGACCCTGCAGGTGGAGGAGATCCTATTCTCTACCAACACCTA
>HM224216|Raiamas_senegalensis
CTTTATCTCGTATTCGGTGCTTGGGCTGGAATAGTAGGAACCGCCCTTAGTCTTCTTATCCGAGCTGAGCTAAGCCAGCCCGGATCACTTCTGGGTGACGACCAGATCTATAACGTCATTGTTACTGCTCACGCTTTCGTAATAATTTTCTTTATAGTAATGCCAATTCTCATCGGGGGGTTTGGAAACTGATTAGTACCACTAATAATTGGGGCACCAGACATAGCATTCCCCCGAATAAACAACATAAGCTTTTGACTGCTGCCCCCATCATTTCTTCTGCTGCTGGCCTCCTCTGGTGTAGAAGCCGGGGCTGGAACCGGATGAACGGTGTACCCCCCACTAGCAGGAAACCTGGCCCACGCAGGAGCATCAGTAGACCTGACAATTTTCTCTCTACATTTAGCAGGTGTATCATCCATCTTGGGGGCAATTAATTTTATTACAACAACCATTAATATGAAACCTCCAGCCATTTCCCAATACCAAACACCCCTGTTTGTTTGAGCCGTCTTAGTAACAGCTGTTCTCCTCCTCCTGTCACTTCCCGTCTTAGCTGCTGGCATTACAATACTTCTTACAGACCGAAACCTCAACACCTCATTCTTTGACCCTGCAGGTGGAGGAGATCCTATTCTCTACCAACACCTA
>HM224217|Raiamas_sp._Myanmar
CTTTATCTCGTATTTGGTGCTTGAGCCGGTATAGTAGGAACCGCCCTTAGTCTCCTTATCCGAGCTGAGCTGAGCCAGCCGGGGTCTCTTCTGGGCGACGACCAAATCTATAATGTCATTGTTACTGCTCATGCTTTTGTAATAATTTTCTTTATAGTGATGCCAATCCTCATCGGAGGGTTTGGAAACTGATTAGTTCCGCTGATGATTGGCGCCCCAGATATGGCATTCCCTCGAATAAACAATATAAGCTTTTGACTCCTACCTCCGTCGTTCCTTCTACTACTGGCTTCTTCTGGCGTAGAGGCCGGTGCCGGAACAGGGTGAACGGTGTACCCGCCACTAGCAGGAAATTTAGCCCACGCAGGGGCGTCTGTAGATTTAACAATCTTTTCTTTACATCTAGCGGGTGTATCATCCATCTTAGGGGCCATTAACTTTATTACCACAACTATTAATATAAAACCTCCGGCCATCTCTCAGTACCAAACTCCTCTATTCGTTTGAGCTGTTTTAGTGACAGCCGTACTACTGCTTCTATCATTACCTGTTTTAGCTGCCGGTATTACAATGCTTCTAACAGACCGAAACCTTAACACCTCATTCTTCGACCCCGCAGGAGGGGGAGATCCCATCCTTTACCAACACTTA
>HM224218|Rasbora_sp._Thailand
CTTTATCTTGTATTCGGTGCCTGAGCCGGAATAGTTGGAACCGCCCTTAGTCTTCTTATTCGTGCCGAACTAAACCAACCAGGCTCCCTTCTGGGGGATGATCAAATTTATAATGTAATCGTAACTGCTCATGCCTTCGTAATAATTTTCTTTATAGTTATACCAATGCTAATTGGAGGATTTGGGAACTGATTGGTCCCATTAATAATCGGAGCACCAGATATAGCATTCCCACGAATAAACAACATAAGTTTCTGACTTCTCCCCCCATCATTTTTATTACTACTCGCCTCTTCTGGTGTTGAAGCTGGAGCTGGAACAGGATGAACAGTATACCCACCACTAGCAGGCAACCTCGCCCACGAAGGAGCATCAGTTGACTTAACAATTTTCTCACTTCATTTAGCAGGTGTATCATCAATTTTAGGAGCTATTAATTTTATCACAACAATTATTAACATGAAACCCCCAACAATCACCCAATACCAAACCCCTTTATTTGTGTGAGCGGTACTGGTTACAGCAGTCCTTCTACTTTTATCATTACCAGTCCTAGCTGCCGGAATTACAATGCTCCTTACAGACCGAAACCTTAACACTACATTTTTTGACCCAGCCGGANGAGGAGACCCAATCTTATATCAACACCTG
>HM224219|Rasbora_aurotaenia
CTTTATCTCGTATTCGGTGCCTGAGCCGGAATAGTTGGAACCGCCCTTAGTCTTCTTATTCGTGCTGAGCTAAGCCAGCCGGGATCACTCCTAGGTGATGACCAAATCTATAATGTAATTGTAACTGCTCATGCTTTTGTAATAATTTTCTTTATAGTTATACCAATACTAATTGGAGGGTTTGGTAACTGATTAGTCCCACTAATAATTGGAGCACCAGACATGGCATTCCCACGAATAAATAACATAAGTTTCTGACTTCTTCCCCCATCATTTCTTCTACTATTAGCCTCTTCTGGTGTCGAAGCCGGGGCCGGGACAGGATGAACAGTATATCCACCACTCGCGGGTAATCTCGCTCACGCAGGGGCATCAGTAGACCTAACAATTTTTTCACTTCATTTGGCAGGTGTATCATCAATTCTAGGGGCTATTAACTTCATTACAACAATTATTAATATGAAACCCCCAGCTATTACCCAATACCAAACCCCTTTATTTGTTTGAGCAGTATTAGTCACAGCTGTACTATTGCTCCTGTCATTACCAGTTTTAGCTGCCGGAATTACAATGCTCCTCACAGACCGAAACCTTAATACCACATTCTTTGACCCAGCCGGGGGAGGGGATCCAATTCTATATCAACACTTA
>HM224220|Rasbora_bankanensis
CTTTATCTCGTATTTGGTGCCTGAGCAGGAATAGTTGGAACTGCCCTTAGCCTTCTTATTCGAGCTGAATTGAACCAACCAGGATCACTTTTAGGGGATGACCAGATTTATAATGTAATTGTAACTGCCCATGCTTTTGTAATAATTTTCTTTATAGTTATGCCAATGCTCATTGGAGGGTTTGGGAACTGACTTGTTCCTCTAATAATTGGGGCACCAGACATGGCATTTCCACGAATAAATAACATAAGTTTCTGACTTCTCCCCCCATCATTTTTATTACTACTAGCCTCCTCTGGCGTTGAAGCAGGTGCCGGAACAGGATGAACAGTCTATCCGCCACTAGCAGGCAACCTTGCTCACGCAGGGGCATCAGTAGACCTAACAATTTTTTCACTTCACTTAGCAGGTGTTTCATCAATTTTAGGGGCTATCAATTTCATTACAACAATCATCAACATGAAACCCCCAGCCATCACTCAGTACCAAACCCCGCTATTTGTATGAGCAGTATTAGTGACTGCTGTTCTTCTACTTCTATCACTTCCGGTCTTGGCCGCCGGAATTACAATACTTCTAACAGACCGAAACCTAAACACCACATTCTTTGACCCGGCTGGGGGCGGAGACCCAATTTTATATCAACACCTA
>HM224221|Rasbora_borapetensis
CTTTATCTCGTATTCGGTGCCTGAGCCGGAATAGTTGGAACTGCCCTTAGTCTTCTCATCCGTGCTGAACTCAGCCAACCGGGATCACTCCTAGGGGATGACCAAATTTATAACGTAATCGTAACTGCCCATGCTTTCGTAATGATTTTCTTTATAGTTATACCAATATTAATCGGAGGATTTGGAAACTGATTAGTCCCACTAATAATTGGGGCACCAGATATAGCATTCCCACGAATAAATAATATAAGTTTCTGACTTCTTCCACCATCATTTCTTCTACTATTGGCTTCTTCCGGTGTTGAAGCCGGGGCCGGAACAGGGTGAACAGTATACCCACCACTCGCAGGTAATCTTGCTCACGCAGGGGCATCAGTAGATTTAACAATTTTTTCTCTTCACTTAGCAGGTGTATCATCAATTTTAGGGGCTATTAACTTCATTACAACAATTATTAACATGAAGCCCCCAGCCATCACCCAATATCAAACCCCATTATTTGTTTGAGCAGTGTTAGTCACAGCTGTATTATTACTACTATCACTACCAGTTTTAGCCGCTGGAATCACAATGCTTCTTACAGACCGAAACCTAAATACCACATTCTTCGACCCAGCCGGAGGAGGAGACCCAATTCTATATCAACACCTA
>HM224222|Rasbora_borapetensis#cf._borapetensis
CTTTATCTCGTATTCGGTGCCTGAGCCGGAATAGTTGGAACTGCCCTTAGTCTTCTCATCCGTGCTGAACTCAGCCAACCGGGATCACTCCTAGGGGATGACCAAATTTATAACGTAATCGTAACCGCCCATGCTTTCGTAATGATTTTCTTTATAGTTATACCAATATTAATCGGAGGATTTGGAAACTGATTAGTCCCACTAATAATTGGGGCACCAGATATAGCATTCCCACGAATAAATAATATAAGTTTCTGACTTCTTCCACCATCATTTCTTCTACTATTGGCTTCTTCCGGTGTTGAAGCCGGGGCCGGAACAGGGTGAACAGTATACCCACCACTCGCAGGTAATCTTGCTCACGCAGGGGCATCAGTAGATTTAACAATTTTTTCTCTTCACTTAGCAGGTGTATCATCAATTTTAGGGGCTATTAACTTCATTACAACAATTATTAACATGAAGCCCCCAGCCATCACCCAATATCAAACCCCATTATTTGTTTGAGCAGTGTTAGTCACAGCTGTATTATTACTACTATCACTACCAGTTTTAGCCGCTGGAATCACAATGCTTCTTACAGACCGAAACCTAAATACCACATTCTTCGACCCAGCCGGAGGAGGAGACCCAATTCTATATCAACACCTA
>HM224223|Rasbora_paviana#cf._paviana
CTTTATCTCGTATTTGGTGCCTGAGCCGGAATAGTTGGAACCGCCCTTAGTCTTCTCATTCGTGCTGAACTCAGCCAACCAGGATCACTTTTAGGGGACGATCAAATCTATAATGTAATTGTAACTGCCCATGCCTTCGTAATGATTTTCTTTATAGTTATGCCAATACTGATCGGGGGATTTGGAAACTGATTAGTCCCACTAATAATCGGGGCACCAGACATAGCATTCCCACGAATAAACAATATAAGCTTCTGACTTCTTCCACCATCATTTCTCCTACTATTAGCCTCTTCTGGCGTTGAGGCCGGAGCCGGAACAGGGTGAACAGTGTACCCGCCACTCGCAGGTAACCTTGCCCACGCAGGGGCATCAGTAGACCTAACAATTTTTTCACTCCACTTGGCGGGTGTATCATCAATTCTAGGGGCTATTAATTTTATTACAACAATTATTAATATAAAACCCCCAGCTATTACTCAATACCAAACCCCCCTATTTGTATGAGCAGTACTAGTTACGGCTGTCCTACTACTCCTATCGCTACCTGTACTAGCCGCTGGAATTACAATACTTCTCACAGACCGAAACCTTAATACCACATTCTTCGACCCAGCCGGCGGAGGAGACCCAATTCTATATCAACACCTA
>HM224224|Rasbora_dorsiocellata
CTTTATCTCGTATTCGGTGCCTGAGCTGGAATAGTTGGAACCGCCCTTAGTCTTCTCATTCGCGCTGAACTCAGCCAACCGGGATCACTTTTAGGAGATGACCAAATTTATAATGTAATCGTAACTGCCCATGCCTTCGTAATAATTTTCTTTATAGTCATACCAATGCTAATTGGAGGCTTTGGAAACTGATTAGTCCCGCTAATAATCGGGGCACCAGACATGGCCTTCCCACGAATGAATAATATAAGCTTCTGACTTCTTCCCCCATCGTTTCTCTTATTATTAGCCTCTTCTGGCGTTGAAGCCGGGGCAGGAACAGGGTGAACAGTATACCCGCCACTTGCAGGTAATCTGGCCCACGCAGGTGCATCAGTAGACCTAACAATTTTTTCTCTCCACCTAGCAGGTGTATCATCAATTCTAGGGGCTATTAATTTTATTACAACAATTATTAACATGAAACCCCCAGCCATCACTCAGTACCAAACCCCACTATTTGTATGAGCAGTGTTAGTTACAGCCGTCCTATTACTTCTATCATTACCAGTACTAGCCGCTGGAATTACAATGCTCCTCACAGATCGAAACCTTAATACCACCTTCTTCGACCCCGCCGGCGGAGGAGACCCAATCCTATACCAGCACTTA
>HM224225|Rasbora_dusonensis
CTTTATCTCGTATTCGGTGCCTGAGCCGGAATAGTTGGAACCGCCCTTAGTCTTCTCATTCGTGCTGAACTTAGCCAACCGGGATCACTCCTAGGAGATGACCAAATTTATAACGTAATTGTAACTGCCCACGCTTTCGTAATAATTTTCTTTATAGTTATACCAATACTAATTGGGGGGTTTGGAAACTGATTAGTCCCATTAATAATTGGGGCACCAGACATAGCGTTCCCACGAATAAACAACATAAGTTTCTGACTCCTTCCCCCATCATTTCTTCTACTATTAGCCTCTTCTGGTGTCGAAGCCGGGGCCGGAACAGGGTGAACAGTATACCCGCCACTCGCAGGTAATCTTGCTCACGCAGGAGCATCAGTAGATCTAACAATTTTTTCACTTCACCTAGCAGGTGTATCATCAATTTTAGGGGCTATTAACTTCATTACAACAATTATTAATATGAAACCCCCAGCCATCACCCAATATCAAACCCCACTATTTGTTTGAGCAGTACTAGTCACAGCTGTCTTATTACTTCTATCACTACCAGTCCTAGCCGCCGGGATTACAATGCTTCTTACAGACCGAAATCTTAATACCACATTCTTCGATCCAGCCGGAGGAGGAGACCCAATTCTATACCAACACCTA
>HM224226|Rasbora_einthovenii
CTTTATCTCGTATTCGGTGCCTGAGCCGGAATAGTTGGAACCGCCCTTAGTCTCCTCATTCGTGCTGAACTTAGCCAACCAGGGTCGCTCTTAGGGGATGACCAGATTTATAATGTAATTGTAACTGCCCATGCCTTCGTAATAATTTTCTTTATAGTTATACCAATATTAATTGGAGGATTTGGAAATTGATTAGTGCCACTAATAATCGGGGCACCAGACATGGCATTCCCACGAATAAACAATATAAGTTTCTGACTTCTACCCCCATCATTCCTCTTACTATTAACCTCCTCTGGTGTTGAGGCCGGAGCTGGAACAGGGTGAACAGTATACCCGCCACTTGCAGGTAATCTTGCCCATGCCGGGACATCAGTAGATCTAACAATTTTCTCACTCCACTTAGCAGGTGTCTCATCAATTCTAGGGGCTATTAATTTTATTACAACAATTATTAATATAAAACCCCCAGCCATTACCCAATACCAAACCCCATTGTTTGTCTGAGCAGTATTAGTTACAGCTGTCCTCCTACTTCTATCACTACCAGTACTAGCTGCTGGAATTACAATACTCCTTACAGACCGGAATCTTAACACCACATTCTTCGACCCAGCTGGAGGAGGAGACCCAATCCTATATCAACACCTG
>HM224227|Rasbora_elegans
CTTTATCTCGTATTTGGTGCCTGAGCCGGAATAGTTGGAACCGCCCTTAGTCTTCTCATTCGTGCTGAACTCAGCCAACCAGGATCACTTTTAGGGGACGATCAAATCTATAATGTAATTGTAACTGCCCATGCCTTCGTAATGATTTTCTTTATAGTTATGCCAATACTGATCGGAGGGTTTGGAAACTGATTGGTACCACTAATAATCGGGGCACCAGACATAGCATTCCCACGAATAAACAATATAAGCTTCTGACTTCTTCCACCATCATTTCTCCTGCTATTAGCCTCTTCTGGCGTTGAGGCCGGGGCCGGAACAGGGTGAACAGTGTACCCGCCACTCGCAGGTAATCTTGCCCACGCAGGGGCATCAGTAGACCTAACAATTTTTTCACTCCACTTAGCAGGTGTGTCATCAATTCTAGGGGCCATTAATTTTATCACAACAATTATTAATATAAAACCCCCAGCCATCACTCAATACCAAACCCCCCTATTTGTATGAGCAGTACTAGTTACAGCTGTCCTACTACTCTTATCGCTACCTGTACTAGCCGCTGGAATTACAATACTTCTTACAGACCGAAACCTTAATACCACATTCTTCGACCCAGCCGGCGGAGGAGACCCAATTCTATATCAACACCTA
>HM224228|Rasbora_hengeli
CTTTATCTAGTATTCGGTGCCTGAGCTGGAATAGTTGGAACTGCCCTTAGTCTTCTCATTCGTGCTGAACTTAGCCAGCCGGGATCACTCTTAGGGGATGACCAAATCTATAATGTAATCGTAACTGCCCATGCCTTCGTAATAATTTTCTTTATAGTTATGCCAATATTAATTGGAGGATTTGGGAATTGATTAGTCCCACTAATAATTGGAGCACCAGATATAGCATTCCCACGAATAAATAACATAAGCTTCTGACTTCTTCCCCCATCATTTCTTTTATTACTAGCCTCTTCTGGTGTTGAAGCCGGAGCCGGAACGGGGTGAACAGTATATCCACCACTCGCTGGTAACCTTGCCCACGCAGGAGCATCAGTTGACCTAACAATCTTTTCCCTCCACTTAGCAGGTGTGTCATCAATTTTAGGGGCTATTAATTTTATCACAACAATTATTAATATGAAACCCCCAGCTATTACCCAATACCAAACCCCCTTGTTTGTGTGGGCAGTATTAGTTACAGCTGTCTTACTACTCCTATCTTTACCAGTACTAGCCGCTGGGATTACAATACTTCTTACAGACCGAAATCTTAATACCACATTCTTTGACCCAGCCGGCGGAGGAGACCCAATTCTATATCAACACCTG
>HM224229|Rasbora_hobelmani
CTTTATCTCGTATTTGGTGCCTGAGCCGGAATAGTTGGAACCGCCCTTAGTCTTCTCATTCGTGCTGAACTCAGCCAACCAGGATCACTTTTAGGGGACGATCAAATCTATAATGTAATTGTAACTGCCCATGCCTTCGTAATAATTTTCTTTATAGTTATGCCAATACTAATCGGGGGATTTGGAAACTGATTAGTCCCACTAATAATCGGGGCACCAGACATAGCATTCCCACGAATAAACAATATAAGCTTCTGACTTCTTCCACCATCATTTCTCCTACTATTAGCCTCTTCTGGCGTTGAAGCCGGAGCCGGAACAGGGTGAACAGTGTACCCGCCACTCGCAGGTAACCTTGCCCACGCAGGAGCATCAGTAGACCTAACAATTTTTTCACTCCACTTGGCAGGTGTATCATCAATTCTAGGGGCTATTAATTTTATTACAACAATTATTAATATAAAACCCCCAGCTATCACTCAATACCAAACCCCCCTATTTGTATGAGCAGTACTAGTTACGGCTGTCCTACTACTCTTATCGCTACCTGTACTAGCCGCTGGAATTACAATACTTCTTACAGACCGAAACCTTAATACCACATTCTTCGACCCAGCCGGCGGAGGAGACCCAATTCTATATCAACACCTA
>HM224230|Rasbora_jacobsoni
CTTTATCTCGTATTTGGTGCCTGAGCCGGAATAGTTGGAACCGCCCTTAGTCTCCTTATTCGTGCTGAACTTAGCCAACCGGGATCACTTTTAGGGGATGACCAAATTTATAATGTAATCGTAACCGCCCATGCCTTCGTAATAATTTTCTTTATAGTTATACCAATATTGATCGGAGGATTTGGAAACTGATTAGTCCCACTAATAATCGGAGCACCAGATATAGCATTCCCACGAATAAACAACATAAGCTTCTGACTCCTCCCCCCATCATTTCTTCTTTTATTAGCCTCCTCTGGTGTTGAAGCCGGAGCCGGAACAGGCTGAACAGTATATCCGCCACTCGCGGGTAATCTTGCCCACGCAGGAGCATCAGTAGACCTAACAATTTTTTCACTTCACTTAGCAGGTGTTTCATCAATCTTAGGTGCTATTAATTTTATTACAACAATTATTAATATAAAACCACCAGCCATCACTCAATACCAAACCCCACTATTTGTGTGAGCAGTATTAGTTACAGCCGTACTTCTACTTCTATCATTACCCGTTCTAGCCGCCGGAATTACAATACTCCTTACAGACCGAAATCTTAATACCACATTCTTCGACCCAGCTGGAGGAGGAGACCCAATTCTATACCAACACCTA
>HM224231|Rasbora_kalochroma
CTTTATCTCGTATTCGGTGCCTGAGCTGGAATAGTTGGAACCGCCCTTAGTCTCCTCATTCGTGCTGAACTTAGCCAACCAGGATCACTTTTGGGGGATGACCAGATCTATAATGTAATTGTAACCGCCCATGCCTTCGTAATAATTTTCTTTATAGTCATACCAATATTAATTGGGGGATTTGGAAACTGATTAGTCCCATTAATAATCGGGGCACCAGATATAGCATTTCCACGAATAAATAACATAAGCTTTTGACTCCTGCCCCCATCATTCCTCCTATTATTAGCTTCCTCTGGCGTTGAAGCCGGGGCCGGAACAGGATGAACAGTATATCCACCACTCGCAGGTAATCTTGCCCACGCAGGGGCGTCAGTAGACCTAACAATTTTTTCACTTCATTTAGCCGGTGTTTCATCAATTTTAGGGGCTATTAATTTTATTACAACAATTATTAACATGAAACCCCCAGCAATTACCCAATACCAAACCCCATTATTTGTGTGAGCAGTATTAGTCACAGCCGTCCTCCTACTTTTATCACTACCAGTATTGGCCGCCGGAATCACAATGCTTCTAACAGACCGAAATCTTAATACCACATTCTTCGACCCAGCTGGAGGAGGAGACCCAATCTTATATCAACACTTG
>HM224232|Rasbora_kottelati
CTTTATCTCGTATTCGGTGCCTGAGCTGGAATAGTTGGAACCGCCCTTAGTCTTCTCATTCGTGCTGAACTTAGCCAGCCGGGATCACTTTTGGGGGATGACCAGATTTATAATGTAATTGTAACTGCCCATGCCTTCGTAATAATTTTCTTTATAGTCATACCAATATTAATTGGTGGATTTGGAAACTGATTAGTCCCCCTAATAATTGGGGCACCAGATATAGCATTTCCACGAATAAACAACATAAGCTTTTGATTACTACCCCCATCATTCCTTCTATTATTAGCTTCCTCTGGCGTTGAGGCTGGAGCCGGAACAGGGTGAACAGTATACCCACCACTCGCAAGTAATCTTGCCCACGCAGGAGCATCAGTAGACCTAACAATCTTTTCACTTCACTTAGCAGGTGTTTCATCAATTTTAGGGGCTATTAATTTTATTACAACAATTATTAACATGAAACCCCCAGCAATCACCCAATACCAAACCCCACTATTTGTATGAGCAGTATTAGTCACAGCCGTCCTCCTACTCCTATCACTACCAGTACTAGCTGCCGGAATTACAATGCTTCTAACAGACCGAAACCTTAACACCACATTCTTCGACCCAGCTGGAGGAGGAGACCCAATCTTATATCAACACTTG
>HM224233|Rasbora_meinkeni
CTTTATCTCGTATTTGGTGCCTGAGCCGGAATAGTTGGAACTGCCCTTAGTCTTCTCATTCGTGCTGAACTCAGCCAACCAGGATCACTTCTAGGGGATGACCAAATCTATAATGTAATTGTAACTGCTCATGCTTTCGTAATAATTTTCTTTATGGTCATACCAATGCTGATCGGGGGATTCGGAAACTGATTAGTCCCACTAATAATTGGAGCACCAGACATAGCATTCCCACGAATGAACAACATAAGCTTCTGACTCCTTCCCCCATCATTTCTCCTATTATTGGCCTCCTCTGGTGTTGAAGCCGGAGCCGGAACAGGGTGAACAGTATACCCACCACTCGCAGGTAACCTTGCCCACGCAGGAGCATCAGTAGACCTAACAATCTTCTCACTTCACTTGGCAGGTGTATCATCAATTCTAGGGGCCATTAATTTCATTACAACCATTATTAATATGAAACCCCCAGCCACCACTCAATACCAAACCCCCTTATTTGTATGAGCAGTACTAGTTACAGCTGTCCTACTACTTCTATCGCTACCAGTACTAGCCGCTGGAATTACAATGCTTCTTACAGACCGAAACCTTAATACCACTTTCTTCGACCCAGCCGGCGGAGGAGACCCAATTCTATATCAACACCTA
>HM224234|Rasbora_merah
CTCTATCTCGTATTTGGTGCCTGAGCCGGAATAGTTGGAACTGCTCTTAGCCTCCTTATTCGTGCCGAGCTAAATCAGCCTGGATCCCTTTTAGGAGATGACCAAATTTATAATGTAATTGTTACTGCTCATGCTTTTGTAATAATTTTCTTTATAGTTATACCAATATTAATCGGGGGTTTCGGAAATTGACTAGTACCTTTAATAATTGGGGCACCTGATATAGCATTCCCACGAATAAATAATATAAGTTTCTGGCTACTTCCGCCATCATTTCTATTACTACTGGCCTCATCCGGCGTGGAGGCTGGAGCGGGAACAGGATGGACGGTTTACCCACCACTTGCTAGTAATATTGCCCATATAGGAGCATCAGTTGACCTAACAATTTTTTCGCTACATTTAGCAGGTGTATCATCAATTCTTGGGGCTATTAATTTTATTACAACAATTATTAATATAAAACCTATAATAACCACTCAATACCAAACCCCATTATTTGTGTGAGCAGTCTTAATTACAGCTGTTCTTCTACTCTTATCATTACCAGTCTTGGCAGCCGGGATTACAATACTACTCACAGACCGAAATCTTAATACTACATTTTTTGACCCGGCTGGAGGGGGTGACCCAATTCTGTATCAACACCTA
>HM224235|Rasbora_naevus
CTTTATCTCGTATTTGGTGCTTGAGCCGGAATAGTTGGAACTGCTCTTAGTCTCCTCATTCGTGCCGAACTAAATCAGCCTGGGTCTCTCTTGGGGGACGACCAAATTTATAATGTAATTGTCACTGCACATGCTTTCGTGATAATTTTCTTTATAGTTATACCAATACTAATTGGGGGATTCGGGAATTGACTGGTACCACTAATAATTGGGGCACCAGACATGGCATTCCCACGAATAAATAATATAAGCTTCTGACTCCTCCCCCCATCATTCTTATTACTACTGGCCTCATCTGGCGTAGAAGCTGGAGCAGGGACAGGATGAACGGTCTACCCACCTCTTGCTAGCAATTTAGCCCACACAGGAGCATCAGTAGACTTAACAATTTTTTCACTCCACTTAGCAGGTGTGTCATCAATTCTTGGGGCTATTAATTTTATTACAACAATTATTAACATAAAACCTGTAATAACCACCCAATACCAAACCCCCCTCTTCGTTTGAGCAGTATTAATTACAGCTGTTCTTTTACTTCTATCACTACCGGTCCTAGCAGCTGGGATCACAATACTACTTACAGACCGAAATCTTAACACCTCATTTTTTGATCCGGCTGGAGGCGGAGATCCAATCCTATACCAACACTTA
>HM224236|Rasbora_pauciperforata
CTTTATCTCGTATTCGGTGCCTGAGCTGGAATAGTTGGAACCGCCCTTAGTCTTCTTATCCGTGCCGAACTTAGCCAACCAGGATCTCTTTTAGGGGATGATCAAATTTATAATGTAATTGTAACTGCTCATGCTTTTGTAATAATTTTCTTTATAGTTATACCCATACTGATTGGAGGATTTGGAAACTGACTGGTTCCACTTATAATTGGGGCACCAGATATAGCATTCCCGCGAATAAATAACATAAGCTTTTGACTCCTTCCCCCCTCATTTTTACTATTATTAGCTTCTTCCGGTGTTGAAGCTGGAGCTGGGACAGGATGAACAGTATACCCACCACTTGCAAGCAACCTTGCCCACGCAGGAGCATCAGTTGATTTAACAATTTTTTCACTTCACCTAGCAGGGATCTCATCAATTCTGGGGGCCATTAATTTTATTACAACAATTATTAATATAAAACCTTCAATTGCCACCCAATATCAAACCCCATTATTTGTGTGAGCAGTATTAGTTACAGCTGTTCTTTTACTCTTATCACTACCAGTTTTAGCTGCCGGAATTACAATACTCCTTACAGACCGAAACCTCAACACCTCATTCTTTGACCCCGCCGGAGGAGGTGACCCAATTTTATACCAACACCTA
>HM224237|Rasbora_rasbora
CTTTATCTCGTATTTGGTGCCTGAGCCGGAATAGTTGGAACCGCCCTTAGTCTTCTCATTCGTGCTGAACTCAGCCAACCGGGATCACTTTTAGGGGACGATCAAATCTATAACGTAATCGTAACTGCCCATGCCTTCGTAATGATTTTCTTTATAGTTATGCCAATATTAATTGGAGGATTTGGAAACTGATTAGTCCCACTAATAATCGGAGCACCAGACATAGCATTCCCACGAATAAACAACATAAGCTTCTGACTTCTTCCACCATCATTTCTTCTACTATTAGCCTCTTCTGGCGTTGAAGCCGGAGCCGGAACAGGGTGAACAGTGTACCCGCCACTCGCAGGTAACCTTGCCCACGCAGGGGCATCAGTAGACCTAACAATTTTTTCACTCCACTTAGCAGGTGTGTCATCAATTCTAGGAGCTATTAATTTTATTACAACAATTATTAATATAAAACCCCCAGCCACCACTCAATACCAAACCCCTTTATTTGTATGAGCAGTACTAGTTACGGCTGTCCTACTACTTTTATCGCTACCTGTGCTAGCCGCTGGTATTACAATACTTCTTACAGACCGAAATCTTAATACCACATTCTTCGACCCGGCCGGCGGAGGAGACCCGATTCTATATCAACACCTA
>HM224238|Rasbora_rasbora
CTTTATCTCGTATTTGGTGCCTGAGCCGGAATAGTTGGAACCGCCCTTAGTCTTCTCATTCGTGCTGAACTCAGCCAACCGGGATCACTTTTAGGGGACGATCAAATCTATAACGTAATCGTAACTGCCCATGCCTTCGTAATGATTTTCTTTATAGTTATGCCAATATTAATTGGAGGATTTGGAAACTGATTAGTCCCACTAATAATCGGAGCACCAGACATAGCATTCCCACGAATAAACAACATAAGCTTCTGACTTCTTCCACCATCATTTCTTCTACTATTAGCCTCTTCTGGCGTTGAAGCCGGAGCCGGAACAGGGTGAACAGTGTACCCGCCACTCGCAGGTAACCTTGCCCACGCGGGGGCATCAGTAGACCTAACAATTTTTTCACTCCACTTAGCAGGTGTGTCATCAATTCTAGGAGCTATTAATTTTATTACAACAATTATTAATATAAAACCCCCAGCCACCACTCAATACCAAACCCCTTTATTTGTATGAGCAGTACTAGTTACGGCTGTCCTACTACTTTTATCGCTACCTGTGCTAGCCGCTGGTATTACAATACTTCTTACAGACCGAAATCTTAATACCACATTCTTCGACCCGGCCGGCGGAGGAGACCCGATTCTATATCAACACCTA
>HM224239|Rasbora_rubrodorsalis
CTTTATCTCGTATTTGGTGCCTGAGCCGGAATAGTTGGAACCGCCCTTAGTCTTCTTATTCGTGCTGAACTTAGCCAACCAGGATCACTTTTAGGGGATGACCAAATCTATAACGTAATTGTAACTGCCCATGCCTTCGTAATGATTTTCTTTATAGTTATGCCAATATTAATTGGAGGATTTGGAAACTGATTGGTTCCACTAATAATTGGAGCACCAGATATGGCATTCCCACGAATAAATAATATAAGCTTTTGACTTCTACCTCCATCATTTCTACTACTGTTGGCCTCTTCTGGTGTTGAAGCTGGAGCTGGAACAGGGTGAACAGTATACCCACCACTCGCAGGTAATCTAGCCCACGCAGGAGCATCAGTAGACCTAACAATTTTTTCACTCCACTTGGCAGGTGTGTCCTCAATTCTAGGGGCCATTAATTTTATTACAACAATTATTAATATGAAACCCCCAGCCATCACTCAATACCAGACCCCTCTATTTGTATGAGCAGTACTAGTTACGGCTGTCCTACTACTTTTATCATTACCTGTGCTAGCTGCTGGAATTACAATACTTCTTACGGACCGAAACCTTAATACCACATTCTTCGACCCAGCTGGCGGAGGGGACCCAATTTTATATCAACACTTA
>HM224240|Rasbora_spilocerca
CTTTATCTCGTATTCGGTGCCTGAGCCGGAATAGTTGGAACCGCCCTTAGTCTTCTCATCCGCGCTGAACTTAGCCAGCCGGGATCACTTTTGGGGGATGACCAAATTTATAATGTAATTGTAACTGCCCACGCTTTCGTAATAATTTTCTTTATAGTTATACCTATATTGATTGGGGGCTTTGGAAACTGATTAGTCCCACTAATAATTGGGGCGCCAGATATGGCATTCCCACGAATAAACAATATAAGTTTCTGACTTCTTCCCCCATCATTCCTCCTACTACTAGCCTCTTCTGGTGTAGAAGCCGGAGCCGGAACAGGATGAACAGTATATCCACCACTCGCAGGTAATCTTGCCCACGCAGGAGCATCTGTAGACCTAACAATTTTTTCACTTCACCTAGCAGGTGTATCATCAATTCTAGGGGCTATTAATTTTATCACAACAATCATTAACATAAAACCCCCAGCCATCACTCAATACCAAACCCCCCTATTTGTATGAGCGGTATTAGTTACAGCCGTCCTACTACTTCTATCACTACCAGTATTAGCCGCCGGGATTACAATACTTCTTACAGACCGAAATCTTAATACCACATTCTTCGATCCAGCCGGTGGAGGAGACCCCATCTTATACCAACACCTA
>HM224241|Rasbora_steineri
CTTTATCTAGTATTTGGTGCCTGAGCCGGAATAGTTGGAACCGCCCTTAGTCTTCTCATTCGTGCTGAACTCAGCCAACCGGGATCACTTTTAGGGGACGACCAAATCTATAATGTAATTGTAACTGCCCATGCCTTCGTAATAATTTTCTTTATAGTTATGCCGATACTGATCGGGGGGTTTGGAAACTGACTAGTCCCACTAATAATCGGGGCGCCAGACATGGCATTCCCACGAATAAACAACATAAGCTTCTGACTTCTTCCCCCTTCATTTCTTCTACTGCTGGCCTCTTCTGGCGTTGAAGCCGGAGCCGGGACAGGGTGAACAGTCTATCCGCCACTAGCAGGTAATCTTGCCCACGCAGGAGCATCAGTAGACCTAACAATTTTTTCACTCCACTTAGCAGGTGTATCATCAATTCTAGGGGCTATTAATTTTATTACAACAATCATTAATATAAAACCCCCAGCCACCACTCAATACCAAACCCCTCTATTTGTTTGAGCAGTACTAGTCACGGCTGTCCTACTACTTTTATCTCTACCCGTACTAGCCGCTGGAATTACAATACTTCTTACAGACCGAAACCTTAATACCACATTCTTCGACCCAGCCGGCGGAGGAGATCCAATTCTATACCAACACCTA
>HM224242|Rasbora_tubbi
CTTTATCTCGTATTTGGTGCCTGAGCCGGAATAGTTGGAACCGCCCTTAGTCTTCTCATCCGCGCTGAACTCAGCCAGCCGGGATCACTTTTAGGGGACGATCAGATCTATAATGTAATTGTAACTGCCCATGCCTTCGTAATGATTTTCTTTATAGTTATGCCAATATTAATCGGGGGATTTGGAAACTGATTGGTCCCATTAATAATCGGGGCACCAGACATGGCATTCCCACGAATAAATAACATAAGCTTCTGACTTCTCCCACCATCATTTCTTCTACTATTGGCCTCTTCTGGCGTTGAGGCCGGAGCCGGAACGGGGTGAACAGTATACCCGCCACTCGCAGGCAACCTAGCCCACGCAGGAGCATCAGTAGACCTAACAATTTTTTCACTCCACTTAGCAGGTGTATCATCAATTCTAGGGGCTATTAACTTTATTACAACAATTATTAATATAAAACCCCCAGCCATCACTCAATACCAGACCCCTTTATTTGTATGAGCAGTACTAGTTACGGCTGTTTTACTACTTTTATCGCTACCTGTGTTAGCCGCTGGAATTACAATACTTCTCACAGATCGAAACCTTAATACCACATTCTTTGACCCAGCCGGCGGAGGAGACCCAATTCTATATCAACACCTA
>HM224243|Rasbora_vulgaris
CTTTATCTCGTATTTGGTGCCTGAGCCGGAATAGTTGGAACCGCCCTTAGTCTTCTCATTCGTGCTGAACTCAGCCAACCAGGATCACTTTTAGGGGACGATCAAATCTATAATGTAATTGTAACTGCCCATGCCTTCGTAATGATTTTCTTTATAGTTATGCCAATACTAATCGGGGGATTTGGAAACTGATTAGTCCCACTAATAATCGGGGCACCAGACATGGCATTCCCACGAATAAACAATATAAGCTTCTGACTTCTTCCACCATCATTTCTCCTACTATTAGCCTCTTCTGGCGTTGAGGCCGGAGCCGGAACAGGGTGAACAGTGTACCCGCCACTCGCAGGTAACCTTGCCCACGCAGGAGCATCAGTAGACCTAACAATTTTTTCACTCCACTTAGCAGGTGTATCATCAATTCTAGGGGCTATTAATTTTATTACAACAATTATTAATATAAAACCCCCAGCTATCACTCAATACCAAACCCCCCTATTCGTATGAGCAGTACTAGTTACGGCTGTCCTACTACTCTTATCGCTACCTGTACTAGCCGCTGGAATTACAATACTTCTTACAGACCGAAACCTTAATACCACATTCTTCGACCCAGCCGGCGGAGGAGACCCAATTTTATATCAACACCTA
>HM224252|Sundadanio_axelrodi
CTTTATTTAGTATTCGGTGCCTGAGCCGGAATAGTTGGAACTGCATTAAGCCTTCTAATCCGGGCCGAACTAAATCAACCAGGATCCCTCCTGGGTGATGATCAGATTTATAATGTTATTGTTACCGCCCATGCCTTCGTAATAATTTTCTTTATAGTAATGCCAATTCTTATCGGGGGATTTGGTAATTGATTAGTACCCTTAATGATCGGGGCCCCCGACATAGCATTCCCCCGCATAAACAACATAAGCTTCTGACTGCTACCACCATCATTCCTGCTTTTATTGGCCTCTTCCGGAGTTGAGGCCGGAGCAGGCACAGGTTGAACAGTCTATCCCCCCCTTGCAGGAAATTTAGCCCACGCAGGAGCATCGGTAGACCTAACAATTTTTTCTTTGCATCTAGCAGGTGTGTCTTCCATTTTAGGTGCTATTAATTTTATTACAACAATTATTAATATAAAACCCCCAGCAATCTCTCAGTATCAAACCCCCTTGTTCGTCTGAGCGGTGTTGGTAACAGCTATCCTCCTACTACTATCCTTACCTGTTCTAGCAGCAGGCATCACTATACTTCTCACAGATCGGAACCTAAACACCACCTTCTTTGACCCTGCCGGAGGAGGAGACCCAATCTTGTATCAACACTTA
>HM224253|Sundadanio_axelrodi
CTTTATTTAGTATTCGGTGCCTGAGCCGGAATAGTTGGAACTGCATTAAGCCTTCTAATCCGGGCCGAACTAAATCAACCAGGATCCCTCCTGGGTGATGATCAGATTTATAATGTTATTGTTACCGCCCATGCCTTCGTAATAATTTTCTTTATAGTAATGCCAATTCTTATCGGGGGATTTGGTAATTGATTAGTACCCTTAATGATCGGGGCCCCCGACATAGCATTCCCCCGCATAAACAACATAAGCTTCTGACTGCTACCACCATCATTCCTGCTTTTATTGGCCTCTTCCGGAGTTGAGGCCGGAGCAGGCACAGGTTGAACAGTCTATCCCCCTCTTGCAGGGAATTTAGCCCACGCAGGAGCATCGGTAGACCTAACAATTTTTTCTTTGCATCTAGCAGGTGTGTCTTCCATCTTGGGTGCTATTAATTTTATTACTACAATTATTAATATAAAACCCCCAGCAATCTCTCAGTATCAAACCCCTCTATTCGTCTGGGCGGTGTTGGTAACAGCTGTTCTTCTACTACTATCCTTACCTGTTCTAGCAGCAGGCATCACTATACTTCTCACAGATCGAAACCTAAACACCACCTTCTTTGACCCTGCCGGGGGAGGAGACCCAATCTTGTATCAACACTTA
>HM224254|Tanichthys_micagemmae
CTTTATCTTGTATTTGGTGCCTGAGCCGGAATAGTGGGAACCGCTTTAAGCCTTCTTATCCGGGCTGAATTAAGTCAACCCGGGTCGCTTTTAGGCGATGACCAAATTTATAACGTCATTGTTACCGCCCATGCCTTCGTAATAATTTTCTTTATAGTAATACCAATTCTAATTGGAGGATTTGGAAATTGACTTGTCCCTTTAATAATTGGAGCCCCTGACATAGCATTCCCGCGAATAAATAATATGAGTTTTTGACTTCTACCCCCATCTTTTTTACTCTTACTAGCTTCTTCTGGTGTAGAAGCCGGGGCTGGTACAGGATGAACAGTTTATCCCCCACTTGCTGGAAATTTAGCCCACGCGGGAGCCTCAGTAGACTTGACCATTTTTTCACTACACTTAGCAGGTGTATCATCAATTTTAGGGGCAGTAAATTTTATTACTACAATTATTAACATGAAACCACCAGCCATTTCACAGTATCAAACACCTTTATTTGTTTGAGCTGTTTTAGTAACGGCCGTATTACTTCTTTTATCACTACCAGTACTAGCCGCCGGCATCACAATACTTCTTACAGATCGAAATCTAAATACCACCTTCTTTGACCCGGCAGGAGGGGGAGACCCAATCTTATATCAACACCTG
>HM231326|Poropuntius_tawarensis
----------------------------------------CCGCCCTTAGCCTTCTTATTCGAGCTGAATTAAGCCAACCCGGATCACTCTTAGGTGACGACCAAATTTATAATGTTATCGTCACTGCCCACGCCTTCGTAATAATTTTCTTTATAGTAATACCAATCCTTATTGGGGGATTTGGAAACTGACTTGTACCACTAATGATTGGGGCCCCTGACATAGCATTCCCCCGAATAAATAACATGAGCTTCTGATTACTACCCCCATCATTCCTACTACTACTAGCCTCTTCAGGGGTTGAAGCTGGGGCCGGAACAGGGTGAACAGTATATCCACCCCTCGCTGGTAACTTAGCCCACGCCGGAGCATCAGTAGACCTAACAATTTTCTCACTACACCTTGCAGGTGTCTCATCAATTCTTGGGGCAATTAACTTTATTACCACAACCATCAATATAAAACCTCCAGCTATCTCCCAATATCAAACCCCTCTGTTCGTGTGATCTGTACTTGTAACTGCCGTCTTACTTCTACTTTCGTTACCCGTCTTAGCTGCTGGAATTACAATACTCCTAACAGACCGAAACCTAAACACAACATTCTTTGACCCAGCAGGTGGAGGAGACCCAATCCTCTACCAACACCTA
>HM231327|Poropuntius_tawarensis
----------------------------------------CCGCCCTTAGCCTTCTTATTCGAGCTGAATTAAGCCAACCCGGATCACTCTTAGGTGACGACCAAATTTATAATGTTATCGTCACTGCCCACGCCTTCGTAATAATTTTCTTTATAGTAATACCAATCCTTATTGGGGGATTTGGAAACTGACTTGTACCACTAATGATTGGGGCCCCTGACATAGCATTCCCCCGAATAAATAACATGAGCTTCTGATTACTACCCCCATCATTCCTACTACTACTAGCCTCTTCAGGGGTTGAAGCTGGGGCCGGAACAGGGTGAACAGTATATCCACCCCTCGCTGGTAACTTAGCCCACGCCGGAGCATCAGTAGACCTAACAATTTTCTCACTACACCTTGCAGGTGTCTCATCAATTCTTGGGGCAATTAACTTTATTACCACAACCATCAATATAAAACCTCCAGCTATCTCCCAATATCAAACCCCTCTGTTCGTATGATCTGTACTTGTAACTGCCGTCTTACTTCTACTTTCGTTACCCGTCTTAGCTGCTGGAATTACAATACTCCTAACAGACCGAAACCTAAACACAACATTCTTTGACCCGGCAGGTGGAGGAGACCCAATCCTTTACCAACACCTA
>HM345923|Rasbora_sp.
-----------------TGGTGCTGAGCCGGATAGTTGGACTGCCCTTAGTCTTCTTATTCGTGCTGAACTCAGCCAACCAGGATCACTTTTAGGGGATGACCAAATCTATAATGTAATTGTAACTGCCCATGCCTTCGTAATAATTTTCTTTATAGTTATACCAATATTGATCGGAGGGTTCGGGAACTGATTAGTCCCACTAATAATTGGGGCACCAGACATAGCATTCCCACGAATAAACAACATAAGCTTCTGACTTCTTCCCCCCTCATTTCTCCTATTACTAGCCTCTTCTGGTGTTGAGGCCGGGGCCGGAACAGGATGAACAGTATACCCACCACTAGCAGGTAACCTTGCCCACGCAGGGGCATCAGTAGACCTAACAATTTTCTCACTTCATTTGGCAGGTGTATCATCAATTCTAGGGGCCATTAATTTTATTACAACTATTATCAATATAAAACCCCCAGCCACCACTCAATACCAAACCCCCCTATTTGTATGGGCAGTGTTAGTCACAGCTGTCCTACTACTCCTATCACTACCAGTACTAGCCGCTGGAATTACAATGCTTCTTACAGACCGAAACCTTAATACCACTTTCTTCGATCCGGCAGGCGGAGGGGATCCAATTCTATATCAACACCTA
>HM345924|Rasbora_sp.
-----------------TGGTGCTGAGCCGGATAGTTGGACTGCCCTTAGTCTTCTTATTCGTGCTGAACTCAGCCAACCAGGATCACTTTTAGGGGATGACCAAATCTATAATGTAATTGTAACTGCCCATGCCTTCGTAATAATTTTCTTTATAGTTATACCAATATTGATCGGAGGATTCGGGAACTGATTAGTCCCACTAATAATTGGGGCACCAGACATAGCATTCCCACGAATAAACAACATAAGCTTCTGACTTCTTCCCCCATCATTTCTCCTATTACTAGCCTCTTCTGGTGTTGAGGCCGGGGCCGGAACAGGATGAACAGTATACCCACCACTAGCAGGTAACCTTGCCCACGCAGGGGCATCAGTAGACCTAACAATTTTCTCACTTCATTTGGCAGGTGTATCATCAATTCTAGGGGCCATTAATTTTATTACAACTATTATCAATATAAAACCCCCAGCCACCACTCAATACCAAACCCCCCTATTTGTATGGGCAGTGTTAGTCACAGCTGTCCTACTACTTCTATCGCTACCAGTACTAGCCGCTGGAATTACAATGCTTCTTACAGACCGAAACCTTAATACCACTTTCTTCGACCCGGCAGGCGGAGGGGATCCAATTCTATATCAACACCTA
>HM345925|Rasbora_sp.
-----------------TGGTGCTGAGCCGGATAGTTGGACTGCCCTTAGTCTTCTTATTCGTGCTGAACTCAGCCAACCAGGATCACTTTTAGGGGATGACCAAATCTATAATGTAATTGTAACTGCCCATGCCTTCGTAATAATTTTCTTTATAGTTATACCAATATTGATCGGAGGGTTCGGGAACTGATTAGTCCCACTAATAATTGGGGCACCAGACATAGCATTCCCACGAATAAACAACATAAGCTTCTGACTTCTTCCCCCATCATTTCTCCTATTACTAGCCTCTTCTGGTGTTGAGGCCGGGGCCGGAACAGGATGAACAGTATACCCACCACTAGCAGGTAACCTTGCCCACGCAGGGGCATCAGTAGACCTAACAATTTTCTCACTTCATTTGGCAGGTGTATCATCAATTCTAGGGGCCATTAATTTTATTACAACTATTATCAATATAAAACCCCCAGCCACCACTCAATACCAAACCCCCCTATTTGTATGGGCAGTGTTAGTCACAGCTGTCCTACTACTTCTATCGCTACCAGTACTAGCCGCTGGAATTACAATGCTTCTTACAGACCGAAACCTTAATACCACTTTCTTCGACCCGGCAGGCGGAGGGGATCCAATTCTATATCAACACCTA
>HM345926|Rasbora_sp.
-----------------TGGTGCTGAGCCGGATAGTTGGACTGCCCTTAGTCTTCTTATTCGTGCTGAACTCAGCCAACCAGGATCACTTTTAGGGGATGACCAAATCTATAATGTAATTGTAACTGCCCATGCCTTCGTAATAATTTTCTTTATAGTTATACCAATATTGATCGGAGGGTTCGGGAACTGATTAGTCCCACTAATAATTGGGGCACCAGACATAGCATTCCCACGAATAAACAACATAAGCTTCTGACTTCTTCCCCCATCATTTCTCCTATTACTAGCCTCTTCTGGTGTTGAGGCCGGGGCCGGAACAGGATGAACAGTATACCCACCACTAGCAGGTAACCTTGCCCACGCAGGGGCATCAGTAGACCTAACAATTTTCTCACTTCATTTGGCAGGTGTATCATCAATTCTAGGGGCCATTAATTTTATTACAACTATTATTAATATAAAACCCCCAGCCACCACTCAATACCAAACCCCCCTATTTGTATGGGCAGTGTTAGTCACAGCTGTCCTACTACTCCTATCACTACCAGTACTAGCCGCTGGAATTACAATGCTTCTTACAGACCGAAACCTTAATACCACTTTCTTCGATCCAGCAGGCGGAGGGGATCCAATTCTATATCAACACCTA
>HM345927|Rasbora_sp.
-----------------TGGTGCTGAGCCGGATAGTTGGACTGCCCTTAGTCTTCTTATTCGTGCTGAACTCAGCCAACCAGGATCACTTTTAGGGGATGACCAAATCTATAATGTAATTGTAACTGCCCATGCCTTCGTAATAATTTTCTTTATAGTTATACCAATATTGATCGGAGGGTTCGGGAACTGATTAGTCCCACTAATAATTGGGGCACCAGACATAGCATTCCCACGAATAAACAACATAAGCTTCTGACTTCTTCCCCCATCATTTCTCCTATTACTAGCCTCTTCTGGTGTTGAGGCCGGGGCCGGAACAGGATGAACAGTATACCCACCACTAGCAGGTAACCTTGCCCACGCAGGGGCATCAGTAGACCTAACAATTTTCTCACTTCATTTGGCAGGTGTATCATCAATTCTAGGGGCCATTAATTTTATTACAACTATTATTAATATAAAACCCCCAGCCACCACTCAATACCAAACCCCCCTATTTGTATGGGCAGTGTTAGTCACAGCTGTCCTACTACTCCTATCACTACCAGTACTAGCCGCTGGAATTACAATGCTTCTTACAGACCGAAACCTTAATACCACTTTCTTCGATCCGGCAGGCGGAGGGGATCCAATTCTATATCAACACCTA
>HM345928|Rasbora_sp.
-----------------TGGTGCTGAGCCGGATAGTTGGACTGCCCTTAGTCTTCTTATTCGTGCTGAACTCAGCCAACCAGGATCACTTTTAGGGGATGACCAAATCTATAATGTAATTGTAACTGCCCATGCCTTCGTAATAATTTTCTTTATAGTTATACCAATATTGATCGGAGGGTTCGGGAACTGATTAGTCCCACTAATAATTGGGGCACCAGACATAGCATTCCCACGAATAAACAACATAAGCTTCTGACTTCTTCCCCCATCATTTCTCCTATTACTAGCCTCTTCTGGTGTTGAGGCCGGGGCCGGAACAGGATGAACAGTATACCCACCACTAGCAGGTAACCTTGCCCACGCAGGGGCATCAGTAGACCTAACAATTTTCTCACTCCATTTGGCAGGTGTATCATCAATTCTAGGGGCCATTAATTTTATTACAACTATTATCAATATAAAACCCCCAGCCACCACTCAATACCAAACCCCCCTATTTGTATGGGCAGTGTTAGTCACAGCTGTCCTACTACTTCTATCGCTACCAGTACTAGCCGCTGGAATTACAATGCTTCTTACAGACCGAAACCTTAATACCACTTTCTTCGACCCGGCAGGCGGAGGGGATCCAATTCTATATCAACACCTA
>HM345937|Puntius_brevis
----------------------------------------CCGCCCTTAGCCTTCTTATTCGAGCTGAATTAAGCCAACCCGGATCACTCTTGGGTGACGACCAAATTTATAATGTTATCGTCACTGCCCACGCCTTCGTAATAATTTTCTTTATAGTAATACCTATCCTTATTGGAGGATTTGGAAACTGACTTGTACCACTAATGATTGGGGCTCCCGACATAGCATTCCCTCGAATAAATAATATGAGTTTCTGACTACTACCCCCATCATTCCTTCTACTACTAGCCTCTTCAGGAGTTGAAGCCGGGGCGGGGACAGGATGAACAGTGTATCCACCTCTCGCTGGTAACCTGGCTCACGCCGGAGCATCAGTAGACCTAACAATCTTCTCGCTACACCTTGCAGGTGTCTCATCAATTCTTGGAGCAATTAACTTTATTACCACAACCATTAATATAAAACCTCCAGCCATCTCCCAATATCAAACCCCTCTGTTCGTATGATCCGTACTTGTAACTGCTGTACTACTTCTACTATCACTACCCGTACTAGCTGCTGGAATTACAATACTATTAACAGACCGAAACCTGAACACAACATTCTTTGACCCAGCAGGCGGAGGAGACCCAATTCTTTATCAACACCTA
>HM345940|Cyprinus_carpio
----------------------------------------CCGCCTTAAGCCTCCTCATTCGGGCCGAACTTAGCCAACCCGGGTCACTTCTAGGTGATGACCAAATTTATAACGTTATCGTCACTGCCCACGCCTTTGTAATAATTTTCTTTATAGTAATGCCTATCCTTATTGGAGGATTTGGAAACTGACTTGTACCACTAATAATCGGAGCCCCAGACATAGCATTCCCACGAATAAATAACATAAGCTTCTGACTACTACCCCCATCATTCCTTCTACTCCTAGCTTCTTCTGGTGTTGAAGCTGGAGCTGGAACAGGATGAACCGTATACCCACCTCTTGCAGGGAACTTAGCCCACGCAGGAGCATCAGTAGACCTAACAATTTTCTCACTTCACCTAGCAGGTGTTTCATCAATTCTAGGGGCAATCAACTTTATTACTACAACCATCAACATGAAACCCCCAGCCATCTCTCAATACCAAACACCCCTGTTCGTCTGATCCGTGCTTGTAACCGCCGTATTGCTCCTTCTATCATTACCTGTTTTAGCCGCAGGAATTACAATGCTCCTAACAGACCGAAACCTTAATACTACATTCTTTGACCCGGCAGGAGGAGGAGACCCAATCCTTTATCAACACTTA
>HM345943|Osteochilus_kahajanensis
----------------------------------------CTGCCTTAAGCCTTCTTATTCGAGCTGAACTAAGCCAACCCGGATCGCTTCTAGGTGATGACCAAATCTATAATGTTATCGTAACCGCACACGCTTTTGTAATAATCTTCTTCATAGTTATGCCAATCCTAATTGGCGGGTTTGGAAACTGACTTGTCCCATTAATGATTGGGGCCCCGGATATAGCATTCCCCCGAATAAATAATATAAGCTTTTGACTCCTGCCCCCATCGTTCTTACTGCTGTTGGCTTCCTCCGGCGTTGAAGCTGGGGCCGGAACAGGGTGAACAGTATATCCACCTCTTGCAGGTAATCTAGCCCACGCAGGAGCATCAGTAGACCTAACAATTTTCTCACTCCATCTGGCAGGTGTATCATCAATTTTGGGGGCCATTAATTTCATTACCACAACTATTAATATAAAACCCCCAGCCATCTCCCAATACCAAACACCCTTATTCGTGTGATCAGTACTTGTGACCGCCGTACTGCTCCTCCTATCCTTACCAGTTTTAGCCGCTGGAATCACAATGCTTTTAACAGATCGAAACCTAAATACCACATTTTTTGACCCCGCAGGGGGAGGAGACCCAATCCTCTATCAACACCTA
>HM345944|Osteochilus_kahajanensis
----------------------------------------CTGCCTTAAGCCTTCTTATTCGAGCTGAACTAAGCCAACCCGGATCCCTTCTAGGTGATGACCAAATCTATAATGTTATCGTAACCGCACACGCTTTTGTAATAATCTTCTTCATAGTTATGCCAATCCTAATTGGCGGGTTTGGAAACTGACTTGTCCCATTAATGATTGGGGCCCCGGATATAGCATTCCCCCGAATAAATAATATAAGCTTTTGACTCCTGCCCCCATCGTTCTTACTGCTGTTGGCTTCCTCCGGCGTTGAAGCTGGGGCCGGAACAGGGTGAACAGTATATCCACCTCTTGCAGGTAATCTAGCCCACGCAGGAGCATCAGTAGACCTAACAATTTTCTCACTCCATCTGGCAGGTGTATCATCAATTTTGGGGGCCATTAATTTCATTACCACAACTATTAATATAAAACCCCCAGCCATCTCCCAATACCAAACACCCTTATTCGTGTGATCAGTACTTGTGACCGCCGTACTGCTCCTCCTATCCTTACCAGTTTTAGCCGCTGGAATCACAATGCTTTTAACAGATCGAAACCTAAATACCACATTTTTTGACCCCGCAGGGGGAGGAGACCCAATCCTCTATCAACACCTA
>HM418104|Labeo_parvus
CTTTACCTCGTATTTGGTGCCTGAGCCGGAATAGTAGGAACCGCCTTAAGCCTTCTCATCCGTGCTGAACTAAGCCAACCCGGATCGCTTCTAGGTGACGACCAAATTTATAATGTTATCGTAACTGCTCACGCCTTCGTAATAATTTTCTTTATAGTTATGCCCGTCCTCATTGGAGGATTTGGAAACTGGCTCGTACCATTAATGATCGGGGCCCCAGACATGGCATTCCCTCGTATAAATAACATAAGCTTCTGACTCCTACCCCCATCATTCCTACTACTGCTAGCCTCTTCTGGTGTTGAAGCTGGGGCTGGAACAGGATGAACAGTATACCCTCCTCTTGCTAGTAACCTAGCCCACGCAGGGGCATCAGTAGACCTAACAATTTTCTCACTCCACCTAGCAGGTGTCTCATCAATTCTAGGGGCTATTAATTTTATTACTACAACCATTAACATGAAACCCCCAGCCATTTCACAATATCAAACTCCCCTATTCGTCTGATCCGTGCTTGTAACCGCCGTACTACTTCTCCTATCACTACCAGTACTAGCAGCGGGTATCACAATGCTTTTAACAGATCGAAATCTTAATACCACATTCTTCGACCCGGCAGGAGGAGGAGACCCAATCCTTTACCAACACTTA
>HM418105|Labeo_greenii
CTTTATCTCGTATTTGGTGCTTGAGCCGGAATAGTAGGAACCGCTTTAAGTCTTCTCATTCGAGCTGAATTAAGCCAGCCCGGATCACTTCTTGGCGATGATCAAATTTATAATGTTATCGTAACTGCTCATGCTTTCGTAATAATTTTCTTTATAGTAATACCTGTCCTTATTGGTGGATTTGGGAACTGACTCGTGCCATTAATGATTGGGGCTCCCGACATGGCGTTCCCTCGTATAAACAACATGAGCTTCTGGCTCCTACCCCCATCATTCCTGTTACTACTAGCCTCTTCTGGCGTTGAAGCTGGAGCTGGGACTGGGTGAACAGTATATCCACCTCTTGCAAGCAACTTAGCCCATGCAGGAGCATCAGTAGACCTGACAATTTTCTCACTTCACCTAGCAGGGGTCTCATCAATTTTAGGGGCCATTAATTTCATTACTACAACCATTAACATGAAACCCCCAGCCATTTCACAATATCAAACACCTCTATTCGTCTGATCCGTGCTTGTAACCGCTGTACTACTTCTCCTGTCGCTGCCAGTGTTAGCAGCGGGCATTACAATGCTTTTAACAGATCGAAACCTTAATACCACATTCTTCGACCCGGCAGGGGGAGGAGACCCAATCCTTTACCAACATCTA
>HM418106|Labeo_fulakariensis
CTTTATCTCGTATTTGGTGCCTGAGCCGGAATAGTAGGAACCGCCTTAAGCCTTCTCATTCGAGCTGAACTAAGCCAGCCTGGATCGCTTCTCGGTGATGACCAAATTTATAATGTTATTGTAACTGCCCACGCTTTCGTAATGATTTTCTTTATAGTAATACCTGTCCTTATTGGAGGGTTTGGAAACTGACTCGTGCCGCTAATAATCGGGGCCCCGGACATGGCATTCCCTCGTATAAACAACATAAGCTTCTGACTCCTGCCCCCATCATTCCTATTACTACTAGCCTCCTCTGGTGTTGAGGCTGGGGCTGGGACAGGGTGAACAGTATATCCGCCCCTTGCAGGCAACTTAGCCCACGCAGGAGCATCAGTAGACCTAACAATTTTCTCACTCCACTTGGCAGGGGTTTCATCAATTTTAGGAGCTATTAATTTTATTACTACAACTATTAATATAAAACCCCCAGCCATTTCACAATACCAGACACCCCTGTTCGTCTGATCCGTGCTTGTAACCGCCGTACTGCTTCTCCTGTCGCTGCCCGTGCTGGCAGCGGGCATTACAATGCTCTTAACAGATCGAAATCTTAATACTACATTCTTTGACCCAGCAGGAGGAGGAGACCCGATCCTCTACCAACACCTA
>HM418107|Labeo_greenii
CTTTATCTCGTATTTGGTGCTTGAGCCGGAATAGTAGGAACCGCTTTAAGTCTTCTCATTCGAGCTGAATTAAGCCAGCCCGGATCACTTCTTGGCGATGATCAAATTTATAATGTTATCGTAACTGCTCATGCTTTCGTAATAATTTTCTTTATAGTAATACCTGTCCTTATTGGTGGATTTGGGAACTGACTCGTGCCATTAATGATTGGGGCTCCCGACATGGCGTTCCCTCGTATAAACAACATGAGCTTCTGGCTCCTACCCCCATCATTCCTGTTACTACTAGCCTCTTCTGGCGTTGAAGCTGGAGCTGGGACTGGGTGAACAGTATATCCACCTCTTGCAAGCAACTTAGCCCATGCAGGAGCATCAGTAGACCTGACAATTTTCTCACTTCACCTAGCAGGGGTCTCATCAATTTTAGGGGCCATTAATTTCATTACTACAACCATTAACATGAAACCCCCAGCCATTTCACAATATCAAACACCTCTATTCGTCTGATCCGTGCTTGTAACCGCTGTACTACTTCTCCTGTCGCTGCCAGTGTTAGCAGCGGGCATTACAATGCTTTTAACAGATCGAAACCTTAATACCACATTCTTCGACCCGGCAGGGGGAGGAGACCCAATCCTTTACCAACATCTA
>HM418108|Labeo_sp.1
CTATATCTCGTATTTGGTGCCTGAGCCGGAATAGTAGGAACCGCCTTAAGCCTTCTCATCCGTGCTGAACTAAGCCAACCCGGATCGCTCCTAGGTGACGACCAAATTTATAATGTTATCGTAACTGCTCACGCCTTCGTAATAATTTTCTTTATAGTAATGCCCGTCCTTATTGGAGGATTTGGAAACTGGCTCGTACCATTAATGATCGGAGCCCCCGACATGGCATTCCCTCGTATAAATAATATAAGTTTCTGACTCTTGCCCCCATCATTCCTACTACTGCTAGCCTCTTCTGGTGTTGAGGCTGGTGCTGGAACAGGATGAACAGTATACCCTCCTCTTGCAGGTAATCTAGCCCACGCAGGGGCGTCAGTAGACCTGACAATTTTCTCACTACATTTAGCAGGAGTCTCATCAATTCTAGGGGCTATTAACTTTATTACTACAACCATTAACATGAAACCCCCAGCCATTTCACAATATCAAACCCCCCTATTCGTCTGATCCGTGCTTGTAACCGCCGTACTACTTCTCCTATCACTACCAGTACTAGCAGCGGGCATCACAATGCTTTTAACAGATCGAAATCTTAATACCACATTCTTCGACCCGGCAGGAGGAGGAGACCCAATCCTTTACCAACACTTA
>HM418109|Labeo_sp.1
CTCTACCTCGTATTTGGTGCCTGAGCCGGAATAGTAGGAACCGCCTTAAGCCTTCTCATCCGTGCTGAACTAAGCCAGCCCGGATCGCTTTTAGGTGACGACCAAATTTATAATGTTATCGTAACTGCTCACGCCTTCGTAATAATTTTCTTTATAGTAATGCCTGTCCTTATTGGAGGATTTGGAAACTGGCTCGTACCATTAATGATCGGAGCCCCCGACATGGCATTCCCTCGTATAAATAATATAAGCTTCTGACTCTTGCCCCCATCATTCCTGCTACTACTAGCCTCTTCTGGTGTCGAGGCTGGTGCCGGGACAGGATGAACAGTGTACCCCCCTCTTGCAGGTAATCTAGCCCACGCAGGGGCATCAGTAGACCTGACAATTTTCTCACTCCATTTGGCGGGGGTCTCATCAATTCTAGGGGCTATTAATTTTATTACTACAACCATTAACATAAAACCCCCAGCTATTTCACAATATCAAACCCCCCTATTCGTCTGATCCGTGCTTGTAACCGCCGTACTACTTCTCCTATCACTACCAGTACTAGCAGCGGGCATCACAATGCTTTTAACAGATCGAAATCTTAATACCACATTCTTTGACCCGGCAGGAGGAGGAGACCCAATCCTTTAC---------
>HM418110|Labeo_sanagaensis
---------------------TGAGCCGGAATAGTAGGAACCGCCCTAAGCCTTCTCATTCGGGCTGAGCTAAGCCAACCCGGATCACTTTTAGGCGACGACCAAATTTATAATGTCATCGTAACTGCTCACGCCTTCGTAATAATTTTCTTTATAGTAATACCTATCCTTATCGGAGGATTTGGAAACTGACTCGTGCCACTAATAATCGGGGCCCCTGACATGGCATTTCCTCGTATGAACAACATAAGCTTCTGACTCCTGCCTCCATCATTCTTACTACTACTAGCCTCTTCTGGCGTCGAAGCTGGGGCCGGGACAGGGTGAACAGTATACCCACCTCTTGCAGGCAATTTAGCCCATGCAGGAGCATCAGTAGACCTAACAATTTTCTCACTCCACTTAGCGGGGGTCTCATCCATTTTAGGAGCCATTAATTTTATTACTACAACCATTAACATGAAACCCCCAGCCATTTCACAATACCAAACACCTCTATTCGTCTGATCCGTGCTTGTAACCGCCGTATTACTTCTCCTATCATTGCCAGTACTGGCAGCAGGCATTACAATGCTTTTAACAGATCGAAATCTTAATACTACGTTCTTTGACCCGGCAGGAGGAGGAGACCCAATCCTTTACCAACACCTG
>HM418111|Labeo_batesii
CTTTATCTCGTATTTGGTGCCTGAGCCGGAATAGTAGGAACCGCCCTAAGCCTTCTCATTCGGGCTGAGCTAAGCCAACCCGGATCACTTTTAGGCGACGACCAAATTTATAATGTCATCGTAACTGCTCACGCCTTCGTAATAATTTTCTTTATAGTAATACCTATCCTTATCGGAGGATTTGGAAACTGACTCGTGCCACTAATAATCGGGGCCCCTGACATGGCATTTCCTCGTATGAACAACATAAGCTTCTGACTCCTGCCTCCATCATTCTTACTACTACTAGCCTCTTCTGGCGTCGAAGCTGGGGCCGGGACAGGGTGAACAGTATACCCACCTCTTGCAGGCAATTTAGCCCATGCAGGAGCATCAGTAGACCTAACAATTTTCTCACTCCACTTAGCGGGGGTCTCATCCATTTTAGGAGCCATTAATTTTATTACTACAACCATTAACATGAAACCCCCAGCCATTTCACAATACCAAACACCTCTATTCGTCTGATCCGTGCTTGTAACCGCCGTATTACTTCTCCTATCATTGCCAGTACTGGCAGCAGGCATTACAATGCTTTTAACAGATCGAAATCTTAATACTACGTTCTTTGACCCGGCAGGAGGAGGAGACCCA------------------
>HM418121|Barbus_jae
CTTTATCTCGTATTTGGTGCCTGAGCCGGAATAGTGGGAACCGCCTTAAGCCTTCTTATTCGGGCTGAATTAAGTCAACCCGGATCACTCATAGGCGATGACCAAATTTATAATGTTATCGTTACTGCCCACGCCTTCGTAATAATTTTTTTTATAGTAATGCCAATTCTCATTGGAGGATTCGGAAACTGGCTGGTCCCACTAATAATTGGGGCCCCAGACATGGCATTCCCCCGAATAAATAATATAAGCTTTTGACTACTTCCCCCCTCATTTCTACTACTTCTAGCCTCTTCTGGTGTAGAAGCAGGAGCGGGGACAGGTTGGACAGTGTATCCACCACTTGCAGGAAGTCTAGCTCATACGGGAGCATCAGTCGACTTAACAATTTTTTCACTTCACTTAGCAGGTGTCTCATCAATTCTGGGGGCAATTAATTTTATCACCACAATTATTAATATGAAACCCCCAGCTATCTCCCAATATCAAACACCACTATTCGTTTGATCTGTACTCGTAACTGCTGTGTTACTACTACTATCACTGCCCGTCTTAGCTGCTGGAATTACAATGCTTCTAACAGATCGAAATCTCAATACTACATTCTTTGATCCTGCTGGGGGAGGAGACCCAATTCTTTATCAACACCTA
>HM418122|Barbus_cf._martorelli
CTTTATCTTGTATTTGGTGCCTGAGCCGGAATAGTGGGAACCGCCTTAAGCCTTCTTATTCGGGCTGAACTAAGTCAACCCGGGTCGCTTTTAGGTGACGACCAAATTTATAATGTTATCGTTACTGCCCACGCTTTCGTGATAATTTTCTTTATAGTTATACCAATCCTTATTGGGGGGTTTGGGAACTGATTGGTGCCTCTAATAATTGGAGCCCCAGACATAGCATTTCCCCGAATGAATAATATAAGCTTCTGATTACTGCCCCCTTCATTCCTTCTACTTTTAGCCTCTTCCGGAGTAGAAGCAGGGGCAGGAACAGGTTGAACAGTATATCCGCCTCTTGCAGGAAATTTAGCCCATGCAGGAGCATCAGTAGACCTAACAATTTTTTCACTTCACCTAGCAGGTATTTCATCAATTCTTGGAGCAATTAATTTTATTACTACAACTATTAATATGAAACCTCCAGCCATTTCCCAGTATCAGACACCACTATTCGTTTGATCTGTGCTTGTAACTGCCGTACTTCTACTTCTTTCATTACCTGTACTAGCTGCCGGAATTACAATACTTTTAACAGATCGAAACCTAAATACCACTTTCTTCGACCCCGCAGGGGGAGGAGACCCAATTCTTTATCAACATCTG
>HM418123|Barbus_camptacanthus
CTTTATCTTGTATTTGGTGCCTGAGCCGGAATAGTGGGAACCGCCTTAAGCCTTCTTATTCGGGCTGAATTAAGTCAACCCGGATCGCTTTTAGGTGATGACCAAATTTATAATGTTATCGTTACTGCCCACGCCTTCGTAATAATTTTCTTTATAGTAATACCAGTCCTTATTGGAGGATTTGGAAATTGACTAGTACCATTAATAATTGGAGCCCCAGACATAGCATTTCCTCGAATAAATAATATAAGCTTTTGATTATTACCCCCTTCATTCCTCCTGCTTTTAGCTTCTTCCGGAGTAGAAGCGGGGGCAGGAACAGGTTGAACAGTGTACCCACCCCTTGCAGGGAATCTAGCCCACGCAGGAGCATCAGTAGACCTGACAATTTTCTCACTTCACTTAGCAGGTGTCTCATCAATTCTTGGAGCAATTAATTTTATTACCACAACTATTAACATGAAACCTCCAGCTATTTCCCAATATCAAACACCATTATTCGTCTGATCCGTACTTGTAACTGCCGTACTGCTCCTCCTATCATTACCAGTATTAGCTGCCGGAATTACAATACTTTTAACAGACCGGAACCTAAATACCACATTCTTTGACCCGGCAGGAGGAGGAGACCCAATTCTTTACCAACATCTA
>HM418124|Barbus_callipterus
CTTTATCTTGTATTTGGTGCCTGAGCCGGAATAGTGGGGACTGCCCTAAGTCTTCTTATTCGGGCTGAATTAAGTCAACCCGGGTCTCTTTTAGGCGATGACCAAATTTATAACGTTATCGTTACAGCCCACGCCTTCGTAATAATTTTCTTTATAGTAATACCAATCCTTATTGGAGGATTTGGAAATTGACTAGTACCCTTAATGATTGGGGCTCCAGACATAGCATTTCCCCGAATAAACAATATAAGTTTTTGATTATTACCTCCTTCATTCCTTCTGCTCCTAGCTTCTTCCGGTGTAGAGGCGGGGGCAGGGACAGGCTGAACAGTCTATCCACCCCTTGCTGGAAATCTAGCCCATGCAGGAGCATCAGTAGACCTAACAATCTTTTCACTCCACTTAGCAGGGGTTTCATCAATTCTTGGAGCAATTAATTTTATTACAACAACTATTAATATAAAACCCCCAGCTATTTCCCAATATCAAACACCATTATTCGTATGATCTGTACTTGTAACTGCCGTACTACTCCTTCTCTCATTACCAGTATTAGCTGCAGGAATTACAATACTTTTAACAGACCGAAACCTAAATACCACATTCTTTGACCCAGCAGGAGGAGGAGACCCAATCCTTTATCAACACCTA
>HM418125|Barbus_callipterus
CTTTATCTTGTATTTGGTGCCTGAGCCGGAATAGTGGGGACTGCCCTAAGTCTTCTTATTCGGGCTGAATTAAGTCAACCCGGGTCTCTTTTAGGCGATGACCAAATTTATAACGTTATCGTTACAGCCCACGCCTTCGTAATAATTTTCTTTATAGTAATACCAATCCTTATTGGAGGATTTGGAAATTGACTAGTACCCTTAATGATTGGGGCTCCAGACATAGCATTTCCCCGAATAAACAATATAAGTTTTTGATTATTACCTCCTTCATTCCTTCTGCTCCTAGCTTCTTCCGGTGTAGAGGCGGGGGCAGGGACAGGCTGAACAGTCTATCCACCCCTTGCTGGAAATCTAGCCCATGCAGGAGCATCAGTAGACCTAACAATCTTTTCACTCCACTTAGCAGGGGTTTCATCAATTCTTGGAGCAATTAATTTTATTACAACAACTATTAATATAAAACCCCCAGCTATTTCCCAATATCAAACACCATTATTCGTATGATCTGTACTTGTAACTGCCGTACTACTCCTTCTCTCATTACCAGTATTAGCTGCAGGAATTACAATACTTTTAACAGACCGAAACCTAAATACCACATTCTTTGACCCAGCAGGAGGAGGAGACCCAATCCTTTATCAACACCTA
>HM418126|Barbus_cf._martorelli
CTTTATCTTGTATTTGGTGCCTGAGCCGGAATAGTGGGAACCGCCTTAAGCCTTCTCATTCGGGCTGAACTAAGTCAACCCGGATCGCTTTTAGGTGACGACCAAATTTATAATGTTATCGTTACTGCCCACGCTTTCGTGATAATTTTCTTTATAGTTATACCAATCCTTATTGGGGGATTTGGGAACTGACTGGTACCTTTAATAATTGGGGCCCCAGACATAGCATTCCCCCGAATGAATAACATAAGCTTCTGATTACTGCCCCCTTCATTCCTTCTACTTTTAGCTTCTTCCGGAGTAGAAGCAGGGGCAGGAACAGGTTGAACAGTATATCCACCTCTTGCAGGAAATTTAGCCCATGCAGGAGCATCAGTAGACCTAACAATTTTTTCACTTCACCTAGCAGGTGTTTCATCAATTCTTGGAGCAATCAATTTTATTACCACAACTATTAATATGAAACCTCCAGCCATTTCCCAGTATCAAACACCACTATTCGTTTGATCTGTGCTTGTAACTGCCGTACTTCTACTTCTTTCATTACCTGTATTAGCTGCCGGAATTACAATACTTTTAACAGATCGAAACCTAAATACCACTTTCTTTGACCCCGCAGGAGGAGGAGACCCAATTCTTTATCAACATCTG
>HM418127|Barbus_cf._aboinensis
---------------GGTGCCTGAGCCGGAATAGTAGGAACCGCCTTAAGCCTTCTTATCCGGGCCGAACTAAGTCAACCCGGATCGCTTCTAGGTGATGACCAAATTTATAATGTTATCGTTACCGCTCACGCCTTCGTAATAATTTTCTTTATAGTAATACCCATCCTTATTGGAGGATTTGGGAACTGGCTTGTACCACTAATAATTGGGGCCCCAGACATGGCGTTCCCACGTATAAATAACATAAGTTTCTGACTTCTACCCCCATCATTTCTTCTTCTGCTGGCCTCTTCCGGCGTTGAAGCTGGAGCCGGAACAGGGTGAACAGTTTACCCACCTCTTGCAGGCAATCTAGCCCACGCAGGAGCATCAGTAGATCTAACAATTTTTTCACTCCACTTAGCAGGTGTCTCATCAATTCTAGGGGCAATTAACTTTATTACTACAACAATTAACATAAAACCCCCAGCTATTTCCCAGTATCAAACACCTTTATTTGTTTGATCCGTGCTTGTAACCGCTGTATTACTACTCTTATCATTGCCAGTTTTAGCCGCTGGAATTACAATGCTTCTAACAGATCGAAACCTAAACACC---------------------------------------------------
>HM418128|Barbus_camptacanthus
CTCTATCTTGTATTTGGTGCCTGAGCCGGAATAGTGGGAACTGCCTTAAGTCTTCTTATTCGGGCTGAATTAAGTCAACCCGGGTCGCTTTTAGGTGATGACCAAATTTATAATGTTATCGTTACTGCTCACGCTTTCGTAATAATTTTCTTTATAGTTATACCTATCCTTATTGGGGGATTTGGAAATTGACTAGTACCACTAATAATTGGAGCCCCAGACATAGCATTTCCCCGAATAAATAATATAAGCTTCTGATTATTACCCCCCTCATTCCTCCTGCTTTTAGCCTCTTCTGGAGTAGAGGCAGGGGCAGGAACAGGTTGAACAGTATACCCACCCCTTGCAGGTAATCTAGCCCACGCAGGAGCATCAGTAGACCTAACAATTTTCTCACTTCACTTAGCAGGTATTTCATCAATTCTTGGAGCAATTAATTTTATCACCACAACCATCAATATGAAACCTCCAGCTATTTCCCAATATCAAACACCACTATTCGTCTGATCTGTACTTGTAACTGCCGTACTGCTCCTTCTCTCACTACCAGTATTAGCTGCCGGAATTACAATACTTTTAACAGACCGTAACCTAAATACCACATTCTTCGACCCGGCAGGAGGAGGAGACCCGATCCTTTATCAACATCTA
>HM418129|Barbus_cf._aboinensis
CTTTATCTTGTATTTGGTGCCTGAGCCGGAATAGTAGGAACCGCCTTAAGCCTTCTTATCCGGGCTGAACTAAGTCAACCCGGATCGCTTCTAGGTGATGACCAAATTTATAATGTTATCGTTACTGCTCACGCCTTCGTAATAATTTTCTTTATAGTAATACCCATCCTTATTGGAGGATTTGGAAACTGGCTTGTACCACTAATAATTGGGGCCCCAGACATGGCGTTCCCACGTATAAATAACATAAGTTTCTGACTTCTACCCCCATCATTTCTTCTTCTGCTGGCCTCTTCCGGCGTTGAAGCTGGAGCCGGAACAGGATGAACAGTTTACCCGCCTCTTGCAGGCAACCTAGCCCACGCAGGAGCATCAGTAGATCTGACAATTTTTTCACTCCACTTAGCAGGTGTCTCATCAATTCTAGGGGCAATTAACTTTATTACTACAACAATTAACATAAAACCCCCAGCTATTTCCCAGTATCAAACACCTTTATTTGTTTGATCCGTGCTTGTAACCGCTGTACTACTACTCTTATCATTGCCAGTTTTAGCCGCTGGAATTACAATGCTTCTAACAGATCGAAACCTAAACACCACATTCTTCGACCCAGCAGGTGGAGGAGACCCAATTCTATATCAACATCTA
>HM418130|Barbus_luluae
---------------------TGAGCCGGAATAGTGGGAACCGCCCTAAGCCTCCTTATTCGAGCTGAACTAAGTCAACCCGGTTCACTAATAGGCGATGATCAAATTTATAACGTTATCGTCACTGCCCACGCCTTCGTAATAATTTTCTTTATAGTTATACCCATCCTTATCGGAGGATTTGGAAATTGACTAGTACCACTAATAATTGGAGCCCCAGACATAGCGTTCCCCCGAATAAATAATATAAGTTTCTGATTACTACCTCCATCATTTCTTCTGCTTTTAGCCTCTTCAGGTGTAGGGGCAGGAGCAGGGACAGGTTGAACAGTTTATCCGCCTCTTGCAAGCAGCTTGGCCCACACAGGAGCATCAGTAGACTTAACAATTTTCTCACTTCACTTAGCAGGTATTTCATCAATTCTTGGAGCAATTAACTTTATTACTACAACTATTAATATAAAATCCCCAGCCACTTCCCAATATCAAACACCGTTATTCGTTTGATCTGTACTTGTAACTGCCGTACTGCTTCTTCTATCACTACCTGTACTAGCTGCAGGAATTACAATGCTTCTAACAGACCGAAACCTCAACACCACATTCTTTGACCCTGCCGGGGGAGGAGACCCTATTCTTTATCAACATTTA
>HM418131|Labeo_sanagaensis
---------------GGTGCCTGAGCCGGAATAGTAGGAACCGCCTTAAGCCTTCTCATCCGAGCTGAACTAAGCCAACCCGGATCGCTTCTAGGTGACGACCAAATTTACAATGTTATCGTAACTGCTCACGCCTTCGTAATAATTTTCTTTATAGTAATGCCCATCCTTATTGGAGGATTTGGAAACTGACTCGTACCATTAATAATCGGAGCCCCCGACATGGCATTCCCCCGTATGAATAACATGAGCTTCTGACTCCTACCCCCATCATTCTTACTACTGCTAGCCTCTTCTGGTGTTGAAGCTGGAGCTGGAACAGGATGAACAGTATACCCACCTCTTGCAGGAAACCTAGCCCACGCAGGGGCATCAGTAGACCTAACAATTTTCTCACTCCACTTAGCAGGGGTCTCATCAATTCTAGGGGCTATTAACTTTATTACTACAACTATTAACATGAAACCCCCAGCCATTTCACAATATCAAACCCCTCTATTCGTCTGATCCGTGCTTGTAACCGCCGTACTGCTTCTTTTATCACTACCAGTACTAGCAGCGGGCATCACAATGCTTTTAACAGATCGAAATCTTAATACCACATTCTTCGACCCAGCGGGAGGAGGAGACCCAATCCTTTATCAACACTTA
>HM418132|Labeo_nunensis
------CTCGTATTTGGTGCCTGAGCCGGAATAGTGGGAACCGCCTTAAGCCTTCTCATCCGAGCCGAACTAAGCCAACCCGGATCGCTTCTAGGCGATGACCAAATTTACAATGTTATCGTAACTGCTCACGCCTTCGTAATAATTTTCTTTATAGTAATGCCCATCCTTATTGGAGGATTTGGAAACTGGCTCGTACCATTAATAATCGGAGCCCCAGACATGGCATTCCCTCGTATAAATAACATAAGCTTCTGACTCCTACCCCCATCATTCTTACTACTGCTAGCCTCTTCTGGTGTTGAGGCTGGAGCTGGAACAGGATGAACAGTATACCCACCTCTTGCAGGAAACCTAGCCCACGCAGGAGCATCAGTAGACCTAACAATTTTCTCGCTCCACTTAGCAGGAGTCTCATCAATTCTAGGAGCTATTAACTTTATTACTACAACTATCAACATGAAACCCCCAGCCATTTCACAATATCAAACCCCCCTATTCGTCTGATCCGTGCTTGTAACCGCCGTACTGCTTCTCTTATCATTACCAGTACTAGCAGCGGGCATCACAATGCTTTTAACAGATCGAAATCTTAATACCACATTCTTCGACCCGGCAGGAGGAGGAGACCCAATCCTTTATCAACACTTA
>HM418133|Labeo_nunensis
CTCTACCTCGTATTTGGTGCCTGAGCCGGAATAGTGGGAACCGCCTTAAGCCTTCTCATCCGAGCCGAACTAAGCCAACCCGGATCGCTTCTAGGCGATGACCAAATTTACAATGTTATCGTAACTGCTCACGCCTTCGTAATAATTTTCTTTATAGTAATGCCCATCCTTATTGGAGGATTTGGAAACTGGCTCGTACCATTAATAATCGGAGCCCCAGACATGGCATTCCCTCGTATAAATAACATAAGCTTCTGACTCCTACCCCCATCATTCTTACTACTGCTAGCCTCTTCTGGTGTTGAGGCTGGAGCTGGAACAGGATGAACAGTATACCCACCTCTTGCAGGAAACCTAGCCCACGCAGGAGCATCAGTAGACCTAACAATTTTCTCGCTCCACTTAGCAGGAGTCTCATCAATTCTAGGAGCTATTAACTTTATTACTACAACTATCAACATGAAACCCCCAGCCATTTCACAATATCAAACCCCCCTATTCGTCTGATCCGTGCTTGTAACCGCCGTACTGCTTCTCTTATCATTACCAGTACTAGCAGCGGGCATCACAATGCTTTTAACAGATCGAAATCTTAATACCACATTCTTCGACCCGGCAGGAGGAGGAGACCCAATCCTTTATCAACACTTA
>HM418148|Barbus_chiumbeensis#cf._chiumbeensis
CTTTATCTTGTATTTGGTGCCTGAGCCGGAATAGTGGGAACCGCCCTAAGCCTCCTTATTCGGGCTGAACTAAGCCAACCCGGGTCGCTTTTAGGTGACGACCAAATCTATAACGTTATCGTTACTGCCCACGCTTTCGTAATAATTTTCTTTATAGTTATACCAATCCTTATCGGAGGGTTTGGAAACTGATTAGTCCCCCTAATAATTGGGGCCCCAGACATAGCATTTCCCCGAATAAATAACATAAGCTTCTGATTACTACCCCCCTCATTCCTCCTACTTTTAGCCTCTTCCGGGGTAGAAGCAGGAGCAGGAACAGGTTGAACAGTATACCCACCTCTTGCAGGAAATTTAGCCCACGCAGGGGCATCAGTAGACCTAACAATTTTCTCACTTCACCTAGCAGGTATTTCATCAATCCTTGGAGCAATTAATTTTATTACCACAACTATTAATATGAAACCCCCAGCTATTTCCCAATATCAAACACCACTATTCGTTTGATCAGTGCTTGTAACTGCCGTATTACTACTTCTTTCACTACCTGTATTAGCTGCCGGGATTACAATACTTCTAACAGATCGAAACCTAAACACCACGTTCTTTGACCCCGCAGGAGGAGGAGACCCAATTCTCTACCAACACCTA
>HM418149|Barbus_sp._spot
CTTTATCTTGTATTTGGTGCCTGAGCCGGAATAGTGGGAACCGCCCTAAGCCTCCTTATTCGGGCTGAACTAAGCCAACCCGGGTCGCTTTTAGGTGACGACCAAATCTATAACGTTATCGTTACTGCCCACGCTTTCGTAATAATTTTCTTTATAGTTATACCAATCCTTATCGGAGGGTTTGGAAACTGATTAGTCCCCCTAATAATTGGGGCCCCAGACATAGCATTTCCCCGAATAAATAACATAAGCTTCTGATTACTACCCCCCTCATTCCTCCTACTTTTAGCCTCTTCCGGGGTAGAAGCAGGAGCAGGAACAGGTTGAACAGTATACCCACCTCTTGCAGGAAATTTAGCCCACGCAGGGGCATCAGTAGACCTAACAATTTTCTCACTTCACCTAGCAGGTATTTCATCAATCCTTGGAGCAATTAATTTTATTACCACAACTATTAATATGAAACCCCCAGCTATTTCCCAATATCAAACACCGCTATTCGTTTGATCAGTGCTTGTAACTGCCGTACTACTACTTCTTTCACTACCTGTATTAGCTGCCGGGATTACAATACTTCTAACAGATCGAAACCTAAACACCACGTTCTTTGACCCCGCAGGAGGAGGAGACCCAATTCTCTACCAACACCTA
>HM418150|Opsaridium_ubangiense
CTTTATCTCGTATTTGGTGCTTGAGCTGGTATAGTAGGAACTGCCCTTAGTCTTCTCATCCGAGCTGAGCTAAGCCAGCCGGGATCACTTCTGGGCGACGACCAAATCTATAATGTTATCGTCACTGCTCATGCTTTTGTAATAATTTTCTTTATAGTGATACCCGTTCTCATTGGGGGGTTTGGAAACTGGTTAGTTCCCCTCATGATTGGGGCTCCGGACATAGCATTCCCCCGAATGAATAATATAAGCTTCTGACTTTTACCCCCATCGTTCCTTCTGTTACTAACCTCTTCTGGGGTGGAAGCTGGTGCCGGGACCGGGTGAACAGTTTACCCGCCACTGGCGGGTAACCTGGCCCACGCAGGAGCGTCAGTAGATTTAACAATCTTTTCTCTGCACCTGGCCGGTGTCTCATCCATCTTAGGGGCAATTAACTTTATTACTACAACCATTAACATGAAACCCCCAGCTATCTCCCAATATCAAACACCTTTATTTGTATGAGCCGTCTTAGTAACAGCTGTTTTACTTCTGCTATCACTACCCGTCTTAGCTGCTGGAATTACTATACTACTAACAGACCGAAACCTTAACACCTCCTTTTTTGACCCTGCAGGGGGGGGAGATCCCATTCTCTACCAACACCTG
>HM418151|Barbus_rubrostigma
CTTTATCTTGTATTTGGTGCCTGAGCCGGAATAGTGGGAACCGCCTTAAGCCTTCTTATTCGGGCTGAACTAAGTCAACCCGGATCGCTTTTAGGTGACGACCAAATTTATAACGTTATCGTTACTGCCCACGCTTTCGTAATAATTTTCTTTATAGTTATACCAATCCTTATTGGAGGATTTGGAAATTGATTAGTGCCCCTAATAATTGGGGCCCCAGACATAGCATTTCCCCGAATAAATAACATAAGCTTCTGATTACTACCCCCCTCATTCCTTCTGCTTTTAGCCTCTTCAGGAGTAGAGGCAGGGGCAGGAACAGGTTGAACAGTATATCCACCTCTTGCAGGAAATTTAGCCCACGCAGGAGCATCAGTAGACCTAACAATTTTCTCACTTCATTTAGCAGGTGTCTCATCAATTCTTGGGGCAATTAATTTTATTACCACAACTATCAATATGAAACCCCCAGCTATCTCCCAATATCAAACACCCCTGTTCGTTTGATCTGTACTTGTAACTGCCGTACTACTACTTCTTTCATTACCTGTACTTGCTGCCGGAATTACAATACTTTTAACAGACCGAAATCTAAATACCACATTCTTCGACCCCGCAGGAGGAGGAGACCCAATTCTTTACCAACATCTA
>HM418153|Opsaridium_ubangiense
CTTTATCTCGTATTTGGTGCTTGAGCTGGTATAGTAGGAACCGCCCTTAGTCTTCTTATCCGAGCTGAGCTGAGCCAGCCAGGATCACTTCTGGGTGATGACCAAATCTATAATGTTATCGTAACCGCTCATGCTTTCGTAATAATTTTCTTTATAGTGATACCAATCCTCATTGGGGGATTTGGAAACTGATTAGTTCCACTAATGATCGGGGCCCCTGATATGGCATTCCCTCGAATAAATAACATAAGCTTCTGACTTCTACCCCCATCATTCCTTCTACTCCTAGCCTCTTCTGGCGTAGAAGCCGGTGCTGGGACCGGGTGAACAGTATATCCTCCCTTGGCAGGAAACTTAGCTCACGCAGGAGCATCGGTAGATTTGACAATTTTCTCTCTGCATTTAGCAGGTGTATCATCCATCTTAGGAGCAATCAATTTCATTACAACAACAATCAATATGAAACCCCCAGCTATTTCCCAGTACCAAACGCCCCTGTTTGTCTGAGCCGTCTTAGTAACAGCCGTACTGCTCCTGCTATCGCTGCCCGTACTAGCTGCTGGGATCACAATACTTCTTACAGACCGAAATCTTAACACCTCTTTCTTTGATCCTGCAGGAGGGGGAGACCCTATTCTCTATCAACACTTA
>HM418156|Chelaethiops_congicus
CTTTATCTCGTATTTGGTGCTTGAGCTGGTATAGTAGGAACCGCCCTTAGTCTTCTTATCCGAGCTGAACTGAGCCAGCCGGGATCACTTCTGGGCGACGATCAAATTTATAATGTTATCGTCACTGCTCATGCTTTTGTAATAATTTTCTTTATAGTGATACCCATCCTCATTGGAGGGTTTGGAAACTGATTAGTTCCATTAATGATTGGAGCTCCAGACATAGCATTCCCTCGAATAAATAATATAAGCTTCTGACTCCTACCCCCGTCATTCCTTCTGCTACTAGCCTCTTCTGGTGTAGAAGCTGGCGCCGGAACCGGATGAACAGTATACCCCCCACTAGCAGGAAACCTGGCTCACGCGGGAGCATCAGTAGACTTAACAATCTTCTCTCTCCACTTGGCGGGTGTATCATCTATCTTAGGAGCAATTAACTTTATTACTACAACCATTAACATGAAACCTCCAGCCATTTCTCAATATCAAACACCTCTGTTTGTCTGAGCTGTCCTAGTAACAGCCGTTCTACTCCTACTTTCACTACCTGTTTTAGCTGCCGGCATTACAATGCTTCTTACAGATCGAAACCTTAATACCTCATTTTTTGACCCTGCAGGAGGAGGAGATCCTATTCTCTACCAACACCTG
>HM418157|Chelaethiops_congicus
CTTTATCTCGTATTTGGTGCTTGAGCTGGTATAGTAGGAACCGCCCTTAGTCTTCTTATCCGAGCTGAACTGAGCCAGCCGGGATCACTTCTGGGCGACGATCAAATTTATAATGTTATCGTCACTGCTCATGCTTTTGTAATAATTTTCTTTATAGTGATGCCCATCCTCATTGGAGGGTTTGGAAACTGATTAGTTCCATTAATGATTGGAGCTCCAGACATAGCATTCCCTCGAATAAATAATATAAGCTTCTGACTCCTACCCCCGTCATTCCTTCTGCTACTAGCCTCTTCTGGTGTAGAAGCTGGCGCCGGAACCGGATGAACAGTATACCCCCCACTAGCAGGAAACCTGGCTCACGCGGGAGCATCAGTAGACTTAACAATCTTCTCTCTCCACTTGGCGGGTGTATCATCTATCTTAGGAGCAATTAACTTTATTACTACAACCATTAACATGAAACCTCCAGCCATTTCTCAATATCAAACACCTCTGTTTGTCTGAGCTGTCCTAGTAACAGCCGTTCTACTCCTACTTTCACTACCTGTTTTAGCTGCCGGCATTACAATGCTTCTTACAGACCGAAACCTTAATACCTCATTTTTTGACCCTGCAGGAGGGGGAGATCCTATTCTCTACCAACACCTG
>HM418160|Barbus_matthesi
CTTTATCTTGTATTTGGTGCCTGAGCCGGAATAGTGGGAACCGCCTTAAGCCTTCTTATTCGGGCCGAATTAAGTCAACCCGGGTCGCTTTTAGGTGATGACCAAATTTATAATGTTATTGTTACTGCCCATGCCTTCGTAATAATCTTCTTTATAGTAATACCAATCCTTATTGGAGGATTTGGAAATTGACTAGTACCCCTAATAATTGGAGCTCCAGATATAGCATTCCCCCGAATAAATAATATAAGCTTTTGATTATTACCCCCTTCATTCCTTCTGCTTTTAGCCTCTTCCGGAGTAGAAGCAGGGGCAGGAACAGGTTGAACAGTCTACCCGCCCCTCGCAGGGAATTTAGCCCACGCAGGAGCATCAGTAGACCTAACAATTTTCTCACTTCACTTAGCAGGTGTTTCATCAATTCTAGGGGCAATTAATTTTATTACTACAACTATTAATATGAAACCTCCAGCCATCTCCCAATATCAAACACCATTATTCGTATGATCTGTACTTGTAACCGCTGTGCTACTCCTTCTATCTCTGCCGGTACTAGCCGCCGGAATCACAATACTTCTAACAGATCGAAACCTAAATACTACATTCTTTGACCCTGCAGGTGGAGGAGATCCAATTCTTTATCAACATCTA
>HM418161|Barbus_matthesi
CTTTATCTTTTATTTGGTGCCTGAGCCGGAATAGTGGGAACCGCCTTAAGCCTTCTTATTCGGGCCGAATTAAGTCAACCCGGGTCGCTTTTAGGTGATGACCAAATTTATAATGTTATTGTTACTGCCCATGCCTTCGTAATAATCTTCTTTATAGTAATACCAATCCTTATTGGAGGATTTGGAAATTGACTAGTACCCCTAATAATTGGAGCTCCAGATATAGCATTCCCCCGAATAAATAATATAAGCTTTTGATTATTACCCCCTTCATTCCTTCTGCTTTTAGCCTCTTCCGGAGTAGAAGCAGGGGCAGGAACAGGTTGAACAGTCTACCCGCCCCTCGCAGGGAATTTAGCCCACGCAGGAGCATCAGTAGACCTAACAATTTTCTCACTTCACTTAGCAGGTGTTTCATCAATTCTAGGGGCAATTAATTTTATTACTACAACTATTAATATGAAACCTCCAGCCATCTCCCAATATCAAACACCATTATTCGTATGATCTGTACTTGTAACCGCTGTGCTACTCCTTCTATCTCTGCCGGTACTAGCGGCCGGAATCACAATACTTCTAACAGATCGAAACCTAAATACTACATTCTTTGACCCTGCAGGTGGAGGAGATCCAATTCTTTATCAACATCTA
>HM418162|Barbus_matthesi
CTTTATCTTTTATTTGGTGCCTGAGCCGGAATAGTGGGAACCGCCTTAAGCCTTCTTATTCGGGCCGAATTAAGTCAACCCGGGTCGCTTTTAGGTGATGACCAAATTTATAATGTTATTGTTACTGCCCATGCCTTCGTAATAATCTTCTTTATAGTAATACCAATCCTTATTGGAGGATTTGGAAATTGACTAGTACCCCTAATAATTGGAGCTCCAGATATAGCATTCCCCCGAATAAATAATATAAGCTTTTGATTATTACCCCCTTCATTCCTTCTGCTTTTAGCCTCTTCCGGAGTAGAAGCAGGGGCAGGAACAGGTTGAACAGTCTACCCGCCCCTCGCAGGGAATTTAGCCCACGCAGGAGCATCAGTAGACCTAACAATTTTCTCACTTCACTTAGCAGGTGTTTCATCAATTCTAGGGGCAATTAATTTTATTACTACAACTATTAATATGAAACCTCCAGCCATCTCCCAATATCAAACACCATTATTCGTATGATCTGTACTTGTAACCGCTGTGCTACTCCTTCTATCTCTGCCGGTACTAGCGGCCGGAATCACAATACTTCTAACAGATCGAAACCTAAATACTACATTCTTTGACCCTGCAGGTGGAGGAGATCCAATTCTTTATCAACATCTA
>HM418163|Garra_ornata
---------------------TGAGCTGGAATAGTAGGAACTGCCCTAAGTCTCCTTATTCGGGCCGAACTAAGCCAACCCGGATCACTTCTAGGTGATGACCAAATTTATAACGTTATCGTCACTGCCCACGCTTTTGTAATAATTTTCTTTATAGTTATGCCCATTCTGATCGGGGGGTTTGGAAACTGACTTGTACCATTAATAATTGGCGCCCCAGACATGGCATTCCCACGAATAAATAATATAAGCTTCTGACTACTACCCCCATCATTTCTATTACTATTAGCCTCCTCTGGGGTTGAGGCCGGGGCTGGAACGGGGTGAACAGTTTATCCTCCCCTTGCAGGCAATCTGGCCCATGCAGGAGCATCAGTAGACTTAACAATCTTTTCACTACATCTGGCAGGGGTATCATCAATTCTCGGGGCCATCAATTTTATTACCACAACCATTAACATAAAACCCCCAGCCATCTCCCAATATCAAACACCACTCTTCGTATGATCTGTTCTTGTAACTGCCGTACTACTTCTATTATCATTACCCGTACTAGCTGCCGGTATTACAATACTTTTAACGGATCGAAACCTTAACACTACATTCTTTGACCCAGCAGGAGGAGGAGACCCAATTCTTTATCAACACCTA
>HM418164|Garra_ornata
CTTTATCTCGTATTTGGTGCTTGAGCTGGAATAGTAGGAACTGCCCTAAGTCTCCTTATTCGGGCCGAACTAAGCCAACCCGGATCACTTCTAGGTGATGACCAAATTTATAACGTTATCGTCACTGCCCACGCTTTTGTAATAATTTTCTTTATAGTTATGCCCATTCTGATCGGGGGGTTTGGAAACTGACTTGTACCATTAATAATTGGCGCCCCAGACATGGCATTCCCACGAATAAATAATATAAGCTTCTGACTACTACCCCCATCATTTCTATTACTATTAGCCTCCTCTGGGGTTGAGGCCGGGGCTGGAACGGGGTGAACAGTTTATCCTCCCCTTGCAGGCAATCTGGCCCATGCAGGAGCATCAGTAGACTTAACAATCTTTTCACTACATCTGGCAGGGGTATCATCAATTCTCGGGGCCATCAATTTTATTACCACAACCATTAACATAAAACCCCCAGCCATCTCCCAATATCAAACACCACTCTTCGTATGATCTGTTCTTGTAACTGCCGTACTACTTCTATTATCATTACCCGTACTAGCTGCCGGTATTACAATACTTTTAACGGATCGAAACCTTAACACTACATTCTTTGACCCAGCAGGAGGAGGAGACCCAATTCTTTATCAACACCTA
>HM418165|Garra_ornata
CTCTACCTAGTATTTGGTGCCTGAGCCGGGATAGTTGGCACAGCCCTTAGTCTACTCATTCGAGCAGAACTAGCCCAACCTGGTGCTCTTCTTGGCGATGACCAGATTTATAATGTTATCGTTACTGCTCATGCCTTCGTAATAATCTTCTTTATAGTAATACCCATTATGATTGGAGGCTTTGGTAACTGACTTGTACCTTTAATAATTGGAGCTCCAGATATAGCATTCCCACGAATAAATAACATAAGCTTCTGATTACTCCCACCATCCTTCCTCCTCCTCCTTGCCTCCTCTGGAGTTGAAGCAGGGGCTGGGACAGGTTGAACCGTGTACCCACCCCTTGCTGGTAATCTCGCACATGCAGGGGCCTCTGTAGATTTAACTATTTTCTCATTACACCTTGCAGGAGTTTCTTCTATTTTAGGAGCTATTAATTTTATTACAACTATTATTAATATGAAACCCCCAGCTATTTCACAATACCAGACACCTTTATTAGTTTGAGCAATTCTAATTACAGCTGTTCTTCTATTATTATCTCTTCCAGTACTTGCTGCTGGTATTACAATACTATTAACAGATCGAAATCTAAATACCACCTTCTTTGACCCCGCAGGGGGAGGGGACCCCATTCTATATCAACACCTA
>HM418166|Garra_congoensis
---------------GGTGCTTGAGCTGGAATAGTAGGAACTGCCCTAAGTCTCCTTATTCGGGCCGAACTAAGCCAACCCGGATCACTTCTAGGTGATGACCAAATTTATAACGTTATCGTTACTGCCCACGCTTTTGTAATAATTTTCTTTATAGTTATGCCCATTCTGATCGGGGGGTTTGGAAACTGACTTGTACCATTAATAATTGGCGCCCCAGACATGGCATTCCCACGAATAAATAATATAAGCTTCTGACTACTACCCCCATCATTTCTATTACTATTAGCCTCCTCTGGGGTTGAGGCCGGGGCTGGAACGGGGTGAACAGTTTATCCTCCCCTTGCAGGCAATCTGGCCCATGCAGGAGCATCAGTAGACTTAACAATCTTTTCACTACATCTGGCAGGGGTATCATCAATTCTCGGGGCCATCAATTTTATTACCACAACCATTAACATAAAACCCCCAGCCATCTCCCAATATCAAACACCACTCTTCGTATGATCTGTTCTTGTAACTGCCGTACTACTTCTATTATCATTACCCGTACTAGCTGCCGGTATTACAATACTTTTAACGGATCGAAACCTTAACACTACATTCTTTGACCCAGCAGGAGGAGGAGACCCAATTCTTTATCAACACCTA
>HM418167|Garra_congoensis
CTTTATCTCGTATTTGGTGCTTGAGCTGGAATAGTAGGAACTGCCCTAAGTCTCCTTATTCGGGCCGAATTAAGCCAACCCGGATCACTTCTAGGTGATGACCAAATTTATAACGTTATCGTCACTGCCCACGCTTTTGTAATAATTTTCTTTATAGTTATGCCCATTCTGATCGGGGGGTTTGGAAACTGACTTGTACCATTAATAATTGGCGCCCCAGACATGGCATTCCCACGAATAAATAATATAAGCTTCTGACTACTACCCCCATCATTTCTATTACTATTAGCCTCCTCTGGGGTTGAGGCCGGGGCTGGAACGGGGTGAACAGTTTATCCTCCCCTTGCAGGCAATCTGGCCCATGCAGGAGCATCAGTAGACTTAACAATCTTTTCACTACATCTGGCAGGGGTATCATCAATTCTCGGGGCCATCAATTTTATTACCACAACCATTAACATAAAACCCCCAGCCATCTCCCAATATCAAACACCACTCTTCGTATGATCTGTTCTTGTAACTGCCGTACTACTTCTATTATCATTACCCGTACTAGCTGCCGGTATTACAATACTTTTAACGGATCGAAACCTTAACACTACATTCTTTGACCCAGCAGGAGGAGGAGACCCAATTCTT------------
>HM418168|Garra_congoensis
CTTTATCTCGTATTTGGTGCTTGAGCTGGAATAGTAGGAACTGCCCTAAGTCTCCTTATTCGGGCCGAACTAAGCCAACCCGGATCACTTCTAGGTGATGACCAAATTTATAACGTTATCGTCACTGCCCACGCTTTTGTAATAATTTTCTTTATAGTTATGCCCATTCTGATCGGGGGGTTTGGAAACTGACTTGTACCATTAATAATTGGCGCCCCAGACATGGCATTCCCACGAATAAATAATATAAGCTTCTGACTACTACCCCCATCATTTCTATTACTATTAGCCTCCTCTGGGGTTGAGGCCGGGGCTGGAACGGGGTGAACAGTTTATCCTCCCCTTGCAGGCAATCTGGCCCATGCAGGAGCATCAGTAGACTTAACAATCTTTTCACTACATCTGGCAGGGGTATCGTCAATTCTCGGGGCCATCAATTTTATTACCACAACCATTAACATAAAACCCCCAGCCATCTCCCAATATCAAACACCACTCTTCGTATGATCTGTTCTTGTAACTGCCGTACTACTTCTATTATCATTACCCGTACTAGCTGCCGGTATTACAATACTTTTAACGGATCGAAACCTTAACACTACATTCTTTGACCCAGCAGGAGGAGGAGACCCAATTCTTTATCAACACCTA
>HM418169|Labeo_parvus
------------TTTGGTGCCTGAGCCGGAATAGTAGGAACCGCCTTAAGCCTTCTTATCCGTGCTGAATTAAGTCAACCCGGATCGCTTCTAGGTGACGACCAAATTTACAATGTTATCGTAACTGCTCACGCCTTCGTAATAATTTTCTTTATAGTAATGCCCGTCCTTATTGGAGGATTTGGAAACTGGCTCGTACCATTAATAATCGGAGCCCCAGACATGGCATTCCCTCGTATAAACAACATAAGCTTCTGACTACTGCCCCCATCATTTCTACTACTGCTAGCCTCTTCTGGTGTTGAGGCTGGTGCTGGAACAGGCTGAACAGTATACCCCCCTCTTGCAGGCAATCTAGCACACGCAGGGGCATCAGTAGACCTGACAATCTTCTCACTCCATTTAGCAGGAGTCTCATCAATTCTAGGGGCCATTAATTTTATTACTACAACCATTAACATAAAACCCCCAGCCATTTCACAATATCAAACCCCTCTATTCGTCTGATCCGTGCTTGTAACCGCCGTACTGCTTCTCCTATCACTACCAGTACTAGCAGCGGGCATCACAATGCTTTTAACAGATCGAAATCTTAATACCACATTCTTCGACCCAGCAGGTGGAGGAGACCCAATCCTTTATCAACACTTA
>HM418170|Chelaethiops_congicus#cf._congicus
CTTTATCTCGTATTTGGTGCTTGAGCTGGTATAGTAGGAACCGCCCTTAGTCTTCTTATCCGAGCTGAACTGAGCCAGCCGGGATCACTTCTGGGCGACGATCAAATTTATAATGTTATCGTCACTGCTCATGCTTTTGTAATAATTTTCTTTATAGTGATGCCCATCCTCATTGGAGGGTTTGGAAACTGATTAGTTCCATTAATGATTGGAGCTCCAGACATAGCATTCCCTCGAATAAATAATATAAGCTTCTGACTTCTACCCCCATCATTCCTTCTGCTACTAGCCTCTTCTGGTGTAGAAGCTGGCGCCGGGACCGGATGAACAGTATACCCCCCATTAGCAGGAAACCTGGCTCACGCAGGAGCATCAGTAGACTTAACAATCTTCTCTCTCCACTTGGCAGGTGTATCATCTATCTTAGGGGCAATTAACTTTATTACTACAACCATTAATATGAAACCTCCAGCCATTTCTCAATATCAAACACCTCTATTTGTTTGAGCTGTCCTAGTAACAGCCGTTCTACTCCTACTATCATTACCTGTTTTAGCTGCCGGCATTACAATGCTTCTTACAGACCGAAACCTTAATACCTCATTTTTTGACCCTGCAGGAGGGGGAGATCCTATTCTCTATCAACACCTG
>HM418171|Labeo_barbatus
CTTTATCTCGTATTTGGTGCCTGAGCCGGAATAGTAGGAACCGCCCTAAGCCTCCTCATTCGAGCTGAACTAAGCCAACCTGGATCGCTTCTCGGTGATGACCAAATTTATAATGTTATTGTAACTGCCCACGCTTTCGTAATAATTTTCTTTATAGTAATACCTGTCCTTATTGGAGGATTTGGAAACTGACTCGTGCCACTAATGATCGGAGCCCCGGACATGGCATTCCCTCGTATGAATAACATAAGCTTCTGACTTCTACCCCCATCATTCCTATTACTGCTAGCCTCCTCTGGTGTCGAAGCTGGGGCTGGGACAGGGTGAACAGTATATCCACCTCTTGCAGGCAACCTAGCCCACGCAGGAGCATCAGTAGACCTAACAATTTTCTCACTCCACTTGGCAGGGGTTTCATCAATTTTAGGGGCTATTAATTTTATTACTACAACTATTAATATAAAACCTCCAGCCATTTCACAATACCAGACACCCCTGTTCGTTTGATCCGTGCTTGTAACCGCCGTTCTACTTCTCCTATCACTGCCAGTGCTGGCAGCGGGCATTACAATGCTCTTAACAGATCGAAATCTCAACACAACATTCTTCGACCCAGCAGGAGGAGGAGACCCAATCCTCTACCAACATCTA
>HM418172|Labeo_barbatus
CTTTATCTCGTATTTGGTGCCTGAGCCGGAATAGTAGGAACCGCCCTAAGCCTCCTCATTCGAGCTGAACTAAGCCAACCTGGATCGCTTCTCGGTGATGACCAAATTTATAATGTTATTGTAACTGCCCACGCTTTCGTAATAATTTTCTTTATAGTAATACCTGTCCTTATTGGAGGATTTGGAAACTGACTCGTGCCACTAATGATCGGAGCCCCGGACATGGCATTCCCTCGTATGAATAACATAAGCTTCTGACTTCTACCCCCATCATTCCTATTACTGCTAGCCTCCTCTGGTGTCGAAGCTGGGGCTGGGACAGGGTGAACAGTATATCCACCTCTTGCAGGCAACCTAGCCCACGCAGGAGCATCAGTAGACCTAACAATTTTCTCACTCCACTTGGCAGGGGTTTCATCAATTTTAGGGGCTATTAATTTTATTACTACAACTATTAATATAAAACCTCCAGCCATTTCACAATACCAGACACCCCTGTTCGTTTGATCCGTGCTTGTAACCGCCGTTCTACTTCTCCTATCACTGCCAGTGCTGGCAGCGGGCATTACAATGCTCTTAACAGATCGAAATCTCAACACAACATTCTTCGACCCAGCAGGAGGAGGAGACCCAATCCTCTACCAACATCTA
>HM418173|Labeo_nasus
---------------------TGAGCCGGAATAGTAGGAACCGCCTTAAGCCTTCTTATCCGTGCTGAATTAAGTCAACCCGGATCGCTTCTAGGTGACGACCAAATTTACAATGTTATCGTAACTGCTCACGCCTTCGTAATAATTTTCTTTATAGTAATGCCCGTCCTTATTGGAGGATTTGGAAACTGGCTCGTACCATTAATAATCGGAGCCCCAGACATGGCATTCCCTCGTATAAACAACATAAGCTTCTGACTACTGCCCCCATCATTTCTACTACTGCTAGCCTCTTCTGGTGTTGAGGCTGGTGCTGGAACAGGCTGAACAGTATACCCCCCTCTTGCAGGCAATCTAGCACACGCAGGGGCATCAGTAGACCTGACAATCTTCTCACTCCATTTAGCAGGAGTCTCATCAATTCTAGGGGCCATTAATTTTATTACTACAACCATTAACATAAAACCCCCAGCCATTTCACAATATCAAACCCCTCTATTCGTCTGATCCGTGCTTGTAACCGCCGTACTGCTTCTCCTATCACTACCAGTACTAGCAGCGGGCATCACAATGCTTTTAACAGATCGAAATCTTAATACCACATTCTTCGACCCAGCAGGTGGAGGAGACCCAATCCTTTATCAACACTTA
>HM418174|Labeo_nasus
---------GTATTTGGTGCCTGAGCCGGAATAGTAGGAACCGCCTTAAGCCTTCTTATCCGTGCTGAACTAAGCCAGCCCGGATCGCTTTTAGGTGACGACCAAATTTATAATGTTATCGTAACTGCTCACGCCTTCGTAATAATTTTCTTTATAGTAATGCCNGTCCTTATTGGAGGATTTGGAAACTGGCTCGTACCATTAATGATCGGAGCCCCCGACATGGCATTCCCTCGTATAAATAATATAAGCTTCTGACTCTTGCCCCCATCATTCCTACTACTACTAGCCTCTTCTGGTGTCGAGGCTGGTGCCGGGACAGGATGAACAGTGTACCCCCCTCTTGCAGGTAATCTAGCCCACGCAGGGGCATCAGTAGACCTGACAATTTTCTCACTCCATTTGGCGGGGGTCTCATCAATTCTAGGGGCTATTAATTTTATTACTACAACCATTAACATAAAACCCCCAGCTATTTCACAATATCAAACCCCCCTATTCGTCTGATCCGTGCTTGTAACCGCCGTACTACTTCTCCTATCACTACCAGTACTAGCAGCGGGCATCACAATGCTTTTAACAGATCGAAATCTTAATACCACATTCTTTGACCCGGCAGGAGGAGGAGACCCA------------------
>HM418176|Labeo_lineatus
CTTTATCTTGTATTTGGTGCCTGAGCCGGAATAGTAGGAACCGCCTTAAGCCTTCTCATTCGAGCTGAGTTAAGCCAGCCCGGATCGCTTCTCGGCGATGACCAAATTTATAATGTTATCGTAACTGCTCACGCCTTTGTAATAATTTTCTTTATAGTAATACCTGTCCTTATCGGAGGGTTTGGAAACTGACTCGTACCATTAATAATTGGAGCCCCAGACATAGCATTCCCTCGTATAAACAACATAAGCTTCTGACTCCTACCTCCATCATTCCTATTACTGCTAGCCTCTTCTGGTGTCGAAGCCGGGGCCGGAACAGGATGAACAGTATACCCACCTCTCGCAGGCAACTTAGCCCACGCAGGAGCATCAGTAGACCTGACAATTTTCTCGCTTCACTTAGCGGGGGTCTCATCAATTTTAGGGGCTATTAATTTTATTACTACAACCATTAATATAAAACCCCCAGCCATTTCACAATACCAAACACCCCTATTCGTCTGATCCGTGCTTGTAACCGCTGTACTACTTCTCCTATCGCTACCAGTACTGGCAGCGGGCATTACAATGCTTTTAACAGATCGAAATCTTAATACTACATTCTTCGACCCAGCAGGAGGAGGAGACCCAATCCTTTACCAACACCTA
>HM418177|Labeo_macrostomus
CTTTATCTTGTATTTGGTGCCTGAGCCGGAATAGTGGGAACCGCCCTAAGCCTCCTCATTCGAGCTGAATTAAGCCAACCCGGATCGCTTCTCGGTGACGACCAAATTTATAATGTTATCGTAACTGCTCATGCTTTCGTAATAATTTTCTTTATAGTAATGCCTGTCCTTATTGGGGGATTTGGAAACTGACTTGTACCACTAATGATCGGAGCCCCGGACATAGCATTCCCCCGTATAAACAACATAAGCTTCTGACTCCTACCCCCATCATTCCTACTATTACTAGCTTCTTCTGGTGTTGAGGCTGGAGCTGGGACAGGATGAACGGTATACCCACCTCTTGCAGGCAACTTAGCCCATGCAGGAGCATCAGTAGACCTAACAATTTTCTCACTCCACTTAGCAGGGGTCTCATCAATTTTAGGGGCCATTAATTTTATTACTACAACCATTAACATGAAGCCTCCAGCTATTTCACAATATCAAACACCCCTATTCGTTTGATCCGTACTTGTTACTGCCGTGCTGCTTCTCTTATCGCTGCCAGTACTGGCAGCGGGCATCACAATGCTTTTAACAGATCGAAATCTTAATACTACATTCTTCGACCCAGCAGGAGGAGGAGACCCAATCCTTTACCAACATTTA
>HM418178|Labeo_macrostomus
CTTTATCTTGTATTTGGTGCCTGAGCCGGAATAGTGGGAACCGCCCTAAGCCTCCTCATTCGAGCTGAATTAAGCCAACCCGGATCGCTTCTCGGTGACGACCAAATTTATAATGTTATCGTAACTGCTCATGCTTTCGTAATAATTTTCTTTATAGTAATGCCTGTCCTTATTGGGGGATTTGGAAACTGACTTGTACCACTAATGATCGGAGCCCCGGACATAGCATTCCCCCGTATAAACAACATAAGCTTCTGACTCCTACCCCCATCATTCCTACTATTACTAGCTTCTTCTGGTGTTGAGGCTGGAGCTGGGACAGGATGAACGGTATACCCACCTCTTGCAGGCAACTTAGCCCATGCAGGAGCATCAGTAGACCTAACAATTTTCTCACTCCACTTAGCAGGGGTCTCATCAATTTTAGGGGCCATTAATTTTATTACTACAACCATTAACATGAAGCCTCCAGCTATTTCACAATATCAAACACCCCTATTCGTTTGATCCGTACTTGTTACTGCCGTGCTGCTTCTCTTATCGCTGCCAGTACTGGCAGCGGGCATCACAATGCTTTTAACAGATCGAAATCTTAATACTACATTCTTCGACCCAGCAGGAGGAGGAGACCCAATCCTTTACCAACATTTA
>HM418180|Labeo_weeksii
CTTTATCTCGTATTTGGTGCCTGAGCCGGAATAGTAGGAACCGCCTTAAGCCTTCTCATCCGAGCTGAATTAAGCCAGCCCGGATCGCTCCTAGGTGACGACCAAATTTATAATGTTATCGTAACTGCTCACGCCTTTGTAATAATTTTCTTTATAGTAATACCCGTCCTTATCGGAGGGTTTGGAAACTGACTCGTACCACTAATAATTGGAGCCCCAGACATAGCATTCCCTCGTATAAACAACATAAGCTTCTGACTCCTACCCCCATCATTCCTATTATTACTAGCCTCTTCTGGTGTTGAAGCCGGGGCCGGAACAGGGTGAACAGTATATCCACCCCTCGCAGGCAACTTAGCCCACGCAGGAGCATCAGTAGACCTAACAATTTTCTCACTTCACTTAGCAGGGGTCTCATCAATTTTAGGGGCTATTAATTTTATTACTACAACCATTAATATGAAACCCCCAGCCATTTCACAATACCAAACACCCCTATTTGTCTGATCCGTGCTTGTAACCGCCGTACTACTTCTCCTATCACTACCAGTACTGGCAGCGGGCATTACAATGCTTTTAACGGATCGAAATCTTAATACTACATTCTTCGACCCAGCAGGAGGAGGAGACCCAATCCTTTACCAACACCTA
>HM418181|Labeo_weeksii
CTTTATCTCGTATTTGGTGCCTGAGCCGGAATAGTAGGAACCGCCTTAAGCCTTCTCATCCGAGCTGAATTAAGCCAGCCCGGATCGCTCCTAGGTGACGACCAAATTTATAATGTTATCGTAACTGCTCACGCCTTTGTAATAATTTTCTTTATAGTAATACCCGTCCTTATCGGAGGGTTTGGAAACTGACTCGTACCACTAATAATTGGAGCCCCAGACATAGCATTCCCTCGTATAAACAACATAAGCTTCTGACTCCTACCCCCATCATTCCTATTATTACTAGCCTCTTCTGGTGTTGAAGCCGGGGCCGGAACAGGGTGAACAGTATATCCACCCCTCGCAGGCAACTTAGCCCACGCAGGAGCATCAGTAGACCTAACAATTTTCTCACTTCACTTAGCAGGGGTCTCATCAATTTTAGGGGCTATTAATTTTATTACTACAACCATTAATATGAAACCCCCAGCCATTTCACAATACCAAACACCCCTATTTGTCTGATCCGTGCTTGTAACCGCCGTACTACTTCTCCTATCACTACCAGTACTGGCAGCGGGCATTACAATGCTTTTAACAGATCGAAATCTTAATACCACATTCTTCGACCCAGCAGGAGGAGGAGACCCAATCCTTTACCAACACCTA
>HM418182|Labeo_maleboensis
CTTTATCTCGTATTTGGTGCCTGAGCCGGAATAGTAGGAACCGCCTTAAGCCTTCTCATCCGAGCTGAATTAAGCCAGCCCGGATCGCTCCTAGGTGACGACCAAATTTATAATGTTATCGTAACTGCTCACGCCTTTGTAATAATTTTCTTTATAGTAATACCCGTCCTTATCGGAGGGTTTGGAAACTGACTCGTACCACTAATAATTGGAGCCCCAGACATAGCATTCCCTCGTATAAACAACATAAGCTTCTGACTCCTACCCCCATCATTCCTATTATTACTAGCCTCTTCTGGTGTTGAAGCCGGGGCCGGAACAGGGTGAACAGTATATCCACCCCTCGCAGGCAACTTAGCCCACGCAGGAGCATCAGTAGACCTAACAATTTTCTCACTTCACTTAGCAGGGGTCTCATCAATTTTAGGGGCTATTAATTTTATTACTACAACCATTAATATGAAACCCCCAGCCATTTCACAATACCAAACACCCCTATTTGTCTGATCCGTGCTTGTAACCGCCGTACTACTTCTCCTATCACTACCAGTACTGGCAGCGGGCATTACAATGCTTTTAACAGATCGAAATCTTAATACCACATTCTTCGACCCAGCAGGAGGAGGAGACCCAATCCTTTACCAACACCTA
>HM418193|Opsaridium_boweni
CTTTATCTTGTATTTGGTGCTTGAGCTGGTATAGTAGGAACCGCCCTTAGTCTTCTTATCCGAGCTGAACTTAGTCAGCCAGGATCACTTCTGGGCGATGACCAAATCTATAATGTTATCGTTACTGCTCATGCTTTCGTAATAATTTTCTTTATAGTGATGCCCATCCTCATTGGGGGGTTTGGAAACTGGTTAGTTCCGCTAATGATTGGGGCCCCAGACATAGCATTCCCGCGAATAAACAACATAAGCTTCTGACTATTACCCCCATCATTCCTTTTATTACTGGCCTCTTCTGGTGTAGAAGCCGGTGCCGGCACCGGCTGAACAGTATATCCACCGCTGGCGGGAAACCTGGCTCACGCAGGAGCATCAGTAGATCTAACAATTTTTTCCCTGCACTTAGCAGGTGTATCATCTATCCTGGGGGCAATTAACTTTATTACTACAACCATTAACATGAAACCCCCAGCTATCTCCCAGTATCAAACACCTTTGTTTGTTTGGGCCGTCTTAGTAACAGCTGTTTTACTTCTATTATCATTACCTGTTTTGGCTGCTGGGATTACCATGCTTCTAACAGACCGAAATCTTAATACCTCGTTTTTTGACCCTGCAGGAGGAGGAGACCCCATTCTTTACCAACACCTA
>HM418194|Opsaridium_boweni
CTTTATCTTGTATTTGGTGCTTGAGCTGGTATAGTAGGAACCGCCCTTAGTCTTCTTATCCGAGCTGAACTTAGTCAGCCAGGATCACTTCTGGGCGATGACCAAATCTATAATGTTATCGTTACTGCTCATGCTTTCGTAATAATTTTCTTTATAGTGATGCCCATCCTCATTGGGGGGTTTGGAAACTGGTTAGTTCCGCTAATGATTGGGGCCCCAGACATAGCATTCCCGCGAATAAACAACATAAGCTTCTGACTATTACCCCCATCATTCCTTTTATTACTGGCCTCTTCTGGTGTAGAAGCCGGTGCCGGCACCGGCTGAACAGTATATCCACCGCTGGCGGGAAACCTGGCTCACGCAGGAGCATCAGTAGATCTAACAATTTTTTCCCTGCACTTAGCAGGTGTATCATCTATCCTGGGGGCAATTAACTTTATTACTACAACCATTAACATGAAACCCCCAGCTATCTCCCAGTATCAAACACCTTTGTTTGTTTGGGCCGTCTTAGTAACAGCTGTTTTACTTCTATTATCATTACCTGTTTTGGCTGCTGGGATTACCATGCTTCTAACAGACCGAAATCTTAATACCTCGTTTTTTGACCCTGCAGGAGGAGGAGACCCCATTCTTTACCAACACCTA
>HM418210|Chelaethiops_bibie
CTCTATCTCGTATTTGGTGCTTGAGCTGGTATAGTAGGAACTGCCCTTAGCCTCCTTATCCGAGCTGAACTGAGCCAGCCGGGATCGCTTCTGGGCGATGATCAAATCTATAATGTAATTGTTACTGCTCATGCTTTCGTAATAATTTTCTTTATAGTGATGCCAATCCTCATTGGAGGTTTCGGGAACTGGTTAGTTCCCCTAATGATCGGGGCCCCCGACATGGCATTCCCTCGTATAAATAACATAAGCTTCTGACTCTTACCTCCGTCATTCCTTCTGCTACTAGCCTCTTCAGGCGTAGAAGCAGGTGCCGGCACCGGATGAACAGTATATCCTCCACTAGCAGGGAACCTAGCCCACGCAGGAGCATCGGTAGATCTAACAATCTTCTCCCTCCATTTAGCGGGTGTATCATCCATCCTAGGGGCAATTAATTTTATCACTACAACCATTAACATGAAACCCCCAGCCATTTCTCAATACCAAACACCTTTATTTGTTTGAGCTGTATTAGTAACAGCCGTCCTTCTTCTCTTATCACTGCCCGTACTAGCTGCCGGCATTACAATGCTTCTTACAGACCGAAACCTTAACACCTCATTCTTTGACCCCGCAGGAGGGGGAGACCCAATTCTTTACCAACACCTA
>HM536883|Osteochilus_salsburyi
ctttatcttgtatttggtgcctgagccggaatagtaggaaccgccttaagcctccttattcgggctgaactaagccaacccggatcactcctaggcgacgaccaaatttataatgttatcgttactgcccacgctttcgtaataattttctttatagtaataccaatcctaattgggggattcggaaactgacttgtaccactaataattggagccccagacatagcattcccacgaataaataatataagcttctgactcctccccccatcattcttactattattagcttcttctggtgttgaagccggagccgggacgggctgaacagtatatccgccgctcgcaggtaatttagcccacgcgggagcatcagtagatataacaattttttcacttcacctagcaggtgtatcatcaattctgggagctattaacttcattaccacaactattaatataaaacccccagccatctcacaataccaaacacccttattcgtatgatccgtgcttgtaactgccgtattacttctcctatcgttaccagttttagccgctggtattacgatacttctaacagatcgaaatcttaacacaacattttttgacccggcaggagggggcgacccaatcctttaccaacactta
>HM536884|Garra_orientalis
ctttatcttgtattcggtgcttgagctgggatagtaggaaccgccctaagcctcctcatccgggccgaactaagccagcctggatcacttctaggtgatgaccaaatctataacgttatcgttaccgcccacgcttttgtaataattttctttatagttatacccatcctgatcggagggtttggaaactgactcgtaccactaataattggagcccccgacatggcattcccgcgaataaataacataagcttctgactactacccccgtcattcctattattattagcctcctctggggttgaagctggggctggaacaggatgaacagtttatccgccccttgcaggcaacctagcccatgcaggagcatcagtagacttaacaattttctcactacatctagcaggtgtgtcatcaattctgggggccatcaactttattactacaactattaatataaaacccccagccatctcccaatatcaaacacccctcttcgtgtgatctgtgcttgtaaccgccgtactacttctattatcactaccagtgctagctgccggaattacaatacttttaaccgatcgaaatcttaacaccacattctttgacccagcagggggaggagacccaattctctatcaacattta
>HM536885|Labiobarbus_lineatus
ctctatcttgtatttggtgcctgagccggaatagtgggaactgccttaagccttcttatccgagctgaactaagccaacccggatcactcctaggcgacgaccaaatttataacgttatcgttactgcccacgcctttgtaataattttctttatagtaatgcctatcctcattggagggttcggaaactgactcgtaccattaataatcggagcccccgacatggcattcccacgaatgaacaacataagcttctgactcctaccaccatcattcctactactactagcctcttccggcgttgaagctggagcagggacagggtgaacagtgtacccacccctagcaggtaacttagcccacgcaggagcatcagtagatctaacaattttctcacttcacctagcaggtgtgtcatcaattctaggggccattaacttcattaccacaactattaacatgaaacccccagccatctctcaatatcaaacaccattattcgtctgatccgtacttgtgactgctgtcctactccttctatctctaccagttttagccgccggaattacaatactattgacagaccgaaaccttaacaccacattctttgaccctgcaggaggaggagacccaattctatatcaacattta
>HM536886|Hampala_macrolepidota
----------------------------------------ccgcccttagccttctcatccgggctgaactgggccaacccggatcacttttaggcgatgatcaaatttataatgtcatcgtcactgctcacgctttcgtaataatcttctttacagtaatacctattcttatcgggggattcgggaactgactcgtaccgctaataattggagccccagacatagcattccctcgaataaataatatgagcttctgactactaccaccatcattcctacttttattagcctcctccggagttgaagcaggagcaggaacagggtgaacagtttacccccctcttgcaggaaatctagcccacgccggggcgtcagtagacctaacaattttctccctccatttagcaggtgtttcatcaatccttggcgcaattaattttatcactacaacattcaacataaaaccaccagccatttctcaatatcaaacaccactgttcgtttgatccgtacttgtaacagctgtactccttctattatccctgcctgtattagctgcaggaatcacaatacttcttacagatcgaaaccttaataccacattctttgacccggccggcggaggggacccaattctttatcaacaccta
>HM536891|Poropuntius_opisthoptera
ctttatcttgtatttggtgcctgagccggaatagtaggaaccgccttaagccttcttattcgggctgaacttagccaacccgggtcacttctaggcgatgatcaaatttataacgtcatcgtcaccgcccacgccttcgtaataattttctttatagtaatgcccatcctcattggaggattcgggaactgacttgtaccattaataattggagccccagacatagcatttccacgaataaataacataagcttctgactactacccccatcatttctgctattattagcttcctctggtgttgaagctggggccggaacagggtgaacagtatacccacctcttgcaggaaacctggcccacgcaggagcatcagtagacctgacaattttctcactccacttagcaggtgtatcatcaattttaggtgcaattaattttattaccacaaccatcaacatgaaacccccagctatttcccaatatcaaacacccctgttcgtctgatccgtgcttgtaaccgctgtactacttcttctctcactacctgttttagctgccggaattacaatactactaacagaccgaaaccttaataccacattctttgacccagcaggcggaggagacccaatcctttaccaacaccta
>HM536892|Hypsibarbus_vernayi
ctttaccttgtatttggtgcctgagccggaatagtgggaaccgctttaagcctccttatccgagctgagctaagccaacctgggtcacttctaggagatgaccaaatttataacgttatcgttactgcccatgccttcgtaataattttctttatagtaatgcctattctcatcggaggattcggaaactgacttgtgccattaataattggagcccctgacatagcatttccacgaataaataacataagtttctgactactacccccatcatttctactattattagcctcctccggtgtcgaagctggggccggaacggggtgaacagtgtatccgcctcttgcaggaaacctagcccacgcaggagcatcggtagacctaacaattttctcactacacttagcaggtgtgtcatcaatcctgggtgcaatcaattttatcactacaaccattaacatgaaacccccagccatttcccagtaccaaacaccactattcgtctgatccgtgcttgtaaccgccgtactactcctcctatcactacctgttttagctgccggaattacaatactgctaacagatcgaaatctcaataccacattctttgacccagcaggaggaggagacccaattctttaccaacaccta
>HM536894|Balantiocheilos_melanopterus
ctttatcttgtatttggtgcctgagccggaatagtgggaaccgccttaagccttcttattcgagctgaacttagtcaacccgggtcacttctaggcgacgatcaaatttataacgtaatcgttaccgcccacgccttcgtaataattttctttatagtaatgccaattctcattggaggattcggaaactgacttgtacccctaataatcggagccccagatatggcattcccacgaataaacaacataagcttctgattactgcccccatcattcctactactgctagcttcttccggtgttgaagccggtgccgggacagggtgaacagtatatccaccccttgcaggaaacctggcccacgcaggagcatcagtagacctaacaattttctcactccatttagcaggtgtgtcatcaattctaggggcaattaattttatcaccacaaccattaacatgaaacccccagccatctcccaatatcaaacaccattatttgtttgatccgtacttgtaaccgccgtactactcctcctgtcactacctgtcctggccgccggaattacaatgctcctaacagatcgaaacctcaacaccacattctttgatccggcgggtggaggagacccaatcctttaccaacattta
>HM536904|Puntioplites_falcifer
ctttatctagtatttggtgcctgagccggaatagtaggaaccgccttaagcctccttattcgggccgaacttagtcaacccggggcacttctaggcgatgaccaaatttataatgttatcgttactgcccacgcctttgtaataattttctttatagtaatgccagttcttatcggaggattcggaaactgacttgtacctcttataattggagccccagatatagcattcccacgaataaataatataagcttctgactactacccccatcattccttctactattagcctcttccggagttgaagctggggccggaacagggtgaacagtatatccacccctagcaggaaatctggctcacgcaggggcctcagtagacctaacaattttctcacttcacttagcaggtgtgtcatcaattctaggagcaattaattttattaccacaactattaatatgaagcccccagccattacccaatatcaaacaccattattcgtctgatctgtgcttgtaaccgctgtactactccttctatcactacccgtcctagccgccggaattacaatgctcctaacagatcgaaatcttaacaccacattctttgacccggcaggcggaggagacccaatcctttaccaacaccta
>HM536907|Cyclocheilichthys_janthochir
ctttatcttgtatttggtgcctgagccggaatagtaggaaccgctttaagccttctcattcgggctgaacttagccaacccgggtcacttctaggcgatgaccaaatttataatgttatcgttactgcccacgccttcgtaataattttctttatagtaatgccaatcctcatcggaggattcggaaactgactcgtacccctaataattggagccccagacatagcattcccacggataaataacataagcttctgactactacccccatcatttctattattactagcctcttctggtgttgaagctggagcaggaacaggatgaacagtatatccacctcttgcaggaaatctagcccacgcaggagcatcagtagacctaacaattttctcacttcacctggcaggtgtatcatcaattttaggagcaatcaacttcatcactacaactattaatatgaaaccccctgccatcacccaatatcaaacaccactatttgtttgatccgtgcttgtaaccgctgtattactacttctatcattacctgttctagccgccggaattacaatacttctaacagatcgaaaccttaataccacattctttgaccccgcagggggaggagacccaattctctatcaacaccta
>HM536908|Puntius_titteya
ctttatctcgtatttggtgcttgagccggaatagtaggaactgctttaagcctgcttattcgagctgagttatgccaacccggatcacttctaggcgacgaccaaatttataacgttatcgttaccgcccacgctttcgtaataattttctttatagttatacccatcctaattggcggatttggaaattgattagtgcctttaataattggagcccccgacatagcattcccacgaataaacaatataagtttctgactattaccaccatcctttttattactactagcttcctctggtgttgaagctggggcaggaacaggatgaacagtttacccccctcttgcaggaaacttggcccatgctggagcatccgtagatttaacaattttctcccttcacctagcaggtatttcatcaattcttggagcaattaatttcattactacaattattaatataaaacccccaactcttacccaataccaaacccccctgttcgtctgatccgtgcttgttactgctgtgctgttactactatcactaccggttctagccgcagggattacaatgcttttaacagatcgaaaccttaacaccacattctttgatcctgcgggaggaggagacccaatcctttaccaacactta
>HM536909|Probarbus_jullieni
ctttatcttgtatttggtgcctgagccggaatagtaggaaccgccttaagcctcctcattcgggccgaactaagccaacccgggtcacttctaggtgatgatcaaatttataatgtcatcgtcactgctcacgcttttgtaataattttctttatagtaatgccaattcttattggaggtttcggaaattgacttgtaccactaataattggagcccctgatatagcattcccacgaataaataacataagtttctgactcctacctccgtcattcctattattactagcttcttctggggttgaggccggggccggaacaggttgaacagtatacccacccctcgcaggcaaccttgcccacgcgggagcatcagtagacttaacaattttctcactccacttagcaggtgtatcgtcaatcctaggagcaatcaatttcattactacaacaatcaacatgaaacccccagccatctctcaataccaaacaccactattcgtctgatccgtacttgtaacagcagtactgctcctcctatcattaccagttttagccgccggaattacaatgcttctgacagatcgaaaccttaataccacattctttgatccggcagggggaggagacccaatcctttatcaacactta
>HM536910|Barbus_fasciolatus
ctttatcttgtatttggtgcctgagccggaatagtgggaaccgccctaagccttctcattcgagctgaactaagtcaacccggatcacttataggcgatgaccaaatttataacgttatcgtcactgcccacgccttcgtgataattttctttatagttatacccatccttattggaggatttggaaattgactagtgccattaataattggagccccagacatagcattcccacgaataaataatataagcttctgacttctacccccatcatttcttctgcttttagcctcttcaggcgtaggatccggggcaggaacaggttgaacagtttatccaccccttgcaagcagcttggcccacacaggagcatcagtagacttaacaattttttcacttcatttagcaggtgtatcatcaattcttggagcaattaactttattactacaattattaatataaaatccccagccacctcccaatatcaaacgccactattcgtttgatctgtacttgtaactgccgtactactccttctatcactacctgtcctagctgcaggaattacaatgcttctaacagaccgaaaccttaacaccacattttttgaccctgcaggaggaggagaccccatcctttatcaacactta
>HM536912|Puntioplites_proctozystron
ctttatctcgtatttggtgcctgagccggaatagtaggaaccgccttaagcctccttattcgggccgaacttagtcaacccgggtcacttctaggcgatgaccaaatttataatgttatcgtcactgcccacgcctttgtaataattttctttatagtaatgccaatccttatcggaggattcggaaactgacttgtacctcttataattggagccccagatatagcattcccacgaataaataatataagcttctgactactacccccatcattccttctactattagcctcttccggagttgaagctggggccggaacagggtgaacagtatatccacccctagcaggaaatctggctcacgcaggagcctcagtagacctaacaattttctcactccatttagcaggtgtatcatcaattctaggagcaattaattttatcaccacaactattaatatgaagcccccagccattacccaatatcaaacaccactattcgtctgatctgtgcttgtaaccgctgtactactccttctatcactacccgtcctagccgccggaattacaatgctcctaacagatcgaaaccttaacaccacattctttgacccagcaggcggaggagacccaatcctttaccaacaccta
>HM536913|Mystacoleucus_marginatus
ctttatcttgtatttggtgcctgagccggaatagtaggaaccgccttaagccttcttattcgagccgaactgagccaacccggatcacttctaggcgatgatcaaatttacaacgtcatcgttactgcccacgccttcgtaataattttctttatagtaatacctatccttattggggggttcggaaactgacttgtaccactaatgattggagcccccgacatagcatttccgcggataaataacataagcttctgattactacccccatcatttctactactattagcctcatctggtgttgaagccggagccggaacggggtgaacagtatatccgcctcttgcagggaacctagcccacgcaggagcatcagtagacctaacaattttctcactccacttagcaggtgtatcatcaattttaggtgcaatcaattttattactacaaccattaacatgaagcccccagccatctcccaatatcaaacaccccttttcgtttgatccgtacttgtaaccgccgtactacttcttctatcattacccgtcctagccgccgggatcacaatactcctaacagaccgaaatcttaacaccacattcttcgacccagcagggggaggagacccaatcctctaccagcaccta
>HM536914|Puntius_brevis
ctttatcttgtatttggtgcctgagccggaatagtaggaaccgccctaagcctcctcatccgagccgaactaagtcaaccaggatcactcctaggcgacgaccaaatttataatgttattgttactgcccacgccttcgtaataattttctttatagttatgcccatcctaatcgggggattcggaaactgattagtccccttaataattggggcccccgatatggcattcccacgaataaataatataagtttctgacttctaccaccctcattcttattactattagcctcctctggagttgaggccggagcaggaacagggtgaacagtttacccgccactagcaggtaatctggcccacgccggggcgtcagtagacctaacaattttttcacttcacttggcaggtgtttcatcaattcttggagcaattaattttattactacaattattaatatgaaacccccagccgtcacccaatatcaaacaccactattcgtttgatccgtacttgtaactgccgtcctactcctgttatcactaccagttctagccgcaggaattacaatgcttctaacagaccgaaaccttaataccacattctttgatccagcggggggaggagacccaatcctttaccaacaccta
>HM536915|Hypsibarbus_malcolmi
ctttatcttgtatttggtgcctgagccggaatagtaggaaccgccttaagcctccttattcgggctgaactaagccaacccgggtcacttctaggcgacgaccaaatttataacgtcatcgttactgcccatgccttcgtaataattttctttatagtaatgcctatcctcatcgggggattcggaaactgacttgtaccactaataattggagcccctgacatggcatttccacggataaataacataagcttctgactactacccccatcatttctgctgttattagcctcctctggtgtcgaagccggggccggaacagggtgaacagtatatccacctcttgcaggaaacctggcccacgcaggagcatcagttgacctaacaattttctcactccacttagcaggtgtgtcatcaattctgggtgcaatcaattttattaccacaaccattaatatgaaacccccagccatctcccaatatcaaacaccactattcgtctgatccgtgcttgtaaccgccgtactactcctcctatcactacctgttttagctgccggaattacaatgctgctaacagatcgaaatctcaataccacattctttgacccggcaggaggaggagacccaatcctctaccaacaccta
>HM536916|Puntius_sp.
ctttatcttgtatttggtgcctgagccggaatagtaggaaccgccctaagcctcctcatccgagccgaactaagtcaaccaggatcactcctaggcgacgaccaaatttataatgttattgttactgcccacgccttcgtaataattttctttatagttatgcccatcctaatcgggggattcggaaactgattagtccccttaataattggggcccccgatatggcattcccacgaataaataatataagtttctgacttctaccaccctcattcttattactattagcctcctctggagttgaggccggggcaggaacagggtgaacagtttacccgccactagcaggtaatctggcccacgccggggcgtcagtagacctaacaattttttcacttcacttggcaggtgtttcatcaattcttggagcaattaattttattactacaattattaatatgaaacccccagccgtcacccaatatcaaacaccactattcgtttgatccgtacttgtaactgccgtcctactcctgttatcactaccagttctagccgcaggaattacaatgcttctaacagaccgaaaccttaataccacattctttgatccagcggggggaggagacccaatcctttaccaacaccta
>HM536917|Epalzeorhynchos_bicolor
ctctacctcgtatttggtgcctgagcagggatagtgggaaccgccctaagccttcttattcgggccgaactaagccagcccggatcactcttgggtgacgaccaaatttataatgttattgttactgcccacgccttcgtaataattttctttatagtaatgcctattcttattggaggctttggaaactgacttgtacctttaataattggggccccagatatagcattcccgcgaataaataatatgagcttctggctcctccccccatcatttttactattactagcctcttccggtgttgaagccggggccggaacaggatgaacagtctatccaccccttgcaggtaatttagcccacgcaggagcatccgtagatttaacaattttctcacttcacttggcgggtgtatcatcaattctaggggctattaattttatcaccacaaccattaatataaaacccccagcaatctcccaatatcaaacacccctatttgtatgatccgtacttgtaaccgccgtgttacttcttttatcattgccagtactagccgccggaattacaatgctcctaacagatcgaaatcttaacaccacattctttgacccggcaggtggtggagacccaatcctttatcaacatcta
>HM536918|Eirmotus_cf._octozona#Eirmotus_octozona
ctttatcttgtatttggtgcctgagccggaatagtggggaccgcccttagcctcctcatccgagccgaacttagtcaaccagggtcactcctaggagatgaccaaatctataacgttatcgttaccgcccacgcctttgtaataattttctttatagtaatacccattcttattgggggatttggaaattgactcgtaccactaataatcggagccccggacatagctttcccacgaataaataatataagtttctgattactgcccccctcttttttattactactaacatcttctgctgttgaagccggagctgggacagggtgaacagtatatcccccccttgcaggaaatctagctcatgcaggagcatcagtagacctaacaattttttcattgcatttagcaggtgtttcatcaattctaggagcaatcaattttattaccactattattaatataaaacccccagctactacccaatatcaaacacctttatttgtttgatcagtgctagtgaccgctgtactacttctattatcactcccagttttagccgctggcattacaatgctcttaacagaccgaaatcttaacactacattttttgacccggcaggcggaggagacccaattctttaccaacactta
>HM536919|Puntius_oligolepis
ctttatctggtatttggtgcctgagccggaatagtcgggactgccctcagccttcttatccgggctgagctaagtcaacctggaacacttctaggtgacgaccaaatttataatgttatcgttactgcccacgctttcgtaataattttctttatagtaataccaattctcatcgggggatttggaaactgacttgtaccactaataattggagcccctgacatagcatttcctcgaataaataatataagtttctgacttcttccaccatcgttcctactactactcgcctcttccggggttgaagctggggctggaaccgggtggacagtatatccccccctagcaggcaacctcgctcacgccggagcatcagtagacctgactattttctcactccacctggcaggtgtttcatcaattcttggggccattaattttattaccacaactattaacataaaacccccagccctctcacaataccaaacaccactattcgtatgatctgtacttgtgactgccgttttacttctgctctcgttaccagttttagccgccggcattacaatgcttttaacagaccgaaacttaaataccaccttctttgacccggcagggggaggagacccaatcctttatcaacaccta
>HM536920|Puntius_nigrofasciatus
ctttatcttgtatttggtgcctgagccggaatagtgggaaccgcccttagcctcttaatccgggcggaacttagccaacctggatcactcttaggtgacgaccaaatttacaatgttattgtaactgcccacgcctttgtaataattttctttatagtcatacccgtactaattgggggatttggaaactgacttgtaccattaatgatcggggcccccgacatagcattccctcgaataaataatataagcttttgactcctacctccatcatttttactcctattagcttcctccggggttgaagctggggccggaacaggatgaacagtttatccaccgcttgccggcaacctggcccatgctggggcatcagttgatttaacaattttctcactgcacttagcaggtgtatcatcaattctaggggcaattaattttattaccacaactattaatataaaacccccagctgtatcacaatatcaaacaccactattcgtctgatcagtacttgtaactgctgtattactactactttcactcccagtcctagctgctggtattacaatactcctaacagatcgaaacctaaatacctcattctttgacccagcaggaggaggggacccaatcctttaccagcatctt
>HM536921|Oreichthys_cosuatis
ctttatctagtattcggtgcctgagctggaatagtaggaaccgctctaagtctgcttatccgagctgaattaaatcaacccggggcactcttaggcgatgaccaaatttataatgtaatcgttaccgctcatgcttttgtaataatcttctttatagttatacccatccttatcggaggattcggcaattgacttgtccctctaataattggtgcccctgatatagcctttccacgaataaataatataagcttttgactactacccccatcctttttactcttattagcctcctctgctgttgaagctggggccggaacaggatgaacagtctatcctcctctagccggaaatttagcccatgcaggagcatcagtagacctaacaattttctcactccacttagcaggtgtttcatcaattttaggagcaattaattttattaccacaacaattaatataaaacctccagccctttctcaatatcaaaccccattatttgtgtgatccgtactcgtaaccgctgtactacttctactatccctacccgttctggctgccggtattacaatacttttaacagaccgaaacctcaatactaccttctttgaccctgccggaggtggagacccaattctttaccaacatcta
>HM536922|Neolissochilus_stracheyi
ctttatcttgtatttggtgcctgagccggaatagtaggaaccgccttaagcctcctcatccgggctgaactaagccaacccgggtcgcttctaggtgatgaccaaatttataatgttatcgtcactgctcacgccttcgtaataatcttctttatagtaatgcccattctcattggaggatttggaaactggcttgtgccgctaataattggggccccagacatggcgttcccacgtataaataatataagcttttgactactacccccatcatttcttcttttactagcttcttccggcgttgaggctggggctggaacggggtgaacagtttatccacctcttgcaggcaacctagcccacgcgggagcatcagtagatctgacaatcttttcactccacttagcaggtgtctcatcaattctaggagcaattaactttattaccacaacaattaacataaaacccccagccatttcccaatatcaaacacctttatttgtttgatccgtacttgtaaccgccgtactactacttctatcattaccagtcttagccgctggaattacaatactcctaacagaccgaaacctcaacaccacattctttgacccagcaggcggaggagacccaattctatatcaacaccta
>HM536925|Crossocheilus_reticulatus
ctttatcttgtatttggtgcctgagccggaatagtaggaaccgccttaagccttcttatccgggctgaactaagccaacccggatcgctcttaggtgatgaccaaatttataatgtcattgttactgcccatgcctttgtaataattttctttatagtaatgccaatcctcattggaggctttggtaattgacttgtaccactaataattggagccccagacatggcattcccacgaataaataacataagcttctgactcctaccaccatcattcctattactactagcctcctctggtgtagaagccggagccggaacagggtgaacagtttatccaccacttgcaggcaacctagcccacgcaggagcatcagttgacctaactatcttttcactacacctagcaggtgtatcatcaattttaggggctattaactttattaccacaaccattaatataaaacccccagccatctcccaataccaaacacccctgtttgtatgatccgtacttgtaaccgctgtactactccttctatcactacccgtcctagctgcaggaattacaatacttctaacagaccgaaaccttaataccacattctttgacccagcaggaggaggagatccaattctctaccaacatcta
>HM536926|Cyclocheilichthys_armatus
ctctatcttgtatttggtgcctgagccggaatagtaggaactgctcttagccttcttattcgggctgaacttagccaacccgggtcacttctaggcgatgaccaaatttataatgttatcgtcactgcccacgccttcgtaataatcttctttatagtaatgccaatccttatcggaggattcggaaattggctcgtacctctaataattggagccccagacatagcattcccacgaataaataacatgagcttttgactattacccccatcattcctactactactagcttcttcaggagttgaagccggagcaggaacaggatgaacagtatatccacctcttgcaggaaatttagctcacgcaggagcatcagtagacctaacaattttctcactccacttagcaggtgtatcatcaattctaggggcaattaactttattactacaaccattaatatgaaacccccagctattacccaatatcaaacaccactattcgtatgatccgtactcgtaaccgccgtactactacttctttctctacccgttctagctgccggaattacaatacttctaacagaccgaaaccttaataccacattctttgaccccgcaggcggaggagacccaatcctttatcaacactta
>HM536928|Puntioplites_waandersi
ctttatctcgtatttggtgcctgagccggaatagtaggaaccgccttaagcctccttattcgggctgaacttagccaacccgggtcacttctaggcgatgaccaaatttacaatgttatcgtcactgcccacgctttcgtaataattttctttatagtaatgccaatccttattggagggttcggaaactgacttgtaccacttataattggagccccagatatagcattcccacgaataaataacataagcttttgactactacccccatcattcctactactactagcctcctccggcgttgaagctggggctggaacagggtgaacagtatacccacccctagcaggaaacctggctcacgcaggagcctcagtagacctaacaattttctcacttcacttagcaggtgtatcatcaatcctaggggcaattaattttatcaccacaaccatcaatatgaaacccccagccatcacccaatatcaaacaccattattcgtctgatctgtgcttgtaaccgctgtattacttcttctatcactgcccgtcctagccgccgggattacaatactcctaacagatcgaaatcttaacaccacattctttgacccagcgggcggaggagacccaatcctctaccaacactta
>HM560271|Leuciscus_idus
---------------------------------GTGGGGACTGCCCTAAGCCTCCTTATTCGGGCCGAACTAAGCCAACCCGGGTCACTTTTAGGCGATGACCAAATTTACAATGTTATCGTTACCGCCCACGCCTTCGTAATAATTTTCTTTATAGTAATGCCAATTCTTATTGGCGGGTTCGGAAATTGACTCGTCCCACTAATGATTGGCGCGCCTGACATGGCATTCCCGCGAATGAATAATATAAGCTTCTGACTTCTACCCCCGTCATTCCTACTGCTATTAGCTTCTTCTGGTGTTGAAGCCGGAGCTGGGACAGGATGAACAGTGTATCCCCCACTTGCAGGCAATCTCGCCCACGCAGGAGCATCAGTAGACTTAACAATCTTCTCGCTCCACCTAGCAGGTGTATCATCAATTTTAGGCGCGGTCAACTTCATCACTACAATTATTAACATGAAACCCCCAGCCATCTCCCAGTATCAAACACCGCTCTTTGTATGAGCCGTGCTGGTAACAGCCGTCCTTCTCCTTCTATCATTACCAGTCTTAGCTGCCGGAATTACAATACTTCTTACAGATCGTAATCTTAATACCACATTCTTCGATCCGGCAGGGGGAGGTGACCCGATCCTGTACCAACACTTA
>HM560272|Leuciscus_leuciscus
---------------------------------GTGGGGACTGCCCTAAGCCTCCTTATTCGGGCCGAACTAAGCCAACCCGGGTCACTTTTAGGCGATGACCAAATTTACAATGTTATCGTTACCGCCCACGCCTTCGTAATAATTTTCTTTATAGTAATGCCAATTCTTATTGGCGGGTTCGGAAATTGACTCGTCCCACTAATGATTGGCGCACCTGACATGGCATTCCCGCGAATGAATAATATAAGCTTCTGACTTCTACCCCCATCATTCCTACTGCTATTAGCTTCTTCTGGTGTTGAAGCCGGAGCTGGGACAGGATGAACAGTGTATCCCCCACTTGCAGGCAATCTCGCCCACGCAGGAGCATCAGTAGACTTAACAATCTTCTCGCTCCACCTAGCAGGTGTATCATCAATTTTAGGCGCGGTCAACTTCATCACTACAATTATTAACATGAAACCCCCAGCCATTTCCCAGTATCAAACACCGCTCTTTGTATGGGCCGTGCTGGTAACAGCCGTCCTTCTCCTTCTATCATTACCAGTCTTAGCTGCCGGAATTACAATACTTCTTACAGATCGTAATCTTAATACCACGTTCTTCGATCCGGCAGGGGGAGGTGACCCGATCCTGTACCAACACTTA
>HM560273|Leuciscus_leuciscus
---------------------------------GTGGGGACTGCCCTAAGCCTCCTTATTCGGGCCGAACTAAGCCAACCCGGGTCACTTTTAGGCGATGACCAAATTTACAATGTTATCGTTACCGCCCACGCCTTCGTAATAATTTTCTTTATAGTAATGCCAATTCTTATTGGCGGGTTCGGAAATTGACTCGTCCCACTAATGATTGGCGCACCTGACATGGCATTCCCGCGAATGAATAATATAAGCTTCTGACTTCTACCCCCATCATTCCTACTGCTATTAGCTTCTTCTGGTGTTGAAGCCGGAGCTGGGACAGGATGAACAGTGTATCCCCCACTTGCAGGCAATCTCGCCCACGCAGGAGCATCAGTAGACTTAACAATCTTCTCGCTCCACCTAGCAGGTGTATCATCAATTTTAGGCGCGGTTAACTTCATCACTACAATTATTAACATGAAACCCCCAGCCATTTCCCAGTATCAAACACCGCTCTTTGTATGGGCCGTGCTGGTAACAGCCGTCCTTCTCCTTCTATCATTACCAGTCTTAGCTGCCGGAATTACAATACTTCTTACAGATCGTAATCTTAATACCACGTTCTTCGATCCGGCAGGGGGAGGTGACCCGATCCTGTACCAACACTTA
>HM560320|Pseudorasbora_parva
---------------------------------GTGGGGACTGCTTTAAGCCTCCTTATCCGAGCTGAATTAAGCCAACCCGGATCACTCCTCGGAGATGACCAAATTTATAATGTTATTGTTACCGCCCACGCCTTTGTTATAATTTTCTTTATAGTAATGCCGATTCTCATTGGGGGCTTCGGAAATTGACTGGTCCCATTAATGATTGGGGCCCCTGACATAGCATTCCCCCGTATGAATAATATAAGCTTCTGACTACTTCCCCCTTCTTTCCTCCTACTCTTAGCCTCTTCCGGAGTAGAGGCTGGAGCAGGAACGGGCTGAACGGTTTATCCCCCTCTCGCAGGCAACCTCGCCCATGCAGGAGCATCAGTAGACTTAACAATTTTTTCACTTCACCTAGCAGGTGTTTCATCAATTCTAGGCGCAATTAATTTTATTACTACAACCATTAATATAAAACCTCCAGCTATTTCCCAATATCAAACGCCCTTATTTGTATGAGCTGTGCTTGTAACAGCAGTACTTCTTCTACTATCGCTACCGGTCCTAGCAGCTGGCATTACAATGCTTCTTACAGACCGAAATCTTAATACTACCTTCTTTGACCCGGCTGGGGGAGGAGACCCAATCCTATATCAACATCTA
>HM560321|Rhodeus_amarus
---------------------------------GTnGGAACCGCCTTAAGCCTTCTTATTCGGGCCGAACTTAGCCAACCCGGTTCACTCCTTGGCGATGACCAAATTTATAATGTCATTGTTACCGCCCACGCCTTCGTAATAATTTTCTTTATAGTCATACCCATTCTTATTGGAGGATTTGGAAACTGACTTGTCCCACTAATAATTGGGGCACCTGATATGGCCTTTCCCCGGATGAACAACATAAGCTTCTGACTTCTCCCTCCATCCTTCCTCCTCCTGCTTGCCTCCTCCGGGGTTGAAGCCGGAGCCGGGACCGGCTGAACAGTTTACCCCCCTCTTGCAGGCAACCTAGCCCACGCAGGAGCATCAGTAGACTTAACCATTTTTTCACTGCACTTAGCAGGAGTATCTTCAATTTTAGGAGCAATCAACTTTATCACCACAACAATTAACATGAAACCCCCAGCCATTTCTCAGTACCAAACACCCCTATTTGTGTGGGCAGTACTTGTGACAGCTGTGCTTCTACTATTATCTCTTCCGGTCCTAGCCGCCGGGATCACAATGCTACTTACAGACCGTAATCTAAATACCACATTCTTTGACCCAGCGGGGGGAGGAGACCCAATCCTATATCAACACCTA
>HM560331|Scardinius_acarnanicus
---------------------------------GTGGGGACTGCCTTAAGCCTCCTTATTCGGGCCGAACTAAGCCAACCCGGGTCACTTTTAGGCGATGATCAAATTTATAATGTCATCGTTACCGCCCACGCCTTCGTAATAATTTTCTTTATAGTAATGCCAATTCTTATTGGAGGGTTTGGAAACTGACTCGTCCCGCTAATGATTGGTGCACCTGATATAGCATTCCCACGGATGAATAATATGAGTTTCTGACTTCTCCCTCCGTCATTTCTGCTACTACTAGCTTCTTCTGGTGTTGAAGCTGGGGCTGGAACAGGATGAACAGTATACCCACCACTCGCAGGTAATCTAGCCCACGCAGGAGCATCAGTAGACTTAACAATCTTCTCGCTCCACCTGGCAGGTGTATCATCAATTTTAGGCGCAGTTAACTTCATTACTACAATTATTAATATGAAGCCCCCAGCCATTTCCCAATATCAAACACCCCTGTTTGTATGAGCCGTACTGGTAACAGCTGTCCTTCTACTCCTGTCACTACCAGTTCTAGCTGCCGGAATTACAATGCTTCTTACAGACCGTAATCTTAATACCACATTCTTCGACCCAGCGGGAGGAGGAGACCCAATCTTATATCAGCACTTA
>HM560332|Scardinius_acarnanicus
---------------------------------GTGGGGACTGCCTTAAGCCTCCTTATTCGGGCCGAACTAAGCCAACCCGGGTCACTTTTAGGCGATGATCAAATTTATAATGTCATCGTTACCGCCCACGCCTTCGTAATAATTTTCTTTATAGTAATGCCAATTCTTATTGGAGGGTTTGGAAACTGACTCGTCCCGCTAATGATTGGTGCACCTGATATAGCATTCCCACGGATGAATAATATGAGTTTCTGACTTCTCCCTCCGTCATTTCTGCTACTACTAGCTTCTTCTGGTGTTGAAGCTGGGGCTGGAACAGGATGAACAGTATACCCACCACTCGCAGGTAATCTAGCCCACGCAGGAGCATCAGTAGACTTAACAATCTTCTCGCTCCACCTGGCAGGTGTATCATCAATTTTAGGCGCAGTTAACTTCATTACTACAATTATTAATATGAAGCCCCCAGCCATTTCCCAATATCAAACACCCCTGTTTGTATGGGCCGTACTGGTAACAGCTGTCCTTCTACTCCTGTCACTACCAGTTCTAGCTGCCGGAATTACAATGCTTCTTACAGACCGCAATCTTAATACCACATTCTTCGACCCAGCGGGAGGAGGAGACCCAATCTTATATCAGCACTTA
>HM560333|Scardinius_erythrophthalmus
---------------------------------GTGGGGACTGCCTTAAGCCTCCTTATTCGGGCCGAACTAAGCCAACCCGGGTCACTTTTAGGCGATGATCAAATTTATAATGTCATCGTTACCGCCCACGCCTTCGTAATAATTTTCTTTATAGTAATGCCAATTCTTATTGGAGGGTTTGGAAACTGACTCGTCCCACTAATGATTGGTGCACCTGATATAGCATTCCCACGGATAAATAATATGAGTTTCTGACTTCTCCCTCCGTCATTTCTGCTTCTACTAGCTTCTTCTGGTGTTGAAGCTGGGGCTGGAACAGGATGAACAGTATACCCACCACTCGCAGGTAATCTAGCCCACGCAGGAGCATCAGTAGACTTAACAATCTTCTCGCTCCACCTGGCAGGTGTATCATCAATTTTAGGCGCAGTTAACTTCATTACTACAATTATTAATATGAAGCCCCCAGCCATTTCCCAATATCAAACACCGCTGTTTGTATGGGCCGTACTGGTAACAGCTGTCCTTCTACTTCTATCACTACCAGTTCTAGCTGCCGGAATTACAATGCTTCTTACAGACCGTAATCTTAATACCACATTCTTCGACCCAGCGGGAGGAGGAGACCCAATCTTATATCAACACTTA
>HM560334|Scardinius_hesperidicus
---------------------------------GTGGGGACTGCCTTAAGCCTCCTTATTCGGGCCGAACTAAGCCAACCCGGGTCACTTTTAGGCGATGATCAAATTTATAATGTCATCGTTACCGCCCACGCCTTCGTAATAATTTTCTTTATAGTAATGCCAATTCTTATTGGAGGGTTTGGAAACTGACTCGTCCCACTAATGATTGGTGCACCTGATATAGCATTCCCACGAATGAATAATATGAGTTTCTGACTTCTCCCTCCGTCATTTCTGCTACTACTAGCTTCTTCTGGTGTTGAAGCTGGGGCTGGAACAGGATGAACAGTATACCCGCCACTCGCAGGTAATCTAGCCCACGCAGGAGCATCAGTAGACTTAACAATCTTCTCGCTCCACCTGGCAGGTGTGTCATCAATTTTAGGCGCAGTTAACTTCATTACTACAATTATTAATATGAAGCCCCCAGCCATTTCCCAATATCAAACACCGCTGTTTGTATGAGCCGTACTGGTAACAGCTGTCCTTCTGCTCCTGTCACTACCAGTTCTAGCTGCCGGAATTACAATGCTTCTTACAGACCGTAATCTTAATACCACATTCTTCGACCCAGCGGGAGGAGGAGACCCAATCTTATATCAACACTTA
>HM560335|Scardinius_hesperidicus
---------------------------------GTGGGGACTGCCTTAAGCCTCCTTATTCGGGCCGAACTAAGCCAACCCGGGTCACTTTTAGGCGATGATCAAATTTATAATGTCATCGTTACCGCCCACGCCTTCGTAATAATTTTCTTTATAGTAATGCCAATTCTTATTGGAGGGTTTGGAAACTGACTCGTCCCACTAATGATTGGTGCACCTGATATAGCATTCCCACGAATGAATAATATGAGTTTCTGACTTCTCCCTCCGTCATTTCTGCTACTACTAGCTTCTTCTGGTGTTGAAGCTGGGGCTGGAACAGGATGAACAGTATACCCGCCACTCGCAGGTAATCTAGCCCACGCAGGAGCATCAGTAGACTTAACAATCTTCTCGCTCCACCTGGCAGGTGTGTCATCAATTTTAGGCGCAGTTAACTTCATTACTACAATTATTAATATGAAGCCCCCAGCCATTTCCCAATATCAAACACCGCTGTTTGTATGAGCCGTACTGGTAACAGCTGTCCTTCTGCTCCTGTCACTACCAGTTCTAGCTGCCGGAATTACAATGCTTCTTACAGACCGTAATCTTAATACCACATTCTTCGACCCAGCGGGAGGAGGAGACCCAATCTTATATCAACACTTA
>HM560336|Scardinius_hesperidicus
---------------------------------GTGGGGACTGCCTTAAGCCTCCTTATTCGGGCCGAACTAAGCCAACCCGGGTCACTTTTAGGCGATGATCAAATTTATAATGTCATCGTTACCGCCCACGCCTTCGTAATAATTTTCTTTATAGTAATGCCCATTCTTATTGGAGGGTTTGGAAACTGACTCGTCCCACTAATGATTGGTGCACCTGATATAGCATTCCCACGAATGAATAATATGAGTTTCTGACTTCTCCCTCCGTCATTTCTGCTACTACTAGCTTCTTCTGGTGTTGAAGCTGGGGCTGGAACAGGATGAACAGTATACCCGCCACTCGCAGGTAATCTAGCCCACGCAGGAGCATCAGTAGACTTAACAATCTTCTCGCTCCACCTGGCAGGTGTGTCATCAATTTTAGGCGCAGTTAACTTCATTACTACAATTATTAATATGAAGCCCCCAGCCATTTCCCAATATCAAACACCGCTGTTTGTATGAGCCGTACTGGTAACAGCTGTCCTTCTGCTCCTGTCACTACCAGTTCTAGCTGCCGGAATTACAATGCTTCTTACAGACCGTAATCTTAATACCACATTCTTCGACCCAGCGGGAGGAGGAGACCCAATCTTATATCAACACTTA
>HM560337|Scardinius_plotizza
---------------------------------GTGGGGACTGCCTTAAGCCTCCTTATTCGGGCCGAACTAAGCCAACCCGGGTCACTTTTAGGCGATGATCAAATTTATAATGTCATCGTTACCGCCCACGCCTTCGTAATAATTTTCTTTATAGTAATGCCAATTCTTATTGGAGGGTTTGGAAACTGACTCGTCCCACTAATGATTGGTGCACCTGATATAGCATTCCCACGAATGAATAATATGAGTTTCTGACTTCTCCCTCCGTCATTTCTGCTACTACTAGCTTCTTCTGGTGTTGAAGCTGGGGCTGGAACAGGATGAACAGTATACCCGCCACTCGCAGGTAATCTAGCCCACGCAGGAGCATCAGTAGACTTAACAATCTTCTCGCTCCACCTGGCAGGTGTGTCATCAATTTTAGGCGCAGTTAACTTCATTACTACAATTATTAATATGAAGCCCCCAGCCATTTCCCAATATCAAACACCGCTGTTTGTATGAGCCGTACTGGTAACAGCTGTCCTTCTGCTCCTGTCACTACCAGTTCTAGCTGCCGGAATTACAATGCTTCTTACAGACCGTAATCTTAATACCACATTCTTCGACCCAGCGGGAGGAGGAGACCCAATCTTATATCAACACTTA
>HM560379|Tinca_tinca
---------------------------------------------------------------------------------------CTTTTAGGCGACGACCAAATCTATAATGTTATTGTTACTGCCCATGCCTTCGTAATAATTTTCTTTATAGTAATACCAATCCTAATTGGCGGATTTGGGAACTGACTTGTCCCATTAATAATTGGAGCACCTGATATAGCATTCCCACGAATAAACAATATAAGTTTTTGACTCCTACCCCCATCATTTCTTCTTCTATTAGCCTCTTCTGGTGTTGAGGCTGGAGCCGGGACAGGGTGGACAGTTTACCCACCACTCGCAGGTAATCTTGCCCACGCAGGAGCCTCAGTAGACCTAACAATTTTCTCACTTCACCTAGCAGGTGTTTCATCAATTTTAGGTGCAATCAATTTTATCACCACAACTATTAACATGAAACCTCCAGCCATTTCACAATATCAAACACCCCTATTTGTTTGAGCCGTACTAGTAACAGCGGTACTTCTTCTTCTATCACTTCCGGTTCTAGCTGCTGGGATCACAATGCTTCTTACAGACCGTAATCTTAACACTACATTCTTCGACCCAGCAGGAGGAGGAGACCCAATTCTATATCAACACTTA
>HM798579|Crossocheilus_latius
-------------------------------------------------------------------AACTAAGCCAACCCGGATCACTCCTAGGTGATGACCAAATTTATAATGTTATCGTTACTGCTCACGCATTCGTAATAATTTTCTTTATAGTCATACCTATCCTTATTGGAGGATTTGGAAACTGACTTGTACCATTAATAATTGGAGCCCCTGACATAGCCTTCCCACGAATAAATAATATAAGCTTCTGACTCCTTCCCCCATCATTCCTTCTTCTACTAGCCTCTTCTGGTGTTGAAGCCGGAGCCGGGACAGGATGAACAGTTTATCCTCCCCTTGCAGGTAATCTAGCCCACGCAGGAGCATCAGTAGACTTAACAATTTTTTCACTCCACCTGGCAGGTGTATCATCAATTTTAGGGGCTATTAACTTTATTACCACAACCATTAACATAAAACCCCCAGCCATCTCCCAATACCAAACACCCTTATTCGTCTGATCCGTACTTGTAACCGCTGTATTACTCCTCTTATCACTACCAGTACTAGCCGCCGGAATTACAATGCTTTTAACAGACCGAAATCTTAATACTACATTCTTTGACCCAGCAGGAGGAGGAGACCCAATTCTCTATCAACATTTA
>HM798580|Crossocheilus_latius
------------------------------------------------------------------------------CCCGGATCACTCCTAGGTGATGACCAAATTTATAATGTTATCGTTACTGCTCACGCATTCGTAATAATTTTCTTTATAGTCATACCTATCCTTATTGGAGGAnTTGGAAACTGACTTGTACCATTAATAATTGGAGCCCCTGACATAGCCTTCCCACGAATAAATAATATAAGCTTCTGACTCCTTCCCCCATCATTCCTTCTTCTACTAGCCTCTTCTGGTGTTGAAGCCGGAGCCGGGACAGGATGAACAGTTTATCCTCCCCTTGCAGGTAATCTAGCCCACGCAGGAGCATCAGTAGACTTAACAATTTTTTCACTCCACCTGGCAGGTGTATCATCAATTTTAGGGGCTATTAACTTTATTACCACAACCATTAACATAAAACCCCCAGCCATCTCCCAATACCAAACACCCTTATTCGTCTGATCCGTACTTGTAACCGCTGTATTACTCCTCTTATCACTACCAGTACTAGCCGCCGGAATTACAATGCTTTTAACAGACCGAAATCTTAATACTACATTCTTTGACCCAGCAGGAGGAGGAGACCCAATTCTCTATCAACATTTA
>HM798581|Crossocheilus_latius
------------------------------------GGAACCGCCTTGAGCCTCCTTATTCGAGCTGAACTAAGCCAACCCGGATCACTCCTAGGTGATGACCAAATTTATAATGTTATCGTTACTGCTCACGCATTCGTAATAATTTTCTTTATAGTTATACCTATCCTTATTGGAGGATTTGGAAACTGACTTGTACCATTAATAATTGGAGCCCCTGACATACCCTTCCCACGAATAAATAATATAAGCTTCTGACTCCTTCCCCCATCATTCCTTCTTCTACTAGCCTCTTCTGGTGTTGAAGCCGGAGCCGGGACAGGATGAACAGTTTATCCTCCCCTTGCAGGTAATCTAGCCCACGCAGGAGCATCAGTAGACTTAACAATTTTTTCACTCCACCTGGCAGGTGTATCATCAATTTTAGGGGCTATTAACTTTATTACTACAACCATTAATATAAAACCCCCAGCCATCTCCCAATACCAAACACCCTTATTCTTCTGATCCGTACTTGTAACCGCTGTATTACTCCTCTTATCACTACCAGTACTAGCCGCCGGAATTACAATGTTTTTAACAGACCGAAATCTTAATACTACATTCTTTGACCCAGCAGGATGAGGAGACCCAATTCTCTATCAACATTTA
>HM798582|Garra_gotyla
-------------------------------------------------GCCTCCTTATCCGGGCTGAACTAAGCCAACCCGGATCACTCTTAGGTGACGATCAAATCTACAACGTTATCGTTACTGCCCACGCTTTTGTAATAATTTTCTTTATAGTTATGCCTATCTTGATCGGAGGGTTTGGAAACTGACTCGTACCACTAATAATCGGGGCCCCAGACATGGCATTCCCACGAATAAACAATATAAGCTTCTGATTACTACCCCCATCATTCCTCTTACTATTAGCCTCCTCTGGGGTTGAAGCCGGGGCTGGAACCGGGTGAACAGTTTATCCACCCCTTGCAGGCAACCTGGCCCATGCAGGAGCATCAGTAGACTTAACAATTTTCTCTCTACATCTAGCAGGTGTGTCATCAATTCTTGGGGCCATCAATTTTATTACTACAACCATTAATATAAAACCACCAGCCATCTCCCAATATCAAACACCACTCTTCGTGTGATCTGTACTTGTAACCGCCGTACTACTTCTATTATCACTACCAGTACTAGCTGCCGGAATTACAATACTTTTAACAGATCGAAATCTAAATACTACATTCTTTGACCCAGCAGGAGGAGGAGACCCAATTCTTTATCAACACCTA
>HM798583|Garra_gotyla
-----------------------------------------------------------CCGGGCTGAACTAACCCAACCCGGATCACTCTTAGGTGACGATCAAATCTACAACGTTATCGTTACTGCCCACGCTTTTGTAATAATTTTCTTTATAGTTATGCCTATCTTGATCGGAGGGTTTGGAAACTGACTCGTACCACTAATAATCGGGGCCCCAGACATGGCATTCCCACGAATAAACAATATAAGCTTCTGATTACTACCCCCATCATTCCTCTTACTATTAGCCTCCTCTGGGGTTGAAGCCGGGGCTGGAACCGGGTGAACAGTTTATCCACCCCTTGCAGGCAACCTGGCCCATGCAGGAGCATCAGTAGACTTAACAATTTTCTCTCTACATCTAGCAGGTGTGTCATCAATTCTTGGGGCCATCAATTTTATTACTACAACCATTAATATAAAACCACCAGCCATCTCCCAATATCAAACACCACTCTTCGTGTGATCTGTACTTGTAACCGCCGTACTACTTCTATTATCACTACCAGTACTAGCTGCCGGAATTACAATACTTTTAACAGATCGAAATCTAAATACTACATTCTTTGACCCAGCAGGAGGAGGAGACCCAATTCTTTATCAACACCTA
>HM798584|Garra_gotyla
-----------------------------------------------------CCTTATCCGGGCTGAACTAAGCCAACCCGGATCACTCTTAGGTGACGATCAAATCTACAACGTTATCGTTACTGCCCACGCTTTTGTAATAATTTTCTTTATAGTTATGCCTATCTTGATCGGAGGGTTTGGAAACTGACTCGTACCACTAATAATCGGGGCCCCAGACATGGCATTCCCACGAATAAACAATATAAGCTTCTGATTACTACCCCCATCATTCCTCTTACTATTAGCCTCCTCTGGGGTTGAAGCCGGGGCTGGAACCGGGTGAACAGTTTATCCACCCCTTGCAGGCAACCTGGCCCATGCAGGAGCATCAGTAGACTTAACAATTTTCTCTCTACATCTAGCAGGTGTGTCATCAATTCTTGGGGCCATCAATTTTATTACTACAACCATTAATATAAAACCACCAGCCATCTCCCAATATCAAACACCACTCTTCGTGTGATCTGTACTTGTAACCGCCGTACTACTTCTATTATCACTACCAGTACTAGCTGCCGGAATTACAATACTTTTAACAGATCGAAATCTAAATACTACATTCTTTGACCCAGCAGGAGGAGGAGACCCAATTCTTTATCAACACCTA
>HM798585|Garra_gotyla
------------------------------------------------------CTTATCCGGGCTGAACTAAGCCAACCCGGATCACTCTTAGGTGACGATCAAATCTACAACGTTATCGTTACTGCCCACGCTTTTGTAATAATTTTCTTTATAGTTATGCCTATCTTGATCGGAGGGTTTGGAAACTGACTCGTACCACTAATAATCGGGGCCCCAGACATGGCATTCCCACGAATAAACAATATAAGCTTCTGATTACTACCCCCATCATTCCTCTTACTATTAGCCTCCTCTGGGGTTGAAGCCGGGGCTGGAACCGGGTGAACAGTTTATCCACCCCTTGCAGGCAACCTGGCCCATGCAGGAGCATCAGTAGACTTAACAATTTTCTCTCTACATCTAGCAGGTGTGTCATCAATTCTTGGGGCCATCAATTTTATTACTACAACCATTAATATAAAACCACCAGCCATCTCCCAATATCAAACACCACTCTTCGTGTGATCTGTACTTGTAACCGCCGTACTACTTCTATTATCACTACCAGTACTAGCTGCCGGAATTACAATACTTTTAACAGATCGAAATCTAAATACTACATTCTTTGACCCAGCAGGAGGAGGAGACCCAATTCTTTATCAACACCTA
>HM880206|Barbus_chiumbeensis
CTTTATCTCGTATTTGGTGCCTGAGCCGGAATAGTGGGAACCGCCTTAAGCCTTCTTATTCGGGCTGAACTAAGTCAACCCGGATCGCTTTTAGGTGACGACCAAATTTACAACGTTATCGTTACTGCCCACGCTTTCGTGATAATTTTCTTTATAGTTATACCAATTCTTATTGGAGGGTTTGGAAATTGATTAGTACCCCTAATGATTGGAGCCCCAGACATAGCATTTCCCCGAATAAACAACATAAGCTTCTGATTATTACCCCCCTCATTCCTCCTACTTTTAGCCTCTTCTGGAGTAGAAGCAGGGGCAGGAACAGGTTGAACAGTATACCCGCCTCTTGCAGGAAACTTAGCCCACGCAGGAGCATCAGTAGATCTAACAATTTTTTCACTTCATCTAGCAGGTGTCTCATCAATTCTTGGGGCAATTAATTTTATTACCACAACTATTAATATGAAACCTCCAGCTATTTCCCAGTACCAAACACCATTATTCGTCTGATCTGTGCTTGTAACTGCCGTACTACTACTTCTCTCATTACCTGTACTAGCTGCCGGAATTACGATACTTTTAACAGACCGAAATCTAAATACCACATTCTTCGACCCGGCAGGGGGAGGAGACCCGATTCTTTACCAACATTTA
>HM880207|Barbus_chiumbeensis
CTTTATCTCGTATTTGGTGCCTGAGCCGGAATAGTGGGAACCGCCTTAAGCCTTCTTATTCGGGCTGAACTAAGTCAACCCGGATCGCTTTTAGGTGACGACCAAATTTACAACGTTATCGTTACTGCCCACGCTTTCGTGATAATTTTCTTTATAGTTATACCAATTCTTATTGGAGGGTTTGGAAATTGATTGGTACCCCTAATGATTGGAGCCCCAGACATAGCATTTCCCCGAATAAATAACATAAGCTTCTGATTACTACCCCCCTCATTCCTCCTACTTTTAGCCTCTTCTGGAGTAGAAGCAGGGGCAGGAACAGGTTGAACAGTATACCCGCCTCTTGCAGGAAACTTAGCCCACGCAGGAGCATCAGTAGATCTAACAATTTTTTCACTTCATCTAGCAGGTGTCTCATCAATTCTTGGGGCAATTAATTTTATTACCACAACTATTAATATGAAACCTCCAGCTATTTCCCAGTACCAAACACCATTATTCGTCTGATCTGTGCTTGTAACTGCCGTACTACTACTTCTCTCATTACCTGTCCTAGCTGCCGGAATTACGATACTTTTAACAGACCGAAATCTAAATACCACATTCTTCGACCCGGCAGGGGGAGGAGACCCGATTCTTTACCAACATTTA
>HM880210|Chelaethiops_congicus
---------------------TGAGCTGGTATAGTAGGAACCGCCCTTAGTCTTCTTATCCGAGCTGAACTAAGCCAGCCGGGATCACTTCTGGGCGACGATCAAATTTATAATGTTATCGTCACTGCTCATGCTTTTGTAATAATTTTCTTTATAGTGATGCCCATCCTCATTGGAGGGTTTGGAAACTGATTAGTTCCATTAATGATTGGAGCTCCAGACATAGCATTCCCTCGAATAAATAATATAAGCTTTTGACTTCTGCCCCCATCATTCCTTCTGCTACTAGCCTCTTCTGGTGTAGAAGCTGGCGCCGGGACCGGATGAACAGTATACCCTCCATTAGCAGGAAACCTGGCTCACGCGGGAGCATCAGTAGACTTAACAATCTTCTCTCTCCACTTGGCAGGTGTATCATCTATCTTAGGAGCAATTAACTTTATTACTACAACCATTAACATGAAACCTCCAGCCATTTCTCAATATCAGACACCTCTATTTGTTTGAGCTGTCCTAGTTACAGCCGTCCTACTCCTGCTATCACTACCTGTTTTAGCTGCCGGCATTACAATGCTTCTTACAGACCGAAACCTTAATACCTCATTTTTTGACCCTGCAGGAGGGGGAGATCCTATTCTCTATCAACACCTG
>HM880211|Chelaethiops_congicus
---------------------TGAGCTGGTATAGTAGGAACCGCCCTTAGTCTTCTTATCCGAGCTGAACTAAGCCAGCCGGGATCACTTCTGGGCGACGATCAAATTTATAATGTTATCGTCACTGCTCATGCTTTTGTAATAATTTTCTTTATAGTGATGCCCATCCTCATTGGAGGGTTTGGAAACTGATTAGTTCCATTAATGATTGGAGCTCCAGACATAGCATTCCCTCGAATAAATAATATAAGCTTTTGACTTCTGCCCCCATCATTCCTTCTGCTACTAGCCTCTTCTGGTGTAGAAGCTGGCGCCGGGACCGGATGAACAGTATACCCTCCATTAGCAGGAAACCTGGCTCACGCGGGAGCATCAGTAGACTTAACAATCTTCTCTCTCCACTTGGCAGGTGTATCATCTATCTTAGGAGCAATTAACTTTATTACTACAACCATTAACATGAAACCTCCAGCCATTTCTCAATATCAGACACCTCTATTTGTTTGAGCTGTCCTAGTTACAGCCGTCCTACTCCTGCTATCACTACCTGTTTTAGCTGCCGGCATTACAATGCTTCTTACAGACCGAAACCTTAATACCTCATTTTTTGACCCTGCAGGAGGGGGAGATCCTATTCTCTATCAACACCTG
>HM880212|Labeo_greenii
CTTTATCTCGTATTTGGTGCTTGAGCCGGAATAGTAGGAACCGCTTTAAGTCTTCTCATTCGAGCTGAATTAAGCCAGCCCGGATCACTTCTTGGCGATGATCAAATTTATAATGTTATCGTAACTGCTCATGCTTTCGTAATAATTTTCTTTATAGTAATACCTGTCCTTATTGGTGGATTTGGGAACTGACTCGTGCCATTAATGATTGGGGCTCCCGACATGGCGTTCCCTCGTATAAACAACATGAGCTTCTGACTCCTACCCCCATCATTCCTGTTACTACTAGCCTCTTCTGGCGTTGAAGCTGGAGCTGGGACTGGGTGAACAGTATATCCACCTCTTGCAAGCAACTTAGCCCATGCAGGAGCATCAGTAGACCTGACAATTTTCTCACTTCACCTAGCAGGGGTCTCATCAATTTTAGGGGCCATTAATTTCATTACTACAACCATTAACATGAAACCCCCAGCCATTTCACAATATCAAACACCTCTATTCGTCTGATCCGTGCTTGTAACCGCTGTACTACTTCTCCTGTCGCTGCCAGTGTTAGCAGCGGGCATTACAATGCTTTTAACAGATCGAAACCTTAATACCACATTCTTCGACCCGGCAGGGGGAGGAGACCCAATCCTTTACCAACATCTA
>HM880213|Labeo_simpsoni
---------------------------------------------------------------------------------------------------------------AATGTTATCGTAACTGCTCACGCCTTCGTAATAATTTTCTTTATAGTAATACCCGTCCTTATTGGAGGATTTGGAAACTGGCTCGTACCATTAATAATTGGGGCCCCAGACATGGCATTCCCTCGTATAAACAACATAAGCTTCTGACTATTACCCCCATCATTCCTACTACTGCTAGCCTCTTCTGGTGTTGAGGCTGGTGCTGGGACTGGATGAACAGTATACCCCCCTCTTGCAAGCAATCTAGCCCACGCAGGAGCATCAGTAGACCTGACAATCTTCTCACTCCATTTAGCAGGGGTCTCATCAATTCTAGGGGCCATTAATTTTATTACTACAACCATTAACATGAAACCCCCAGCCATTTCACAATATCAAACCCCTCTATTCGTCTGATCCGTGCTTGTAACCGCCGTACTACTTCTCCTATCACTACCAGTACTAGCAGCGGGCATCACAATGCTTTTAACAGATCGAAATCTTAATACCACATTCTTCGACCCGGCGGGTGGA---------------------------
>HM880214|Labeo_simpsoni
CTCTACCTCGTATTTGGTGCCTGAGCCGGAATAGTAGGAACCGCCTTAAGCCTTCTTATCCGTGCTGAACTAAGTCAACCCGGATCGCTTCTAGGTGACGACCAAATTTACAATGTTATCGTAACTGCTCACGCCTTCGTAATAATTTTCTTTATAGTAATACCCGTCCTTATTGGAGGATTTGGAAACTGGCTCGTACCATTAATAATTGGGGCCCCAGACATGGCATTCCCTCGTATAAACAACATAAGCTTCTGACTATTACCCCCATCATTCCTACTACTGCTAGCCTCTTCTGGTGTTGAGGCTGGTGCTGGGACTGGATGAACAGTATACCCCCCTCTTGCAAGCAATCTAGCCCACGCAGGAGCATCAGTAGACCTGACAATCTTCTCACTCCATTTAGCAGGGGTCTCATCAATTCTAGGGGCCATTAATTTTATTACTACAACCATTAACATGAAACCCCCAGCCATTTCACAATATCAAACCCCTCTATTCGTCTGATCCGTGCTTGTAACCGCCGTACTACTTCTCCTATCACTACCAGTACTAGCAGCGGGCATCACAATGCTTTTAACAGATCGAAATCTTAATACCACATTCTTCGACCCGGCGGGTGGAGGAGACCCAATCCTTTATCAACACTTA
>HM880223|Barbus_holotaenia
CTCTATCTTGTATTTGGTGCCTGAGCCGGAATAGTGGGAACCGCTTTAAGCCTTCTTATTCGGGCTGAACTAAGTCAACCCGGGTCGCTTTTAGGTGACGACCAAATTTACAACGTTATCGTTACTGCCCACGCTTTCGTAATAATTTTCTTTATAGTTATACCAATCCTTATTGGAGGATTTGGAAATTGATTAGTACCCCTAATAATTGGGGCCCCAGACATAGCATTTCCCCGAATAAATAACATAAGCTTCTGATTACTACCCCCCTCATTCCTTCTGCTTTTAGCCTCTTCAGGAGTAGAGGCAGGGGCAGGAACAGGTTGAACAGTATATCCACCTCTTGCAGGAAATTTAGCCCACGCAGGAGCATCAGTAGACCTAACAATTTTCTCACTTCATTTAGCAGGTGTTTCATCAATTCTTGGGGCAATTAATTTTATTACCACAACTATCAATATGAAACCCCCAGCTATCTCCCAATATCAAACACCCCTGTTCGTTTGATCTGTACTTGTAACTGCCGTACTACTACTTCTTTCATTACCTGTACTTGCTGCCGGAATTACAATACTTTTAACAGACCGAAATCTAAATACCACATTCTTCGACCCCGCAGGAGGAGGAGACCCAATTCTTTACCAACATCTA
>HM880260|Barbus_miolepis
CTTTATCTTGTATTTGGTGCCTGAGCCGGAATAGTGGGAACCGCTTTAAGCCTTCTTATTCGGGCTGAACTAAGCCAACCCGGGTCGCTTTTAGGTGACGACCAAATTTATAACGTTATCGTTACCGCCCACGCTTTCGTAATAATTTTCTTTATAGTTATACCAATTCTTATTGGAGGATTTGGAAATTGATTAGTACCCCTAATAATTGGGGCCCCTGACATAGCATTTCCCCGAATAAATAACATAAGCTTCTGATTACTACCCCCCTCCTTCCTTCTACTTTTAGCCTCTTCAGGAGTAGAGGCAGGGGCAGGAACAGGTTGAACAGTATATCCACCTCTTGCAGGAAACTTAGCCCACGCAGGAGCATCAGTAGACCTAACAATTTTTTCACTTCATTTAGCAGGTGTTTCATCAATTCTTGGAGCAATTAATTTTATTACCACAACTATTAATATGAAACCCCCTGCTATTTCCCAATATCAAACACCACTGTTCGTTTGGTCTGTACTTGTAACTGCCGTACTGCTACTTCTTTCATTACCTGTACTAGCTGCCGGAATTACAATACTTTTAACAGACCGAAATCTAAATACTACATTCTTTGACCCCGCAGGGGGAGGAGACCCAATTCTTTACCAACATTTA
>HM880261|Barbus_miolepis
CTTTATCTTGTATTTGGTGCCTGAGCCGGAATAGTGGGAACCGCTTTAAGCCTTCTTATTCGGGCTGAACTAAGCCAACCCGGGTCGCTTTTAGGTGACGACCAAATTTATAACGTTATCGTTACCGCCCACGCTTTCGTAATAATTTTCTTTATAGTTATACCAATTCTTATTGGAGGATTTGGAAATTGATTAGTACCCCTAATAATTGGGGCCCCTGACATAGCATTTCCCCGAATAAATAACATAAGCTTCTGATTACTACCCCCCTCCTTCCTTCTACTTTTAGCCTCTTCAGGAGTAGAGGCAGGGGCAGGAACAGGTTGAACAGTATATCCACCTCTTGCAGGAAACTTAGCCCACGCAGGAGCATCAGTAGACCTAACAATTTTTTCACTTCATTTAGCAGGTGTTTCATCAATTCTTGGAGCAATTAATTTTATTACCACAACTATTAATATGAAACCCCCTGCTATTTCCCAATATCAAACACCACTGTTCGTTTGGTCTGTACTTGTAACTGCCGTACTGCTACTTCTTTCATTACCTGTACTAGCTGCCGGAATTACAATACTTTTAACAGACCGAAATCTAAATACTACATTCTTTGACCCCGCAGGGGGAGGAGACCCAATTCTTTACCAACATTTA
>HM882838|Labeo_coubie
CTTTATCTCGTATTTGGTGCCTGAGCCGGAATAGTAGGAACCGCCCTAAGCCTTCTAATTCGAGCTGAATTAAGCCAACCCGGATCGCTTCTCGGTGACGACCAAATTTATAATGTTATCGTAACTGCCCACGCCTTCGTAATAATTTTCTTTATAGTAATGCCTGTCCTCATTGGAGGGTTTGGAAACTGACTTGTACCACTAATGATCGGAGCCCCGGACATAGCATTCCCCCGTATAAACAACATAAGCTTCTGACTCCTACCCCCATCATTCCTACTACTATTAGCTTCTTCTGGTGTTGAGGCTGGAGCTGGAACAGGATGGACAGTATATCCACCTCTTGCCGGCAACTTGGCCCACGCAGGAGCATCAGTAGACCTAACAATTTTCTCACTCCACCTAGCAGGTGTCTCATCAATTTTAGGGGCCATTAATTTTATTACTACAACCATTAACATGAAACCCCCAGCCATTTCACAATATCAAACACCCTTATTCGTCTGATCCGTGCTTGTTACTGCTGTGCTGCTTCTCTTATCACTACCGGTATTAGCAGCGGGTATCACAATGCTTTTAACAGATCGAAACCTTAATACTACATTCTTCGACCCGGCAGGAGGAGGGGACCCAATCCTTTACCAACATCTA
>HM882839|Labeo_sp.2
CTTTATCTCGTATTTGGTGCCTGAGCCGGAATAGTAGGAACCGCCCTAAGCCTTCTCATTCGAGCTGAATTAAGCCAACCCGGATCGCTTCTCGGTGACGACCAAATCTATAATGTTATCGTAACTGCCCATGCCTTCGTAATAATTTTCTTTATAGTAATGCCTGTCCTCATTGGAGGGTTTGGAAACTGACTTGTACCACTAATGATCGGAGCCCCAGACATAGCATTCCCCCGTATAAACAACATAAGCTTCTGACTCCTACCCCCATCATTCCTACTACTATTAGCTTCTTCTGGTGTTGAGGCTGGGGCTGGAACAGGATGAACAGTATATCCACCTCTTGCCGGCAACTTGGCCCATGCAGGAGCATCAGTAGACCTAACAATTTTCTCACTCCACCTAGCAGGGGTCTCATCAATTTTAGGGGCCATTAATTTTATTACTACAACCATTAACATGAAACCCCCAGCCATTTCACAATATCAGACACCCTTATTCGTCTGATCCGTACTTGTTACTGCCGTGCTGCTTCTCTTATCACTGCCGGTGCTGGCAGCGGGTATCACAATGCTTTTAACAGATCGAAACCTTAATACTACATTCTTCGATCCGGCAGGAGGAGGGGACCCAATCCTTTACCAACACCTA
>HM882840|Labeo_senegalensis
CTTTATCTCGTATTTGGTGCCTGAGCCGGAATAGTAGGAACCGCCTTAAGCCTTCTCATTCGAGCTGAATTAAGCCAGCCCGGATCGCTCCTAGGTGACGACCAAATTTATAATGTTATCGTAACTGCTCACGCCTTTGTAATAATTTTCTTTATAGTAATACCTGTCCTTATCGGAGGATTTGGAAACTGACTCGTACCACTAATAATTGGAGCCCCAGACATAGCATTCCCTCGTATGAACAACATAAGCTTCTGACTCCTACCCCCATCATTCCTATTATTACTAGCCTCTTCTGGTGTCGAAGCCGGGGCCGGAACAGGATGAACAGTATATCCACCTCTCGCAGGCAACTTAGCCCACGCAGGAGCATCAGTAGACCTAACAATTTTCTCACTTCACTTAGCAGGGGTCTCATCAATTTTAGGGGCTATTAATTTTATTACTACAACCATTAACATGAAACCCCCAGCCATTTCACAATACCAAACACCCCTATTTGTCTGATCCGTGCTTGTAACCGCCGTACTACTTCTCCTATCATTACCAGTACTGGCAGCGGGCATTACAATGCTTTTAACAGATCGAAATCTTAACACCACATTCTTCGACCCAGCAGGAGGAGGAGACCCAATCCTTTACCAACACCTA
>HM882841|Labeo_senegalensis
---TATCTCGTATTTGGTGCCTGAGCCGGAATAGTAGGAACCGCCTTAAGCCTTCTCATTCGAGCTGAATTAAGCCAGCCCGGATCGCTCCTAGGTGACGACCAAATTTATAATGTTATCGTAACTGCTCACGCCTTTGTAATAATTTTCTTTATAGTAATACCTGTCCTTATCGGAGGATTTGGAAACTGACTCGTACCACTAATAATTGGAGCCCCAGACATAGCATTCCCTCGTATGAACAACATAAGCTTCTGACTCCTACCCCCATCATTCCTATTANTACTAGCCTCTTCTGGTGTCGAAGCCGGGGCCGGAACAGGATGAACAGTATATCCACCTCTCGCAGGCAACTTAGCCCACGCAGGAGCATCAGTAGACCTAACAATTTTCTCACTTCACTTAGCAGGGGTCTCATCAATTTTAGGGGCTATTAATTTTATTACTACAACCATTAACATGAAACCCCCAGCCATTTCACAATACCAAACACCCCTATTTGTCTGATCCGTGCTTGTAACCGCCGTACTACTTCTCCTATCATTACCAGTACTGGCAGCGGGCATTACAATGCTTTTAACAGATCGAAATCTTAACACCACATTCTTCGACCCAGCAGGAGGAGGAGACCCAATCCTTTACCAACACCTA
>HM882842|Labeo_sp.2
CTTTATCTCGTATTTGGTGCCTGAGCCGGAATAGTAGGAACCGCCCTAAGCCTTCTCATTCGAGCTGAATTAAGCCAACCCGGATCGCTTCTCGGTGACGACCAAATTTATAATGTTATCGTAACTGCCCATGCCTTCGTAATAATTTTCTTTATAGTAATGCCTGTCCTCATTGGAGGGTTTGGAAACTGACTTGTACCACTAATGATCGGAGCCCCAGACATAGCATTCCCCCGTATAAACAACATAAGCTTCTGACTCCTACCCCCATCATTCCTACTACTATTAGCTTCTTCTGGTGTTGAGGCTGGGGCTGGAACAGGATGAACAGTATATCCACCTCTTGCCGGCAACTTGGCCCATGCAGGAGCATCAGTAGACCTAACAATTTTCTCACTCCACCTAGCAGGGGTCTCATCAATTTTAGGGGCCATTAATTTTATTACTACAACCATTAACATGAAACCCCCAGCCATTTCACAATATCAGACACCCTTATTCGTCTGATCCGTACTTGTTACTGCCGTGCTGCTTCTCTTATCACTGCCGGTGCTGGCAGCGGGTATCACAATGCTTTTAACAGATCGAAACCTTAATACTACATTCTTCGATCCGGCAGGAGGAGGGGACCCAATCCTTTACCAACACCTA
>HM882843|Labeo_sp.2
CTTTATCTCGTATTTGGTGCCTGAGCCGGAATAGTAGGAACCGCCCTAAGCCTTCTCATTCGAGCTGAATTAAGCCAACCCGGATCGCTTCTCGGTGACGACCAAATCTATAATGTTATCGTAACTGCCCATGCCTTCGTAATAATTTTCTTTATAGTAATGCCTGTCCTCATTGGAGGGTTTGGAAACTGACTTGTACCACTAATGATCGGAGCCCCAGACATAGCATTCCCCCGTATAAACAACATAAGCTTCTGACTCCTACCCCCATCATTCCTACTACTATTAGCTTCTTCTGGTGTTGAGGCTGGGGCTGGAACAGGATGAACAGTATATCCACCTCTTGCCGGCAACTTGGCCCATGCAGGAGCATCAGTAGACCTAACAATTTTCTCACTCCACCTAGCAGGGGTCTCATCAATTTTAGGGGCCATTAATTTTATTACTACAACCATTAATATGAAACCCCCAGCCATTTCACAATATCAGACACCCTTATTCGTCTGATCCGTACTTGTTACTGCCGTGCTGCTTCTCTTATCACTGCCGGTGCTGGCAGCGGGTATCACAATGCTTTTAACAGATCGAAACCTTAATACTACATTCTTCGATCCGGCAGGAGGAGGGGACCCAATCCTTTACCAACACCTA
>HM882844|Labeo_coubie
CTTTATCTCGTATTTGGTGCCTGAGCCGGAATAGTAGGAACCGCCCTAAGCCTTCTAATTCGAGCTGAATTAAGCCAACCCGGATCGCTTCTCGGTGACGACCAAATTTATAATGTTATCGTAACTGCCCACGCCTTCGTAATAATTTTCTTTATAGTAATGCCTGTCCTCATTGGAGGGTTTGGAAACTGACTTGTACCACTAATGATCGGAGCCCCGGACATAGCATTCCCCCGTATAAACAACATAAGCTTCTGACTCCTACCCCCATCATTCCTACTACTATTAGCTTCTTCTGGTGTTGAGGCTGGAGCTGGAACAGGATGGACAGTATATCCACCTCTTGCCGGCAACTTGGCCCACGCAGGAGCATCAGTAGACCTAACAATTTTCTCACTCCACCTAGCAGGTGTCTCATCAATTTTAGGGGCCATTAATTTTATTACTACAACCATTAACATGAAACCCCCAGCCATTTCACAATATCAAACACCCTTATTCGTCTGATCCGTGCTTGTTACTGCTGTGCTGCTTCTCTTATCACTACCGGTATTAGCAGCGGGTATCACAATGCTTTTAACAGATCGAAACCTTAATACTACATTCTTCGACCCGGCAGGAGGAGGGGACCCAATCCTTTACCAACATCTA
>HM882845|Labeo_coubie
CTTTATCTCGTATTTGGTGCCTGAGCCGGAATAGTAGGAACCGCCCTAAGCCTTCTAATTCGAGCTGAATTAAGCCAACCCGGATCGCTTCTCGGTGACGACCAAATTTATAATGTTATCGTAACTGCCCACGCCTTCGTAATAATTTTCTTTATAGTAATGCCTGTCCTCATTGGAGGGTTTGGAAACTGACTTGTACCACTAATGATCGGAGCCCCGGACATAGCATTCCCCCGTATAAACAACATAAGCTTCTGACTCCTACCCCCATCATTCCTACTACTATTAGCTTCTTCTGGTGTTGAGGCTGGAGCTGGAACAGGATGGACAGTATATCCACCTCTTGCCGGCAACTTGGCCCACGCAGGAGCATCAGTAGACCTAACAATTTTCTCACTCCACCTAGCAGGTGTCTCATCAATTTTAGGGGCCATTAATTTTATTACTACAACCATTAACATGAAACCCCCAGCCATTTCACAATATCAAACACCCTTATTCGTCTGATCCGTGCTTGTTACTGCTGTGCTGCTTCTCTTATCACTACCGGTATTAGCAGCGGGTATCACAATGCTTTTAACAGATCGAAACCTTAATACTACATTCTTCGACCCAGCAGGAGGAGGGGACCCA------------------
>HM882846|Labeo_senegalensis
CTTTATCTCGTATTTGGTGCCTGAGCCGGAATAGTAGGAACCGCCTTAAGCCTTCTCATTCGAGCTGAATTAAGCCAGCCCGGATCGCTCCTAGGTGACGACCAAATTTATAATGTTATCGTAACTGCTCACGCCTTTGTAATAATTTTCTTTATAGTAATACCTGTCCTTATCGGAGGATTTGGAAACTGACTCGTACCACTAATAATTGGAGCCCCAGACATAGCATTCCCTCGTATGAACAACATAAGCTTCTGACTCCTACCCCCATCATTCCTATTATTACTAGCCTCTTCTGGTGTCGAAGCCGGGGCCGGAACAGGATGAACAGTATATCCACCTCTCGCAGGCAACTTAGCCCACGCAGGAGCATCAGTAGACCTAACAATTTTCTCACTTCACTTAGCAGGGGTCTCATCAATTTTAGGGGCTATTAATTTTATTACTACAACCATTAACATGAAACCCCCAGCCATTTCACAATACCAAACACCCCTATTTGTCTGATCCGTGCTTGTAACCGCCGTACTACTTCTCCTATCATTACCAGTACTGGCAGCGGGCATTACAATGCTTTTAACAGATCGAAATCTTAACACCACATTCTTCGACCCAGCAGGAGGAGGAGACCCAATCCTTTACCAACACCTA
>HM882847|Labeo_senegalensis
CTTTATCTCGTATTTGGTGCCTGAGCCGGAATAGTAGGAACCGCCTTAAGCCTTCTCATTCGAGCTGAATTAAGCCAGCCCGGATCGCTCCTAGGTGACGACCAAATTTATAATGTTATCGTAACTGCTCACGCCTTTGTAATAATTTTCTTTATAGTAATACCTGTCCTTATCGGAGGATTTGGAAACTGACTCGTACCACTAATAATTGGAGCCCCAGACATAGCATTCCCTCGTATGAACAACATAAGCTTCTGACTCCTACCCCCATCATTCCTATTATTACTAGCCTCTTCTGGTGTCGAAGCCGGGGCCGGAACAGGATGAACAGTATATCCACCTCTCGCAGGCAACTTAGCCCACGCAGGAGCATCAGTAGACCTAACAATTTTCTCACTTCACTTAGCAGGGGTCTCATCAATTTTAGGGGCTATTAATTTTATTACTACAACCATTAACATGAAACCCCCAGCCATTTCACAATACCAAACACCCCTATTTGTCTGATCCGTGCTTGTAACCGCCGTACTACTTCTCCTATCATTACCAGTACTGGCAGCGGGCATTACAATGCTTTTAACAGATCGAAATCTTAACACCACATTCTTCGACCCAGCAGGAGGAGGAGACCCAATCCTTTACCAACACCTA
>HM882848|Labeo_senegalensis
CTTTATCTCGTATTTGGTGCCTGAGCCGGAATAGTAGGAACCGCCTTAAGCCTTCTCATTCGAGCTGAATTAAGCCAGCCCGGATCGCTCCTAGGTGACGACCAAATTTATAATGTTATCGTAACTGCTCACGCCTTTGTAATAATTTTCTTTATAGTAATACCTGTCCTTATCGGAGGATTTGGAAACTGACTCGTACCACTAATAATTGGAGCCCCAGACATAGCATTCCCTCGTATGAACAACATAAGCTTCTGACTCCTACCCCCATCATTCCTATTATTACTAGCCTCTTCTGGTGTCGAAGCCGGGGCCGGAACAGGATGAACAGTATATCCACCTCTCGCAGGCAACTTAGCCCACGCAGGAGCATCAGTAGACCTAACAATTTTCTCACTTCACTTAGCAGGGGTCTCATCAATTTTAGGGGCTATTAATTTTATTACTACAACCATTAACATGAAACCCCCAGCCATTTCACAATACCAAACACCCCTATTTGTCTGATCCGTGCTTGTAACCGCCGTACTACTTCTCCTATCATTACCAGTACTGGCAGCGGGCATTACAATGCTTTTAACAGATCGAAATCTTAACACCACATTCTTCGACCCAGCAGGAGGAGGAGACCCAATCCTTTACCAACACCTA
>HM882849|Labeo_senegalensis
CTTTATCTCGTATTTGGTGCCTGAGCCGGAATAGTAGGAACCGCCTTAAGCCTTCTCATTCGAGCTGAATTAAGCCAGCCCGGATCGCTCCTAGGTGACGACCAAATTTATAATGTTATCGTAACTGCTCACGCCTTTGTAATAATTTTCTTTATAGTAATACCTGTCCTTATCGGAGGATTTGGAAACTGACTCGTACCACTAATAATTGGAGCCCCAGACATAGCATTCCCTCGTATGAACAACATAAGCTTCTGACTCCTACCCCCATCATTCCTATTATTACTAGCCTCTTCTGGTGTCGAAGCCGGGGCCGGAACAGGATGAACAGTATATCCACCTCTCGCAGGCAACTTAGCCCACGCAGGAGCATCAGTAGACCTAACAATTTTCTCACTTCACTTAGCAGGGGTCTCATCAATTTTAGGGGCTATTAATTTTATTACTACAACCATTAACATGAAACCCCCAGCCATTTCACAATACCAAACACCCCTATTTGTCTGATCCGTGCTTGTAACCGCCGTACTACTTCTCCTATCATTACCAGTACTGGCAGCGGGCATTACAATGCTTTTAACAGATCGAAATCTTAACACCACATTCTTCGACCCAGCAGGAGGAGGAGACCCAATCCTTTACCAACACCTA
>HM882850|Labeo_senegalensis
---TATCTCGTATTTGGTGCCTGAGCCGGAATAGTAGGAACCGCCTTAAGCCTTCTCATTCGAGCTGAATTAAGCCAGCCCGGATCGCTCCTAGGTGACGACCAAATTTATAATGTTATCGTAACTGCTCACGCCTTTGTAATAATTTTCTTTATAGTAATACCTGTCCTTATCGGAGGATTTGGAAACTGACTCGTACCACTAATAATTGGAGCCCCAGACATAGCATTCCCTCGTATGAACAACATAAGCTTCTGACTCCTACCCCCATCATTCCTATTATTACTAGCCTCTTCTGGTGTCGAAGCCGGGGCCGGAACAGGATGAACAGTATATCCACCTCTCGCAGGCAACTTAGCCCACGCAGGAGCATCAGTAGACCTAACAATTTTCTCACTTCACTTAGCAGGGGTCTCATCAATTTTAGGGGCTATTAATTTTATTACTACAACCATTAACATGAAACCCCCAGCCATTTCACAATACCAAACACCCCTATTTGTCTGATCCGTGCTTGTAACCGCCGTACTACTTCTCCTATCATTACCAGTACTGGCAGCGGGCATTACAATGCTTTTAACAGATCGAAATCTTAACACCACATTCTTCGACCCAGCAGGAGGAGGAGACCCAATCCTTTACCAACACCTA
>HM882851|Labeo_parvus
CTCTACCTCGTATTTGGTGCCTGAGCCGGAATAGTAGGAACCGCCTTAAGCCTTCTCATCCGGGCTGAACTAAGCCAACCCGGATCGCTTTTAGGTGACGACCAAATTTATAATGTTATCGTAACTGCTCACGCCTTCGTAATAATTTTCTTTATAGTAATGCCCATCCTTATTGGAGGATTTGGAAACTGGCTCGTACCATTAATAATTGGAGCCCCAGACATGGCATTCCCTCGTATAAATAACATAAGCTTCTGACTCCTACCTCCATCATTCTTATTACTGCTAGCCTCTTCTGGTGTTGAGGCCGGAGCTGGGACAGGATGAACAGTATATCCTCCTCTTGCAGGAAATCTAGCCCACGCAGGAGCATCAGTAGACCTAACAATTTTCTCACTCCACTTAGCAGGGGTCTCATCAATTCTAGGGGCCATTAACTTTATTACTACAACTATTAATATAAAACCCCCGGCCATTTCACAATATCAAACACCCCTATTCGTCTGATCCGTACTTGTAACCGCCGTACTGCTTCTCCTATCGCTACCAGTACTAGCAGCGGGCATCACAATGCTTTTAACAGATCGAAATCTTAATACCACATTCTTCGATCCGGCAGGAGGAGGAGACCCAATCCTTTATCAACACTTA
>HM882852|Labeo_parvus
CTCTACCTCGTATTTGGTGCCTGAGCCGGAATAGTAGGAACCGCCTTAAGCCTTCTCATCCGGGCTGAACTAAGCCAACCCGGATCGCTTTTAGGTGACGACCAAATTTATAATGTTATCGTAACTGCTCACGCCTTCGTAATAATTTTCTTTATAGTAATGCCCATCCTTATTGGAGGATTTGGAAACTGGCTCGTACCATTAATAATTGGAGCCCCAGACATGGCATTCCCTCGTATAAATAACATAAGCTTCTGACTCCTACCTCCATCATTCTTATTACTGCTAGCCTCTTCTGGTGTTGAGGCCGGAGCTGGGACAGGATGAACAGTATATCCTCCTCTTGCAGGAAATCTAGCCCACGCAGGAGCATCAGTAGACCTAACAATTTTCTCACTCCACTTAGCAGGGGTCTCATCAATTCTAGGGGCCATTAACTTTATTACTACAACTATTAATATAAAACCCCCGGCCATTTCACAATATCAAACACCCCTATTCGTCTGATCCGTACTTGTAACCGCCGTACTGCTTCTCCTATCGCTACCAGTACTAGCAGCGGGCATCACAATGCTTTTAACAGATCGAAATCTTAATACCACATTCTTCGATCCGGCAGGAGGAGGAGACCCAATCCTTTATCAACACTTA
>HM882853|Labeo_coubie
CTTTATCTCGTATTTGGTGCCTGAGCCGGAATAGTAGGAACCGCCCTAAGCCTTCTAATTCGAGCTGAATTAAGCCAACCCGGATCGCTTCTCGGTGACGACCAAATTTATAATGTTATCGTAACTGCCCACGCCTTCGTAATAATTTTCTTTATAGTAATGCCTGTCCTCATTGGAGGGTTTGGAAACTGACTTGTACCACTAATGATCGGAGCCCCGGACATAGCATTCCCCCGTATAAACAACATAAGCTTCTGACTCCTACCCCCATCATTCCTACTACTATTAGCTTCTTCTGGTGTTGAGGCTGGAGCTGGAACAGGATGGACAGTATATCCACCTCTTGCCGGCAACTTGGCCCACGCAGGAGCATCAGTAGACCTAACAATTTTCTCACTCCACCTAGCAGGTGTCTCATCAATTTTAGGGGCCATTAATTTTATTACTACAACCATTAACATGAAACCCCCAGCCATTTCACAATATCAAACACCCTTATTCGTCTGATCCGTGCTTGTTACTGCTGTGCTGCTTCTCTTATCACTACCGGTATTAGCAGCGGGTATCACAATGCTTTTAACAGATCGAAACCTTAATACTACATTCTTCGACCCGGCAGGAGGAGGGGACCCAATCCTTTACCAACATCTA
>HM882854|Labeo_coubie
CTTTATCTCGTATTTGGTGCCTGAGCCGGAATAGTAGGAACCGCCCTAAGCCTTCTAATTCGAGCTGAATTAAGCCAACCCGGATCGCTTCTCGGTGACGACCAAATTTATAATGTTATCGTAACTGCCCACGCCTTCGTAATAATTTTCTTTATAGTAATGCCTGTCCTCATTGGAGGGTTTGGAAACTGACTTGTACCACTAATGATCGGAGCCCCGGACATAGCATTCCCCCGTATAAACAACATAAGCTTCTGACTCCTACCCCCATCATTCCTACTACTATTAGCTTCTTCTGGTGTTGAGGCTGGAGCTGGAACAGGATGGACAGTATATCCACCTCTTGCCGGCAACTTGGCCCACGCAGGAGCATCAGTAGACCTAACAATTTTCTCACTCCACCTAGCAGGTGTCTCATCAATTTTAGGGGCCATTAATTTTATTACTACAACCATTAACATGAAACCCCCAGCCATTTCACAATATCAAACACCCTTATTCGTCTGATCCGTGCTTGTTACTGCTGTGCTGCTTCTCTTATCACTACCGGTATTAGCAGCGGGTATCACAATGCTTTTAACAGATCGAAACCTTAATACTACATTCTTCGACCCGGCAGGAGGAGGGGACCCAATCCTTTACCAACATCTA
>HQ116651|Osteobrama_belangeri
-------------------------------TAGTTGGAACCGCCCTAAGCCTCCTAATCCGAGCTGAACTAAGTCAACCCGGATCGCTTCTAGGTGACGACCAAATTTATAACGTCATTGTTACCGCCCATGCCTTCGTAATAATTTTCTTTATAGTAATGCCAATCCTCATTGGAGGATTTGGAAATTGACTAGTACCACTAATAATTGGAGCCCCAGATATAGCATTCCCTCGAATAAATAATATGAGCTTCTGGCTACTACCACCATCTTTCCTACTACTATTAGCCTCATCTGGGGTTGAAGCTGGAGCAGGTACAGGATGGACAGTATATCCCCCTCTTGCAGGAAATTTAGCCCATGCTGGAGCATCCGTGGACTTAACAATTTTCTCTCTTCACTTAGCAGGTGTATCATCAATCCTCGGGGCAATTAATTTTATTACAACAACTATTAACATAAAACCCCCAGCCATTTCCCAATACCAGACACCTTTATTCGTCTGATCTGTACTTGTAACTGCTGTTCTTCTTCTACTATCACTACCAGTCCTAGCCGCCGGGATTACTATACTTCTAACAGACCGAAACCTTAACAC----------------------------------------------------
>HQ116652|Osteobrama_belangeri
-------------------------------TAGTTGGAACCGCCCTAAGCCTCCTAATCCGAGCTGAACTAAGTCAACCCGGATCGCTTCTAGGTGACGACCAAATTTATAACGTCATTGTTACCGCCCATGCCTTCGTAATAATTTTCTTTATAGTAATGCCAATCCTCATTGGAGGATTTGGAAATTGACTAGTACCACTAATAATTGGAGCCCCAGATATAGCATTCCCTCGAATAAATAATATGAGCTTCTGGCTACTACCACCATCTTTCCTACTACTATTAGCCTCATCTGGGGTTGAAGCTGGAGCAGGTACAGGATGGACAGTATATCCCCCTCTTGCAGGAAATTTAGCCCATGCTGGAGCATCCGTGGACTTAACAATTTTCTCTCTTCACTTAGCAGGTGTATCATCAATCCTCGGGGCAATTAATTTTATTACAACAACTATTAACATAAAACCCCCAGCCATTTCCCAATACCAGACACCTTTATTCGTCTGATCTGTACTTGTAACTGCTGTTCTTCTTCTACTATCACTACCAGTCCTAGCCGCCGGGATTACTATACTTCTAACAGACCGAAACCTTAACACCACATTCTTTGACCCAGCAGGAGGAGGAGACCCAAT----------------
>HQ116653|Osteobrama_belangeri
-------------------------------TAGTTGGAACCGCCCTAAGCCTCCTAATCCGAGCTGAACTAAGTCAACCCGGATCGCTTCTAGGTGACGACCAAATTTATAACGTCATTGTTACCGCCCATGCCTTCGTAATAATTTTCTTTATAGTAATGCCAATCCTCATTGGAGGATTTGGAAATTGACTAGTACCACTAATAATTGGAGCCCCAGATATAGCATTCCCTCGAATAAATAATATGAGCTTCTGGCTACTACCACCATCTTTCCTACTACTATTAGCCTCATCTGGGGTTGAAGCTGGAGCAGGTACAGGATGGACAGTATATCCCCCTCTTGCAGGAAATTTAGCCCATGCTGGAGCATCCGTGGACTTAACAATTTTCTCTCTTCACTTAGCAGGTGTATCATCAATCCTCGGGGCAATTAATTTTATTACAACAACTATTAACATAAAACCCCCAGCCATTTCCCAATACCAGACACCTTTATTCGTCTGATCTGTACTTGTAACTGCTGTTCTTCTTCTACTATCACTACCAGTCCTAGCCGCCGGGATTACTATACTTCTAACAGACCGAAACCTTAACACCACATTCTTTGACC--------------------------------------
>HQ116654|Osteobrama_belangeri
-------------------------------TAGTTGGAACCGCCCTAAGCCTCCTAATCCGAGCTGAACTAAGTCAACCCGGATCGCTTCTAGGTGACGACCAAATTTATAACGTCATTGTTACCGCCCATGCCTTCGTAATAATTTTCTTTATAGTAATGCCAATCCTCATTGGAGGATTTGGAAATTGACTAGTACCACTAATAATTGGAGCCCCAGATATAGCATTCCCTCGAATAAATAATATGAGCTTCTGGCTACTACCACCATCTTTCCTACTACTATTAGCCTCATCTGGGGTTGAAGCTGGAGCAGGTACAGGATGGACAGTATATCCCCCTCTTGCAGGAAATTTAGCCCATGCTGGAGCATCCGTGGACTTAACAATTTTCTCTCTTCACTTAGCAGGTGTATCATCAATCCTCGGGGCAATTAATTTTATTACAACAACTATTAACATAAAACCCCCAGCCATTTCCCAATACCAGACACCTTTATTCGTCTGATCTGTACTTGTAACTGCTGTTCTTCTTCTACTATCACTACCAGTCCTAGCCGCCGGGATTACTATACTTCTAACAGACCGAAACCTTAACAC----------------------------------------------------
>HQ116655|Osteobrama_belangeri
-------------------------------TAGTTGGAACCGCCCTAAGCCTCCTAATCCGAGCTGAACTAAGTCAACCCGGATCGCTTCTAGGTGACGACCAAATTTATAACGTCATTGTTACCGCCCATGCCTTCGTAATAATTTTCTTTATAGTAATGCCAATCCTCATTGGAGGATTTGGAAATTGACTAGTACCACTAATAATTGGAGCCCCAGATATAGCATTCCCTCGAATAAATAATATGAGCTTCTGGCTACTACCACCATCTTTCCTACTACTATTAGCCTCATCTGGGGTTGAAGCTGGAGCAGGTACAGGATGGACAGTATATCCCCCTCTTGCAGGAAATTTAGCCCATGCTGGAGCATCCGTGGACTTAACAATTTTCTCTCTTCACTTAGCAGGTGTATCATCAATCCTCGGGGCAATTAATTTTATTACAACAACTATTAACATAAAACCCCCAGCCATTTCCCAATACCAGACACCTTTATTCGTCTGATCTGTACTTGTAACTGCTGTTCTTCTTCTACTATCACTACCAGTCCTAGCCGCCGGGATTACTATACTTCTAACAGACCGAAACCTTTACAC----------------------------------------------------
>HQ116656|Osteobrama_belangeri
-------------------------------TAGTTGGAACCGCCCTAAGCCTCCTAATCCGAGCTGAACTAAGTCAACCCGGATCGCTTCTAGGTGACGACCAAATTTATAACGTCATTGTTACCGCCCATGCCTTCGTAATAATTTTCTTTATAGTAATGCCAATCCTCATTGGAGGATTTGGAAATTGACTAGTACCACTAATAATTGGAGCCCCAGATATAGCATTCCCTCGAATAAATAATATGAGCTTCTGGCTACTACCACCATCTTTCCTACTACTATTAGCCTCATCTGGGGTTGAAGCTGGAGCAGGTACAGGATGGACAGTATATCCCCCTCTTGCAGGAAATTTAGCCCATGCTGGAGCATCCGTGGACTTAACAATTTTCTCTCTTCACTTAGCAGGTGTATCATCAATCCTCGGGGCAATTAATTTTATTACAACAACTATTAACATAAAACCCCCAGCCATTTCCCAATACCAGACACCTTTATTCGTCTGATCTGTACTTGTAACTGCTGTTCTTCTTCTACTATCACTACCAGTCCTAGCCGCC------------------------------------------------------------------------------------------
>HQ116657|Osteobrama_belangeri
-------------------------------TAGTTGGAACCGCCCTAAGCCTCCTAATCCGAGCTGAACTAAGTCAACCCGGATCGCTTCTAGGTGACGACCAAATTTATAACGTCATTGTTACCGCCCATGCCTTCGTAATAATTTTCTTTATAGTAATGCCAATCCTCATTGGAGGATTTGGAAATTGACTAGTACCACTAATAATTGGAGCCCCAGATATAGCATTCCCTCGAATAAATAATATGAGCTTCTGGCTACTACCACCATCTTTCCTACTACTATTAGCCTCATCTGGGGTTGAAGCTGGAGCAGGTACAGGATGGACAGTATATCCCCCTCTTGCAGGAAATTTAGCCCATGCTGGAGCATCCGTGGACTTAACAATTTTCTCTCTTCACTTAGCAGGTGTATCATCAATCCTCGGGGCAATTAATTTTATTACAACAACTATTAACATAAAACCCCCAGCCATTTCCCAATACCAGACACCTTTATTCGTCTGATCTGTACTTGTAACTGCTGTTCTTCTTCTACTATCACTACCAGTCCTAGCCGCCGGGATTACTATACTTCTAACAGACCGAAACCTTTACAC----------------------------------------------------
>HQ116658|Osteobrama_belangeri
-------------------------------TAGTTGGAACCGCCCTAAGCCTCCTAATCCGAGCTGAACTAAGTCAACCCGGATCGCTTCTAGGTGACGACCAAATTTATAACGTCATTGTTACCGCCCATGCCTTCGTAATAATTTTCTTTATAGTAATGCCAATCCTCATTGGAGGATTTGGAAATTGACTAGTACCACTAATAATTGGAGCCCCAGATATAGCATTCCCTCGAATAAATAATATGAGCTTCTGGCTACTACCACCATCTTTCCTACTACTATTAGCCTCATCTGGGGTTGAAGCTGGAGCAGGTACAGGATGGACAGTATATCCCCCTCTTGCAGGAAATTTAGCCCATGCTGGAGCATCCGTGGACTTAACAATTTTCTCTCTTCACTTAGCAGGTGTATCATCAATCCTCGGGGCAATTAATTTTATTACAACAACTATTAACATAAAACCCCCAGCCATTTCCCAATACCAGACACCTTTATTCGTCTGATCTGTACTTGTAACTGCTGTTCTTCTTCTACTATCACTACCAGTCCTAGCCGCCGGGATTACTATACTTCTAACAGACCGAAACCTTAACAC----------------------------------------------------
>HQ116659|Osteobrama_belangeri
-------------------------------TAGTTGGAACCGCCCTAAGCCTCCTAATCCGAGCTGAACTAAGTCAACCCGGATCGCTTCTAGGTGACGACCAAATTTATAACGTCATTGTTACCGCCCATGCCTTCGTAATAATTTTCTTTATAGTAATGCCAATCCTCATTGGAGGATTTGGAAATTGACTAGTACCACTAATAATTGGAGCCCCAGATATAGCATTCCCTCGAATAAATAATATGAGCTTCTGGCTACTACCACCATCTTTCCTACTACTATTAGCCTCATCTGGGGTTGAAGCTGGAGCAGGTACAGGATGGACAGTATATCCCCCTCTTGCAGGAAATTTAGCCCATGCTGGAGCATCCGTGGACTTAACAATTTTCTCTCTTCACTTAGCAGGTGTATCATCAATCCTCGGGGCAATTAATTTTATTACAACAACTATTAACATAAAACCCCCAGCCATTTCCCAATACCAGACACCTTTATTCGTCTGATCTGTACTTGTAACTGCTGTTCTTCTTCTACTATCACTACCAGTCCTAGCCGCCGGGATTACTATACTTCTAACAGACCGAAACCTTAACAC----------------------------------------------------
>HQ116660|Osteobrama_belangeri
-------------------------------TAGTTGGAACCGCCCTAAGCCTCCTAATCCGAGCTGAACTAAGTCAACCCGGATCGCTTCTAGGTGACGACCAAATTTATAACGTCATTGTTACCGCCCATGCCTTCGTAATAATTTTCTTTATAGTAATGCCAATCCTCATTGGAGGATTTGGAAATTGACTAGTACCACTAATAATTGGAGCCCCAGATATAGCATTCCCTCGAATAAATAATATGAGCTTCTGGCTACTACCACCATCTTTCCTACTACTATTAGCCTCATCTGGGGTTGAAGCTGGAGCAGGTACAGGATGGACAGTATATCCCCCTCTTGCAGGAAATTTAGCCCATGCTGGAGCATCCGTGGACTTAACAATTTTCTCTCTTCACTTAGCAGGTGTATCATCAATCCTCGGGGCAATTAATTTTATTACAACAACTATTAACATAAAACCCCCAGCCATTTCCCAATACCAGACACCTTTATTCGTCTGATCTGTACTTGTAACTGCTGTTCTTCTTCTACTATCACTACCAGTCCTAGCCGCCGGGATTACTATACTTCTAACAGACCGAAACCTTTACACCACATTCTTTGACC--------------------------------------
>HQ141076|Devario_aequipinnatus
-----------------------------------------------------------------------------------------------------CATTTTAAAAATGTTTGTAGTTACTGCCCATGCCTTCGTAATAATTTTCTTCATGGTGATGCCAATTCTTATCGGGGGCTTTGGAAATTGACTTGTACCACTAATACTTGGTGCCCCAGACATAGCATTCCCTCGAATAAATAACATAAGCTTCTGGCTCCTTCCCCCTTCAGCCATGTTATTAACAGCCTCTGCTGGTTTAAGTAGTGGTGCCGGAACAGGATGGACTGTATACCCCCCACTCGCAGGTGTTGTCGCTCACCCAGAAATAGCTGTAGACCTGGTAATTTTTTCACTCCACTTAGCTGGAGTTTCATCTATTCTAGGGGCAATTAATTTCATCACCACAATTATTAACATAAAACCCCCAGCTATTTCTCAATATCAGACCCCACTGTTTGTTTGAGCTGTTTTAGTAACAGCCGTGCTTCTCCTTTTATCACTCCCAGTCCTTGCTGCTGGTATTACAATACTTCTTACGGACCGAAATCTTAATACTACATTCTTTGACCCATCAGGAGGGGGAGATCCAATCCTTTATCAACACTTA
>HQ141077|Danio_rerio
------------------------------ATAGTAGGGACCGCATTAAGCCTCTTAATCCGAGCTGAACTTAGCCAACCAGGAGCACTTCTTGGTGATGATCAAATCTATAATGTTATTGTTACTGCCCATGCTTTTGTAATAATTTTCTTTATAGTAATACCCATTCTTATTGGGGGATTTGGAAACTGACTTGTGCCACTAATGATTGGGGCCCCCGATATGGCATTTCCCCGAATAAATAATATAAGCTTCTGACTTCTTCCACCCTCATTTCTTCTTCTATTAGCTTCTTCTGGAGTTGAAGCAGGAGCTGGAACAGGATGAACAGTTTATCCACCTCTTGCAGGCAACCTTGCCCATGCAGGAGCATCTGTTGATCTAACAATTTTTTCACTACACTTAGCAGGTGTTTCATCTATTCTTGGAGCAATTAATTTTATTACTACTACAATTAACATGAAGCCACCAACTATCTCTCAGTATCAAACTCCATTATTTGTATGAGCTGTCTTAGTTACAGCTGTACTACTTCTTTTATCTTTACCAGTGTTAGCTGCCGGAATTACAATACTTCTTACAGACCGAAATCTTAACACAACGTTCTTTGACCCGGCAGGAGGGGGAGATCCAATTCTTTATCAACACTTA
>HQ141078|Danio_rerio
-------------------------------------GGACCGCATTAAGCCTCTTAATCCGAGCTGAACTTAGCCAACCAGGAGCACTTCTTGGTGATGATCAAATCTATAATGTTATTGTTACTGCCCATGCTTTTGTAATAATTTTCTTTATAGTAATACCCATTCTTATTGGGGGATTTGGAAACTGACTTGTGCCACTAATGATTGGGGCCCCCGATATGGCATTTCCCCGAATAAATAATATAAGCTTCTGACTTCTTCCACCCTCATTTCTTCTTCTATTAGCTTCTTCTGGAGTTGAAGCAGGAGCTGGAACAGGATGAACAGTTTATCCACCTCTTGCAGGCAACCTTGCCCATGCAGGAGCATCTGTTGATCTAACAATTTTTTCACTACACTTAGCAGGTGTTTCATCTATTCTTGGAGCAATTAATTTTATTACTACTACAATTAACATGAAGCCACCAACTATCTCTCAGTATCAAACTCCATTATTTGTATGAGCTGTCTTAGTTACAGCTGTACTACTTCTTTTATCTTTACCAGTGTTAGCTGCCGGAATTACAATACTTCTTACAGACCGAAATCTTAACACAACGTTCTTTGACCCGGCAGGAGGGGGAGATCCAATTCTTTATCAACACTTA
>HQ141079|Danio_rerio
-------------------------------------GGACCGCATTAAGCCTCTTAATCCGAGCTGAACTTAGCCAACCAGGAGCACTTCTTGGTGATGATCAAATCTATAATGTTATTGTTACTGCCCATGCTTTTGTAATAATTTTCTTTATAGTAATACCCATTCTTATTGGGGGATTTGGAAACTGACTTGTGCCACTAATGATTGGGGCCCCCGATATGGCATTTCCCCGAATAAATAATATAAGCTTCTGACTTCTTCCACCCTCATTTCTTCTTCTATTAGCTTCTTCTGGAGTTGAAGCAGGAGCTGGAACAGGATGAACAGTTTATCCACCTCTTGCAGGCAACCTTGCCCATGCAGGAGCATCTGTTGATCTAACAATTTTTTCACTACACTTAGCAGGTGTTTCATCTATTCTTGGAGCAATTAATTTTATTACTACTACAATTAACATGAAGCCACCAACTATCTCTCAGTATCAAACTCCATTATTTGTATGAGCTGTCTTAGTTACAGCTGTACTACTTCTTTTATCTTTACCAGTGTTAGCTGCCGGAATTACAATACTTCTTACAGACCGAAATCTTAACACAACGTTCTTTGACCCGGCAGGAGGGGGAGATCCAATTCTTTATCAACACTTA
>HQ141080|Danio_rerio
---------------------------------------------------------------------------------------------GGTGATGATCAAATCTATAATGTTATTGTTACTGCCCATGCTTTTGTAATAATTTTCTTTATAGTAATACCCATTCTTATTGGGGGATTTGGAAACTGACTTGTGCCACTAATGATTGGGGCCCCCGATATGGCATTTCCCCGAATAAATAATATAAGCTTCTGACTTCTTCCACCCTCATTTCTTCTTCTATTAGCTTCTTCTGGAGTTGAAGCAGGAGCTGGAACAGGATGAACAGTTTATCCACCTCTTGCAGGCAACCTTGCCCATGCAGGAGCATCTGTTGATCTAACAATTTTTTCACTACACTTAGCAGGTGTTTCATCTATTCTTGGAGCAATTAATTTTATTACTACTACAATTAACATGAAGCCACCAACTATCTCTCAGTATCAAACTCCATTATTTGTATGAGCTGTCTTAGTTACAGCTGTACTACTTCTTTTATCTTTACCAGTGTTAGCTGCCGGAATTACAATACTTCTTACAGACCGAAATCTTAACACAACGTTCTTTGACCCGGCAGGAGGGGGAGATCCAATTCTTTATCAACACTTA
>HQ141081|Danio_rerio
-------------------------------------GGACCGCATTAAGCCTCTTAATCCGAGCTGAACTTAGCCAACCAGGAGCACTTCTTGGTGATGATCAAATCTATAATGTTATTGTTACTGCCCATGCTTTTGTAATAATTTTCTTTATAGTAATACCCATTCTTATTGGGGGATTTGGAAACTGACTTGTGCCACTAATGATTGGGGCCCCCGATATGGCATTTCCCCGAATAAATAATATAAGCTTCTGACTTCTTCCACCCTCATTTCTTCTTCTATTAGCTTCTTCTGGAGTTGAAGCAGGAGCTGGAACAGGATGAACAGTTTATCCACCTCTTGCAGGCAACCTTGCCCATGCAGGAGCATCTGTTGATCTAACAATTTTTTCACTACACTTAGCAGGTGTTTCATCTATTCTTGGAGCAATTAATTTTATTACTACTACAATTAACATGAAGCCACCAACTATCTCTCAGTATCAAACTCCATTATTTGTATGAGCTGTCTTAGTTACAGCTGTACTACTTCTTTTATCTTTACCAGTGTTAGCTGCCGGAATTACAATACTTCTTACAGACCGAAATCTTAACACAACGTTCTTTGACCCGGCAGGAGGGGGAGATCCAATTCTTTATCAACACTTA
>HQ141082|Danio_rerio
------------------------------------------------------------------------------CCAGGAGCACTTCTTGGTGATGATCAAATCTATAATGTTATTGTTACTGCCCATGCTTTTGTAATAATTTTCTTTATAGTAATACCCATTCTTATTGGGGGATTTGGAAACTGACTTGTGCCACTAATGATTGGGGCCCCCGATATGGCATTTCCCCGAATAAATAATATAAGCTTCTGACTTCTTCCACCCTCATTTCTTCTTCTATTAGCTTCTTCTGGAGTTGAAGCAGGAGCTGGAACAGGATGAACAGTTTATCCACCTCTTGCAGGCAACCTTGCCCATGCAGGAGCATCTGTTGATCTAACAATTTTTTCACTACACTTAGCAGGTGTTTCATCTATTCTTGGAGCAATTAATTTTATTACTACTACAATTAACATGAAGCCACCAACTATCTCTCAGTATCAAACTCCATTATTTGTATGAGCTGTCTTAGTTACAGCTGTACTACTTCTTTTATCTTTACCAGTGTTAGCTGCCGGAATTACAATACTTCTTACAGACCGAAATCTTAACACAACGTTCTTTGACCCGGCAGGAGGGGGAGATCCAATTCTTTATCAACACTTA
>NC_001606|Cyprinus_carpio
CTTTATCTTGTATTTGGTGCCTGAGCCGGAATAGTAGGAACCGCCTTAAGCCTCCTCATTCGGGCCGAACTTAGCCAACCCGGGTCGCTTCTCAGTGATGACCAAATTTATAACGTTATCGTGACTGCCCACGCCTTTGTAATAATTTTCTTTATAGTAATGCCTATCCTTATTGGAGGATTTGGAAACTGACTTGTACCACTAATAATCGGAGCCCCAGACATAGCATTCCCACGAATAAATAACATAAGCTTCTGACTACTACCCCCATCATTCCTTCTACTCCTAGCTTCTTCTGGTGTTGAAGCTGGAGCTGGAACAGGATGAAGCGTATACCCACCTCTTGCAGGGAACTTAGCCCACGCAGGAGCATCAGTAGACCTAACAATTTTCTCACTTCACCTAGCAGGTGTTTCATCAATTCTAGGGGCAATCAACTTTATTACTACAACCATCAACATGAAACCCCCAGCCATCTCCCAATACCAAACACCCCTGTTCGTCTGATCCGTGCTTGTAACCGCCGTATTGCTCCTTCTATCATTACCTGTTTTAGCCGCAGGAATTACAATGCTCCTAACAGACCGAAACCTTAATACCACATTCTTTGACCCGGCAGGAGGAGGAGACCCAATCCTTTATCAACACTTA
>NC_002079|Carassius_langsdorfi
CTTTATCTAGTATTTGGTGCCTGAGCCGGAATAGTAGGAACCGCTTTAAGCCTCCTCATCCGAGCTGAACTTAGTCAACCCGGATCACTTCTAGGTGATGACCAAATTTACAATGTAATTGTTACCGCCCACGCCTTCGTAATAATTTTCTTTATAGTAATGCCTATCCTAATTGGAGGATTCGGAAACTGACTCGTACCCCTGATAATTGGAGCCCCAGACATGGCATTCCCACGAATAAATAATATAAGCTTTTGACTTCTTCCCCCATCATTCCTGCTACTGCTAGCTTCTTCTGGTGTTGAAGCCGGAGCTGGCACCGGATGAACAGTATACCCCCCTCTTGCAGGAAACCTGGCCCACGCAGGAGCATCAGTAGACCTAACAATTTTCTCACTACATTTAGCAGGTGTTTCATCAATCCTTGGGGCAATCAACTTCATTACTACAACTATTAACATAAAACCTCCAGCCATCTCCCAGTACCAAACACCCCTATTTGTTTGATCCGTACTTGTAACCGCCGTTCTCCTTCTCCTATCACTACCTGTCCTGGCTGCCGGTATTACAATGCTTTTAACAGATCGAAATCTCAACACCACATTCTTTGATCCCGCAGGCGGGGGAGACCCAATCCTCTACCAACACTTA
>NC_002333|Danio_rerio
CTGTATCTAGTATTTGGTGCTTGAGCCGGAATAGTAGGGACCGCATTAAGCCTCTTAATCCGAGCTGAACTTAGCCAACCAGGAGCACTTCTTGGTGATGATCAAATCTATAATGTTATTGTTACTGCCCATGCTTTTGTAATAATTTTCTTTATAGTAATACCCATTCTTATTGGGGGATTTGGAAACTGACTTGTGCCACTAATGATTGGGGCCCCCGATATGGCATTTCCCCGAATAAATAATATAAGCTTCTGACTTCTTCCACCCTCATTTCTTCTTCTATTAGCTTCTTCTGGAGTTGAAGCAGGAGCTGGAACAGGATGAACAGTTTATCCACCTCTTGCAGGCAACCTTGCCCATGCAGGAGCATCTGTTGATCTAACAATTTTTTCACTACACTTAGCAGGTGTTTCATCTATTCTTGGAGCAATTAATTTTATTACTACTACAATTAACATGAAGCCACCAACTATCTCTCAGTATCAAACTCCATTATTTGTATGAGCTGTCTTAGTTACAGCTGTACTACTTCTTTTATCTTTACCAGTGTTAGCTGCCGGAATTACAATACTTCTTACAGACCGAAATCTTAACACAACGTTCTTTGACCCGGCAGGAGGGGGAGATCCAATTCTTTATCAACACTTA
>NC_006291|Carassius_carassius
CTTTATCTAGTATTTGGTGCCTGAGCCGGAATAGTAGGAACCGCTTTAAGCCTCCTCATCCGAGCTGAACTTAGTCAACCCGGATCACTTCTAGGTGATGACCAAATTTACAATGTAATTGTTACCGCCCACGCCTTCGTAATAATTTTCTTTATAGTAATGCCTATCCTCATTGGAGGATTCGGAAACTGACTTGTACCCCTGATAATCGGAGCCCCAGACATGGCATTCCCACGAATAAACAATATAAGCTTCTGACTTCTTCCCCCATCATTCCTGTTACTACTAGCTTCCTCTGGTGTTGAAGCCGGAGCTGGCACCGGATGGACAGTATACCCCCCTCTTGCAGGAAACCTGGCCCACGCAGGAGCATCAGTAGACCTAACAATTTTCTCACTACATTTAGCAGGTGTTTCATCAATCCTGGGGGCAATCAACTTCATTACTACAACCATTAACATAAAACCTCCAGCCATTTCCCAATACCAAACACCCCTATTTGTTTGATCCGTACTTGTAACCGCCGTCCTCCTTCTCCTATCACTACCTGTTCTAGCTGCCGGTATTACAATGCTTTTAACAGATCGAAATCTTAACACCACATTCTTTGATCCCGCAGGCGGGGGAGACCCAATTCTCTATCAACACTTA
>NC_006401|Myxocyprinus_asiaticus
CTTTATCTTGTATTTGGTGCCTGAGCCGGAATAGTAGGAACTGCCCTAAGCCTTCTAATCCGAGCCGAACTGAGCCAACCCGGATCACTTCTCGGCGACGATCAAATTTATAATGTAATCGTTACCGCCCACGCCTTTGTTATAATCTTCTTTATAGTAATACCCATCTTAATTGGGGGATTTGGAAACTGACTTGTACCGCTAATGATTGGAGCCCCTGATATGGCATTTCCCCGGATAAACAACATAAGCTTCTGACTTCTGCCCCCCTCATTCCTTCTGCTGGTGGCCTCTTCCGGGGTTGAAGCCGGGGCCGGAACGGGGTGAACAGTATATCCCCCACTTGCGGGTAATCTTGCCCATGCCGGAGCCTCTGTAGATTTAACTATTTTTTCCCTACACTTGGCAGGTGTTTCGTCAATTCTCGGAGCAATCAACTTTATTACCACAACAATTAACATGAAACCTCCAGCCATCTCCCAATATCAGACACCCCTATTCGTATGGGCCGTACTTGTAACAGCTGTCCTTCTTCTTCTATCCCTGCCAGTCCTGGCCGCAGGAATTACTATACTTCTGACAGACCGAAACCTAAACACAACATTCTTTGACCCCGCGGGGGGAGGAGACCCAATCCTCTACCAACACCTA
>NC_006580|Carassius_auratus
CTTTATCTAGTATTTGGTGCCTGAGCCGGAATAGTAGGAACCGCTTTAAGCCTCCTCATCCGAGCTGAACTTAGTCAACCCGGATCACTTCTAGGTGATGACCAAATTTACAATGTAATTGTTACCGCCCACGCCTTCGTAATAATTTTCTTTATAGTAATGCCTATCCTCATTGGAGGATTCGGAAACTGACTTGTACCCCTGATAATCGGAGCCCCAGACATGGCATTCCCACGAATAAACAATATAAGCTTCTGACTTCTTCCCCCATCATTCCTGTTACTACTAGCTTCCTCTGGTGTTGAAGCCGGAGCTGGCACCGGATGGACAGTATACCCCCCTCTTGCAGGAAACCTGGCCCACGCAGGAGCATCAGTAGACCTAACAATTTTCTCACTACATTTAGCAGGTGTTTCATCAATCCTGGGGGCAATCAACTTCATTACTACAACCATTAACATAAAACCTCCAGCCATTTCCCAATACCAAACACCCCTATTTGTTTGATCCGTACTTGTAACCGCCGTCCTCCTTCTCCTATCACTACCTGTTCTAGCTGCCGGTATTACAATGCTTTTAACAGATCGAAATCTTAACACCACATTCTTTGATCCCGCAGGCGGGGGAGACCCAATTCTCTATCAACACTTA
>NC_007885|Rhodeus_uyekii
CTTTATCTTGTATTTGGTGCCTGAGCCGGAATAGTTGGGACCGCCCTAAGCCTCCTTATCCGGGCTGAGCTGAGCCAGCCTGGCTCACTTCTTGGTGACGATCAGATTTACAACGTCATTGTTACCGCCCACGCCTTTGTAATAATCTTCTTTATAGTTATACCTATTCTTATTGGAGGGTTTGGAAATTGACTTGTGCCGCTAATAATTGGCGCGCCTGATATGGCCTTCCCTCGAATAAATAACATAAGCTTCTGACTTCTCCCTCCGTCTTTCCTACTTCTACTTGCCTCCTCTGGGGTAGAAGCCGGAGCTGGGACCGGCTGAACAGTCTACCCCCCTCTTGCCGGTAACCTGGCTCACGCAGGAGCATCAGTCGATCTAACAATCTTCTCACTTCACCTAGCAGGTGTATCCTCAATTTTGGGTGCAATTAATTTTATTACTACAATTATTAATATGAAACCCCCAGCCATCTCTCAATATCAAACACCCCTATTCGTGTGAGCAGTCCTTGTGACAGCCGTACTTCTACTGCTATCTTTACCAGTCTTGGCCGCCGGAATTACAATGCTTCTTACAGACCGTAACCTAAATACTACTTTCTTTGACCCGGCAGGAGGAGGAGACCCAATTCTGTACCAACACCTG
>NC_008642|Rhodeus_ocellatus
CTTTATCTTGTATTTGGTGCCTGAGCTGGAATAGTTGGAACCGCCCTAAGCCTCCTCATTCGAGCTGAGCTAAGCCAGCCCGGCTCGCTCCTAGGAGATGATCAAATCTACAATGTAATTGTTACTGCCCATGCCTTTGTAATAATTTTCTTTATAGTTATGCCCATCCTCATTGGCGGATTTGGAAACTGACTTGTTCCTCTTATAATTGGTGCCCCCGATATGGCCTTCCCACGAATAAACAATATGAGCTTCTGGCTCCTTCCCCCGTCCTTTCTACTTTTACTAGCCTCCTCTGGGGTAGAAGCCGGGGCCGGGACAGGCTGAACAGTCTACCCGCCTCTGGCGGGCAACTTAGCCCACGCAGGAGCATCCGTAGATCTTACGATCTTTTCACTACACCTAGCAGGTGTATCCTCAATCCTAGGGGCAATTAACTTTATTACAACAATTATTAATATAAAACCCCCAGCCATTTCCCAATACCAAACACCTCTATTTGTTTGAGCTGTACTCGTTACAGCCGTACTTCTACTACTATCTCTACCAGTCCTGGCCGCCGGGATTACAATGCTACTTACAGACCGTAACTTAAATACTACATTCTTTGACCCGGCAGGGGGAGGTGACCCAATTTTATACCAACACCTG
>NC_008643|Cyprinella_lutrensis
CTTTATTTAGTATTTGGTGCCTGAGCTGGAATAGTAGGAACCGCTTTAAGCCTCCTTATTCGAGCCGAATTGAGTCAACCTGGCTCACTTCTAGGCGATGATCAAATCTATAATGTAATTGTTACTGCTCACGCCTTTGTAATAATTTTCTTTATAGTAATACCAATTCTTATCGGGGGGTTCGGGAACTGGCTTGTACCTCTAATGATCGGGGCACCCGATATAGCATTCCCACGAATGAACAACATAAGCTTCTGACTTCTACCCCCATCATTCCTCTTATTACTAGCTTCCTCTGGTGTTGAAGCTGGTGCCGGAACTGGATGAACTGTATACCCCCCACTTGCAGGTAATCTCGCCCACGCAGGAGCATCAGTAGATCTCACGATCTTCTCTCTACATCTAGCAGGTGTATCCTCAATTCTAGGGGCAGTTAACTTCATTACTACAATTATTAACATAAAACCCCCAGCAATCTCTCAGTATCAGACACCTTTGTTTGTATGAGCCGTACTTGTAACCGCCGTACTTCTGCTCCTATCACTACCTGTGTTAGCTGCCGGAATTACTATACTTCTTACAGATCGTAACCTCAACACCACATTCTTTGACCCAGCAGGAGGGGGTGATCCTATTTTATACCAACACTTA
>NC_008648|Tinca_tinca
CTATATCTTGTATTTGGTGCCTGAGCCGGGATAGTGGGGACCGCCCTAAGCCTCCTTATTCGTGCTGAACTAAGCCAGCCCGGATCACTTTTAGGCGATGACCAAATCTATAATGTTATTGTTACTGCCCATGCCTTCGTAATAATTTTCTTTATAGTAATACCAATCCTAATTGGCGGATTTGGAAACTGACTCGTCCCGTTAATAATTGGAGCACCTGATATAGCATTCCCACGAATAAATAATATAAGTTTTTGACTCCTACCCCCATCATTTCTTCTTCTATTAGCCTCTTCTGGTGTTGAGGCTGGAGCCGGAACGGGGTGGACAGTTTACCCACCACTCGCAGGTAATCTTGCCCACGCAGGAGCCTCAGTAGACCTAACAATTTTCTCACTTCACCTAGCAGGTGTCTCATCAATTTTAGGTGCAATCAATTTTATCACCACAACTATTAACATGAAACCTCCAGCCATTTCACAATATCAAACACCCCTATTTGTCTGATCCGTACTAGTAACAGCGGTACTTCTTCTTCTATCACTTCCGGTTCTAGCTGCTGGGATCACAATGCTTCTTACAGACCGTAATCTTAACACTACATTCTTCGACCCAGCAGGAGGAGGAGACCCAATTCTATATCAACACTTA
>NC_008654|Barbus_barbus
CTTTACCTCGTATTCGGTGCCTGAGCCGGAATAGTAGGAACTGCTTTAAGCCTTCTTATTCGAGCCGAATTAAGCCAACCCGGATCACTTCTAGGCGATGACCAAATTTATAATGTTATTGTTACTGCTCACGCCTTCGTGATGATCTTCTTTATAGTAATGCCCATCCTTATTGGAGGATTTGGAAACTGACTTGTACCGCTAATAATTGGAGCCCCAGACATAGCATTCCCCCGAATAAATAATATAAGCTTCTGACTACTACCCCCATCATTCCTATTATTACTAGCTTCTTCTGGTGTTGAAGCTGGAGCCGGAACAGGATGAACAGTGTATCCCCCTCTTTCAGGAAACCTAGCCCACGCGGGAGCATCAGTAGACCTAACAATCTTCTCACTCCACTTGGCAGGAGTTTCATCAATCCTAGGGGCAATCAATTTTATTACTACAACTATTAATATGAAACCCCCAGCCATCTCCCAATATCAAACACCCTTATTCGTCTGATCCGTGCTCGTAACCGCCGTATTACTTCTTCTATCATTACCGGTTTTAGCCGCCGGAATTACAATACTCCTAACAGATCGAAACCTCAACACCACATTCTTTGATCCGGCTGGAGGAGGAGACCCAATCCTTTACCAACATTTA
>NC_008655|Barbonymus_gonionotus
CTCTATCTTGTATTTGGTGCCTGAGCCGGAATAGTGGGAACCGCCCTAAGCCTCCTTATTCGAGCTGAGCTTAGCCAACCCGGGTCACTTCTAGGCGATGATCAAATTTATAATGTTATCGTTACTGCCCATGCCTTCGTAATAATCTTCTTTATAGTAATGCCCATCCTCATCGGAGGATTCGGAAACTGACTTGTGCCTCTAATAATTGGAGCCCCCGACATAGCATTCCCACGAATAAACAACATAAGCTTCTGATTACTACCCCCATCATTCCTGCTATTATTAGCCTCCTCTGGTGTTGAAGCCGGGGCTGGGACAGGATGAACAGTATACCCCCCTCTTGCAGGAAACCTAGCTCACGCAGGAGCATCAGTAGACCTAACAATTTTCTCACTCCACTTAGCAGGTGTATCCTCAATTCTAGGTGCAATTAATTTTATCACCACAACTATTAACATAAAACCCCCAGCCATCTCCCAATATCAAACACCACTATTCGTTTGATCTGTACTCGTGACCGCCGTACTACTCCTCCTATCACTACCTGTTTTAGCCGCCGGAATTACAATACTACTAACAGATCGAAACCTTAATACTACATTCTTTGACCCAGCAGGCGGAGGAGACCCAATTCTCTACCAACACCTG
>NC_008656|Labeo_batesii
CTCTATCTCGTATTCGGTGCCTGAGCCGGAATAGTGGGAACCGCCTTAAGCCTCCTCATTCGGGCTGAACTAAGCCAACCCGGATCTCTTCTAGGCGATGACCAAATTTATAATGTTATTGTAACTGCCCATGCCTTCGTAATAATTTTCTTTATAGTAATACCTGTCCTTATCGGAGGGTTCGGAAACTGACTCGTACCATTAATAATTGGAGCCCCGGACATAGCATTCCCCCGTATGAATAACATAAGCTTCTGACTTCTGCCCCCATCATTCCTGCTACTACTAGCCTCTTCTGGTGTCGAAGCTGGAGCTGGAACAGGATGAACAGTATATCCACCTCTTGCGGGCAACCTAGCCCACGCCGGAGCATCAGTAGATTTAACAATTTTCTCATTACACCTGGCAGGTGTCTCATCAATTCTAGGGGCTATTAACTTTATCACTACAACTATTAACATGAAACCCCCAGCCATCTCACAATATCAGACACCTCTGTTTGTCTGATCCGTGCTTGTAACCGCCGTACTACTTCTCCTATCATTACCGGTACTGGCTGCGGGCATCACAATGCTTTTAACAGATCGAAACCTTAACACCACATTCTTCGACCCGGCAGGAGGAGGGGACCCAATCCTTTATCAACACTTA
>NC_008657|Labeo_senegalensis
CTTTATCTCGTATTTGGTGCCTGAGCCGGAATAGTAGGAACCGCCTTAAGCCTTCTCATTCGAGCTGAATTAAGCCAGCCCGGATCGCTCCTAGGTGACGACCAAATTTATAATGTTATCGTAACTGCTCACGCCTTTGTAATAATTTTCTTTATAGTAATACCTGTCCTTATCGGAGGATTTGGAAACTGACTCGTACCACTAATAATTGGAGCCCCAGACATAGCATTCCCTCGTATGAACAACATAAGCTTCTGACTCCTACCCCCATCATTCCTATTATTACTAGCCTCTTCTGGTGTCGAAGCCGGGGCTGGAACAGGATGAACAGTATATCCACCTCTCGCAGGCAACTTAGCCCACGCAGGAGCATCAGTAGACCTAACAATTTTCTCACTTCACTTAGCAGGGGTCTCATCAATTTTAGGGGCTATTAATTTTATTACTACAACCATTAACATGAAACCCCCAGCCATTTCACAATACCAAACACCCCTATTTGTCTGATCCGTGCTTGTAACCGCCGTACTACTTCTCCTATCATTACCAGTACTGGCAGCGGGCATTACAATGCTTTTAACAGATCGAAATCTTAACACCACATTCTTCGACCCAGCAGGAGGAGGAGACCCAATCCTTTACCAACACCTA
>NC_008658|Puntius_ticto
CTCTATCTTGTATTTGGTGCCTGAGCCGGGATAGTGGGAACCGCCCTTAGTCTCCTAATCCGAGCGGAACTTAGCCAACCCGGGTCACTCTTAGGTGACGACCAAATTTACAATGTTATTGTAACTGCCCACGCCTTTGTAATAATTTTCTTTATAGTTATACCAGTACTAATTGGAGGATTTGGAAACTGACTTGTACCATTAATGATCGGGGCCCCAGATATAGCATTCCCTCGAATAAATAACATAAGCTTTTGACTCCTACCTCCATCATTTTTACTTCTATTAGCTTCCTCCGGGGTTGAAGCTGGGGCCGGAACAGGATGAACAGTCTACCCACCGCTTGCTAGCAACTTAGCCCATGCTGGGGCATCAGTTGACCTAACAATTTTTTCTCTGCATTTAGCAGGTGTATCATCAATTCTAGGGGCAATTAATTTTATTACCACAACCATTAATATAAAACCCCCAGCTGTATCACAATATCAAACACCACTATTCGTCTGATCAGTTCTTGTAACTGCTGTACTACTACTACTTTCACTCCCAGTCCTAGCTGCTGGAATTACAATACTCCTAACAGATCGAAACCTAAATACCTCATTCTTTGATCCGGCAGGGGGAGGAGACCCAATCCTTTACCAACATCTT
>NC_008660|Esomus_metallicus
CTTTATTTAGTATTTGGTGCCTGAGCTGGAATAGTGGGAACCGCCCTAAGCCTTCTTATCCGAGCTGAACTAAGCCAACCCGGATCACTTCTAGGCGATGACCAAATTTATAATGTTATTGTTACTGCTCACGCTTTCGTAATAATCTTTTTTATAGTTATACCAATTCTTATTGGGGGATTTGGAAACTGACTCGTACCGCTAATAATTGGAGCACCAGACATGGCATTTCCACGAATGAACAATATGAGTTTCTGACTTCTGCCTCCATCATTTCTTTTACTACTAGCCTCTTCTGGAGTTGAAGCTGGAGCAGGAACAGGATGAACAGTATATCCACCTCTTGCTGGTAACCTTGCCCATGCAGGAGCATCAGTAGATCTAACTATCTTTTCATTACACTTAGCAGGGGTTTCATCAATTTTAGGGGCAATCAATTTTATTACTACCATTATCAATATGAAACCACCTGCCATTTCACAATATCAAACACCACTATTTGTTTGAGCCGTTTTAGTAACAGCTGTCCTCCTCCTACTATCATTACCAGTCCTAGCAGCTGGAATTACAATGCTTCTTACGGACCGCAACCTTAATACCACCTTCTTTGACCCAGCAGGAGGAGGGGACCCAATTCTTTATCAGCACTTA
>NC_008665|Pseudorasbora_pumila
CTTTATCTTGTATTTGGTGCCTGAGCCGGAATAGTGGGGACTGCTTTAAGCCTCCTCATCCGAGCTGAACTAAGCCAACCTGGATCACTCCTTGGAGATGACCAAATTTATAATGTCATTGTTACCGCTCACGCCTTTGTTATAATTTTCTTTATAGTAATGCCAATTCTTATCGGCGGGTTTGGAAACTGACTTGTACCCCTAATAATTGGAGCACCCGACATAGCATTCCCACGTATAAATAATATAAGCTTCTGACTCCTACCCCCCTCATTCCTTCTACTATTAGCCTCTTCTGGCGTAGAGGCCGGGGCGGGGACAGGCTGAACAGTTTATCCTCCACTTGCAGGCAACCTTGCACATGCAGGGGCATCAGTAGACCTGACAATTTTTTCACTTCACCTAGCAGGTGTTTCATCAATTCTAGGTGCAATTAATTTTATTACTACAACTATTAATATAAAACCCCCGGCTATTTCCCAGTATCAAACACCTCTCTTTGTTTGAGCCGTACTTGTAACAGCAGTACTTCTTCTACTATCACTACCAGTCCTAGCAGCTGGCATTACAATGCTTCTTACAGACCGAAATCTTAATACTACATTCTTTGACCCCGCAGGAGGAGGGGACCCAATCTTATATCAACACCTA
>NC_008666|Barbus_trimaculatus
CTTTATCTTGTATTTGGTGCCTGAGCCGGAATAGTGGGAACTGCTTTAAGCCTTCTCATTCGGGCTGAATTAAGCCAACCCGGATCACTTTTAGGCGATGACCAAATTTACAATGTCATCGTCACTGCCCACGCTTTCGTAATAATTTTCTTTATAGTAATACCTATTCTCATCGGGGGATTTGGGAATTGATTAGTGCCCCTAATAATTGGAGCACCCGACATAGCATTCCCCCGAATGAATAATATAAGCTTCTGGCTTCTACCTCCATCATTTCTACTACTTCTTGCCTCTTCTGGCGTAGAAGCAGGGGCAGGAACAGGATGAACAGTATACCCGCCTCTTGCAAGTAATCTAGCTCATGCAGGGGCATCAGTAGACCTAACAATCTTCTCACTTCACTTAGCAGGTATTTCCTCAATTCTGGGGGCAATCAACTTTATTACTACAATTATTAATATAAAACCCCCAGCTACCTCCCAGTATCAAATACCCTTATTTGTTTGATCTGTCCTTGTAACTGCTGTCCTACTTCTTCTCTCACTACCAGTATTAGCGGCAGGAATCACAATGCTATTAACAGATCGGAATCTTAACACTACCTTCTTTGACCCAGCAGGGGGAGGGGACCCAATTCTTTATCAACACTTA
>NC_008668|Acheilognathus_typus
CTTTATCTTGTATTTGGTGCCTGAGCCGGAATAGTTGGAACCGCCCTAAGCCTCCTCATTCGTGCGGAACTAAGCCAGCCCGGCTCCCTTTTAGGCGACGACCAAATTTATAATGTTATCGTAACCGCCCACGCTTTCGTAATGATTTTCTTTATAGTCATACCCATCCTCATCGGAGGGTTTGGTAACTGACTTGTACCGCTAATAATTGGCGCACCAGACATAGCATTCCCACGAATAAACAATATAAGCTTTTGACTTCTTCCCCCATCCTTCCTTCTACTGCTTGCCTCTTCGGGCGTTGAAGCTGGGGCCGGGACTGGCTGAACAGTATATCCACCCCTTGCTGGAAATTTAGCCCATGCAGGGGCCTCAGTAGACCTGACCATCTTTTCGCTTCACTTAGCAGGGGCGTCCTCAATTTTAGGGGCCATCAATTTTATTACTACAACCATCAACATGAAGCCCCCCGCCATTTCCCAGTACCAAACACCTTTATTTGTGTGAGCTGTACTTGTAACAGCAGTACTTCTCCTATTGTCTCTTCCTGTTCTAGCTGCTGGGATCACAATACTTCTTACAGACCGAAACCTAAATACCACATTCTTTGACCCAGCAGGAGGGGGAGACCCAATCTTATACCAACATCTC
>NC_008672|Gyrinocheilus_aymonieri
CTCTACCTTGTATTTGGTGCCTGAGCCGGAATAGTAGGAACTGCCCTAAGCCTTCTAATTCGAGCCGAACTTAGCCAACCCGGATCACTTCTTGGTGATGACCAAATTTATAATGTCATCGTTACCGCACATGCTTTCGTAATGATTTTCTTTATAGTAATGCCAATCCTCATCGGAGGATTTGGGAACTGACTTGTACCCCTAATGATCGGAGCCCCAGACATGGCATTCCCCCGAATGAACAACATAAGCTTCTGACTACTACCCCCTTCATTCCTTCTACTATTAGCTTCTTCTGGAGTTGAAGCCGGGGCGGGGACAGGATGAACAGTCTATCCCCCTCTTGCAGGCAACCTCGCCCACGCAGGGGCATCTGTAGATTTAACCATTTTCTCCTTACACTTAGCAGGTGTTTCATCAATTCTAGGAGCAATTAACTTCATCACTACAACAATTAACATGAAACCCCCAGCCATCTCTCAATACCAAACCCCATTATTCGTCTGAGCTGTACTCGTAACAGCCGTTCTCCTTCTCCTATCTCTGCCTGTTCTGGCCGCCGGAATTACAATGCTCTTAACAGATCGAAATTTAAACACCACATTCTTCGACCCGGCTGGCGGAGGAGACCCAATCCTTTATCAACATCTA
>NC_010110|Puntius_tetrazona
CTCTATCTTGTATTTGGTGCCTGGGCTGGGATAGTCGGGACCGCCTTAAGCCTTCTTATCCGGGCTGAATTAAGCCAACCCGGAGCGCTTTTAGGTGATGATCAAATTTATAATGTTATCGTTACTGCTCACGCTTTCGTAATAATCTTCTTTATAGTCATACCAATCCTCATTGGAGGCTTTGGAAATTGACTTGTGCCATTAATAATTGGGGCCCCAGATATAGCATTTCCCCGAATAAACAACATGAGCTTCTGACTTCTACCCCCATCATTCCTTCTATTATTAGCCTCTTCTGGAGTAGAGGCTGGTGCAGGAACAGGATGAACAGTGTACCCACCACTTGCAGGAAACCTAGCCCATGCCGGAGCATCAGTAGACTTAACGATCTTCTCGCTTCATTTAGCGGGGGTCTCATCAATTCTTGGTGCAATTAATTTTATCACCACAACAATTAATATAAAACCCCCGGCCCTATCTCAATACCAAACACCCCTATTTGTGTGATCTGTCCTTGTAACTGCCGTCCTTCTTCTTCTTTCACTACCTGTTTTAGCCGCCGGAATTACAATACTTTTAACAGACCGAAATTTAAACACCACATTCTTCGACCCAGCCGGTGGAGGTGACCCAATCTTATATCAACACTTA
>NC_010288|Ctenopharyngodon_idella
CTCTATCTTGTATTTGGTGCCTGAGCCGGAATAGTGGGAACCGCTCTAAGCCTTCTCATTCGAGCCGAACTAAGCCAACCCGGATCACTTCTGGGCGATGATCAAATTTATAATGTTATTGTCACTGCCCATGCCTTCGTAATAATTTTCTTTATAGTAATACCAATTCTTATTGGAGGGTTTGGAAATTGACTCGTACCATTAATAATTGGAGCACCCGACATAGCATTCCCACGAATAAACAACAAGAGTTTCTGACTTCTACCCCCCTCTTTCCTCCTACTATTAGCCTCTTCTGGTGTTGAGGCCGGAGCTGGAACAGGGTGAACAGTTTACCCACCACTCGCAGGCAATCTTGCCCATGCAGGAGCATCCGTAGACCTAACAATTTTCTCACTCCACCTGGCAGGTGTGTCATCAATTTTAGGGGCAATTAATTTTATTACTACAACCATTAACATGAAACCACCAGCCATCTCCCAATACCAAACACCTCTCTTCGTTTGAGCTGTACTTGTAACAGCTGTACTCCTTCTTCTATCTCTACCAGTTCTAGCCGCCGGAATTACAATACTCCTAACAGACCGTAATCTTAACACTACATTCTTTGACCCGGCGGGAGGAGGAGACCCAATTCTTTATCAACACTTA
>NC_010768|Carassius_cuvieri
CTTTATCTAGTATTTGGTGCCTGAGCCGGAATAGTAGGAACCGCTTTAAGCCTCCTCATTCGAGCTGAACTTAGTCAACCCGGATCACTTCTAGGTGATGACCAAATTTACAATGTAATTGTTACCGCCCACGCCTTCGTAATAATTTTCTTTATAGTAATGCCCATCCTCATTGGAGGATTTGGAAACTGACTTGTACCCCTAATAATTGGAGCCCCAGACATGGCATTCCCACGAATGAACAATATAAGCTTCTGACTTCTTCCCCCATCCTTCCTGCTGCTGCTAGCTTCTTCTGGTGTTGAAGCTGGTGCCGGAACCGGATGAACAGTATACCCCCCTCTTGCAGGAAACCTAGCCCATGCAGGAGCATCAGTAGACCTAACAATTTTCTCACTACATTTAGCAGGTGTCTCATCAATCCTGGGGGCAATCAACTTCATTACTACAACCATTAACATAAAACCCCCAGCCATTTCCCAATACCAAACACCCCTATTTGTTTGATCTGTGCTTGTAACCGCTGTCCTTCTTCTCCTATCACTGCCTGTTCTGGCTGCCGGCATTACAATGCTTTTAACAGATCGAAATCTCAACACCACATTCTTTGATCCTGCAGGCGGGGGAGACCCAATCCTCTACCAACACTTA
>NC_011211|Rhodeus_ocellatus
CTTTATCTTGTATTTGGTGCCTGAGCCGGAATAGTTGGGACCGCCCTAAGCCTCCTCATCCGCGCTGAGCTAAGCCAGCCCGGCTCACTCCTAGGGGATGATCAAATCTACAATGTAATTGTTACTGCCCATGCCTTCGTAATAATCTTCTTTATAGTTATGCCCATCCTCATTGGGGGATTCGGAAACTGACTTGTTCCTCTTATAATTGGGGCCCCCGATATGGCCTTCCCACGAATAAATAATATAAGCTTCTGACTCCTCCCCCCATCCTTTCTACTTTTACTAGCCTCCTCTGGGGTAGAAGCCGGGGCCGGGACGGGCTGAACAGTCTACCCGCCTCTTGCGGGCAATTTAGCCCACGCAGGAGCATCCGTAGATCTCACGATCTTTTCACTACACCTGGCAGGTGTGTCATCAATCCTAGGGGCAATCAACTTTATTACGACAATTATTAATATAAAACCCCCAGCCATCTCCCAATACCAAACACCTCTATTTGTTTGAGCTGTACTCGTTACAGCCGTGCTTCTGCTACTATCTCTGCCAGTCCTGGCCGCCGGGATTACAATGCTACTTACAGATCGTAACTTAAATACCACATTCTTTGACCCGGCAGGGGGAGGTGATCCAATTTTATACCAACACCTA
>RC0001|Puntius_conchonius
CTTTATCTTGTATTTGGTGCCTGAGCCGGAATAGTTGGAACCGCCCTTAGCCTCCTAATCCGGGCGGAACTTAGCCAACCTGGATCACTCTTAGGTGATGACCAAATTTACAATGTTATTGTAACTGCCCACGCCTTTGTAATAATTTTCTTTATAGTTATACCAGTACTAATTGGAGGATTTGGGAACTGACTTGTGCCGTTAATAATCGGGGCCCCAGACATAGCATTCCCCCGAATAAATAATATAAGCTTTTGACTCCTACCCCCGTCATTTTTACTTCTACTAGCCTCTTCCGGTGTTGAAGCCGGGGCCGGGACAGGATGAACAGTCTACCCACCCCTTGCAGGCAATCTAGCCCACGCCGGAGCATCAGTTGACTTAACAATTTTTTCACTACACTTAGCGGGTGTGTCATCAATTCTGGGGGCTATTAATTTTATTACTACAATTATTAATATAAAACCCCCAGCGGTATCACAATACCAAACACCGCTATTCGTCTGATCAGTACTTGTAACTGCTGTATTACTTCTACTTTCACTCCCAGTTCTAGCTGCTGGGATTACAATACTCCTAACAGACCGAAACCTAAATACCTCATTCTTTGACCCGGCGGGAGGAGGTGACCCGATCCTTTATCAACATCTC
>RC0002|Puntius_conchonius
CTTTATCTTGTATTTGGTGCCTGAGCCGGAATAGTTGGAACCGCCCTTAGCCTCCTAATCCGGGCGGAACTTAGCCAACCTGGATCACTCTTAGGTGATGACCAAATTTACAATGTTATTGTAACTGCCCACGCCTTTGTAATAATTTTCTTTATAGTTATACCAGTACTAATTGGAGGATTTGGGAACTGACTTGTGCCGTTAATAATCGGGGCCCCAGACATAGCATTCCCCCGAATAAATAATATAAGCTTTTGACTCCTACCCCCGTCATTTTTACTTCTACTAGCCTCTTCCGGTGTTGAAGCCGGGGCCGGGACAGGATGAACAGTCTACCCACCCCTTGCAGGCAATCTAGCCCACGCCGGAGCATCAGTTGACTTAACAATTTTTTCACTACACTTAGCGGGTGTGTCATCAATTCTGGGGGCTATTAATTTTATTACTACAATTATTAATATAAAACCCCCAGCGGTATCACAATACCAAACACCGCTATTCGTCTGATCAGTACTTGTAACTGCTGTATTACTTCTACTTTCACTCCCAGTTCTAGCTGCTGGGATTACAATACTCCTAACAGACCGAAACCTAAATACCTCATTCTTTGACCCGGCGGGAGGAGGTGACCCGATCCTTTATCAACATCTC
>RC0004|Puntius_tetrazona
CTCTATCTTGTATTTGGTGCCTGGGCTGGGATAGTCGGGACCGCCTTAAGCCTTCTTATCCGGGCTGAATTAAGCCAACCCGGAGCGCTTTTAGGTGATGATCAAATTTATAATGTTATCGTTACTGCTCACGCTTTCGTAATAATCTTCTTTATAGTCATACCAATCCTCATTGGAGGCTTTGGAAATTGACTTGTGCCATTAATAATTGGGGCCCCAGATATAGCATTTCCCCGAATAAACAACATGAGCTTCTGACTTCTACCCCCATCATTCCTTCTATTATTAGCCTCTTCTGGAGTAGAGGCTGGTGCAGGAACAGGATGAACAGTGTACCCACCACTTGCAGGAAACCTAGCCCATGCCGGAGCATCAGTAGACTTAACGATCTTCTCGCTTCATTTAGCGGGGGTCTCATCAATTCTTGGTGCAATTAATTTTATCACCACAACAATTAATATAAAACCCCCGGCCCTATCTCAATACCAAACACCCCTATTTGTGTGATCTGTCCTTGTAACTGCCGTCCTTCTTCTTCTTTCACTACCTGTTTTAGCCGCCGGAATTACAATACTTTTAACAGACCGAAATTTAAACACCACATTCTTCGACCCAGCCGGTGGAGGTGACCCAATCTTATATCAACACTTA
>RC0005|Puntius_tetrazona
CTCTATCTTGTATTTGGTGCCTGGGCTGGGATAGTCGGGACCGCCTTAAGCCTTCTTATCCGGGCTGAATTAAGCCAACCCGGAGCGCTTTTAGGTGATGATCAAATTTATAATGTTATCGTTACTGCTCACGCTTTCGTAATAATCTTCTTTATAGTCATACCAATCCTCATTGGAGGCTTTGGAAATTGACTTGTGCCATTAATAATTGGGGCCCCAGATATAGCATTTCCCCGAATAAACAACATGAGCTTCTGACTTCTACCCCCATCATTCCTTCTATTATTAGCCTCTTCTGGAGTAGAGGCTGGTGCAGGAACAGGATGAACAGTGTACCCACCACTTGCAGGAAACCTAGCCCATGCCGGAGCATCAGTAGACTTAACGATCTTCTCGCTTCATTTAGCGGGGGTCTCATCAATTCTTGGTGCAATTAATTTTATCACCACAACAATTAATATAAAACCCCCGGCCCTATCTCAATACCAAACACCCCTATTTGTGTGATCTGTCCTTGTAACTGCCGTCCTTCTTCTTCTTTCACTACCTGTTTTAGCCGCCGGAATTACAATACTTTTAACAGACCGAAATTTAAACACCACATTCTTCGACCCAGCCGGTGGAGGTGACCCAATCTTATATCAACACTTA
>RC0006|Puntius_tetrazona
CTCTATCTTGTATTTGGTGCCTGGGCTGGGATAGTCGGGACCGCCTTAAGCCTTCTTATCCGGGCTGAATTAAGCCAACCCGGAGCGCTTTTAGGTGATGATCAAATTTATAATGTTATCGTTACTGCTCACGCTTTCGTAATAATCTTCTTTATAGTCATACCAATCCTCATTGGAGGCTTTGGAAATTGACTTGTGCCATTAATAATTGGGGCCCCAGATATAGCATTTCCCCGAATAAACAACATGAGCTTCTGACTTCTACCCCCATCATTCCTTCTATTATTAGCCTCTTCTGGAGTAGAGGCTGGTGCAGGAACAGGATGAACAGTGTACCCACCACTTGCAGGAAACCTAGCCCATGCCGGAGCATCAGTAGACTTAACGATCTTCTCGCTTCATTTAGCGGGGGTCTCATCAATTCTTGGTGCAATTAATTTTATCACCACAACAATTAATATAAAACCCCCGGCCCTATCTCAATACCAAACACCCCTATTTGTGTGATCTGTCCTTGTAACTGCCGTCCTTCTTCTTCTTTCACTACCTGTTTTAGCCGCCGGAATTACAATACTTTTAACAGACCGAAATTTAAACACCACATTCTTCGACCCAGCCGGTGGAGGTGACCCAATCTTATATCAACACTTA
>RC0007|Puntius_filamentosus
CTTTATCTAGTATTTGGTGCCTGAGCCGGAATAGTAGGAACCGCCTTAAGCCTCCTTATCCGGGCTGAACTAAGTCAGCCAGGATCACTATTAGGCGACGACCAAATTTATAACGTTATCGTTACTGCCCACGCCTTTGTAATAATTTTCTTTATAGTAATACCAATCCTTATTGGAGGATTTGGAAACTGACTAGTACCACTAATAATTGGAGCTCCTGACATAGCATTCCCACGAATAAACAACATAAGCTTCTGACTATTACCCCCATCATTCCTACTCCTACTAGCCTCCTCTGGTGTCGAAGCTGGGGCAGGAACAGGATGAACAGTATATCCACCCCTTGCAGGAAACCTAGCCCACGCCGGAGCATCTGTTGACCTAACAATTTTCTCACTCCACTTAGCAGGTGTATCATCAATCCTTGGAGCAATTAATTTTATCACCACAACAATTAACATAAAACCCCCAACGATCTCACAATATCAAACACCACTGTTTGTATGATCTGTACTTGTAACCGCTGTATTACTATTACTCTCACTACCAGTATTAGCTGCCGGAATCACAATACTCCTAACAGATCGAAATCTTAACACCACATTCTTTGACCCAGCAGGTGGAGGAGACCCAATCCTGTACCAACACCTA
>RC0008|Puntius_filamentosus
CTTTATCTAGTATTTGGTGCCTGAGCCGGAATAGTAGGAACCGCCTTAAGCCTCCTTATCCGGGCTGAACTAAGTCAGCCAGGATCACTATTAGGCGACGACCAAATTTATAACGTTATCGTTACTGCCCACGCCTTTGTAATAATTTTCTTTATAGTAATACCAATCCTTATTGGAGGATTTGGGAACTGACTAGTACCACTAATAATTGGAGCTCCTGACATAGCATTCCCACGAATAAACAACATAAGCTTCTGACTATTACCCCCATCATTCCTACTCCTACTAGCCTCCTCTGGTGTCGAAGCTGGGGCAGGAACAGGATGAACAGTATATCCACCCCTTGCAGGAAACCTAGCCCACGCCGGAGCATCTGTTGACCTAACAATTTTCTCACTCCACTTAGCAGGTGTATCATCAATCCTTGGAGCAATTAATTTTATCACCACAACAATTAACATAAAACCCCCAACGATCTCACAATATCAAACACCACTGTTTGTATGATCTGTACTTGTAACCGCTGTATTACTATTACTCTCACTACCAGTATTAGCTGCCGGAATCACAATACTCCTAACAGATCGAAATCTTAACACCACATTCTTTGACCCAGCAGGTGGAGGAGACCCAATCCTGTACCAACACCTA
>RC0010|Puntius_tambraparniei
CTTTATCTAGTATTTGGTGCCTGAGCCGGAATAGTAGGAACCGCCTTAAGCCTCCTTATCCGGGCTGAATTAAGTCAGCCAGGATCACTATTAGGCGACGACCAAATTTATAACGTTATCGTCACTGCCCACGCCTTTGTAATAATTTTCTTTATAGTAATACCAATCCTTATTGGAGGATTTGGGAACTGACTAGTACCACTAATAATTGGAGCCCCTGATATAGCATTCCCACGAATAAATAACATAAGCTTCTGATTATTACCCCCATCATTTCTACTTCTACTAGCTTCCTCCGGTGTTGAAGCTGGAGCAGGAACAGGATGAACAGTATACCCCCCTCTTGCAGGAAACCTGGCCCATGCTGGAGCATCCGTTGACCTAACAATTTTTTCACTTCACTTAGCAGGTGTATCATCAATCCTTGGAGCAATTAATTTTATCACCACAACAATTAACATAAAACCCCCAACTATTTCACAATACCAAACACCACTGTTTGTCTGATCTGTACTTGTAACTGCTGTTTTACTATTACTATCTCTACCAGTACTAGCTGCCGGAATCACAATACTCCTAACAGATCGAAATCTTAACACCACATTCTTCGATCCAGCAGGCGGAGGGGACCCAATCCTGTACCAACACCTA
>RC0011|Puntius_tambraparniei
CTTTATCTAGTATTTGGTGCCTGAGCCGGAATAGTAGGAACCGCCTTAAGCCTCCTTATCCGGGCTGAATTAAGTCAGCCAGGATCACTATTAGGCGACGACCAAATTTATAACGTTATCGTCACTGCCCACGCCTTTGTAATAATTTTCTTTATAGTAATACCAATCCTTATTGGAGGATTTGGGAACTGACTAGTACCACTAATAATTGGAGCCCCTGATATAGCATTCCCACGAATAAATAACATAAGCTTCTGATTATTACCCCCATCATTTCTACTTCTACTAGCTTCCTCCGGTGTTGAAGCTGGAGCAGGAACAGGATGAACAGTATACCCCCCTCTTGCAGGAAACCTGGCCCATGCTGGAGCATCCGTTGACCTAACAATTTTTTCACTTCACTTAGCAGGTGTATCATCAATCCTTGGAGCAATTAATTTTATCACCACAACAATTAACATAAAACCCCCAACTATTTCACAATACCAAACACCACTGTTTGTCTGATCTGTACTTGTAACTGCTGTTTTACTATTACTATCTCTACCAGTACTAGCTGCCGGAATCACAATACTCCTAACAGATCGAAATCTTAACACCACATTCTTCGATCCAGCAGGCGGAGGGGACCCAATCCTGTACCAACACCTA
>RC0012|Puntius_tambraparniei
CTTTATCTAGTATTTGGTGCCTGAGCCGGAATAGTAGGAACCGCCTTAAGCCTCCTTATCCGGGCTGAATTAAGTCAGCCAGGATCACTATTAGGCGACGACCAAATTTATAACGTTATCGTCACTGCCCACGCCTTTGTAATAATTTTCTTTATAGTAATACCAATCCTTATTGGAGGATTTGGGAACTGACTAGTACCACTAATAATTGGAGCCCCTGATATAGCATTCCCACGAATAAATAACATAAGCTTCTGATTATTACCCCCATCATTTCTACTTCTACTAGCTTCCTCCGGTGTTGAAGCTGGAGCAGGAACAGGATGAACAGTATACCCCCCTCTTGCAGGAAACCTGGCCCATGCTGGAGCATCCGTTGACCTAACAATTTTTTCACTTCACTTAGCAGGTGTATCATCAATCCTTGGAGCAATTAATTTTATCACCACAACAATTAACATAAAACCCCCAACTATTTCACAATACCAAACACCACTGTTTGTCTGATCTGTACTTGTAACTGCTGTTTTACTATTACTATCTCTACCAGTACTAGCTGCCGGAATCACAATACTCCTAACAGATCGAAATCTTAACACCACATTCTTCGATCCAGCAGGCGGAGGGGACCCAATCCTGTACCAACACCTA
>RC0013|Puntius_pentazona
CTCTATCTTGTATTTGGTGCCTGAGCCGGCATAGTCGGAACCGCTCTTAGCCTTCTAATCCGGGCTGAACTAAGTCAGCCCGGATCGCTTTTAGGTGACGACCAAATCTATAATGTTATCGTAACTGCCCACGCCTTTGTTATAATCTTTTTTATAGTCATACCAATTCTTATTGGGGGCTTCGGAAACTGACTTGTACCACTAATAATTGGGGCCCCCGATATAGCATTTCCCCGAATAAACAACATAAGTTTTTGGCTTCTACCCCCCTCGTTTTTACTATTACTGGCTTCTTCCGGGGTTGAAGCGGGAGCAGGAACCGGATGAACAGTATACCCACCTCTAGCAGGAAACTTAGCCCACGCCGGAGCATCAGTTGACTTAACAATTTTTTCACTCCACTTAGCAGGTGTTTCATCAATCCTTGGGGCAATTAACTTTATTACAACAATCATTAATATAAAACCCCCAGCCGTCTCTCAATATCAAACACCCCTGTTCGTCTGATCTGTCCTTGTAACTGCTGTTTTACTTTTACTCTCACTGCCAGTATTAGCCGCTGGAATTACGATACTACTAACAGACCGAAATCTTAACACCACATTCTTTGACCCAGCCGGGGGAGGGGATCCAATTCTGTATCAACACCTA
>RC0014|Puntius_oligolepis
CTTTATCTGGTATTTGGTGCCTGAGCCGGAATAGTCGGGACTGCCCTCAGCCTTCTTATCCGGGCTGAGCTAAGTCAACCTGGAACACTTCTAGGTGACGACCAAATTTATAATGTTATCGTTACTGCCCACGCTTTCGTAATAATTTTCTTTATAGTAATACCAATTCTCATCGGGGGATTTGGAAACTGACTTGTACCACTAATAATTGGAGCCCCTGACATAGCATTTCCTCGAATAAATAATATAAGTTTCTGACTTCTTCCACCATCGTTCCTACTACTACTCGCCTCTTCCGGGGTTGAAGCTGGGGCTGGAACCGGGTGGACAGTATATCCCCCCCTAGCAGGCAACCTCGCTCACGCCGGAGCATCAGTAGACCTGACTATTTTCTCACTCCACCTGGCAGGTGTTTCATCAATTCTTGGGGCCATTAATTTTATTACCACAACTATTAACATAAAACCCCCAGCCCTCTCACAATACCAAACACCACTATTCGTATGATCTGTACTTGTGACTGCCGTTTTACTTCTGCTCTCGTTACCAGTTTTAGCCGCCGGCATTACAATGCTTTTAACAGACCGAAACTTAAATACCACCTTCTTTGACCCGGCAGGGGGAGGAGACCCAATCCTTTATCAACACCTA
>RC0015|Puntius_oligolepis
CTTTATCTGGTATTTGGTGCCTGAGCCGGAATAGTCGGGACTGCCCTCAGCCTTCTTATCCGGGCTGAGCTAAGTCAACCTGGAACACTTCTAGGTGACGACCAAATTTATAATGTTATCGTTACTGCCCACGCTTTCGTAATAATTTTCTTTATAGTAATACCAATTCTCATCGGGGGATTTGGAAACTGACTTGTACCACTAATAATTGGAGCCCCTGACATAGCATTTCCTCGAATAAATAATATAAGTTTCTGACTTCTTCCACCATCGTTCCTACTACTACTCGCCTCTTCCGGGGTTGAAGCTGGGGCTGGAACCGGGTGGACAGTATATCCCCCCCTAGCAGGCAACCTCGCTCACGCCGGAGCATCAGTAGACCTGACTATTTTCTCACTCCACCTGGCAGGTGTTTCATCAATTCTTGGGGCCATTAATTTTATTACCACAACTATTAACATAAAACCCCCAGCCCTCTCACAATACCAAACACCACTATTCGTATGATCTGTACTTGTGACTGCCGTTTTACTTCTGCTCTCGTTACCAGTTTTAGCCGCCGGCATTACAATGCTTTTAACAGACCGAAACTTAAATACCACCTTCTTTGACCCGGCAGGGGGAGGAGACCCAATCCTTTATCAACACCTA
>RC0016|Puntius_oligolepis
CTTTATCTGGTATTTGGTGCCTGAGCCGGAATAGTCGGGACTGCCCTCAGCCTTCTTATCCGGGCTGAGCTAAGTCAACCTGGAACACTTCTAGGTGACGACCAAATTTATAATGTTATCGTTACTGCCCACGCTTTCGTAATAATTTTCTTTATAGTAATACCAATTCTCATCGGGGGATTTGGAAACTGACTTGTACCACTAATAATTGGAGCCCCTGACATAGCATTTCCTCGAATAAATAATATAAGTTTCTGACTTCTTCCACCATCGTTCCTACTACTACTCGCCTCTTCCGGGGTTGAAGCTGGGGCTGGAACCGGGTGGACAGTATATCCCCCCCTAGCAGGCAACCTCGCTCACGCCGGAGCATCAGTAGACCTGACTATTTTCTCACTCCACCTGGCAGGTGTTTCATCAATTCTTGGGGCCATTAATTTTATTACCACAACTATTAACATAAAACCCCCAGCCCTCTCACAATACCAAACACCACTATTCGTATGATCTGTACTTGTGACTGCCGTTTTACTTCTGCTCTCGTTACCAGTTTTAGCCGCCGGCATTACAATGCTTTTAACAGACCGAAACTTAAATACCACCTTCTTTGACCCGGCAGGGGGAGGAGACCCAATCCTTTATCAACACCTA
>RC0017|Puntius_dunckeri
CTCTATCTTGTATTTGGTGCCTGAGCTGGAATAGTGGGAACCGCCCTTAGCCTTCTTATTCGAGCTGAATTAAGCCAACCGGGATCGCTTTTAGGTGACGACCAAATTTATAATGTTATCGTAACTGCCCACGCCTTTGTTATAATTTTCTTTATAGTAATACCCATTCTTATTGGGGGATTCGGAAACTGACTTGTACCATTAATAATTGGAGCCCCTGATATAGCATTCCCTCGAATAAATAACATAAGCTTCTGACTGCTACCACCATCTTTCCTCCTACTGCTAGCTTCTTCAGGAGTTGAAGCCGGAGCAGGCACAGGATGAACAGTGTACCCCCCTCTCGCAGGAAATCTGGCCCATGCAGGAGCATCAGTAGACCTAACAATTTTTTCACTCCATCTGGCGGGTGTTTCATCAATTCTAGGTGCAATTAACTTTATTACTACAACTATTAATATAAAACCTCCAGCCATCTCCCAATACCAAACCCCCCTATTCGTCTGATCCGTACTTGTAACTGCCGTCCTACTTCTACTCTCACTGCCAGTCCTGGCCGCTGGCATTACAATGCTTTTAACAGACCGAAACCTAAACACCACATTCTTTGACCCAGCAGGAGGAGGAGACCCAATCCTGTACCAACACCTG
>RC0018|Puntius_dunckeri
CTCTATCTTGTATTTGGTGCCTGAGCTGGAATAGTGGGAACCGCCCTTAGCCTTCTTATTCGAGCTGAATTAAGCCAACCGGGATCGCTTTTAGGTGACGACCAAATTTATAATGTTATCGTAACTGCCCACGCCTTTGTTATAATTTTCTTTATAGTAATACCCATTCTTATTGGGGGATTCGGAAACTGACTTGTACCATTAATAATTGGAGCCCCTGATATAGCATTCCCTCGAATAAATAACATAAGCTTCTGACTGCTACCACCATCTTTCCTCCTACTGCTAGCTTCTTCAGGAGTTGAAGCCGGAGCAGGCACAGGATGAACAGTGTACCCCCCTCTCGCAGGAAATCTGGCCCATGCAGGAGCATCAGTAGACCTAACAATTTTTTCACTCCATCTGGCGGGTGTTTCATCAATTCTAGGTGCAATTAACTTTATTACTACAACTATTAATATAAAACCTCCAGCCATCTCCCAATACCAAACCCCCCTATTCGTCTGATCCGTACTTGTAACTGCCGTCCTACTTCTACTCTCACTGCCAGTCCTGGCCGCTGGCATTACAATGCTTTTAACAGACCGAAACCTAAACACCACATTCTTTGACCCAGCAGGAGGAGGAGACCCAATCCTGTACCAACACCTG
>RC0019|Puntius_lateristriga
CTTTATCTCGTATTTGGTGCCTGAGCCGGAATAGTGGGAACCGCCCTAAGCCTTCTTATTCGGGCTGAATTAAGCCAACCTGGGTCACTTTTAGGTGATGACCAAATTTATAATGTTATTGTTACTGCCCACGCCTTCGTGATAATTTTCTTTATAGTAATGCCTATCCTTATTGGAGGATTTGGAAACTGACTCGTACCACTAATAATTGGAGCCCCAGATATAGCATTCCCACGAATAAATAATATAAGCTTCTGACTACTACCTCCATCATTTTTATTACTGCTAGCCTCTTCTGGGGTTGAGGCAGGGGCAGGAACAGGATGAACAGTGTACCCACCTCTCGCAGGAAACCTAGCCCATGCCGGAGCATCAGTAGATTTAACAATTTTTTCACTACACTTAGCAGGTGTCTCATCAATTCTAGGGGCAATTAATTTTATTACCACAACGATCAACATAAAACCCCCGGCAATCTCTCAATACCAAACACCTTTATTTGTCTGATCAGTACTTGTAACTGCTGTACTACTTCTATTATCACTACCAGTATTAGCCGCTGGGATTACAATACTTCTAACAGATCGAAACCTCAACACCACATTCTTTGACCCGGCAGGTGGGGGAGACCCAATCCTTTACCAACACTTA
>RC0020|Puntius_denisonii
CTCTATCTGGTATTTGGTGCCTGAGCTGGAATAGTCGGAACCGCCCTAAGCCTCCTCATCCGAGCTGAGCTAAGCCAGCCAGGATCACTCTTAGGTGACGACCAAATTTATAATGTCATCGTTACTGCTCACGCCTTCGTAATAATTTTCTTTATAGTAATGCCTGTCCTTATTGGGGGGTTTGGAAACTGACTAGTACCACTAATAATTGGAGCCCCCGACATAGCATTCCCACGAATAAACAATATAAGCTTCTGGCTACTACCACCATCGTTCCTACTTCTATTAGCCTCCTCCGGCGTTGAAGCTGGAGCGGGAACGGGGTGAACAGTGTACCCGCCACTTGCAGGAAATCTAGCTCACGCCGGAGCATCCGTTGACCTAACAATTTTCTCACTGCACTTAGCAGGTGTCTCATCAATCCTCGGAGCAATCAATTTTATCACTACAACCATTAACATGAAACCCCCTACTACTTCACAATATCAAACACCTCTATTTGTTTGATCTGTGCTTGTAACTGCTGTATTATTACTACTCTCACTTCCAGTCTTAGCTGCCGGAATCACAATACTCCTGACAGATCGAAACCTCAACACCACATTCTTTGACCCGGCAGGAGGAGGGGACCCAATCCTATACCAACATCTA
>RC0021|Puntius_fasciatus
CTATATCTTGTATTCGGGGCCTGAGCTGGAATAGTGGGGACTGCCTTAAGTCTTCTTATCCGAGCTGAACTAAGTCAACCCGGATCACTTCTAGGTGATGACCAAATTTATAATGTTATTGTAACTGCCCACGCCTTCGTAATAATTTTCTTTATAGTAATACCAATTCTTATTGGAGGGTTCGGAAACTGATTAGTACCACTAATAATTGGAGCCCCAGACATAGCATTCCCACGAATAAACAACATAAGCTTCTGATTATTACCTCCATCATTCCTTCTACTTCTAGCCTCTTCAGGAGTTGAAGCTGGGGCAGGAACAGGATGAACTGTATATCCCCCACTAGCAGGAAACCTAGCCCACGCCGGAGCATCAGTAGACCTAACTATTTTTTCACTCCACTTAGCAGGTGTCTCATCAATCCTTGGGGCAATTAATTTTATTACTACAACTATTAATATGAAACCCCCAGCTATTTCTCAATATCAAACACCACTGTTTGTATGATCTGTTTTAGTAACTGCTGTTTTACTCCTACTCTCACTGCCAGTGTTAGCCGCCGGAATTACAATACTTCTAACTGATCGAAACTTAAACACAACATTCTTTGACCCGGCAGGGGGAGGGGACCCTATCCTCTACCAACACCTA
>RC0022|Puntius_fasciatus
CTATATCTTGTATTCGGGGCCTGAGCTGGAATAGTGGGGACTGCCTTAAGTCTTCTTATCCGAGCTGAACTAAGTCAACCCGGATCACTTCTAGGTGATGACCAAATTTATAATGTTATTGTAACTGCCCACGCCTTCGTAATAATTTTCTTTATAGTAATACCAATTCTTATTGGAGGGTTCGGAAACTGATTAGTACCACTAATAATTGGAGCCCCAGACATAGCATTCCCACGAATAAACAACATAAGCTTCTGATTATTACCTCCATCATTCCTTCTACTTCTAGCCTCTTCAGGAGTTGAAGCTGGGGCAGGAACAGGATGAACTGTATATCCCCCACTAGCAGGAAACCTAGCCCACGCCGGAGCATCAGTAGACCTAACTATTTTTTCACTCCACTTAGCAGGTGTCTCATCAATCCTTGGGGCAATTAATTTTATTACTACAACTATTAATATGAAACCCCCAGCTATTTCTCAATATCAAACACCACTGTTTGTATGATCTGTTTTAGTAACTGCTGTTTTACTCCTACTCTCACTGCCAGTGTTAGCCGCCGGAATTACAATACTTCTAACTGATCGAAACTTAAACACAACATTCTTTGACCCGGCAGGGGGAGGGGACCCTATCCTCTACCAACACCTA
>RC0023|Puntius_rhomboocellatus
CTTTATCTTGTATTTGGTGCCTGAGCCGGCATAGTCGGAACCGCCCTTAGCCTTCTAATCCGGGCTGAACTAAGCCAGCCCGGATCGCTTTTAGGCGACGACCAAATCTATAACGTTATCGTAACCGCACACGCTTTTGTTATAATCTTTTTTATAGTAATACCCATTCTTATTGGCGGATTTGGAAATTGACTTGTACCATTAATAATTGGTGCTCCAGACATAGCATTTCCCCGAATAAATAATATAAGCTTCTGATTATTACCCCCATCATTCCTACTCCTATTAGCCTCTTCAGGGGTTGAAGCTGGGGCAGGGACAGGATGAACAGTATATCCACCCCTAGCAGGAAACTTAGCCCACGCAGGAGCATCTGTTGATTTAACAATTTTTTCACTCCACCTGGCTGGAGTCTCATCAATTCTTGGGGCAATTAATTTTATTACAACAATTATTAATATAAAACCCCCAGCTGTTTCTCAATATCAAACACCACTGTTCGTTTGATCTGTGCTTGTAACTGCCGTATTACTCCTACTATCCCTACCCGTACTAGCCGCCGGCATTACAATGTTACTAACAGACCGAAATCTTAACACCACATTCTTCGACCCAGCTGGAGGAGGAGACCCAATTTTATACCAACACCTG
>RC0024|Puntius_rhomboocellatus
CTTTATCTTGTATTTGGTGCCTGAGCCGGCATAGTCGGAACCGCCCTTAGCCTTCTAATCCGGGCTGAACTAAGCCAGCCCGGATCGCTTTTAGGCGACGACCAAATCTATAACGTTATCGTAACCGCACACGCTTTTGTTATAATCTTTTTTATAGTAATACCCATTCTTATTGGCGGATTTGGAAATTGACTTGTACCATTAATAATTGGTGCTCCAGACATAGCATTTCCCCGAATAAATAATATAAGCTTCTGATTATTACCCCCATCATTCCTACTCCTATTAGCCTCTTCAGGGGTTGAAGCTGGGGCAGGGACAGGATGAACAGTATATCCACCCCTAGCAGGAAACTTAGCCCACGCAGGAGCATCTGTTGATTTAACAATTTTTTCACTCCACCTGGCTGGAGTCTCATCAATTCTTGGGGCAATTAATTTTATTACAACAATTATTAATATAAAACCCCCAGCTGTTTCTCAATATCAAACACCACTGTTCGTTTGATCTGTGCTTGTAACTGCCGTATTACTCCTACTATCCCTACCCGTACTAGCCGCCGGCATTACAATGTTACTAACAGACCGAAATCTTAACACCACATTCTTCGACCCAGCTGGAGGAGGAGACCCAATTTTATACCAACACCTG
>RC0025|Puntius_rhomboocellatus
CTTTATCTTGTATTTGGTGCCTGAGCCGGCATAGTCGGAACCGCCCTTAGCCTTCTAATCCGGGCTGAACTAAGCCAGCCCGGATCGCTTTTAGGCGACGACCAAATCTATAACGTTATCGTAACCGCACACGCTTTTGTTATAATCTTTTTTATAGTAATACCCATTCTTATTGGCGGATTTGGAAATTGACTTGTACCATTAATAATTGGTGCTCCAGACATAGCATTTCCCCGAATAAATAATATAAGCTTCTGATTATTACCCCCATCATTCCTACTCCTATTAGCCTCTTCAGGGGTTGAAGCTGGGGCAGGGACAGGATGAACAGTATATCCACCCCTAGCAGGAAACTTAGCCCACGCAGGAGCATCTGTTGATTTAACAATTTTTTCACTCCACCTGGCTGGAGTCTCATCAATTCTTGGGGCAATTAATTTTATTACAACAATTATTAATATAAAACCCCCAGCTGTTTCTCAATATCAAACACCACTGTTCGTTTGATCTGTGCTTGTAACTGCCGTATTACTCCTACTATCCCTACCCGTACTAGCCGCCGGCATTACAATGTTACTAACAGACCGAAATCTTAACACCACATTCTTCGACCCAGCTGGAGGAGGAGACCCAATTTTATACCAACACCTG
>RC0032|Danio_margaritatus
CTCTACCTAGTATTTGGTGCCTGAGCCGGGATAGTAGGCACTGCCCTAAGCCTTTTAATCCGAGCCGAACTGAGCCAACCAGGAGCACTTCTTGGCGATGATCAAATTTATAATGTTATTGTTACCGCCCACGCTTTTGTTATAATTTTCTTTATAGTAATACCTATTCTTATCGGCGGGTTCGGAAATTGACTTGTACCCTTAATAATTGGGGCCCCAGACATAGCATTTCCACGAATAAATAATATAAGCTTCTGGCTTCTTCCCCCATCATTTCTCCTTTTATTGGCTTCTTCTGGTGTTGAAGCAGGAGCTGGAACAGGGTGAACTGTCTACCCGCCCCTTGCAGGAAACCTAGCCCATGCAGGAGCATCTGTTGATTTAACGATTTTTTCACTGCATTTAGCAGGTGTTTCATCAATTTTAGGAGCTATTAATTTTATTACCACCACAATTAATATAAAACCACCAACTATTTCTCAATACCAAACTCCCCTATTTGTGTGAGCTGTTCTAGTAACAGCTGTACTGCTTCTTTTATCATTACCAGTACTAGCTGCTGGCATTACAATACTTCTTACAGACCGGAACCTTAACACAACATTTTTTGACCCAGCTGGTGGTGGGGACCCAATCCTTTACCAACATTTA
>RC0033|Danio_margaritatus
CTCTACCTAGTATTTGGTGCCTGAGCCGGGATAGTAGGCACTGCCCTAAGCCTTTTAATCCGAGCCGAACTGAGCCAACCAGGAGCACTTCTTGGCGATGATCAAATTTATAATGTTATTGTTACCGCCCACGCTTTTGTTATAATTTTCTTTATAGTAATACCTATTCTTATCGGCGGGTTCGGAAATTGACTTGTACCCTTAATAATTGGGGCCCCAGACATAGCATTTCCACGAATAAATAATATAAGCTTCTGGCTTCTTCCCCCATCATTTCTCCTTTTATTGGCTTCTTCTGGTGTTGAAGCAGGAGCTGGAACAGGGTGAACTGTCTACCCGCCCCTTGCAGGAAACCTAGCCCATGCAGGAGCATCTGTTGATTTAACGATTTTTTCACTGCATTTAGCAGGTGTTTCATCAATTTTAGGAGCTATTAATTTTATTACCACCACAATTAATATAAAACCACCAACTATTTCTCAATACCAAACTCCCCTATTTGTGTGAGCTGTTCTAGTAACAGCTGTACTGCTTCTTTTATCATTACCAGTACTAGCTGCTGGCATTACAATACTTCTTACAGACCGGAACCTTAACACAACATTTTTTGACCCAGCTGGTGGTGGGGACCCAATCCTTTACCAACATTTA
>RC0035|Barbus_fasciolatus
[truncated: 444,184 more chars]
