# Supplementary material for: Barcoding and Border Biosecurity: Identifying Cyprinid Fishes in the Aquarium Trade
Source: PLoS One. 2012 Jan 20;7(1):e28381. doi: 10.1371/journal.pone.0028381 (PMC3262790; doi:10.1371/journal.pone.0028381)
Supplement: Dataset S2 — Text file containing all RHO sequences used in the study (Fasta format). (TXT) [file pone.0028381.s005.txt]

>FJ197036|Myxocyprinus_asiaticus
---------------------------------------------TGGGCTTACGCCTGCCTGGCCGCTTACATGTTCTTCCTCATCCTCACCGGCTTCCCGGTCAACTTCCTCACTCTGTATGTCACCATCCAGCACAAGAAGTTACGTACGCCCCTCAACTACATTCTGTTGAACCTCGCCATTTCTGACCTCTTTATGGTTTTYGGAGGTTTCACCACRACAATGTACACCTCGTTGCAYGGCTACTTCGTTTTYGGCCGCCTGGGATGCAACATCGAAGGCTTCTTTGCTACTCTGGGTGGTGAAATGGGACTCTGGTCCCTTGTYGTGCTGGCCATYGAGAGGTGGATGGTCGTCTGCAAACCCATGASCAACTTCCGCTTYGGAGAGAACCATGCCATCATGGGCGTYGCSTTCACTTGGRTCATGGCCTGCWCTTGCGCCGTACCACCCCTCCTCGGCTGGTCCCGCTACATCCCCGAGGGCATGCAGTGCTCMTGTGGAGTTGACTACTACACYCGYGCCCCCGGTWTCAATAATGAGTCCTTCGTCATCTACATGTTCATYGTCCACTTYMYMATTCCRCRCATCRTCATCTTCTTCTGCTAYGGTCGCCTGGTCTGCACSGTAAAAGAGGCCGCTGCCCAGCAGCAGGAGTCCGAGACCACCCAGAGAGCCGAGCGTGAGGTCACCCGCATGGTCRTCATCATGGTCATCGGCTTCTTAGTTTGCTGGCTCCCCTATGCCRGCGTGGCCTGGTACATCTTCACCCACCAGGGCAGYGAATTYGGCCCCGTCTTCATGACACTGCCRGCCTTCTTTGCCAAGACCGCG---------------------
>FJ197071|Gyrinocheilus_aymonieri
------------------------------------GTGGCACCATGGGCTTACGCCTGCTTGTCCGCATACATGTTCTTCCTCATTCTTACTGGCTTCCCCGTCAATTTCCTCACTCTGTATGTCACCATCGAGCACAAGAAGTTACGTACACCTCTCAACTACATTCTTCTGAACCTCGCTGTTGCCGACCTCTTCATGGTTTTCGGTGGTTTCACCACAACGATGTACACCTCGATGCACGGCTACTTCGTTTTCGGGCGCGTCGGTTGCAACCTTGAAGGCTTCTTTGCCACCCTGGGAGGTGAAATGGGGCTTTGGTCTCTGGTCGTGCTGGCTATTGAGAGGTACATGGTCGTCTGCAAGCCCGTGAGCAACTTCCGTTTCGGAGAGAACCAYGCCATCATGGGTGTCGCTTTCACCTGGGTCATGGCCTGTTCTTGTGCCGTGCCTCCCCTTGTCGGCTGGTCCCGTTACATCCCAGAGGGTATGCAGTGCTCATGTGGAGTCGACTACTACACTCGTGCCCCTGGTGTCAACAATGAGTCCTTCGTCATCTACATGTTCATCGTTCACTTCCTCATTCCCCTCATCGTTATATTCTTCTGCTACGGTCGGCTCGTGTGCACTGTCAAAGAGGCCGCTGCCCAGCAGCAGGAGTCTGAGACCACCCAGAGGGCAGAGCGTGAGGTTACCCGCATGGTCATCATAATGGTCATCGCCTTCCTGATTTGCTGGCTTCCCTATGCCGGTGTGGCTTGGTATATCTTCACCCACCAGGGAAGCGAATTTGGGCCTGTCTTCATGACACTGCCGGCCTTCTTTGCCAAGACCGCTGCGGTCTACA-----------
>RC0001|Puntius_conchonius
GTTAGGAGTCCGTACGATTATCCCCAGTACTACCTGGTGGCGCCATGGGCATACGCCTGCCTGGCCGCGTACATGTTCTTCCTCATCCTCACCGGCTTCCCCGTCAATTTCCTCACTCTGTACGTCACCCTCGAGCACAAGAAGCTGCGTACACCTCTCAACTACATTCTGCTGAACCTCGCCGTGTCCGACCTCTTCATGGTGTTCGGTGGCTTCACCACGACGATGTACACCTCCTTGCACGGCTACTTCGTTTTCGGCCGCATCGGCTGCAACCTGGAAGGCTTCTTCGCCACCCTGGGCGGTGAGATGGGTCTCTGGTCGCTGGTGGTGCTGGCCTTCGAGAGGTGGATGGTGGTCTGCAAGCCCGTCAGCAACTTCCGCTTCGGGGAGAACCACGCCATCATGGGCGTAGCCTTCACCTGGRTCATGGCCTSCTCCTGCGCCGTGCCWCCSCTGGTGGGCTGGTCCCGTTACATCCCYGAGGGMATGCAGTGCTCGTGCGGAGTCGACTACTACACTCGCGTACCAGGTGTCAACAACGAGTCCTTYGTCATCTATATGTTCATCGTGCACTTCTTCATCCCGCTCTTTGTCATCTTCTTCTGCTACGGCCGCCTGGTCTGCACCGTCAAGGAAGCCGCTGCCCAGCARCAGGAGTCCGAGACCACCCAGAGGGCCGAGCGCGAGGTCACCCGCATGGTGATCATCATGGTCATCGGCTTCTTGRTCTGCTGGTGCCCCTACGCCGGCGTGGCCTGGTACATCTTCACCCACCAGGGAAGCGAGTTCGGTCCTCTCTTCATGACCCTGCCGGCCTTCTTCGCCAAGACGGCCGCCGTCTACAACCCCTGCATC
>RC0002|Puntius_conchonius
GTTAGGAGTCCGTACGATTATCCCCAGTACTACCTGGTGGCGCCATGGGCATACGCCTGCCTGGCCGCGTACATGTTCTTCCTCATCCTCACCGGCTTCCCCGTCAATTTCCTCACTCTGTACGTCACCCTCGAGCACAAGAAGCTGCGTACACCTCTCAACTACATTCTGCTGAACCTCGCCGTGTCCGACCTCTTCATGGTGTTCGGTGGCTTCACCACGACGATGTACACCTCCTTGCACGGCTACTTCGTTTTCGGCCGCATCGGCTGCAACCTGGAAGGCTTCTTCGCCACCCTGGGCGGTGAGATGGGTCTCTGGTCGCTGGTGGTGCTGGCCTTCGAGAGGTGGATGGTGGTCTGCAAGCCCGTCAGCAACTTCCGCTTCGGGGAGAACCACGCCATCATGGGCGTAGCCTTCACCTGGGTCATGGCCTGCTCCTGCGCCGTGCCTCCGCTGGTGGGCTGGTCCCGTTACATCCCCGAGGGCATGCAGTGCTCGTGCGGAGTCGACTACTACACTCGCGTACCAGGTGTCAACAACGAGTCCTTCGTCATCTATATGTTCATCGTGCACTTCTTCATCCCGCTCTTTGTCATCTTCTTCTGCTACGGCCGCCTGGTCTGCACCGTCAAGGAAGCCGCTGCCCAGCAACAGGAGTCCGAGACCACCCAGAGGGCCGAGCGCGAGGTCACCCGCATGGTGATCATCATGGTCATCGGCTTCTTGATCTGCTGGTGCCCCTACGCCGGCGTGGCCTGGTACATCTTCACCCACCAGGGAAGCGAGTTCGGTCCTCTCTTCATGACCCTGCCGGCCTTCTTCGCCAAGACGGCCGCCGTCTACAACCCCTGCATC
>RC0004|Puntius_tetrazona
GTTAGGAGCCCGTACGAGTATCCCCAGTACTACCTGGTGGCGCCATGGGCATACGCCTGCCTGGCCGCGTATATGTTCTTCCTCATCCTCACCGGCTTCCCCATCAACTTCCTCACTCTGTACGTCACCATCGAGCACAAGAAGCTGCGTACACCTCTCAACTACATTCTGCTGAACCTCGCTGTGTCCGACCTCTTCATGGTGTTCGGTGGCTTCACCACGACGATGTACACCTCCATGCATGGCTACTTCGTTTTCGGGCGCCTCGGCTGCAACCTGGAAGGCTTCTTTGCCACCCTGGGTGGTGAAATGGGCCTCTGGTCCCTGGTGGTGCTGGCCTTCGAGAGGTGGATGGTGGTCTGTAAGCCCGTGAGCAACTTCCGCTTCGGAGAGAACCACGCCATCATGGGCGTGGCCTTCACCTGGGTCATGGCCTGCTCCTGCGCCGTGCCTCCTCTGGTGGGCTGGTCTCGTTACATCCCCGAGGGCATGCAGTGCTCGTGCGGAGTCGACTACTACACTCGCGTACCTGGCGTTAACAACGAGTCCTTTGTCATCTACATGTTCATCGTGCACTTCTTCATTCCGCTCTTCGTCATCTTCTTCTGCTACGGCCGCCTGGTCTGCACCGTCAAGGAAGCCGCTGCCCAGCAGCAGGAGTCCGAGACCACCCAGAGGGCAGAGCGCGAGGTCACCCGCATGGTGGTCATCATGGTCATCGGTTTCTTGATCTGCTGGCTCCCCTATGCCTATGTGGCCTGGTACATCTTCACCCACCAGGGAAGCGAGTTTGGGCCTCTCTTCATGACACTGCCAGCCTTCTTTGCCAAGACCGCTGCCGTCTACAACCCGTGCATC
>RC0010|Puntius_tambraparniei
GTTAGGAGCCCGTACGAGTATCCCCAGTACTACCTGGTGGCGCCATGGGCATACGCCTGCCTGGCCGCGTACATGTTCTTCCTCATCCTCACCGGCTTCCCCGTCAATTTCCTCACTCTGTACGTCACCATCGAGCACAAGAAGCTGCGTACACCTCTCAACTACATTCTGCTGAACCTCGCCGTGTCCGACCTCTTCATGGTGTTCGGTGGCTTTACCACGACGATGTACACCTCCTTGCACGGCTACTTCGTTTTCGGGCGCCTCGGCTGCAACCTGGAAGGCTTCTTCGCCACCCTGGGTGGTGAAATGGGCCTCTGGTCCCTGGTGGTGCTGGCCTTCGAGAGGTGGATGGTGGTCTGTAAGCCCGTGAGCAACTTCCGCTTCGGAGAGAACCACGCCATCATGGGTGTGGCCTTCACCTGGGTCATGGCCTGCTCCTGCGCCGTGCCTCCCCTGGTGGGCTGGTCCCGTTACATCCCCGAGGGCATGCAGTGCTCGTGCGGAGTCGACTACTACACTCGCGTTCCAGGTGTTAACAACGAGTCCTTCGTCATCTACATGTTCATCGTGCACTTCTTCATTCCGCTCTTCGTCATCTTCTTCTGCTACGGCCGCCTGGTCTGCACCGTCAAGGAAGCCGCTGCCCAGCAGCAGGAGTCTGAGACCACCCAGAGGGCCGAGCGTGAGGTCACCCGCATGGTGGTGATCATGGTCATCGGCTTCTTGATCTGCTGGCTGCCCTATGCCTACGTGGCCTGGTACATCTTCACCCACCAGGGAAGCGAATTCGGGCCTCTCTTCATGACACTGCCAGCCTTCTTTGCCAAGACCGCCGCCGTCTACAACCCATGCATC
>RC0021|Puntius_fasciatus
GTTAGGAGCCCGTACGACTATCCCCAGTACTACCTGGCGCCACCATGGGCATACGCCTGTCTGGCCGCGTACATGTTCTTCCTCATCCTCACCGGCTTCCCCGTCAATTTCCTCACTCTGTATGTCACCATCGAGCACAAGAAGCTGCGTACACCTCTCAACTACATTCTGCTGAACCTCGCTGTGTCTGACCTCTTCATGGTGTTCGGTGGCTTCACCACAACGATGTACACTTCCTTGCATGGCTACTTCGTTTTCGGACGCCTCGGCTGCAACCTGGAAGGCTTCTTTGCCACCCTGGGAGGTGAAATGGGTCTCTGGTCCCTCGTGGTGCTGGCCTTCGAGAGGTGGATGGTGGTCTGTAAACCTGTGAGCAACTTCCGTTTCGGAGAGAACCACGCCATCATGGGTGTGGCCTTCACCTGGGTCATGGCCTGCTCCTGCGCCGTGCCTCCCCTGGTGGGCTGGTCCCGTTACATCCCCGAGGGCATGCAGTGCTCGTGCGGAGTCGACTACTACACTCGCGTTCCTGGCGTTAACAACGAGTCCTTCGTCATCTACATGTTCATCGTGCACTTCTTCATTCCACTCTTTGTCATCTTCTTCTGCTACGGCCGCCTGGTCTGCACCGTCAAGGAAGCCGCTGCCCAGCAGCAGGAGTCCGAGACCACCCAGAGGGCCGAGCGCGAGGTCACCCGCATGGTGGTCATCATGGTCATCGGCTTCTTGATCTGCTGGCTCCCCTACGCCTATGTGGCCTGGTACATCTTCACTCACCAGGGAAGCGAATTCGGGCCATTCTTCATGACACTGCCAGCCTTCTTTGCCAAGACCGCTGCCGTCTACAACCCATGCATC
>RC0023|Puntius_rhomboocellatus
GTTAAGAGCCCGTACGAGTATCCCCAGTACTACCTGGCGGAGCCATGGGCATATGCCGCCCTGGCTGCGTACATGTTCTTGCTCATCATCACCGGCTTCCCCATCAATTCCCTCACTCTGTACACCACCATTGAGCACAAGAAGCTTCGTACACCTCTCAACTACATTCTGCTGAACCTCGCCGTGTCCGATCTCTTCATGGTGTTCGGTGGCTTCACCACGACGATGTACACCTCCATGCATGGCTACTTTGTTTTCGGGCGCGTCGGCTGCAACCTGGAAGGCTTCTTTGCCACCCTGGGTGGTGAAATGGGTCTCTGGTCCCTTGTGGTGCTGGCCTTCGAGAGGTGGATGGTGGTCTGTAAGCCTGTGAGCAACTTCCGCTTCGGAGAGAACCACGCCATCATGGGTGTAGTCTTCACCTGGATCATGGCCTGCTCCTGCGCCGTGCCTCCCCTGGTAGGCTGGTCCCGTTACATCCCAGAGGGCATGCAGTGCTCGTGCGGAGTCGACTACTACACTCGCGTACCTGGCTATAACAATGAGTCCTTCGTCATCTACATGTTCATCGTGCACTTCATCATTCCGTTCTGTGTCATCTTCTTCTGCTATGGCCGCCTGGTCTGCACCGTCAAGGAAGCCGCTGCCCAGCAGCAGGAGTCCGAGACCACCCAGAGGGCCGAGCGCGAGGTCACCCGCATGGTGGTCATCATGGTCATCGGCTTTTTGATCTGCTGGATCCCCTACGCCTACGTGGCCTGGTACATCTTCACCCACCAGGGAAGTGATTTCGGGCCTTACTTCATGACACTGCCAGCCTTCTTTGCTAAGACCGCTGCCGTCTACAACCCATGCATC
>RC0025|Puntius_rhomboocellatus
GTTAAGAGCCCGTACGAGTATCCCCAGTACTACCTGGCGGAGCCATGGGCATATGCCGCCCTGGCTGCGTACATGTTCTTGCTCATCATCACCGGCTTCCCCATCAATTCCCTCACTCTGTACACCACCATTGAGCACAAGAAGCTTCGTACACCTCTCAACTACATTCTGCTGAACCTCGCCGTGTCCGATCTCTTCATGGTGTTCGGTGGCTTCACCACGACGATGTACACCTCCATGCATGGCTACTTTGTTTTCGGGCGCGTCGGCTGCAACCTGGAAGGCTTCTTTGCCACCCTGGGTGGTGAAATGGGTCTCTGGTCCCTTGTGGTGCTGGCCTTCGAGAGGTGGATGGTGGTCTGTAAGCCTGTGAGCAACTTCCGCTTCGGAGAGAACCACGCCATCATGGGTGTAGTCTTCACCTGGATCATGGCCTGCTCCTGCGCCGTGCCTCCCCTGGTAGGCTGGTCCCGTTACATCCCAGAGGGCATGCAGTGCTCGTGCGGAGTCGACTACTACACTCGCGTACCTGGCTATAACAATGAGTCCTTCGTCATCTACATGTTCATCGTGCACTTCATCATTCCGTTCTGTGTCATCTTCTTCTGCTATGGCCGCCTGGTCTGCACCGTCAAGGAAGCCGCTGCCCAGCAGCAGGAGTCCGAGACCACCCAGAGGGCCGAGCGCGAGGTCACCCGCATGGTGGTCATCATGGTCATCGGCTTTTTGATCTGCTGGATCCCCTACGCCTACGTGGCCTGGTACATCTTCACCCACCAGGGAAGTGATTTCGGGCCTTACTTCATGACACTGCCAGCCTTCTTTGCTAAGACCGCTGCCGTCTACAACCCATGCATC
>RC0038|Puntius_gelius
GTTAGGAGTCCGTACGAATATCCCCAGTACTACCTGGTGGCGCCATGGGCATATGCCTGCCTGGCCGCGTACATGTTCTTCCTCATCCTCACCGGCTTCCCCGTCAATTTCCTCACTCTGTACGTCACCATCGAGCACAAGAAGCTGCGTACACCTCTCAACTACATTCTGCTGAACCTCGCTGTGTCCGACCTCTTCATGGTGTTCGGTGGCTTCACCACGACAATGTACACCTCCTTGCACGGCTACTTCGTTTTCGGCCGCCTCGGCTGCAACATGGAAGGCTTCTTCGCCACCCTGGGCGGTGAGATGGGTCTCTGGTCGCTGGTGGTGCTGGCCTTTGAGAGGTGGATGGTGGTCTGTAAGCCTGTCAGCAACTTCCGCTTCGGAGAGAACCACGCCATCATGGGCGTAGCCTTCACCTGGATCATGGCCTGCTCCTGCGCCGTGCCTCCCCTGGTGGGCTGGTCCCGTTACATCCCTGAGGGCATGCAGTGCTCGTGCGGAGTCGACTACTACACTCGCGTACCAGGAGTCAACAACGAGTCCTTTGTCATCTACATGTTCATCGTGCACTTCTTTATCCCACTCTTTGTCATCTTCTTCTGCTACGGCCGCCTGGTCTGCACCGTCAAGGAAGCTGCTGCCCAGCAGCAGGAGTCTGAGACCACCCAGAGGGCAGAGCGCGAGGTTACCCGYATGGTGGTTATCATGGTCATCGGCTTCTTGATCTGCTGGCTCCCCTATGCCGGTGTGGCCTGGTACATCTTCACCCATCAGGGAACCGAGTTTGGTCCACTCTTCATGACACTGCCGGCCTTCTTCGCCAAGACCGCCGCTGTCTACAACCCGTGCATC
>RC0045|Puntius_padamya
GTTAGGAGTCCGTACGATTATCCCCAGTACTACCTGGTGGCGCCATGGGCATACGCCTGCCTGGCCGCGTACATGTTCTTCCTCATCATTACTGGCTTCCCCGTCAATTTCCTCACTCTGTACGTCACCATCGAGCACAAGAAGCTGCGTACACCTCTCAACTACATTCTGCTGAACCTCGCCGTGTCCGACCTCTTCATGGTGTTCGGTGGCTTCACCACAACGATGTACACCTCCTTGCACGGCTACTTCGTTTTCGGCCGCATCGGCTGCAACCTGGAAGGCTTCTTCGCCACCCTGGGCGGTGAGATGGGTCTCTGGTCGCTGGTGGTGCTGGCCTTCGAGAGGTGGATGGTGGTCTGTAAGCCCGTCAGCAACTTCCGCTTCGGGGAGAACCACGCCATCATGGGCGTAGCCTTCACCTGGGTCATGGCCTGCTCCTGCGCCGTGCCTCCCCTGGTGGGCTGGTCCCGTTACATCCCTGAGGGCATGCAGTGCTCGTGCGGAGTCGACTACTACACCCGCGTACCAGGTGTCAATAACGAGTCCTTCGTCATCTACATGTTCATCGTGCACTTCTTCATCCCGCTCTTTGTCATCTTCTTCTGCTACGGCCGCCTGGTCTGCACCGTCAAGGAAGCCGCTGCCCAGCAGCAGGAGTCCGAGACCACCCAGAGGGCCGAGCGCGAGGTCACCCGCATGGTGGTCATCATGGTCATCGGCTTCTTGATCTGCTGGCTCCCCTACGCCGGCGTGGCCTGGTACATCTTCACCCACCAGGGAAGCGAGTTCGGTCCTCTCTTCATGACACTGCCGGCCTTCTTCGCCAAGACCGCCGCCGTCTACAACCCCTGCATC
>RC0053|Puntius_titteya
GTTAGGAGCCCGTACGAGTATCCCCAGTACTACCTGGCACCGCCATGGGCATACGCCTGCCTGGCAGCGTACATGTTCTTCCTCATCCTCACTGGCTTCCCCATCAACTTCCTCACTCTGTACGTCACCATCGAGCACAAGAAGCTGCGTACACCTCTCAACTACATTCTGCTCAACCTCGCCGTGTCCGACCTCTTCATGGTGTTCGGTGGCTTCACCACGACGATGTACACCTCCTTGCACGGCTACTTCGTTTTCGGGCGCCTCGGCTGCAACCTGGAAGGCTTCTTCGCCACCCTGGGTGGTGAAATGGGTCTCTGGTCCCTGGTAGTGCTGGCCTTCGAGAGGTGGATGGTGGTCTGCAAGCCCGTGAGCAACTTCCGCTTCGGAGAGAACCACGCCATCATGGGAGTCGCCTTCACCTGGATCATGGCCTGCTCCTGCTGCGTGCCTCCCCTGGTGGGCTGGTCCCGTTACATCCCCGAGGGCATGCAGTGCTCGTGCGGAGTCGACTACTACACCCGGGTCCCAGGCGTTAACAACGAGTCCTTCGTCATCTACATGTTCATCGTGCACTTCTTCATTCCAATGTTCATCATCTTCTTCTGCTACGGCCGCCTGCTCTGCACCGTCAAGGAGGCCGCTGCCCAGCAGCAGGAGTCCGAGACCACCCAGAGGGCCGAGCGCGAGGTCACCCGCATGGTGGTCATCATGGTCATCGGCTTCTTGATCTGCTGGATCCCCTACGCCTACGTGGCCTGGTACATCTTCACCCACCAGGGAAGCGAGTTCGGGCCTTTCTTCATGACACTGCCAGCCTTTTTTGCCAAGACGGCTGCCGTCTACAACCCATGCATC
>RC0060|Danio_choprae
GTCCGGAGCCCATATGACTACCCACAGTACTACCTGGTGGCGCCCTGGGCATATGGCTGCCTGGCGGCCTACATGTTCTTCCTCATCCTCACCGGCTTCCCCGTCAACTTCCTCACACTGTACGTCACCATCGAGCACAAGAAGCTGCGCACACCCCTCAACTACATCCTGCTGAACCTGGCCATCGCCGACCTCTTCATGGTGTTCGGCGGCTTCACCACCACCATGTACACCTCGTTGCACGGCTACTTCGTGTTCGGCCGCCTGGGCTGCAACCTGGAGGGCTTCTTCGCCACCCTGGGCGGTGAGATGGGGCTGTGGTCACTGGTGGTGCTGGCCATCGAGCGCTGGATGGTGGTCTGCAAGCCAGTCAGCAACTTCCGCTTCGGGGAGAACCATGCCATCATGGGGGTGGCCTTCACCTGGGTCATGGCCTGCTCCTGTGCCGTGCCGCCACTGGTGGGCTGGTCGCGCTACATCCCCGAGGGCATGCAGTGCTCCTGCGGAGTCGACTACTACACCCGCGCCCCTGGTGTCAACAATGAGTCCTTCGTCATCTACATGTTCATCGTGCACTTCTTCATCCCACTGGTGGTCATCTTCTTCTGCTACGGCCGGCTGGTGTGCACCGTGAAGGAGGCGGCGGCGCAGCAGCAGGAGTCCGAGACCACGCAGCGGGCCGAGCGCGAGGTCACCCGCATGGTCATCATCATGGTCTTCGCCTTCCTCATCTGCTGGGTGCCCTATGCCGGCGTGGCCTGGTACATCTTCACCCACCAGGGCAGCGAGTTCGGGCCCGTCTTCATGACCCTGCCCGCCTTCTTCGCCAAGACGGCCGCCGTCTACAACCCCTGCATC
>RC0062|Danio_tinwini
GTCCGGAGCCCGTACGACTACCCACAGTACTACCTGGTGGCTCCCTGGGCATATGGCTTGCTGGCAGCCTACATGTTCTTCCTCATCATCACCGGCTTCCCCGTCAACTTCCTCACACTGTACGTCACCATCGAGCACAAGAAGCTGCGCACACCCCTCAACTACATCCTGCTGAACCTGGCCATCGCCGACCTCTTCATGGTGTTCGGCGGCTTCACCACCACCATGTACACCTCCTTGCACGGCTACTTTGTGTTCGGCCGCCTGGGCTGCAACCTGGAGGGCTTCTTCGCCACCTTGGGCGGTGAGATGGGGCTGTGGTCGCTTGTGGTACTGGCCATCGAGCGCTGGATGGTGGTCTGCAAGCCGGTCAGCAACTTCCGCTTCGGGGAGAACCATGCCATCATGGGGGTGGCCTTCACCTGGGTCATGGCCTGCTCCTGCGCCGTGCCGCCACTGGTGGGATGGTCACGCTACATCCCTGAGGGCATGCAATGCTCATGCGGCGTTGACTACTACACCCGCGCCCCCGGTGTCAACAATGAGTCCTTTGTCATCTACATGTTCATCGTGCACTTCTTCATCCCACTGATAGTCATCTTCTTCTGCTATGGCCGGCTAGTGTGCACTGTGAAGGAGGCAGCGGCGCAGCAGCAGGAGTCTGAGACCACGCAGCGAGCAGAGCGTGAGGTCACCCGCATGGTCATCATCATGGTCATCGCCTTCCTCATCTGCTGGGTGCCCTACGCCGGCGTGGCCTGGTACATCTTCACCCACCAGGGCAGCGAGTTCGGGCCTGTCTTCATGACCCTGCCCGCCTTCTTCGCCAAGACAGCCGCCGTCTACAACCCCTGCATC
>RC0065|Danio_aff._kyathit
GTCCGGAGCCCGTACGACTACCCACAGTACTACCTGGTGGCGCCCTGGGCATATGGCTTGCTGGCGGCCTACATGTTCTTTCTCATCATCACCGGCTTCCCCGTCAACTTCCTCACGCTGTACGTCACCATCGAGCACAAGAAGCTGCGCACACCCCTCAACTACATCCTGCTGAACCTGGCCATCGCCGACCTCTTCATGGTGTTCGGCGGCTTCACMACCACCATGTACACCTCCTTGCACGGCTACTTYGTGTTCGGYCGCCTGGGCTGCAACCTGGAGGGCTTTTTCGCCACCCTGGGCGGTGAGATGGGGCTGTGGTCACTTGTGGTACTGGCCATCGAGCGCTGGATGGTGGTCTGCAAGCCGGTCAGCAACTTTCGCTTCGGGGAGAACCACGCCATCATGGGGGTGGCCTTCACCTGGGTCATGGCCTGCTCCTGCGCCGTGCCTCCACTGGTGGGCTGGTCGCGTTACATCCCCGAGGGCATGCAGTGCTCCTGTGGTGTTGACTACTACACCCGTGCCCCCGGCGTCAACAACGAGTCCTTCGTCATCTACATGTTCATCGTGCACTTCTTCATCCCACTGATAGTCATCTTCTTCTGCTATGGCCGGCTGGTGTGCACCGTGAAGGAGGCGGCGGCGCAGCAGCAGGAGTCCGAGACCACACAGCGGGCAGAGCGCGAGGTCACCCGCATGGTCATCATCATGGTCATCGCCTTCCTCATCTGCTGGGTGCCCTACGCCGGTGTGGCCTGGTACATCTTCACCCACCAGGGCAGCGAGTTCGGGCCCGTCTTCATGACCCTGCCCGCCTTCTTCGCCAAGACGGCTGCCGTCTACAACCCCTGCATC
>RC0074|Puntius_sarana#cf._sarana
GTTAGGAGCCCGTACGAGTATCCCCAGTACTACCTGGTGGCGCCATGGGCATACGCATGCCTGGCTGCGTACATGTTCTTCCTCATCCTCACCGGCTTCCCCGTCAATTTCCTCACTCTGTACGTCACCATCGAGCACAAGAAGCTGCGTACACCGCTCAACTACATTCTGCTGAACCTCGCCGTGTCTGACCTCTTCATGGTGTTCGGTGGATTCACCACGACAATGTACACCTCCTTACACGGCTACTTCGTTTTTGGGCGCCTCGGCTGCAACCTGGAAGGCTTCTTCGCCACCCTGGGTGGTGAAATGGGCCTCTGGTCCCTGGTGGTGTTGGCCTTCGAGAGGTGGATGGTGGTCTGTAAGCCCGTGAGCAACTTCCGCTTCGGAGAGAACCACGCCATCATGGGTGTGGCCTTCACCTGGGTCATGGCCTGCTCCTGCGCCGTGCCTCCCCTGGTGGGCTGGTCCCGTTACATCCCCGAGGGCATGCAGTGCTCGTGCGGAGTCGACTACTACACTCGCGTTCCTGGTGTTAACAATGAGTCTTTCGTCATCTACATGTTCATCGTGCACTTCTTCATTCCGCTCTTCGTCATCTTCTTCTGCTACGGCCGCCTGGTCTGCACCGTCAAGGAAGCCGCTGCCCAGCAGCAGGAGTCCGAGACCACCCAGAGGGCCGAGCGTGAGGTCACCCGCATGGTGGTCATCATGGTCATCGGCTTCTTGGTCTGCTGGCTTCCCTATGCCGGCGTGGCCTGGTACATCTTCACCCACCAGGGAAGCGAATTCGGGCCTCTCTTCATGACACTGCCAGCCTTCTTTGCCAAGACCGCTGCCGTCTACAACCCGTGCATC
>RC0076|Danio_albolineatus
GTCCGGAGCCCGTATGACTACCCACAGTACTACCTGGTGGCGCCCTGGGCATATGGCTGCCTGGCAGCCTACATGTTCTTCCTGATCCTCACCGGCTTCCCCGTTAACTTCCTCACGCTGTACGTGACCATCGAGCACAAGAAGCTGCGCACACCCCTTAACTACATCCTGCTGAACCTGGCCATCGCCGACCTCTTCATGGTGTTCGGCGGCTTCACCACCACCATGTACACCTCCTTGCACGGTTACTTCGTGTTCGGCCGCCTGGGCTGCAACCTGGAGGGCTTCTTCGCCACCCTGGGCGGTGAGATGGGGCTGTGGTCGCTTGTGGTACTGGCCATTGAGCGCTGGATGGTGGTCTGCAARCCGGTCAGCAACTTCCGCTTCGGGGAGAACCACGCCATTATGGGGGTGGCCTTCACCTGGGTCATGGCCTGCTCCTGCGCCGTGCCGCCGCTGGTGGGCTGGTCRCGTTACATCCCCGAGGGCATGCAGTGCTCCTGCGGCGTTGACTACTACACCCGCGCCCCCGGCGTCAACAACGAGTCCTTCGTCATCTACATGTTCATCGTGCACTTCTTCATCCCTCTGGTGGTCATCTTCTTCTGCTACGGCCGGCTGGTGTGCACCGTGAAGGAGGCTGCGGCCCAGCAGCAGGAGTCCGAGACCACGCAGCGGGCCGAGCGCGAGGTCACCCGCATGGTCATCATCATGGTCATCGCCTTCCTCATCTGCTGGTGCCCCTATGCCGGCGTGGCCTGGTACATCTTCACTCACCAGGGCACCGAGTTCGGGCCCGTCTTCATGACCCTGCCCGCCTTCTTTGCCAAGACCTCCGCCGTCTACAACCCCTGCATC
>RC0081|Danio_nigrofasciatus
GTCCGGAGCCCATACGACTACCCACAGTACTACCTGGTGGCTCCCTGGGCATATGGCTGCCTGGCGGCCTACATGTTCTTCCTCATCATCACCGGCTTCCCCGTCAACTTCCTCACGCTGTACGTCACCATCGAGCACAAGAAGCTGCGCACACCCCTCAACTACATCCTGCTGAACCTGGCCATCGCCGACCTCTTCATGGTGTTCGGCGGCTTCACCACCACCATGTACACCTCCTTGCACGGCTACTTTGTGTTCGGCCGCCTGGGCTGCAACCTGGAGGGCTTCTTCGCCACCCTGGGCGGTGAGATGGGCCTGTGGTCGCTTGTGGTACTGGCCATCGAGCGCTGGATGGTGGTCTGCAAGCCGGTCAGCAACTTCCGCTTCGGGGAGAACCATGCCATCATGGGGGTGGCCTTCACCTGGGTCATGGCCTGCTCCTGCGCCGTGCCRCCACTGGTGGGCTGGTCGCGTTACATCCCCGAAGGCATGCAGTGCTCCTGCGGCGTCGACTACTACACCCGCGCCCCTGGTGTCAACAACGAGTCCTTTGTCATCTACATGTTCATCGTGCACTTCTTCATCCCACTGGTAGTCATCTTCTTCTGCTATGGCCGGCTGGTGTGCACCGTGAAGGAGGCAGCGGCGCAGCAGCAGGAGTCCGAGACCACACAGCGGGCCGAGCGCGAGGTCACCCGCATGGTCATCATCATGGTCGTCGCCTTCCTCGTCTGCTGGACGCCCTACGCTAGCGTGGCCTGGTACATCTTCACCAACCAGGGCAGCGAGTTCGGGCCCGTCTTCATGACCCTGCCCGCCTTCTTCGCCAAGACGTCCGCCGTCTACAACCCCTGCATC
>RC0090|Danio_kyathit
GTCCGGAGCCCGTACGACTACCCACAGTACTACCTGGTGGCGCCCTGGGCATATGGCTTGCTGGCGGCCTACATGTTCTTTCTCATCATCACCGGCTTCCCCGTCAACTTCCTCACGCTGTACGTCACCATCGAGCACAAGAAGCTGCGCACACCCCTCAACTACATCCTGCTGAACCTGGCCATCGCCGACCTCTTCATGGTGTTCGGCGGCTTCACCACCACCATGTACACCTCCTTGCACGGCTACTTCGTGTTCGGCCGCCTGGGCTGCAACCTGGAGGGCTTCTTCGCCACCCTGGGCGGTGAGATGGGGCTGTGGTCGCTTGTGGTACTGGCCATCGAGCGCTGGATGGTGGTCTGCAAGCCGGTCAGCAACTTCCGCTTCGGGGAGAACCACGCCATCATGGGGGTGGCCTTCACCTGGGTCATGGCCTGCTCCTGCGCCGTGCCTCCACTGGTGGGCTGGTCGCGTTACATYCCCGAGGGCATGCAGTGCTCCTGTGGTGTCGACTACTACACCCGCGCCCCCGGCGTCAACAACGAGTCCTTCGTCATCTACATGTTCATCGTGCACTTCTTCATCCCACTGATAGTCATCTTCTTCTGCTATGGCCGGCTGGTGTGCACCGTGAAGGAGGCGGCGGCGCAGCAGCAGGAGTCCGAGACCACACAGCGGGCAGAGCGCGAGGTCACCCGCATGGTCATCATCATGGTCATCGCCTTCCTCATCTGCTGGGTGCCCTACGCCGGCGTGGCCTGGTATATCTTCACCCACCAGGGCAGCGAGTTCGGGCCAGTCTTCATGACCCTGCCCGCCTTCTTCGCCAAGACGGCCGCCGTCTACAACCCCTGCATC
>RC0094|Puntius_nigrofasciatus
GTTAGGAGTCCGTACGATTATCCCCAGTACTACCTGGTGGCGCCATGGGCATATGCCTGCCTGGCCGCGTACATGTTCTTCCTCATCCTCACCGGCTTCCCCGTCAATTTCCTCACTCTGTACGTCACCATCGAGCACAAGAAGCTGCGTACACCTCTCAACTACATTCTGCTGAACCTCGCTGTGTCCGACCTCTTCATGGTGTTCGGTGGCTTCACCACGACGATGTACACCTCCTTGCATGGCTACTTCGTTTTCGGCCGCGTCGGCTGCAACCTGGAAGGCTTCTTCGCCACCCTGGGTGGTGAGATGGGTCTCTGGTCGCTGGTGGTGCTGGCCTTCGAGAGGTGGATGGTGGTCTGCAAGCCCGTCAGCAACTTCCGCTTCGGGGAGAACCACGCCATCATGGGCGTAGCCTTCACCTGGGTCATGGCCTGCTCCTGTGCCGTGCCTCCCCTGGTGGGCTGGTCCCGTTACATCCCTGAGGGCATGCAGTGCTCGTGCGGAGTCGACTACTACACCCGCGTACCAGGTGTCAACAACGAGTCCTTCGTCATCTATATGTTCATCGTGCACTTCTTCATCCCCCTCTTTGTCATCTTCTTCTGCTACGGCCGCCTGGTCTGCACCGTCAAGGAAGCCGCTGCCCAGCAGCAGGAGTCCGAGACCACCCAGAGGGCCGAGCGTGAGGTCACCCGCATGGTGGTCATCATGGTCATCGGCTTCTTGATCTGCTGGCTCCCCTACGCCGGCGTGGCCTGGTACATCTTCACCCACCAGGGAAGCGAGTTCGGCCCTCTCTTCATGACACTGCCGGCCTTCTTCGCCAAGACGGCCGCCGTCTACAACCCTTGCATC
>RC0095|Puntius_nigrofasciatus
GTTAGGAGTCCGTACGATTATCCCCAGTACTACCTGGTGGCGCCATGGGCATATGCCTGCCTGGCCGCGTACATGTTCTTCCTCATCCTCACCGGCTTCCCCGTCAATTTCCTCACTCTGTACGTCACCATCGAGCACAAGAAGCTGCGTACACCTCTCAACTACATTCTGCTGAACCTCGCTGTGTCCGACCTCTTCATGGTGTTCGGTGGCTTCACCACGACGATGTACACCTCCTTGCATGGCTACTTCGTTTTCGGCCGCGTCGGCTGCAACCTGGAAGGCTTCTTCGCCACCCTGGGTGGTGAGATGGGTCTCTGGTCGCTGGTGGTGCTGGCCTTCGAGAGGTGGATGGTGGTCTGCAAGCCCGTCAGCAACTTCCGCTTCGGGGAGAACCACGCCATCATGGGCGTAGCCTTCACCTGGGTCATGGCCTGCTCCTGTGCCGTGCCTCCCCTGGTGGGCTGGTCCCGTTACATCCCTGAGGGCATGCAGTGCTCGTGCGGAGTCGACTACTACACCCGCGTACCAGGTGTCAACAACGAGTCCTTCGTCATCTATATGTTCATCGTGCACTTCTTCATCCCCCTCTTTGTCATCTTCTTCTGCTACGGCCGCCTGGTCTGCACCGTCAAGGAAGCCGCTGCCCAGCAGCAGGAGTCCGAGACCACCCAGAGGGCCGAGCGTGAGGTCACCCGCATGGTGGTCATCATGGTCATCGGCTTCTTGATCTGCTGGCTCCCCTACGCCGGCGTGGCCTGGTACATCTTCACCCACCAGGGAAGCGAGTTCGGCCCTCTCTTCATGACACTGCCGGCCTTCTTCGCCAAGACGGCCGCCGTCTACAACCCTTGCATC
>RC0101|Puntius_fasciatus
GTTAGGAGCCCGTACGACTATCCCCAGTACTACCTGGCGCCACCATGGGCATACGCCTGTCTGGCTGCGTACATGTTCTTCCTCATCCTCACCGGCTTCCCCGTCAATTTCCTCACTCTGTATGTCACCATCGAGCACAAGAAGCTGCGTACACCTCTCAACTACATTCTGCTGAACCTCGCTGTGTCTGACCTCTTCATGGTGTTCGGTGGCTTCACCACAACGATGTACACTTCCTTGCATGGCTACTTCGTTTTTGGACGCCTCGGCTGCAACCTGGAAGGCTTCTTTGCCACCCTGGGAGGTGAAATGGGTCTCTGGTCCCTCGTGGTGCTGGCCTTCGAGAGGTGGATGGTGGTCTGTAAACCTGTGAGCAACTTCCGTTTCGGAGAGAACCACGCCATCATGGGTGTGGCCTTCACCTGGGTCATGGCCTGCTCCTGCGCCGTGCCTCCCCTGGTGGGCTGGTCCCGTTACATCCCCGAGGGCATGCAGTGCTCGTGCGGAGTCGACTACTACACTCGTGTTCCTGGCGTTAACAACGAGTCCTTCGTCATCTACATGTTTATCGTGCACTTCTTCATTCCACTCTTTGTCATCTTCTTCTGCTACGGCCGCCTGGTCTGCACCGTCAAGGAAGCCGCTGCCCAGCAGCAGGAGTCCGAGACCACCCAGAGGGCCGAGCGCGAGGTCACCCGCATGGTGGTCATCATGGTCATCGGCTTCTTGATCTGCTGGCTCCCCTACGCCTACGTGGCCTGGTACATCTTCACTCACCAGGGAAGCGAATTCGGGCCATTCTTCATGACACTGCCAGCCTTCTTTGCCAAGACCGCTGCCGTCTACAACCCATGCATC
>RC0106|Puntius_denisonii
GTTAGGAGCCCGTACGAGTATCCCCAGTACTACCTGGTGGCGCCATGGGCGTACGCCTGCCTGGCCGCGTACATGTTCTTCCTCATCCTCACCGGCTTCCCCGTCAATTTCCTCACTCTGTATGTCACCATCGAGCACAAGAAGCTGCGTACACCTCTCAACTACATTCTGCTGAACCTCGCCGTGTCCGACCTCTTCATGGTGTTCGGTGGCTTTACCACGACGATGTACACCTCCTTGCACGGCTACTTCGTTTTCGGGCGCATCGGCTGCAACCTGGAAGGCTTCTTCGCCACCCTGGGTGGTGAAATGGGCCTCTGGTCCCTGGTGGTGCTGGCCTTCGAGAGGTGGATGGTGGTCTGTAAGCCCGTGAGCAACTTCCGCTTCGGAGAGAACCACGCCATCATGGGTGTGGCCTTCACCTGGGTCATGGCCTGCTCCTGCGCCGTGCCTCCCCTGGTGGGCTGGTCCCGTTACATCCCCGAGGGCATGCAGTGCTCGTGCGGAGTCGACTACTACACTCGCGTTCCTGGCGTTAACAATGAGTCCTTCGTCATCTACATGTTCATCGTGCACTTCTTCATTCCACTCTTTGTCATCTTCTTCTGCTACGGCCGCCTGGTCTGCACCGTCAAGGAAGCCGCTGCCCAGCAGCAGGAGTCTGAGACCACCCAGAGGGCCGAGCGTGAGGTCACCCGCATGGTGGTGATCATGGTCATCGGCTTCTTGATCTGCTGGCTCCCCTACGCCTACGTGGCCTGGTACATCTTCACCCACCAGGGAAGCGAATTCGGCCCTCTCTTCATGACACTGCCAGCCTTCTTTGCCAAGACCGCTGCCGTCTACAACCCATGCATC
>RC0107|Danio_margaritatus
GTCCGGAGCCCGTATGACTACCCGCAGTACTACCTGGTGGCGCCCTGGGCATATGGCTGCCTGGCGGCCTACATGTTCTTCCTCATCATTACCGGCTTCCCCGTCAACTTCCTCACACTGTACGTCACCATCGAGCACAAGAAGCTGCGCACACCCCTCAACTACATCCTGTTGAACCTGGCCATCGCCGACCTCTTCATGGTGTTCGGCGGCTTCACCACCACCATGTACACCTCATTGCACGGATACTTYGTGTTCGGCCGCCTGGGCTGCAATCTGGAGGGCTTCTTCGCCACTCTGGGCGGTGAGATGGGGCTGTGGTCACTGGTRGTGCTGGCCGTCGAGCGCTGGATGGTGGTCTGCAAACCAGTCAGCAACTTCCGCTTCGGGGAGAACCACGCCATCATGGGGGTGGCCTTTACCTGGGTCATGGCCTGCTCCTGTGCCGTGCCGCCACTGGTGGGCTGGTCGCGCTACATCCCCGAGGGCATGCAGTGCTCCTGCGGAGTCGACTACTACACCCGCGCCCCCGGTATCAACAACGAGTCCTTCGTCATCTACATGTTTATTGTGCACTTCTTCATCCCACTGGTGGTCATCTTCTTTTGCTATGGCCGGCTGGTGTGCACCGTGAAGGAGGCGGCGGCGCAGCAGCAGGAGTCCGAGACCACACAGCGGGCCGAGCGCGAGGTAACCCGCATGGTCATCATCATGGTCATCGCCTTCCTCATCTGCTGGTTGCCCTATGCCGGYGTGGCCTGGTACATCTTCACCCACCAGGGCACCGAGTTYGGTCCCGTCTTCATGACCCTGCCCGCCTTCTTTGCCAAGACGTCCGCCGTCTACAACCCCTGCATC
>RC0111|Danio_aesculapii
GTCAGGAGCCCATATGACTACCCACAGTACTACCTGGTGGCGCCCTGGGCATATGGCTGCCTGGCGGCCTACATGTTCTTCCTCATCCTCACCGGCTTCCCTGTCAACTTCCTCACGCTGTACGTCACCATCGAGCACAAGAAGCTGCGCACACCCCTCAACTACATCCTGCTGAACCTGGCCATTGCTGACCTCTTCATGGTGTTCGGCGGCTTCACCACCACCATGTACACCTCCTTGCACGGCTACTTCGTGTTTGGCCGCCTGGGCTGCAACCTGGAGGGCTTCTTTGCCACCCTGGGTGGTGAGATGGGGCTGTGGTCACTTGTGGTACTGGCCATCGAGCGCTGGATGGTGGTCTGCAAGCCGGTCAGCAACTTCCGCTTCGGGGAGAACCACGCCATCATGGGGGTGGCCTTCACCTGGGTCATGGCCTGCTCCTGCGCTGTGCCGCCACTGGTGGGCTGGTCTCGCTACATCCCTGAAGGCATGCAGTGCTCCTGCGGCGTCGACTACTACACCCGCGCCCCCGGTGTCAACAATGAGTCCTTYGTCATCTACATGTTCATCGTGCACTTCTTTATCCCACTGATAGTCATCTTCTTCTGCTATGGCCGGCTGGTGTGCACCGTGAAGGAGGCGGCAGCGCAGCAGCAGGAGTCCGAGACCACACAGCGGGCCGAGCGCGAGGTCACCCGCATGGTCATCATCATGGTCATCGCCTTCCTCATCTGCTGGGTGCCCTATGCCGGCGTGGCCTGGTACATCTTCACCCACCAGGGCAGCGAGTTCGGGCCTGTCTTCATGACCCTGCCCGCCTTCTTTGCCAAGACGGCTGCGGTCTACAACCCCTGCATC
>RC0114|Devario_sondhii
GTCAGGAGCCCGTACGAGTATCCCCAGTACTACCTGGTGGCACCATGGGCCTACGGCTGCCTGGCCGCATACATGTTCTTCCTCATTCTCACCGGCTTCCCCGTCAACTTCCTCACTCTGTACGTCACCATCGAGCACAAGAAGCTGCGCACACCTCTCAACTACATCCTGCTGAACCTCGCCATCGCCGACCTCTTCATGGTGTTCGGCGGTTTCACCACGACAATGTACACCTCGTTGCACGGCTACTTTGTGTTCGGACGCCTGGGCTGCAACGTGGAGGGCTTCTTCGCCACCCTGGGAGGTGAAATGGGGCTCTGGTCCCTGGTGGTGCTGGCCATCGAGAGGTGGATGGTGGTCTGTAAGCCCGTGAGCAACTTCCGCTTTGGGGAGAACCACGCCATCATGGGCGTGGCTTTCACCTGGGTCATGGCCTCTGCCTGCGCCGTGCCCCCGCTGGTCGGCTGGTCCCGTTACATACCCGAGGGCATGCAGTGCTCGTGCGGGATCGACTACTACACCCGTGCCCCCGGTGTCAACAACGAGTCCTTCGTCATCTACATGTTTATCGTGCACTTCATCATCCCGCTCATCATCATCTTCTTCTGCTACGGCCGCCTCGTCTGCACTGTCAAGGAGGCTGCCGCCCAGCAGCAGGAGTCCGAGACCACCCAGAGGGCCGAGCGCGAGGTCACCCGCATGGTCATCATCATGGTCATCGCCTTCTTGGTGTGCTGGATCCCCTACGCCAGCGTGGCCTGGTACATCTTCTGCAACCAGGGTAGCGAGTTCGGGCCCGTCTTCATGACCCTGCCGGCCTTCTTCGCCAAGACGGCCGCCGTCTACAACCCGTGCATC
>RC0115|Devario_cf._acuticephala
GTCAGGAGCCCGTACGAGTATCCCCAGTACTACCTGGTGGCGCCATGGGCCTACGCCTGCCTGGCCGCATACATGTTCTTCCTCATTCTCACCGGCTTCCCCGTCAACTTCCTCACTCTGTACGTCACCATCGAGCACAAGAAGCTGCGCACACCTCTCAACTACATTCTGCTGAACCTCGCCATCGCCGACCTCTTCATGGTGTTCGGCGGTTTCACCACGACCATGTACACCTCGTTGCACGGCTACTTTGTGTTCGGACGCCTGGGCTGCAACCTGGAGGGCTTCTTCGCCACCCTGGGAGGTGAAATGGGGCTCTGGTCCCTGGTGGTGCTGGCCATCGAGAGGTGGATGGTGGTCTGTAAGCCCGTGAGCAACTTCCGCTTCGGAGAGAACCACGCCATCATGGGCGTGGCCTGCACCTGGGTCATGGCCTCTGCCTGTGCCGTGCCCCCGCTGGTCGGCTGGTCCCGTTACATCCCCGAGGGCATGCAGTGCTCGTGCGGTATCGACTACTACACCCGTGCCCCCGGCATCAACAACGAGTCCTTCGTCATCTACATGTTCATCGTGCACTTCACCATCCCGCTCATTATCATCTTCTTCTGCTATGGCCGCCTGGTCTGCACCGTCAAGGAGGCCGCCGCCCAGCAGCAGGAGTCCGAGACCACCCAGAGGGCAGAGCGCGAGGTCACCCGCATGGTCATCATCATGGTCATCGCCTTCTTGGTGTGCTGGACCCCCTACGCCAGCGTGGCCTGGTACATCTTCACCCACCAGGGCAGCGAGTTCGGGCCCGTCTTCATGACCCTGCCGGCCTTCTTCGCCAAGACAGCCGCCGTCTACAACCCTTGCATC
>RC0116|Puntius_filamentosus
GTTAGGAGCCCGTACGAGTATCCCCAGTACTACCTGGTGGCGCCATGGGCGTACGCCTGCCTGGCCGCGTACATGTTCTTCCTCATCCTCACCGGCTTCCCCGTCAATTTCCTCACTCTGTACGTCACCATCGAGCACAAGAAGCTGCGTACACCTCTCAACTACATTCTGCTGAACCTCGCCGTATCCGACCTCTTCATGGTGTTCGGTGGCTTTACCACGACGATGTACACCTCCTTGCACGGCTACTTCGTTTTCGGGCGCCTCGGCTGCAACCTGGAAGGCTTCTTCGCCACCCTGGGTGGTGAAATGGGCCTCTGGTCCCTGGTGGTGCTGGCCTTCGAGAGGTGGATGGTGGTCTGTAAGCCCGTGAGCAACTTCCGCTTCGGAGAGAACCACGCCATCATGGGTGTGGCCTTCACCTGGGTCATGGCCTGCTCCTGCGCCGTGCCTCCCCTGGTGGGCTGGTCCCGTTACATCCCCGAGGGCATGCAGTGCTCGTGCGGAGTCGACTACTACACTCGCGTTCCAGGCGTTAACAACGAGTCCTTCGTCATCTACATGTTCATCGTGCACTTCTTCATTCCGCTCTTCGTCATCTTCTTCTGCTACGGCCGCCTGGTCTGCACCGTCAAGGAAGCCGCTGCCCAGCAGCAGGAGTCTGAGACCACCCAGAGGGCCGAGCGTGAGGTCACCCGCATGGTGGTGATCATGGTCATCGGCTTCTTGATCTGCTGGCTGCCCTACGCCTACGTGGCCTGGTACATCTTCACCCACCAGGGAAGCGAATTCGGGCCTCTCTTCATGACACTGCCAGCCTTCTTTGCCAAGACCGCCGCCGTCTACAACCCATGCATC
>RC0119|Puntius_denisonii
GTTAGGAGCCCGTACGAGTATCCCCAGTACTACCTGGTGGCGCCATGGGCGTACGCCTGCCTGGCCGCGTACATGTTCTTCCTCATCCTCACCGGCTTCCCCGTCAATTTCCTCACTCTGTATGTCACCATCGAGCACAAGAAGCTGCGTACACCTCTCAACTACATTCTGCTGAACCTCGCCGTGTCCGACCTCTTCATGGTGTTCGGTGGCTTTACCACGACGATGTACACCTCCTTGCACGGCTACTTCGTTTTCGGGCGCATCGGCTGCAACCTGGAAGGCTTCTTCGCCACCCTGGGTGGTGAAATGGGCCTCTGGTCCCTGGTGGTGCTGGCCTTCGAGAGGTGGATGGTGGTCTGTAAGCCCGTGAGCAACTTCCGCTTCGGAGAGAACCACGCCATCATGGGTGTGGCCTTCACCTGGGTCATGGCCTGCTCCTGCGCCGTGCCTCCCCTGGTGGGCTGGTCCCGTTACATCCCCGAGGGCATGCAGTGCTCGTGCGGAGTCGACTACTACACTCGCGTTCCTGGCGTTAACAATGAGTCCTTCGTCATCTACATGTTCATCGTGCACTTCTTCATTCCACTCTTTGTCATCTTCTTCTGCTACGGCCGCCTGGTCTGCACCGTCAAGGAAGCCGCTGCCCAGCAGCAGGAGTCTGAGACCACCCAGAGGGCCGAGCGTGAGGTCACCCGCATGGTGGTGATCATGGTCATCGGCTTCTTGATCTGCTGGCTCCCCTACGCCTACGTGGCCTGGTACATCTTCACCCACCAGGGAAGCGAATTCGGCCCTCTCTTCATGACACTGCCAGCCTTCTTTGCCAAGACCGCTGCCGTCTACAACCCATGCATC
>RC0120|Danio_aff._kyathit
GTCCGGAGCCCGTACGACTACCCACAGTACTACCTGGTGGCRCCCTGGGCATATGGCTTGCTGGCGGCCTACATGTTCTTTCTCATCATCACCGGCTTCCCCGTCAACTTCCTCACGCTGTACGTCACCATCGAGCACAAGAAGCTGCGCACACCCCTCAACTACATCCTGCTGAACCTGGCCATCGCCGACCTCTTCATGGTGTTCGGCGGCTTCACMACCACCATGTACACCTCCTTGCACGGCTACTTCGTGTTCGGTCGCCTGGGCTGCAACCTGGAGGGCTTTTTCGCCACCCTGGGCGGTGAGATGGGGCTGTGGTCACTTGTGGTACTGGCCATCGAGCGCTGGATGGTGGTCTGCAAGCCGGTCAGCAACTTYCGCTTCGGGGAGAACCACGCCATCATGGGGGTGGCCTTCACCTGGGTCATGGCCTGCTCCTGCGCCGTGCCTCCACTGGTGGGCTGGTCGCGTTACATCCCCGAGGGCATGCAGTGCTCCTGTGGTGTTGACTACTACACCCGTGCCCCCGGCGTCAACAACGAGTCCTTCGTCATCTACATGTTCATCGTGCACTTCTTCATCCCACTGATAGTCATCTTCTTCTGCTATGGCCGGCTGGTGTGCACCGTGAAGGAGGCGGCGGCGCAGCAGCAGGAGTCCGAGACCACACAGCGGGCAGAGCGCGAGGTCACCCGCATGGTCATCATCATGGTCATCGCCTTCCTCATCTGCTGGGTGCCCTACGCCGGCGTGGCCTGGTACATCTTCACCCACCAGGGCAGCGAGTTCGGGCCCGTCTTCATGACCCTGCCCGCCTTCTTCGCCAAGACGGCTGCCGTCTACAACCCCTGCATC
>RC0122|Danio_dangila
GTCCGGAGCCCGTACGACTACCCACAGTACTACCTGGTGGCACCCTGGGCATATGGACTCCTGGCGGCTTACATGTTCTTCCTCATCATCACCGGCTTCCCCGTCAACTTCCTCACGCTGTACGTCACCATCGAGCACAAGAAGCTGCGCACGCCCCTCAACTACATCCTGCTGAACCTGGCCATCGCCGACCTCTTCATGGTGTTCGGCGGCTTCACCACTACCATGTACACCTCGTTGCACGGCTACTTCGTGTTCGGGCGCCTGGGCTGCAACCTGGAGGGCTTCTTCGCCACCCTGGGYGGTGAAATGGGGCTGTGGTCACTTGTGGTGCTGGCCGTCGAGCGGTGGATGGTGGTCTGCAAGCCGGTCAGCAACTTCCGCTTCGGGGAGAACCACGCCATCATGGGGGTGGCCTGCACCTGGGTCATGGCCTGCTCCTGTGCTGTGCCACCACTGGTGGGCTGGTCACGCTACATCCCCGAGGGCATGCAGTGCTCATGTGGAGTCGACTACTACACCCGTGCCCCCGGTGTCAACAATGAGTCCTTCGTCATCTACATGTTCATCGTGCACTTCTTCATCCCACTGATCATCATCTTCTTCTGCTATGGCCGTCTGGTGTGCACCGTGAAGGAGGCCGCAGCGCAGCAGCAGGAGTCCGAGACCACACAGCGGGCCGAGCGCGAGGTCACCCGCATGGTCATCATCATGGTCATCGCCTTCCTTGTTTGCTGGGTGCCCTACGCCAGCGTGGCCTGGTACATCTTCACCCACCAGGGCAGCGAGTTCGGGCCCGTCTTCATGACCCTGCCCGCCTTCTTTGCCAAGACGGCTGCCGTCTACAACCCCTGCATC
>RC0129|Danio_kyathit
GTCCGGAGCCCGTACGACTACCCACAGTACTACCTGGTGGCGCCCTGGGCATATGGCTTGCTGGCGGCCTACATGTTCTTTCTCATCATCACCGGCTTCCCCGTCAACTTCCTCACGCTGTACGTCACCATCGAGCACAAGAAGCTGCGCACACCCCTCAACTACATCCTGCTGAACCTGGCCATCGCCGACCTCTTCATGGTGTTCGGCGGCTTCACCACCACCATGTACACCTCCTTGCACGGCTACTTCGTGTTCGGCCGCCTGGGCTGCAACCTGGAGGGCTTCTTCGCCACCCTGGGCGGTGAGATGGGGCTGTGGTCGCTTGTGGTACTGGCCATCGAGCGCTGGATGGTGGTCTGCAAGCCGGTCAGCAACTTCCGCTTCGGGGAGAACCACGCCATCATGGGGGTGGCCTTCACCTGGGTCATGGCCTGCTCCTGCGCCGTGCCTCCACTGGTGGGCTGGTCGCGTTACATCCCCGAGGGCATGCAGTGCTCCTGTGGTGTCGACTACTACACCCGCGCCCCCGGCGTCAACAACGAGTCCTTCGTCATCTACATGTTCATCGTGCACTTCTTCATCCCACTGATAGTCATCTTCTTCTGCTATGGCCGGCTGGTGTGCACCGTGAAGGAGGCGGCGGCGCAGCAGCAGGAGTCCGAGACCACACAGCGGGCAGAGCGCGAGGTCACCCGCATGGTCATCATCATGGTCATCGCCTTCCTCATCTGCTGGGTGCCCTACGCCGGCGTGGCCTGGTATATCTTCACCCACCAGGGCAGCGAGTTCGGGCCAGTCTTCATGACCCTGCCCGCCTTCTTCGCCAAGACGGCCGCCGTCTACAACCCCTGCATC
>RC0130|Danio_kyathit
GTCCGGAGCCCGTACGACTACCCACAGTACTACCTGGTGGCGCCCTGGGCATATGGCTTGCTGGCGGCCTACATGTTCTTTCTCATCATCACCGGCTTCCCCGTCAACTTCCTCACGCTGTACGTCACCATCGAGCACAAGAAGCTGCGCACACCCCTCAACTACATCCTGCTGAACCTGGCCATCGCCGACCTCTTCATGGTGTTCGGCGGCTTCACCACCACCATGTACACCTCCTTGCACGGCTACTTCGTGTTCGGCCGCCTGGGCTGCAACCTGGAGGGCTTCTTCGCCACCCTGGGCGGTGAGATGGGGCTGTGGTCGCTTGTGGTACTGGCCATCGAGCGCTGGATGGTGGTCTGCAAGCCGGTCAGCAACTTCCGCTTCGGGGAGAACCACGCMATCATGGGGGTGGCCTTCACCTGGGTCATGGCCTGCTCCTGCGCCGTSCCTCCACTGGTGGGCTGGTCGCGTTACATYCCCGAGGGCATGCAGTGCTCCTGTGGTGTCGACTACTACACCCGCGCCCCCGGCGTCAACAACGAGTCCTTCGTCATCTACATGTTCATCGTGCACTTCTTCATCCCACTGATAGTCATCTTCTTCTGCTATGGCCGGCTGGTGTGCACCGTGAAGGAGGCGGCGGCGCAGCAGCAGGAGTCCGAGACCACACAGCGGGCAGAGCGCGAGGTCACCCGCATGGTCATCATCATGGTCATCGCCTTCCTCATCTGCTGGGTGCCCTACGCCGGCGTGGCCTGGTATATCTTCACCCACCAGGGCAGCGAGTTCGGGCCAGTCTTCATGACCCTGCCCGCCTTCTTCGCCAAGACGGCCGCCGTCTACAACCCCTGCATC
>RC0132|Puntius_assimilis
GTTAGGAGCCCGTACGAGTATCCCCAGTACTACCTGGTGGCGCCATGGGCGTACGCCTGCCTGGCCGCGTACATGTTCTTCCTCATCCTCACCGGCTTCCCYGTCAATTTCCTCACTCTGTACGTCACCATCGAGCACAAGAAGCTGCGTACACCTCTCAACTACATTCTGCTGAACCTCGCCGTGTCCGACCTCTTCATGGTGTTCGGTGGCTTTACCACGACGATGTACACCTCCTTGCACGGCTACTTCGTTTTCGGGCGCCTCGGCTGCAACCTGGAAGGCTTCTTCGCCACCCTGGGTGGTGAAATGGGCCTCTGGTCCCTGGTGGTGCTGGCCTTCGAGAGGTGGATGGTGGTCTGTAAGCCCGTGAGCAACTTCCGCTTCGGAGAGAACCACGCCATCATGGGTGTGGCCTTCACCTGGGTCATGGCCTGCTCCTGCGCCGTGCCTCCCCTGGTGGGCTGGTCCCGTTACATCCCCGAGGGCATGCAGTGCTCGTGTGGAGTCGACTACTACACTCGTGTTCCTGGCGTTAACAACGAGTCATTCGTCATCTACATGTTCATCGTGCACTTCTTCATTCCGCTCTTCGTCATCTTCTTCTGCTACGGCCGACTGGTCTGCACCGTCAAGGAAGCCGCTGCCCAGCAGCAGGAGTCTGAGACCACCCAGAGGGCYGAGCGTGAGGTCACCCGCATGGTGGTGATCATGGTCATCGGCTTCTTGATCTGCTGGCTCCCCTACGCCTACGTGGCCTGGTACATCTTCACCCACCAGGGAAGCGAATTCGGGCCTCTCTTCATGACACTGCCAGCCTTCTTTGCCAAGACCGCTGCCGTCTACAACCCATGCATC
>RC0135|Puntius_gelius
GTTAGGAGTCCGTACGAATATCCCCAGTACTACCTGGTGGCGCCATGGGCATATGCCTGCCTGGCCGCGTACATGTTCTTCCTCATCCTCACCGGCTTCCCCGTCAATTTCCTCACTCTGTACGTCACCATCGAGCACAAGAAGCTGCGTACACCTCTCAACTACATTCTGCTGAACCTCGCTGTGTCCGACCTCTTCATGGTGTTCGGTGGCTTCACCACAACGATGTACACCTCCTTGCACGGCTACTTCGTTTTCGGCCGCCTCGGCTGCAACTTGGAAGGCTTCTTCGCCACCCTGGGCGGTGAGATGGGTCTCTGGTCGCTGGTGGTGCTGGCCTTTGAGAGGTGGATGGTGGTCTGTAAGCCTGTCAGYAACTTCCGCTTCGGAGAGAACCACGCCATCATGGGCGTAGCCTTCACCTGGATCATGGCCTGCTCCTGCGCCGTGCCTCCCCTGGTGGGCTGGTCCCGTTACATCCCTGAGGGCATGCAGTGCTCGTGCGGAGTCGACTACTACACTCGCGTACCAGGAGTCAACAACGAGTCCTTTGTCATCTACATGTTCATCGTGCACTTCTTTATCCCACTCTTTGTCATCTTCTTCTGCTACGGCCGCCTGGTCTGCACCGTCAAGGAAGCTGCTGCCCAGCAGCAGGAGTCTGAGACCACCCAGAGGGCCGAGCGCGAGGTCACCCGCATGGTGGTTATCATGGTCATCGGCTTCTTGATCTGCTGGCTCCCCTATGCTGGCGTGGCCTGGTACATCTTCACCCACCAGGGAACCGAGTTTGGTCCACTCTTCATGACACTGCCAGCCTTCTTCGCCAAGACCGCCGCTGTCTACAACCCGTGCATC
>RC0136|Puntius_gelius
GTTAGGAGTCCGTACGAATATCCCCAGTACTACCTGGTGGCGCCATGGGCATATGCCTGCCTGGCCGCGTACATGTTCTTCCTCATCCTCACCGGCTTCCCCGTCAATTTCCTCACTCTGTACGTCACCATCGAGCACAAGAAGCTGCGTACACCTCTCAACTACATTCTGCTGAACCTCGCTGTGTCCGACCTCTTCATGGTGTTCGGTGGCTTCACCACAACGATGTACACCTCCTTGCACGGCTACTTCGTTTTCGGCCGCCTCGGCTGCAACTTGGAAGGCTTCTTCGCCACCCTGGGCGGTGAGATGGGTCTCTGGTCGCTGGTGGTGCTGGCCTTTGAGAGGTGGATGGTGGTCTGTAAGCCTGTCAGYAACTTCCGCTTCGGAGAGAACCACGCCATCATGGGCGTAGCCTTCACCTGGATCATGGCCTGCTCCTGCGCCGTGCCTCCCCTGGTGGGCTGGTCCCGTTACATCCCTGAGGGCATGCAGTGCTCGTGCGGAGTCGACTACTACACTCGCGTACCAGGAGTCAACAACGAGTCCTTTGTCATCTACATGTTCATCGTGCACTTCTTTATCCCACTCTTTGTCATCTTCTTCTGCTACGGCCGCCTGGTCTGCACCGTCAAGGAAGCTGCTGCCCAGCAGCAGGAGTCTGAGACCACCCAGAGGGCCGAGCGCGAGGTCACCCGCATGGTGGTTATCATGGTCATCGGCTTCTTGATCTGCTGGCTCCCCTATGCTGGCGTGGCCTGGTACATCTTCACCCACCAGGGAACCGAGTTTGGTCCACTCTTCATGACACTGCCAGCCTTCTTCGCCAAGACCGCCGCTGTCTACAACCCGTGCATC
>RC0138|Danio_margaritatus
GTCCGGAGCCCGTATGACTACCCGCAGTACTACCTGGTGGCGCCCTGGGCATATGGCTGCCTGGCGGCCTACATGTTCTTCCTCATCATTACCGGCTTCCCCGTCAACTTCCTCACACTGTACGTCACCATCGAGCACAAGAAGCTGCGCACACCCCTCAACTACATCCTGTTGAACCTGGCCATCGCCGACCTYTTCATGGTGTTCGGCGGCTTCACCACCACCATGTACACCTCATTGCACGGATACTTCGTGTTCGGCCGCCTGGGCTGCAATCTGGAGGGCTTCTTCGCCACTCTGGGCGGTGAGATGGGGCTGTGGTCACTGGTGGTGCTGGCCGTCGAGCGCTGGATGGTGGTCTGCAAACCAGTCAGCAACTTCCGCTTCGGGGARAACCACGCCATCATGGGGGTGGCCTTTACCTGGGTCATGGCCTGCTCCTGTGCCGTGCCGCCACTGGTGGGCTGGTCGCGCTACATCCCCGAGGGCATGCAGTGCTCCTGCGGAGTCGACTACTACACCCGCGCCCCCGGTATCAACAACGAGTCCTTCGTCATCTACATGTTTATTGTGCACTTCTTCATCCCACTGGTGGTCATCTTCTTTTGCTATGGCCGGCTGGTGTGCACCGTGAAGGAGGCGGCGGCGCAGCAGCAGGAGTCCGAGACCACACAGCGGGCCGAGCGTGAGGTAACCCGCATGGTCATCATCATGGTCATCGCCTTCCTCATCTGCTGGTTGCCCTATGCCGGCGTGGCCTGGTACATCTTCACCCACCAGGGCACCGAGTTCGGTCCCGTCTTCATGACCCTGCCCGCCTTCTTTGCCAAGACGTCCGCCGTCTACAACCCCTGCATC
>RC0140|Puntius_tetrazona
GTTAGGAGCCCGTACGAGTATCCCCAGTACTACCTGGTGGCGCCATGGGCATACGCCTGCCTGGCCGCGTATATGTTCTTCCTCATCCTCACCGGCTTCCCCATCAACTTCCTCACTCTGTACGTCACCATCGAGCACAAGAAGCTGCGTACACCTCTCAACTACATTCTGCTGAACCTCGCTGTGTCCGACCTCTTCATGGTGTTCGGTGGCTTCACCACGACGATGTACACCTCCATGCATGGCTACTTCGTTTTCGGGCGCCTCGGCTGCAACCTGGAAGGCTTCTTTGCCACCCTGGGTGGTGAAATGGGCCTCTGGTCCCTGGTGGTGCTGGCCTTCGAGAGGTGGATGGTGGTCTGTAAGCCCGTGAGCAACTTCCGCTTCGGAGAGAACCACGCCATCATGGGCGTGGCCTTCACCTGGGTCATGGCCTGCTCCTGCGCCGTGCCTCCTCTGGTGGGCTGGTCTCGTTACATCCCCGAGGGCATGCAGTGCTCGTGCGGAGTCGACTACTACACTCGCGTACCTGGCGTTAACAACGAGTCCTTTGTCATCTACATGTTCATCGTGCACTTCTTCATTCCGCTCTTCGTCATCTTCTTCTGCTAYGGCCGCCTGGTCTGCACCGTCAAGGAAGCCGCTGCCCAGCAGCAGGAGTCCGAGACCACCCAGAGGGCMGAGCGCGAGGTCACCCGCATGGTGGTCATCATGGTCATCGGTTTCTTGATCTGCTGGCTCCCCTATGCCTATGTGGCCTGGTACATCTTCACCCACCAGGGAAGCGAGTTTGGGCCTCTCTTCATGACACTGCCAGCCTTCTTTGCCAAGACCGCTGCCGTCTACAACCCGTGCATC
>RC0141|Puntius_titteya
GTTAGGAGCCCATACGAGTATCCCCAGTACTACCTGGCACCGCCATGGGCATACGCCTGCCTGGCAGCGTACATGTTCTTCCTCATCCTCACTGGCTTCCCCATCAACTTCCTCACTCTGTACGTCACCATCGAGCACAAGAAGCTGCGTACACCTCTCAACTACATTCTGCTCAACCTCGCCGTGTCCGACCTCTTCATGGTGTTCGGTGGCTTCACCACGACGATGTACACCTCCTTGCACGGCTACTTCGTTTTCGGGCGCCTCGGCTGCAACCTGGAAGGTTTCTTCGCCACCCTGGGTGGTGAAATGGGTCTCTGGTCCCTGGTAGTGCTGGCCTTCGAGAGGTGGATGGTGGTCTGCAAGCCCGTGAGCAACTTCCGCTTCGGAGAGAACCACGCCATCATGGGAGTCGCCTTCACCTGGATCATGGCCTGCTCCTGCTGCGTGCCTCCCCTGGTGGGCTGGTCCCGTTACATCCCCGAGGGCATGCAGTGCTCGTGCGGAGTCGACTACTACACCCGGGTCCCAGGCGTTAACAACGAGTCCTTCGTCATCTACATGTTCATCGTGCACTTCTTCATTCCAATGTTCATCATCTTCTTCTGCTACGGCCGCCTGCTCTGCACCGTCAAGGAGGCCGCCGCCCAGCAGCAGGAGTCCGAGACCACCCAGAGGGCCGAGCGCGAGGTCACCCGCATGGTGGTCATCATGGTCATCGGCTTCTTGATCTGCTGGATCCCCTACGCCTACGTGGCCTGGTACATCTTCACCCACCAGGGAAGCGAGTTCGGGCCTTTCTTCATGACACTGCCAGCATTTTTTGCCAAGACGGCTGCCGTCTACAACCCGTGCATC
>RC0142|Puntius_semifasciolatus
GTTAGGAGCCCGTACGAGTATCCCCAGTACTACCTGGTGGCGCCATGGGCATACGCCTGCCTGGCCGCATACATGTTCTTCCTCATCCTCACTGGCTTCCCCGTCAATTTCCTCACTCTGTACGTCACCATCGAGCACAAGAAGCTGCGTACACCTCTCAACTACATTCTGCTGAACCTCGCTGTTTCCGACCTCTTCATGGTCTTCGGGGGCTTCACCACGACGATGTACACCTCATTGCACGGCTACTTCGTATTCGGACGCGTCGGCTGCAACCTGGAAGGTTTCTTCGCCACCCTGGGCGGTGAAATGGGCCTTTGGTCCCTGGTGGTGCTGGCCTTCGAGAGGTGGATGGTGGTCTGTAAGCCTGTGAGCAACTTCCGCTTCGGAGAGAACCACGCCATCATGGGTGTTGTCTTCACCTGGATCATGGCCTGCTCATGCGCCGTGCCTCCCCTGGTGGGCTGGTCCCGTTACATCCCCGAGGGCATGCAGTGCTCGTGCGGAGTCGACTATTACACTCGCGTACCCGGCGTTAACAACGAGTCCTTCGTCGTCTACATGTTCATCGTGCACTTCACCATTCCACTCATCGTCATATTCTTCTGCTACGGCCGCCTGGTCTGCACCGTCAAAGAAGCCGCTGCCCAGCAGCAGGAGTCCGAGACCACCCAGAGAGCCGAGCGCGAGGTCACCCGCATGGTCATCATCATGGTCATCGGCTTCTTGGTTTGCTGGATCCCCTATGCCAGCGTGGCCTGGTATATCTTCACCCACCAGGGGAGCGAATTTGGGCCTCTCTTCATGACACTGCCAGCCTTCTTTGCCAAGACTGCTGCTGTCTACAACCCGTGCATC
>RC0145|Puntius_dunckeri
GTTAGGAGCCCGTACGAGTATCCCCAGTACTACCTGGCGCCACCATGGGCATACGCCTGCCTGGCCGCGTACATGTTCTTCCTCATCCTCACCGGCTTCCCCGTCAATTTCCTCACTCTGTACGTCACCATCGAGCACAAGAAGCTGCGTACACCTCTCAACTACATTCTGCTGAACCTCGCCGTGTCCGACCTCTTCATGGTGTTCGGTGGCTTCACCACGACGATGTACACCTCCTTGCACGGCTACTTCGTCTTCGGGCGCCTCGGCTGCAACCTGGAAGGCTTCTTCGCCACCCTGGGCGGTGAAATGGGCCTCTGGTCCCTGGTGGTGCTGGCCTTCGAGAGGTGGATGGTGGTCTGTAAGCCCGTGAGCAACTTCCGCTTCGGAGAGAACCACGCCATCATGGGTGTGGCCTTCACCTGGGTCATGGCCTGCTCCTGCGCCGTGCCTCCGCTGGTGGGCTGGTCCCGTTACATCCCCGAGGGCATGCAGTGCTCGTGCGGAGTCGACTACTACACTCGCGTACCTGGCGTTAACAACGAGTCCTTCGTCATCTACATGTTCATCGTGCACTTCTTCATTCCATTCTTCGTCATCTTCTTCTGCTACGGYCGCCTGGTCTGCACCGTGAAGGAAGCCGCTGCCCAGCAGCAGGAGTCCGAGACCACCCAGAGGGCCGAGCGCGAGGTCACCCGCATGGTGGTCATCATGGTCATCGGCTTCTTGATCTGCTGGGTCCCCTACGCCTACGTGGCCTGGTACATCTTCACCCACCAGGGAAGCGAATTCGGGCCTTTCTTCATGACACTGCCGGCCTTCTTTGCCAAGACCGCTGCCGTCTACAACCCGTGCATC
>RC0147|Puntius_dunckeri
GTTAGGAGCCCGTACGAGTATCCCCAGTACTACCTGGCGCCACCATGGGCATACGCCTGCCTGGCCGCGTACATGTTCTTCCTCATCCTCACCGGCTTCCCCGTCAATTTCCTCACTCTGTACGTCACCATCGAGCACAAGAAGCTGCGTACACCTCTCAACTACATTCTGCTGAACCTCGCCGTGTCCGACCTCTTCATGGTGTTCGGTGGCTTCACCACGACGATGTACACCTCCTTGCACGGCTACTTCGTCTTCGGGCGCCTCGGCTGCAACCTGGAAGGCTTCTTCGCCACCCTGGGCGGTGAAATGGGCCTCTGGTCCCTGGTGGTGCTGGCCTTCGAGAGGTGGATGGTGGTCTGTAAGCCCGTGAGCAACTTCCGCTTCGGAGAGAACCACGCCATCATGGGTGTGGCCTTCACCTGGGTCATGGCCTGCTCCTGCGCCGTGCCTCCGCTGGTGGGCTGGTCCCGTTACATCCCCGAGGGCATGCAGTGCTCGTGCGGAGTCGACTACTACACTCGCGTACCTGGCGTTAACAACGAGTCCTTCGTCATCTACATGTTCATCGTGCACTTCTTCATTCCATTCTTCGTCATCTTCTTCTGCTACGGCCGCCTGGTCTGCACCGTGAAGGAAGCCGCTGCCCAGCAGCAGGAGTCCGAGACCACCCAGAGGGCCGAGCGCGAGGTCACCCGCATGGTGGTCATCATGGTCATCGGCTTCTTGATCTGCTGGGTCCCCTACGCCTACGTGGCCTGGTACATCTTCACCCACCAGGGAAGCGAATTCGGGCCTTTCTTCATGACACTGCCGGCCTTCTTTGCCAAGACCGCTGCCGTCTACAACCCGTGCATC
>RC0150|Puntius_denisonii
GTTAGGAGCCCGTACGAGTATCCCCAGTACTACCTGGTGGCGCCATGGGCGTACGCCTGCCTGGCCGCGTACATGTTCTTCCTCATCCTCACCGGCTTCCCCATCAATTTCCTCACTCTGTATGTCACCATCGAGCACAAGAAGCTGCGTACACCTCTCAACTACATTCTGCTGAACCTCGCCGTGTCCGACCTCTTCATGGTGTTCGGTGGCTTTACCACGACGATGTACACCTCCTTGCACGGCTACTTCGTTTTCGGGCGCATCGGCTGCAACCTGGAAGGCTTCTTCGCCACCCTGGGTGGTGAAATGGGCCTCTGGTCCCTGGTAGTGCTGGCCTTCGAGAGGTGGATGGTGGTCTGTAAGCCCGTGAGCAACTTCCGCTTCGGAGAGAACCACGCCATCATGGGTGTGGCCTTCACCTGGGTCATGGCCTGCTCCTGCGCCGTGCCTCCCCTGGTGGGCTGGTCCCGTTACATCCCCGAGGGCATGCAGTGCTCGTGCGGAGTCGACTACTACACTCGCGTTCCTGGCGTTAACAATGAGTCCTTCGTCATCTACATGTTCATCGTGCACTTCTTCATTCCACTCTTTGTCATCTTCTTCTGCTACGGCCGCCTGGTCTGCACCGTCAAGGAAGCCGCTGCCCAGCAGCAGGAGTCTGAGACCACCCAGAGGGCCGAGCGTGAGGTCACCCGCATGGTGGTGATCATGGTCATCGGCTTCTTGATCTGCTGGATCCCCTACGCCTACGTGGCCTGGTACATCTTCACCCACCAGGGAAGCGAATTCGGCCCTCTCTTCATGACACTGCCAGCCTTCTTTGCCAAGACCGCTGCCGTCTACAACCCATGCATC
>RC0151|Puntius_denisonii
GTTAGGAGCCCGTACGAGTATCCCCAGTACTACCTGGTGGCGCCATGGGCGTACGCCTGCCTGGCCGCGTACATGTTCTTCCTCATCCTCACCGGCTTCCCCATCAATTTCCTCACTCTGTATGTCACCATCGAGCACAAGAAGCTGCGTACACCTCTCAACTACATTCTGCTGAACCTCGCCGTGTCCGACCTCTTCATGGTGTTCGGTGGCTTTACCACGACGATGTACACCTCCTTGCACGGCTACTTCGTTTTCGGGCGCATCGGCTGCAACCTGGAAGGCTTCTTCGCCACCCTGGGTGGTGAAATGGGCCTCTGGTCCCTGGTAGTGCTGGCCTTCGAGAGGTGGATGGTGGTCTGTAAGCCCGTGAGCAACTTCCGCTTCGGAGAGAACCACGCCATCATGGGTGTGGCCTTCACCTGGGTCATGGCCTGCTCCTGCGCCGTGCCTCCCCTGGTGGGCTGGTCCCGTTACATCCCCGAGGGCATGCAGTGCTCGTGCGGAGTCGACTACTACACTCGCGTTCCTGGCGTTAACAATGAGTCCTTCGTCATCTACATGTTCATCGTGCACTTCTTCATTCCACTCTTTGTCATCTTCTTCTGCTACGGCCGCCTGGTCTGCACCGTCAAGGAAGCCGCTGCCCAGCAGCAGGAGTCTGAGACCACCCAGAGGGCCGAGCGTGAGGTCACCCGCATGGTGGTGATCATGGTCATCGGCTTCTTGATCTGCTGGATCCCCTACGCCTACGTGGCCTGGTACATCTTCACCCACCAGGGAAGCGAATTCGGCCCTCTCTTCATGACACTGCCAGCCTTCTTTGCCAAGACCGCTGCCGTCTACAACCCATGCATC
>RC0152|Puntius_padamya
GTTAGGAGTCCGTACGATTATCCCCAGTACTACCTGGTGGCGCCATGGGCATACGCCTGCCTGGCCGCGTACATGTTCTTCCTCATCATTACTGGCTTCCCCGTCAATTTCCTCACTCTGTACGTCACCATCGAGCACAAGAAGCTGCGTACACCTCTCAACTACATTCTGCTGAACCTCGCCGTGTCCGACCTCTTCATGGTGTTCGGTGGCTTCACCACAACGATGTACACCTCCTTGCACGGCTACTTCGTTTTCGGCCGCATCGGCTGCAACCTGGAAGGCTTCTTCGCCACCCTGGGCGGTGAGATGGGTCTCTGGTCGCTGGTGGTGCTGGCCTTCGAGAGGTGGATGGTGGTCTGTAAGCCCGTCAGCAACTTCCGCTTCGGGGAGAACCACGCCATCATGGGCGTAGCCTTCACCTGGGTCATGGCCTGCTCCTGCGCCGTGCCTCCCCTGGTGGGCTGGTCCCGTTACATCCCTGAGGGCATGCAGTGCTCGTGCGGAGTCGACTACTACACCCGCGTACCAGGTGTCAATAACGAGTCCTTCGTCATCTACATGTTCATCGTGCACTTCTTCATCCCGCTCTTTGTCATCTTCTTCTGCTACGGCCGCCTGGTCTGCACCGTCAAGGAAGCCGCTGCCCAGCAGCAGGAGTCCGAGACCACCCAGAGGGCCGAGCGCGAGGTCACCCGCATGGTGGTCATCATGGTCATCGGCTTCTTGATCTGCTGGCTCCCCTACGCCGGCGTGGCCTGGTACATCTTCACCCACCAGGGAAGCGAGTTCGGTCCTCTCTTCATGACACTGCCGGCCTTCTTCGCCAAGACCGCCGCCGTCTACAACCCCTGCATC
>RC0158|Danio_tinwini
GTCCGGAGCCCGTACGACTACCCACAGTACTACCTGGTGGCTCCCTGGGCATATGGCTTGCTGGCAGCCTACATGTTCTTCCTCATCATCACCGGCTTCCCCGTCAACTTCCTCACACTGTACGTCACCATCGAGCACAAGAAGCTGCGCACACCCCTCAACTACATCCTGCTGAACCTGGCCATCGCCGACCTCTTCATGGTGTTCGGCGGCTTCACCACCACCATGTACACCTCCTTGCACGGCTACTTTGTGTTCGGCCGCCTGGGCTGCAACCTGGAGGGCTTCTTCGCCACCTTGGGCGGTGAGATGGGGCTGTGGTCGCTTGTGGTACTGGCCATCGAGCGCTGGATGGTGGTCTGCAAGCCGGTCAGCAACTTCCGCTTCGGGGAGAACCATGCCATCATGGGGGTGGCCTTCACCTGGGTCATGGCCTGCTCCTGCGCCGTGCCGCCACTGGTGGGATGGTCACGCTACATCCCTGAGGGCATGCAATGCTCATGCGGCGTTGACTACTACACCCGCGCCCCCGGTGTCAACAATGAGTCCTTTGTCATCTACATGTTCATCGTGCACTTCTTCATCCCACTGATAGTCATCTTCTTCTGCTATGGCCGGCTAGTGTGCACTGTGAAGGAGGCAGCGGCGCAGCAGCAGGAGTCTGAGACCACGCAGCGAGCAGAGCGTGAGGTCACCCGCATGGTCATCATCATGGTCATCGCCTTCCTCATCTGCTGGGTGCCCTACGCCGGCGTGGCCTGGTACATCTTCACCCACCAGGGCAGCGAGTTCGGGCCTGTCTTCATGACCCTGCCCGCCTTCTTCGCCAAGACAGCCGCCGTCTACAACCCCTGCATC
>RC0164|Danio_choprae
GTCCGGAGCCCATATGACTACCCACAGTACTACYTGGTGGCGCCCTGGGCATATGGCTGCCTGGCGGCCTACATGTTCTTCCTCATCCTCACCGGCTTCCCCGTCAACTTCCTCACACTGTACGTCACCATCGAGCACAAGAAGCTGCGCACACCCCTCAACTACATCCTGCTGAACCTGGCCATCGCCGACCTCTTCATGGTGTTCGGCGGCTTCACCACCACCATGTACACCTCGTTGCACGGCTACTTTGTGTTCGGCCGCCTGGGCTGCAACCTGGAGGGCTTCTTCGCCACCCTGGGCGGTGAGATGGGTCTGTGGTCACTGGTGGTGCTGGCCATCGAGCGCTGGATGGTGGTCTGCAAGCCAGTCAGCAACTTCCGCTTCGGGGAGAACCATGCCATCATGGGGGTGGCCTTCACCTGGGTCATGGCCTGCTCCTGTGCCGTGCCGCCACTGGTGGGCTGGTCGCGCTACATCCCCGAGGGCATGCAGTGCTCCTGCGGAGTCGACTACTACACCCGCGCCCCTGGTGTCAACAATGAGTCCTTCGTCATCTACATGTTCATCGTGCACTTCTTCATCCCACTGGTGGTCATCTTCTTCTGCTACGGCCGGCTGGTGTGCACCGTGAAGGAGGCGGCGGCGCAGCAGCAGGAGTCCGAGACCACGCAGCGGGCCGAGCGCGAGGTCACCCGCATGGTCATCATCATGGTCTTCGCCTTCCTCATCTGCTGGGTGCCCTATGCCGGCGTGGCCTGGTACATCTTCACCCACCAGGGCAGCGAGTTYGGGCCCGTCTTYATGACCCTGCCCGCCTTCTTCGCCAAGACGGCCGCCGTCTACAACCCCTGCATC
>RC0166|Devario_sondhii
GTCAGGAGCCCGTACGAGTATCCCCAGTACTACCTGGTGGCACCATGGGCCTACGGCTGCCTGGCCGCATACATGTTCTTCCTCATTCTCACCGGCTTCCCCGTCAACTTCCTCACTCTGTACGTCACCATCGAGCACAAGAAGCTGCGCACACCTCTCAACTACATCCTGCTGAACCTCGCCATCGCCGACCTCTTCATGGTGTTCGGCGGTTTCACCACGACAATGTACACCTCGTTGCACGGCTACTTTGTGTTCGGACGCCTGGGCTGCAACGTGGAGGGCTTCTTCGCCACCCTGGGAGGTGAAATGGGGCTCTGGTCCCTGGTGGTGCTGGCCATCGAGAGGTGGATGGTGGTCTGTAAGCCCGTGAGCAACTTCCGCTTTGGGGAGAACCACGCCATCATGGGCGTGGCTTTCACCTGGGTCATGGCCTCTGCCTGCGCCGTGCCCCCGCTGGTCGGCTGGTCCCGTTACATACCCGAGGGCATGCAGTGCTCGTGCGGGATCGACTACTACACCCGTGCCCCCGGTGTCAACAACGAGTCCTTCGTCATCTACATGTTTATCGTGCACTTCATCATCCCGCTCATCATCATCTTCTTCTGCTACGGCCGCCTCGTCTGCACTGTCAAGGAGGCTGCCGCCCAGCAGCAGGAGTCCGAGACCACCCAGAGGGCCGAGCGCGAGGTCACCCGCATGGTCATCATCATGGTCATCGCCTTCTTGGTGTGCTGGATCCCCTACGCCAGCGTGGCCTGGTACATCTTCTGCAACCAGGGTAGCGAGTTCGGGCCCGTCTTCATGACCCTGCCGGCCTTCTTCGCCAAGACGGCCGCCGTCTACAACCCGTGCATC
>RC0168|Puntius_fasciatus
GTTAGGAGCCCGTACGACTATCCCCAGTACTACCTGGCGCCACCATGGGCATACGCCTGTCTGGCCGCGTACATGTTCTTCCTCATCCTCACCGGCTTCCCCGTCAATTTCCTCACTCTGTATGTCACCATCGAGCACAAGAAGCTGCGTACACCTCTCAACTACATTCTGCTGAACCTCGCTGTGTCTGACCTCTTCATGGTGTTCGGTGGCTTCACCACAACGATGTACACTTCCTTGCATGGCTACTTCGTTTTCGGACGCCTCGGCTGCAACCTGGAAGGCTTCTTTGCCACCCTGGGAGGTGAAATGGGTCTCTGGTCCCTCGTGGTGCTGGCCTTCGAGAGGTGGATGGTGGTCTGTAAACCTGTGAGCAATTTCCGTTTCGGAGAGAACCACGCCATCATGGGTGTGGCCTTCACCTGGGTCATGGCCTGCTCCTGCGCCGTGCCTCCCCTGGTGGGCTGGTCCCGTTACATCCCCGAGGGCATGCAGTGCTCGTGTGGAGTCGACTACTACACTCGCGTTCCTGGCGTTAACAATGAGTCCTTCGTCATCTACATGTTCATCGTGCACTTCTTCATTCCACTCTTTGTCATCTTCTTCTGCTACGGCCGCCTGGTCTGCACCGTCAAGGAAGCCGCTGCCCAGCAGCAGGAGTCCGAGACCACCCAGAGGGCAGAGCGTGAGGTCACCCGCATGGTGGTCATCATGGTCATCGGCTTCTTGATTTGCTGGCTCCCCTACGCCTATGTGGCCTGGTACATCTTCACTCACCAGGGAAGCGAATTCGGGCCATTCTTCATGACACTGCCAGCCTTCTTTGCCAAGACCGCTGCCGTCTACAACCCATGCATC
>RC0169|Puntius_fasciatus
GTTAGGAGCCCGTACGACTATCCCCAGTACTACCTGGCGCCACCATGGGCATACGCCTGTCTGGCCGCGTACATGTTCTTCCTCATCCTCACCGGCTTCCCCGTCAATTTCCTCACTCTGTATGTCACCATCGAGCACAARAAGCTGCGTACACCTCTCAACTACATTCTGCTGAAYCTYGCTGTGTCTGACCTCTTCATGGTGTTCGGTGGCTTCACCACAACGATGTACACTTCCTTGCATGGMTACTTCGTTTTCGGACGCCTCGGCTGCAACCTGGAAGGCTTCTTTGCCACCCTGGGAGGTGAAATGGGTCTCTGGTCCCTCGTGGTGCTGGCCTTCGAGAGGTGGATGGTGGTCTGTAAACCTGTGAGCAACTTCCGTTTCGGAGAGAACCACGCCATCATGGGTGTGGCMTTCACCTGGGTCATGGCCTGCTCCTGCGCCGTGCCTCCCCTGGTGGGCTGGTCCCGTTACATCCCCGAGGGCATGCAGTGCTCGTGCGGAGTCGACTACTACACTCGCGTTCCTGGCGTTAACAATGAGTCCTTCGTCATCTACATGTTCATCGTGCACTTCTTCATTCCACTCTTTGTCATCTTCTTCTGCTACGGCCGCCTGGTCTGCACCGTCAAGGAAGCCGCTGCCCAGCAGCAGGAGTCCGAGACCACCCAGAGGGCMGAGCGCGAGGTCACCCGCATGGTGGTCATCATGGTCATCGGCTTCTTGATCTGCTGGSTCCCCTACGCCTATGTGGCCTGGTACATCTTCACTCACCAGGGAAGCGAATTCGGGCCATTCTTCATGACACTGCCAGCCTTCTTTGCCAAGACCGCTGCCGTCTACAACCCATGCATC
>RC0171|Puntius_sp._hybrid
GTTAGGAGCCCGTACGAGTATCCCCAGTACTACCTGGTGGCGCCATGGGCGTACGCCTGCCTGGCCGCGTACATGTTCTTCCTCATCCTCACCGGCTTCCCYRTCAATTTCCTCACTCTGTATGTCACCATCGAGCACAAGAAGCTGCGTACACCTCTCAACTACATTCTGCTGAACCTCGCCGTGTCCGACCTCTTCATGGTGTTCGGTGGCTTTACCACGACGATGTACACCTCCTTGCACGGCTACTTCGTTTTCGGGCGCATCGGCTGCAACCTGGAAGGCTTCTTCGCCACCCTGGGTGGTGAAATGGGCCTCTGGTCCCTGGTRGTGCTGGCCTTCGAGAGGTGGATGGTGGTCTGTAAGCCYGTGAGCAACTTCCGCTTCGGAGAGAACCACGCCATCATGGGTGTGGCCTTCACCTGGGTCATGGCCTGCTCCTGCGCCGTGCCTCCCCTGGTGGGCTGGTCCCGTTACATCCCCGAGGGCATGCAGTGCTCGTGCGGAGTYGACTAYTACACTCGCGTTCCWGGCGTTAACAAYGAGTCCTTCGTCATCTACATGTTCATCGTGCACTTCTTCATTCCRCTCTTYGTCATCTTCTTCTGCTACGGCCGCCTGGTCTGCACCGTCAAGGAAGCCGCTGCCCAGCAGCAGGAGTCTGAGACCACCCAGAGGGCCGAGCGTGAGGTCACCCGCATGGTGGTGATCATGGTCRTCGGCTTCTTGATCTGCTGGMTSCCCTACGCCTACGTGGCCTGGTACATCTTCACCCACCAGGGAAGCGAATTCGGSCCTCTCTTCATGACACTGCCAGCCTTCTTTGCCAAGACCGCTGCCGTCTACAACCCATGCATC
>RC0184|Puntius_orphoides
GTTAGGAGCCCGTACGAGTATCCCCAGTACTACCTGGTGGCGCCATGGGCATACGCCTGCCTGGCCGCGTACATGTTCTTCCTCATCATCACTGGCTTCCCCGTCAATTTCCTCACTCTGTACGTCACCATCGAGCACAAGAAGCTGCGTACACCTCTCAACTACATTCTGCTGAACCTBGCCGTGTCTGACCTCTTCATGGTGTTCGGTGGATTCACCACGACAATGTACACCTCKTTRCAYGGCTACTTCGTTTTCGGGCGCCTCGGCTGCAACCTGGAAGGCTTCTTCGCCACCCTGGGTGGTGAAATGGGCCTBTGGTCCCTGGTGGTGCTGGCCTTCGAGAGGTGGATGGTGGTCTGTAAGCCCGTGAGCAACTTCCGCTTCGGAGAGAACCACGCCATCATGGGTGTGGCCTTCACCTGGGTCATGGCCTGCTCCTGCGCCGTGCCTCCCCTGGTGGGCTGGTCCCGTTACATCCCCGAGGGCATGCAGTGCTCCTGCGGAGTCGACTAYTACACTCGCGTTCCTGGCGTTAACAATGAGTCCTTCGTCATCTACATGTTCATCGTGCACTTCTTCATTCCACTCTTCGTCATCTTCTTCTGCTACGGCCGCCTGGTCTGCACCGTCAAGGAAGCCGCTGCCCAGCAGCAGGAGTCCGAGACCACCCAGAGGGCCGAGCGTGAGGTCACCCGCATGGTSGTCATCATGGTCATCGGCTTCTTGATCTGCTGGCTCCCCTACGCCTACGTGGCCTGGTACATCTTCACCCACCAGGGAAGCGAATTCGGGCCTCTCTTCATGACACTGCCAGCCTTCTTTGCCAAGACCGCTGCCGTCTACAACCCGTGCATC
>RC0186|Puntius_orphoides
GTTAGGAGCCCGTACGAGTATCCCCAGTACTACCTGGTGGCGCCATGGGCATACGCCTGCCTGGCCGCGTACATGTTCTTCCTCATCATCACTGGCTTCCCCGTCAATTTCCTCACTCTGTAYGTCACCATCGAGCACAAGAAGCTGCGTACACCTCTCAACTACATTCTGCTGAACCTYGCCGTGTCTGACCTCTTCATGGTGTTCGGTGGATTCACCACGACAATGTACACCTCCTTACATGGCTACTTCGTTTTCGGGCGCCTCGGCTGCAACCTGGAAGGCTTCTTCGCCACCCTGGGTGGTGAAATGGGCCTCTGGTCCCTGGTGGTGCTGGCCTTCGAGAGGTGGATGGTGGTCTGTAAGCCCGTGAGCAACTTCCGCTTCGGAGAGAACCACGCCATCATGGGTGTGGCCTTCACCTGGGTCATGGCCTGCTCCTGCGCCGTGCCTCCCCTGGTGGGCTGGTCCCGTTACATCCCCGAGGGCATGCAGTGCTCCTGCGGAGTCGACTACTACACTCGCGTTCCTGGCGTTAACAATGAGTCCTTCGTCATCTACATGTTCATCGTGCACTTCTTCATTCCACTCTTCGTCATCTTCTTCTGCTAYGGCCGCCTGGTCTGCACCGTCAAGGAAGCCGCTGCCCAGCAGCAGGAGTCSGAGACCACCCAGAGGGCCGAGCGTGAGGTCACCCGCATGGTGGTCATCATGGTCATCGGCTTCTTGATCTGCTGGCTCCCCTACGCCTACGTGGCCTGGTACATCTTCACCCACCAGGGAAGCGAATTCGGGCCTCTCTTCATGACACTGCCAGCCTTCTTTGCCAAGACCGCTGCCGTCTACAACCCGTGCATC
>RC0188|Devario_sp._undet1
GTCAGGAGCCCGTACGAGTATCCCCAGTACTACCTGGTGGCGCCATGGGCCTACGCCTGCCTGGCCGCATACATGTTCTTCCTCATTCTCACCGGCTTCCCCGTCAACTTCCTCACTCTGTACGTCACCATCGAGCACAAGAAGCTGCGCACACCTCTCAACTACATCCTGCTGAACCTCGCCATCGCCGACCTCTTCATGGTGTTCGGCGGTTTCACCACGACGATGTACACCTCGCTGCAYGGCTACTTTGTGTTCGGACGCCTGGGCTGCAACCTGGAGGGCTTCTTCGCCACCCTGGGAGGTGAAATGGGGCTCTGGTCCCTGGTGGTGCTGGCCGTCGAGAGGTGGATGGTGGTCTGTAAGCCTGTGAGCAACTTCCGCTTCGGAGAGAACCACGCCATCATGGGCGTGGCCTGCACCTGGGTCATGGCCTCTGCCTGCGCCGTGCCCCCGCTGGTCGGCTGGTCCCGTTACATCCCCGAGGGCATGCAGTGCTCATGCGGTATCGACTACTACACCCGTGCCCCCGGCGTCAACAACGAGTCCTTCGTCATCTACATGTTCATCGTGCACTTCTTCATCCCGCTCATTATCATCTTCTTCTGCTACGGCCGCCTGGTCTGCACCGTCAAGGAGGCCGCCGCCCAGCAGCAGGAGTCCGAGACCACCCAGAGGGCCGAGCGCGAGGTCACCCGCATGGTCATCATCATGGTCATCGCCTTCTTGGTGTGCTGGACCCCCTACGCCAGCGTGGCCTGGTACATCTTCACCCACCAGGGCAGCGAGTTCGGGCCCGTCTTCATGACCCTGCCGGCCTTCTTCGCCAAGACGGCCGCCGTCTACAACCCGTGCATC
>RC0190|Devario_sp._undet1
GTCAGGAGCCCGTACGAGTATCCCCAGTACTACCTGGTGGCGCCATGGGCCTACGCCTGCCTGGCCGCATACATGTTCTTCCTCATTCTTACCGGCTTCCCCGTCAACTTCCTCACTCTGTACGTCACCATCGAGCACAAGAAGCTGCGCACACCTCTCAACTACATCCTGCTGAACCTCGCCATCGCCGACCTCTTCATGGTGTTCGGCGGTTTCACCACGACGATGTACACCTCGCTGCATGGCTACTTTGTGTTCGGACGCCTGGGCTGCAACCTGGAGGGCTTCTTCGCCACCCTGGGAGGTGAAATGGGGCTCTGGTCCCTGGTGGTGCTGGCCGTCGAGAGGTGGATGGTGGTCTGTAAGCCTGTGAGCAACTTCCGCTTCGGAGAGAACCACGCCATCATGGGCGTGGCCTGCACCTGGGTCATGGCCTCTGCCTGCGCCGTGCCCCCGCTGGTCGGCTGGTCCCGTTACATCCCCGAGGGCATGCAGTGCTCATGCGGTATCGACTACTACACCCGTGCCCCCGGCGTCAACAACGAGTCCTTCGTCATCTACATGTTCATCGTGCACTTCTTCATCCCGCTCATTATCATCTTCTTCTGCTACGGCCGCCTGGTCTGCACCGTCAAGGAGGCCGCCGCCCAGCAGCAGGAGTCCGAGACCACCCAGAGGGCCGAGCGCGAGGTCACCCGCATGGTCATCATCATGGTCATCGCCTTCTTGGTGTGCTGGACCCCCTACGCCAGCGTGGCCTGGTACATCTTCACCCACCAGGGCAGCGAGTTCGGGCCCGTCTTCATGACCCTGCCGGCCTTCTTCGCCAAGACGGCCGCCGTCTACAACCCGTGCATC
>RC0196|Devario_cf._browni
GTCAGGAGCCCGTACGAGTATCCCCAGTACTACCTGGTGGCGCCATGGGCCTACGCCTGCCTGGCCGCATACATGTTCTTCCTCATTCTCACCGGCTTCCCCGTCAACTTCCTCACTCTGTACGTCACCATCGAGCACAAGAAGCTGCGCACACCTCTAAACTACATCCTGCTGAACCTCGCCATCGCCGACCTCTTCATGGTGTTCGGCGGTTTCACCACGACGATGTACACCTCGCTGCATGGCTACTTTGTGTTCGGACGCCTGGGCTGCAACCTGGAGGGCTTCTTCGCCACCCTGGGAGGTGAAATGGGGCTCTGGTCCCTGGTGGTGCTGGCCRTCGAGAGGTGGATGGTGGTCTGTAAGCCTGTGAGCAACTTCCGCTTCGGAGAGAACCACGCCATCATGGGCGTGGCCTGCACCTGGGTCATGGCCTCTGCCTGCGCCGTGCCCCCGCTGGTCGGCTGGTCCCGTTACATCCCCGAGGGCATGCAGTGCTCATGCGGTATCGACTACTACACCCGTGCCCCCGGCRTCAACAACGAGTCCTTCGTCATCTACATGTTCATCGTGCACTTCTTCATCCCACTCATTATCATCTTCTTCTGCTACGGCCGCCTGGTCTGCACCGTCAAGGAGGCCGCCGCCCAGCAGCAGGAGTCCGAGACCACCCAGAGGGCCGAGCGCGAGGTCACCCGCATGGTCATCATCATGGTCATCGCCTTCTTGGTGTGCTGGACCCCCTACGCCAGCGTGGCCTGGTACATCTTCACCCACCAGGGCAGCGAGTTCGGGCCCGTCTTCATGACCCTGCCGGCCTTCTTCGCCAAGACGGCCGCCGTCTACAACCCGTGCATC
>RC0197|Devario_cf._browni
GTCAGAAGCCCGTACGAGTATCCCCAGTACTACCTGGTGGCGCCATGGGCCTACGCCTGCCTGGCCGCATACATGTTCTTCCTCATTCTCACCGGCTTCCCCGTCAACTTCCTCACTCTGTACGTCACCATCGAGCACAAGAAGCTGCGCACACCTCTCAACTACATCCTGCTGAACCTCGCCATCGCCGACCTCTTCATGGTGTTCGGCGGTTTCACCACGACGATGTACACCTCGTTGCACGGCTACTTTGTGTTCGGACGCCTGGGCTGCAACATGGAGGGCTTCTTCGCCACCCTGGGAGGTGAAATGGGGCTCTGGTCCCTGGTGGTGCTGGCCATCGAGAGGTGGATGGTGGTCTGTAAGCCTGTGAGCAACTTCCGCTTCGGAGAGAACCACGCCATCATGGGCGTGGCCTGCACCTGGGTCATGGCCTCTGCCTGCGCCGTGCCCCCGCTGGTCGGCTGGTCCCGTTACATCCCCGAGGGCATGCAGTGCTCATGCGGGATCGACTACTACACCCGTGCCCCCGGCATCAACAACGAGTCCTTCGTCATCTACATGTTCATTGTGCACTTCTTCATCCCACTCATTATCATCTTCTTCTGCTACGGCCGCCTGGTCTGCACCGTCAAGGAGGCCGCCGCCCAGCAGCAGGAGTCCGAGACCACCCAGAGGGCCGAGCGCGAGGTCACCCGCATGGTCATCATCATGGTCATCGCCTTCTTGGTGTGCTGGACCCCCTACGCCAGCGTGGCCTGGTACATCTTCACCCACCAGGGCAGCGAGTTCGGGCCCGTCTTCATGACTCTGCCGGCCTTCTTCGCCAAGACGGCCGCCGTCTACAACCCCTGCATC
>RC0201|Rasbora_heteromorpha#cf._heteromorpha
GTTAGGAGCCCGTACGATTATCCCCAGTACTACCTGGTGGCACCATGGGCATACGCCTGCCTGGCCGCTTACATGTTCTTCCTCATTCTCACCGGCTTCCCCATCAACTTCCTCACTCTGTATGTCACCATCGAGCACAAGAAGCTGCGTACACCCCTCAACTACATCCTGCTGAACCTGGCCATCTCTGACCTCTTCATGGTGTTCGGGGGCTTCACCACAACCATGTACACCTCGTTGCACGGCTACTTCGTGTTCGGGCGCCTCGGCTGCAACCTGGAAGGCTTCTTCGCCACCCTGGGCGGTGAAATGGGGCTTTGGTCACTGGTGGTGCTGGCCTTCGAGAGGTGGATGGTCGTCTGCAAGCCCATGAGCAACTTCCGCTTCGGGGAGAACCACGCCATCATGGGTGTGGTGTTCACCTGGATCATGGCCCTCTCCTGCGCCGCGCCTCCCCTGGTCGGCTGGTCCCGTTACATCCCTGAGGGCATGCAGTGCTCATGCGGTGTCGACTACTACACCCGCGTCCCCGGGGTCAACAACGAGTCCTTCGTCATCTACATGTTCATCGTTCACTTCTGGATCCCGTTCTTTGTGATCTTCTTCTGCTATGGCCGCCTGGTCTGCACCGTCAAGGAAGCCGCTGCCCAGCAGCAGGAGTCCGAGACCACCCAGAGGGCCGAGCGCGAGGTCACCCGCATGTGCGTCATCATGGTCATCGGCTTCCTGATCTGCTGGACCCCCTACGCCAGCGTGGCCTGGTGGATCTTCACCCACCAGGGATCCGAATTCGGGCCGGTCTTAATGACCCTGCCAGCCTTCTTTGCCAAGACCGCCGCCGTCTACAACCCCTGCATC
>RC0222|Paedocypris_carbunculus#cf._carbunculus
GTGAGGAGCCCGTACGACTACCCGCAGTACTACCTGGTGGCACCATGGGCCTACGCCTGCCTGGCCGCCTACATGTTYTTCCTCATCATCACTGGCTTCCCGGTTAACTTCCTCACTCTGTAYGTCACCATCGAACACAAGAAGCTCCGTTCGCCCCTCAACTACATCCTGCTGAACCTGGCCATCTCGGACCTCTTCATGGTGTTCGGAGGGTTCACCACGACCATGTACACCTCGTTGCACGGCTACTTTGTGTTCGGACGTCTGGGCTGCAACCTGGAAGGCTTCTTCGCCACCCTCGGAGGTGAGATGGGGCTTTGGTCGCTGGTGGTGCTGGCCATCGAGAGGTACATGGTGGTCTGCAAGCCCATGAGCAACTTCCGCTTCGGGGAGAACCACGCCATCATGGGTGTGGTGTTCACCTGGATCATGGCCTGCTCCTGCGCCGTGCCCCCACTGGTCGGCTGGTCCCGCTACATCCCCGAGGGCATGCAGTGCTCCTGCGGAGTGGACTACTACACCCGCGTCCCCGGCGTCAACAACGAGTCCTTCGTCATCTACATGTTCATCGTGCACTTCATCATTCCCATGATCGTCATCTTCTTCTGCTACGGCCGGCTGGTGTGCACCGTCAAGGAGGCCGCCGCCCAGCAGCAGGAGTCCGAGACCACCCAGAGGGCCGAGCGTGAGGTCACCCGCATGGTGATCATCATGGTCATCGGCTTCTTGATCTGCTGGGTGCCCTACGCCAGCGTGGCCTGGTACATCTTCACCCACCAGGGCAGCGAGTTCGGGCCCGTCTTCATGACCCTGCCCGCCTTCTTCGCCAAGAGCGCCGCCGTCTACAACCCGGTCATC
>RC0223|Paedocypris_carbunculus#cf._carbunculus
GTGAGGAGCCCGTACGACTACCCGCAGTACTACCTGGTGGCACCATGGGCCTACGCCTGCCTGGCCGCCTACATGTTCTTCCTCATCATCACTGGCTTCCCGGTTAACTTCCTCACTCTGTACGTCACCATCGAACACAAGAAGCTCCGTTCGCCCCTCAACTACATCCTGCTGAACCTGGCCATCTCGGACCTCTTCATGGTGTTCGGAGGGTTCACCACGACCATGTACACCTCGTTGCACGGCTACTTTGTGTTCGGACGTCTGGGCTGCAACCTGGAAGGCTTCTTCGCCACCCTCGGAGGTGAGATGGGGCTTTGGTCGCTGGTGGTGCTGGCCATCGAGAGGTACATGGTGGTCTGCAAGCCCATGAGCAACTTCCGCTTCGGGGAGAACCACGCCATCATGGGTGTGGTGTTCACCTGGATCATGGCCTGCTCCTGCGCCGTGCCCCCACTGGTCGGCTGGTCCCGCTACATCCCCGAGGGCATGCAGTGCTCCTGCGGAGTGGACTACTACACCCGCGTCCCCGGCGTCAACAACGAGTCCTTCGTCATCTACATGTTCATCGTGCACTTCATCATYCCCATGATCGTCATCTTCTTCTGCTACGGCCGGCTGGTGTGCACCGTCAAGGAGGCCGCCGCCCAGCAGCAGGAGTCCGAGACCACCCAGAGGGCCGAGCGTGAGGTCACCCGCATGGTGATCATCATGGTCATCGGCTTCTTGATCTGCTGGGTGCCCTACGCCAGCGTGGCCTGGTACATCTTCACCCACCAGGGCAGCGAGTTCGGGCCCGTCTTCATGACCCTGCCCGCCTTCTTCGCCAAGAGCGCCGCCGTCTACAACCCGGTCATC
>RC0236|Sundadanio_axelrodi#cf._axelrodi_red
GTCAGAAGCCCGTACGACTATCCCCAGTACTACCTGGTGGCACCATGGGCCTACGGCTGCCTGGCCGCCTACATGTTCTTCCTCATCCTCACCGGCTTCCCCATCAACTTCCTCACTCTGTACGTCACCATCGAGCACAAGAAGCTGCGCTCGGCACTCAACTACATCCTGCTGAACCTCGCCATCTCTGACCTCTTCATGGTGTTCGGCGGCTTCACCACGACAATGTACACCTCGTTGCATGGCTACTTCGTCTTCGGCCGTCTCGGCTGCAACCTCGAAGGCTTCTTCGCCACCCTGGGCGGTGAGATGGGTCTCTGGTCGCTGGTGGTGCTGGCCTTCGAAAGGTGGATGGTGGTCTGCAAGCCCGTCAGCAACTTCCGCTTCGGCGAGAACCACGCCATCATGGGCGTGGTCTTCACCTGGATCATGGCCTGCTCTTGCGCCGTGCCTCCCCTGGTCGGCTGGTCCCGCTACATCCCCGAGGGCATGCAGTGCTCATGCGGGGTCGACTACTACACCCGCGTGCCCGGCTTCAACAACGAGTCCTTCGTCATCTACATGTTCATCGTCCACTTCCTGATCCCCATGTTCGTTGTCTTCTTCTGCTACGGCCGCCTGGTCTGCACCGTCAAGGAAGCCGCGGCACAGCAGCAGGAGTCCGAGACCACGCAGAGAGCCGAGCGCGAGGTCACCCGTATGGTCATCATCATGGTCATCGGCTTCCTGATCTGCTGGCTGCCCTACGCCAGCGTGGCCTGGTACATCTTCACCCACCAGGGAAGTGAGTTCGGGCCCCTCTTCATGACACTGCCGGCCTTCTTTGCCAAGTCGGCGGCCGTCTACAACCCGTGCATC
>RC0237|Sundadanio_axelrodi#cf._axelrodi_red
GTCAGAAGCCCGTACGACTATCCCCAGTACTACCTGGTGGCACCATGGGCCTACGGCTGCCTGGCCGCCTACATGTTCTTCCTCATCCTCACCGGCTTCCCCATCAACTTCCTCACTCTGTACGTCACCATCGAGCACAAGAAGCTGCGCTCGGCACTCAACTACATCCTGCTGAACCTCGCCATCTCTGACCTCTTCATGGTGTTCGGCGGCTTCACCACGACAATGTACACCTCGTTGCATGGCTACTTCGTCTTCGGCCGTCTCGGCTGCAACCTCGAAGGCTTCTTCGCCACCCTGGGCGGTGAGATGGGTCTCTGGTCGCTGGTGGTGCTGGCCTTCGAAAGGTGGATGGTGGTCTGCAAGCCCGTCAGCAACTTCCGCTTCGGCGAGAACCACGCCATCATGGGCGTGGTCTTCACCTGGATCATGGCCTGCTCTTGCGCCGTGCCTCCCCTGGTCGGCTGGTCCCGCTACATCCCCGAGGGCATGCAGTGCTCATGCGGGGTCGACTACTACACCCGCGTGCCCGGCTTCAACAACGAGTCCTTCGTCATCTACATGTTCATCGTCCACTTCCTGATCCCCATGTTCGTTGTCTTCTTCTGCTACGGCCGCCTGGTCTGCACCGTCAAGGAAGCCGCGGCACAGCAGCAGGAGTCCGAGACCACGCAGAGAGCCGAGCGCGAGGTCACCCGTATGGTCATCATCATGGTCATCGGCTTCCTGATCTGCTGGCTGCCCTACGCCAGCGTGGCCTGGTACATCTTCACCCACCAGGGAAGTGAGTTCGGGCCCCTCTTCATGACACTGCCGGCCTTCTTTGCCAAGTCGGCGGCCGTCTACAACCCGTGCATC
>RC0238|Sundadanio_axelrodi#cf._axelrodi_blue
GTCAGAAGCCCGTACGACTATCCCCAGTACTACCTGGTGGCACCATGGGCCTACGGCTGCCTGGCCGCCTACATGTTCTTCCTCATCCTCACCGGCTTCCCCATCAACTTCCTCACTCTGTATGTCACCATCGAGCACAAGAAGCTGCGCTCTGCGCTCAACTACATCCTTCTGAACCTGGCCATCTCTGACCTCTTCATGGTGTTCGGCGGCTTCACCACGACAATGTACACCTCGTTGCATGGCTACTTCGTCTTCGGCCGCCTCGGCTGCAACCTCGAAGGCTTCTTTGCCACCCTGGGCGGTGAGATGGGTCTCTGGTCGCTGGTGGTGCTGGCCTTCGAAAGGTGGATGGTGGTCTGCAAGCCCGTCAGCAACTTCCGCTTCGGCGAGAACCACGCCATCATGGGCGTGGTCTTCACCTGGATCATGGCCTGCTCCTGCGCCGTGCCTCCCCTCGTCGGCTGGTCCCGCTACATCCCCGAGGGCATGCAGTGCTCGTGCGGGGTCGACTACTACACCCGCGTGCCCGGCTTCAACAACGAGTCTTTCGTCATCTACATGTTCATCGTCCACTTCCTGATCCCCATGTTCGTCGTCTTCTTCTGCTATGGCCGCCTGGTCTGCACCGTCAAGGAAGCCGCGGCGCAGCAGCAGGAGTCCGAGACCACGCAGAGAGCAGAGCGCGAGGTCACCCGTATGGTCATCATCATGGTCATCGGTTTCCTGATCTGCTGGCTGCCCTACGCCAGCGTGGCCTGGTACATCTTCACCCACCAGGGAAGTGAATTCGGGCCCCTCTTCATGACACTGCCGGCCTTCTTTGCCAAGTCAGCGGCCGTCTACAACCCGTGCATC
>RC0239|Sundadanio_axelrodi#cf._axelrodi_blue
GTCAGAAGCCCGTACGACTATCCCCAGTACTACCTGGTGGCACCATGGGCCTACGGCTGCCTGGCCGCCTACATGTTCTTCCTCATCCTCACCGGCTTCCCCATCAACTTCCTCACTCTGTATGTCACCATCGAGCACAAGAAGCTGCGCTCTGCGCTCAACTACATCCTTCTGAACCTGGCCATCTCTGACCTCTTCATGGTGTTCGGCGGCTTCACCACGACAATGTACACCTCGTTGCATGGCTACTTCGTCTTCGGCCGCCTCGGCTGCAACCTCGAAGGCTTCTTTGCCACCCTGGGCGGTGAGATGGGTCTCTGGTCGCTGGTGGTGCTGGCCTTCGAAAGGTGGATGGTGGTCTGCAAGCCCGTCAGCAACTTCCGCTTCGGCGAGAACCACGCCATCATGGGCGTGGTCTTCACCTGGATCATGGCCTGCTCCTGCGCCGTGCCTCCCCTCGTCGGCTGGTCCCGCTACATCCCCGAGGGCATGCAGTGCTCGTGCGGGGTCGACTACTACACCCGCGTGCCCGGCTTCAACAACGAGTCTTTCGTCATCTACATGTTCATCGTCCACTTCCTGATCCCCATGTTCGTCGTCTTCTTCTGCTATGGCCGCCTGGTCTGCACCGTCAAGGAAGCCGCGGCGCAGCAGCAGGAGTCCGAGACCACGCAGAGAGCAGAGCGCGAGGTCACCCGTATGGTCATCATCATGGTCATCGGTTTCCTGATCTGCTGGCTGCCCTACGCCAGCGTGGCCTGGTACATCTTCACCCACCAGGGAAGTGAATTCGGGCCCCTCTTCATGACACTGCCGGCCTTCTTTGCCAAGTCAGCGGCCGTCTACAACCCGTGCATC
>RC0240|Rasbora_pauciperforata
GTGAGGAGCCCGTACGACTATCCCCAGTACTACCTGGTGGCACCATGGGCGTACGGCTGCCTGGCCGCTTACATGTTCTTCCTCATCATCACCGGCTTCCCCATCAACTTCCTCACTCTGTACGTCACCGTGGAGCACAAGAAGCTGCGCACGGCCCTCAACTACATCCTGCTCAACCTGGCCATCTCGGACCTCTTCATGGTGTTCGGGGGCTTCACCACCACCATGTACACCTCGTTGCACGGCTACTTCGTCTTCGGCCGCCTGGGCTGCAACCTGGAGGGCTTCTTCGCCACCCTGGGCGGTGAAATGGGTCTCTGGTCTCTGGTGGTGCTGGCCTTCGAGAGGTGGATGGTGGTCTGCAAGCCGGTCAGCAACTTCCGCTTCGGGGAGAACCACGCCATCATGGGAGTGGTGTTCACCTGGATCATGGCCCTGTCCTGCGCCGCTCCTCCTCTGGTGGGATGGTCCCGCTACATCCCCGAGGGCATGCAGTGCTCCTGCGGAGTCGACTACTACACCCGCACCCCCGGCGTCAACAACGAGTCCTTCGTCATCTACATGTTCATCGTGCACTTCATCATCCCGTTCATCGTGATCTTCTTCTGCTATGGCCGTCTGGTGTGCACCGTGAAGGAGGCGGCGGCGCAGCAGCAGGAGTCCGAGACCACGCAGAGAGCCGAGCGCGAGGTCACCCGCATGTGCGTCATCATGGTCATCGGCTTCTTGGTCTGCTGGGTGCCCTACGCCAGCGTGGCCTGGTACATCTTCACCCACCAGGGGAGCGAGTTCGGGCCGGTCTTCATGACCCTTCCAGCCTTCTTTGCCAAGTCGGCCGCCGTCTACAACCCCTGCATC
>RC0241|Rasbora_pauciperforata
GTGAGGAGCCCGTACGACTATCCCCAGTACTACCTGGTGGCACCATGGGCGTACGGCTGCCTGGCCGCTTACATGTTCTTCCTCATCATCACCGGCTTCCCCATCAACTTCCTCACTCTGTACGTCACCGTGGAGCACAAGAAGCTGCGCACGGCCCTCAACTACATCCTGCTCAACCTGGCCATCTCGGACCTCTTCATGGTGTTCGGGGGCTTCACCACCACCATGTACACCTCGTTGCACGGCTACTTCGTCTTCGGCCGCCTGGGCTGCAACCTGGAGGGCTTCTTCGCCACCCTGGGCGGTGAAATGGGTCTCTGGTCTCTGGTGGTGCTGGCCTTCGAGAGGTGGATGGTGGTCTGCAAGCCGGTSAGCAACTTCCGCTTCGGGGAGAACCACGCCATCATGGGAGTGGTGTTCACCTGGATCATGGCCCTGTCCTGCGCCGCTCCTCCTCTGGTGGGATGGTCCCGCTACATCCCCGAGGGCATGCAGTGCTCCTGCGGAGTCGACTACTACACCCGCACCCCCGGCGTCAACAACGAGTCCTTCGTCATCTACATGTTCATCGTGCACTTCATCATCCCGTTCATCGTGATCTTCTTCTGCTATGGCCGTCTGGTGTGCACCGTGAAGGAGGCGGCGGCGCAGCAGCAGGAGTCCGAGACCACGCAGAGRGCCGAGCGCGAGGTCACCCGCATGTGCGTCATCATGGTCATCGGCTTCTTRGTCTGCTGGGTGCCCTACGCCAGCGTGGCCTGGTACATCTTCACCCACCAGGGGAGCGAGTTCGGGCCGGTCTTCATGACCCTTCCAGCCTTCTTTGCCAAGTCGGCCGCCGTCTACAACCCCTGCATC
>RC0242|Danio_nigrofasciatus
GTCCGGAGCCCATACGACTACCCACAGTACTACCTGGTGGCTCCCTGGGCATATGGCTGCCTGGCGGCCTACATGTTCTTCCTCATCATCACCGGCTTCCCCGTCAACTTCCTCACGCTGTACGTCACCATCGAGCACAAGAAGCTGCGCACACCCCTCAACTACATCCTGCTGAACCTGGCCATCGCCGACCTCTTCATGGTGTTCGGCGGCTTCACCACCACCATGTACACCTCCTTGCACGGCTACTTTGTGTTCGGCCGCCTGGGCTGCAACCTGGAGGGCTTCTTCGCCACCCTGGGCGGTGAGATGGGCCTGTGGTCGCTTGTGGTACTGGCCATCGAGCGCTGGATGGTGGTCTGCAAGCCGGTCAGCAACTTCCGCTTCGGGGAGAACCATGCCATCATGGGGGTGGCCTTCACCTGGGTCATGGCCTGCTCCTGCGCCGTGCCACCACTGGTGGGCTGGTCGCGTTACATCCCCGAAGGCATGCAGTGCTCCTGCGGCGTCGACTACTACACCCGCGCCCCTGGTGTCAACAACGAGTCCTTTGTCATCTACATGTTCATCGTGCACTTCTTCATCCCACTGGTAGTCATCTTCTTCTGCTATGGCCGGCTGGTGTGCACCGTGAAGGAGGCAGCGGCGCAGCAGCAGGAGTCCGAGACCACACAGCGGGCCGAGCGCGAGGTCACCCGCATGGTCATCATCATGGTCGTCGCCTTCCTCMTCTGCTGGAYGCCCTACGCTAGCGTGGCCTGGTACATCTTCACCAACCAGGGCAGCGAGTTCGGGCCCGTCTTCATGACCCTGCCCGCCTTCTTCGCCAAGACGTCCGCCGTCTACAACCCCTGCATC
>RC0245|Danio_feegradei
GTCAGGAGCCCATATGACTACCCGCAGTACTACCTGGTGGCACCCTGGGCATACGGCTGCCTGGCAGCCTACATGTTCTTCCTCATCCTCACCGGCTTCCCCGTCAACTTCCTCACGCTGTACGTCACCATCGAGCACAAGAAGCTGCGCACACCCCTCAACTACATTCTGCTGAACCTGGCCATCGCCGACCTCTTCATGGTGTTCGGCGGCTTCACCACCACCATGTACACCTCGTTGCACGGCTACTTTGTGTTTGGGCGCCTGGGCTGCAACCTGGAGGGCTTCTTCGCCACCCTCGGCGGTGAGATGGGGCTGTGGTCGCTGGTGGTGTTGGCCATTGAGCGGTGGATGGTGGTCTGCAAGCCAGTCAGCAACTTCCGCTTCGGGGAGAACCATGCCATCATGGGTGTGGCCTTCACCTGGGTCATGGCCTGCTCCTGCGCCGTGCCGCCGCTGGTGGGCTGGTCTCGCTACATCCCCGAGGGCATGCAGTGCTCATGCGGAGTTGACTACTACACCCGCGCCCCTGGTGTCAACAACGAGTCCTTCGTCATCTACATGTTCATCGTGCACTTCTTCATCCCGCTCATCGTCATCTTCTTCTGCTATGGCCGTCTGGTGTGCACTGTGAAGGAGGCTGCGGCGCAGCAGCAGGAGTCCGAGACCACGCAGCGGGCCGAGCGTGAGGTCACCCGCATGGTCATCATCATGGTCATCGCCTTCCTCGTCTGCTGGGTGCCCTACGCTGGCGTGGCCTGGTACATCTTCAGCCACCAGGGCAGCGAGTTTGGGCCCGTCTTCATGACCCTGCCCGCCTTCTTCGCCAAGACATCCGCCGTCTACAACCCCTGCATC
>RC0246|Danio_feegradei
GTCAGGAGCCCATATGACTACCCGCAGTACTACCTGGTGGCACCCTGGGCATACGGCTGCCTGGCAGCCTACATGTTCTTCCTCATCCTCACCGGCTTCCCCGTCAACTTCCTCACGCTGTACGTCACCATCGAGCACAAGAAGCTGCGCACACCCCTCAACTACATTCTGCTGAACCTGGCCATCGCCGACCTCTTCATGGTGTTCGGCGGCTTCACCACCACCATGTACACCTCGTTGCACGGCTACTTTGTGTTTGGGCGCCTGGGCTGCAACCTGGAGGGCTTCTTCGCCACCCTCGGCGGTGAGATGGGGCTGTGGTCGCTGGTGGTGTTGGCCATTGAGCGGTGGATGGTGGTCTGCAAGCCAGTCAGCAACTTCCGCTTCGGGGAGAACCATGCCATCATGGGTGTGGCCTTCACCTGGGTCATGGCCTGCTCCTGCGCCGTGCCGCCGCTGGTGGGCTGGTCTCGCTACATCCCCGAGGGCATGCAGTGCTCATGCGGAGTTGACTACTACACCCGCGCCCCTGGTGTCAACAACGAGTCCTTCGTCATCTACATGTTCATCGTGCACTTCTTCATCCCGCTCATCGTCATCTTCTTCTGCTATGGCCGTCTGGTGTGCACTGTGAAGGAGGCTGCGGCRCAGCAGCAGGAGTCCGAGACCACGCAGCGGGCCGAGCGTGAGGTCACCCGCATGGTCATCATCATGGTCATCGCCTTCCTCGTCTGCTGGGTGCCCTACGCTGGCGTGGCCTGGTACATCTTCAGCCACCAGGGCAGCGAGTTTGGGCCCGTCTTCATGACCCTGCCCGCCTTCTTCGCCAAGACATCCGCCGTCTACAACCCCTGCATC
>RC0250|Devario_sp._purplecypris
GTCAGGAGCCCGTACGAGTATCCCCAGTACTACCTGGTGGCACCATGGGCCTACGCCTGCCTGGCCGCATACATGTTCTTCCTCATTCTCACCGGCTTCCCCGTCAACTTCCTCACTCTGTATGTCACCATCGAGCACAAGAAGCTGCGCACACCTCTCAACTACATCCTGCTGAACCTCGCCATCGCCGACCTCTTCATGGTGTTCGGCGGTTTCACCACGACAATGTACACCTCGTTGCACGGCTACTTTGTGTTCGGACGCCTGGGCTGCAACGTGGAGGGCTTCTTCGCCACCCTGGGAGGTGAAATGGGGCTCTGGTCCCTGGTGGTGCTGGCCATCGAGAGGTGGATGGTGGTCTGTAAGCCCGTGAGCAACTTCCGCTTCGGAGAGAACCACGCCATCATGGGCGTGGCCTCCACCTGGGTCATGGCCAGTGCCTGCGCCGTGCCCCCGCTGGTCGGCTGGTCCCGTTACATCCCAGAGGGCATGCAGTGCTCGTGCGGGATCGACTACTACACCCGTGCCCCCGGCGTCAACAACGAGTCCTTCGTCATCTACATGTTTATTGTGCACTTCTTCATCCCGCTTATCATCATCTTCTTCTGCTACGGCCGCCTCGTCTGCACCGTCAAGGAGGCCGCCGCCCAGCAGCAGGAGTCCGAGACCACCCAGAGGGCCGAGCGCGAGGTCACCCGCATGGTCATCATCATGGTCATCGCCTTCTTGGTGTGCTGGACCCCCTACGCCAGCGTGGCCTGGTACATCTTCACCAACCAGGGCAGCGAGTTCGGGCCCATCTTCATGACCCTGCCGGCCTTCTTCGCCAAGACGTCCGCCGTCTACAACCCGTGCATC
>RC0251|Devario_sp._purplecypris
GTCAGGAGCCCGTACGAGTATCCCCAGTACTACCTGGTGGCACCATGGGCCTACGCCTGCCTGGCCGCATACATGTTCTTCCTCATTCTCACCGGCTTCCCCGTCAACTTCCTCACTCTGTATGTCACCATCGAGCACAAGAAGCTGCGCACACCTCTCAACTACATCCTGCTGAACCTCGCCATCGCCGACCTCTTCATGGTGTTCGGCGGTTTCACCACGACAATGTACACCTCGTTGCACGGCTACTTTGTGTTCGGACGCCTGGGCTGCAACGTGGAGGGCTTCTTCGCCACCCTGGGAGGTGAAATGGGGCTCTGGTCCCTGGTGGTGCTGGCCATCGAGAGGTGGATGGTGGTCTGTAAGCCCGTGAGCAACTTCCGCTTCGGAGAGAACCACGCCATCATGGGCGTGGCCTCCACCTGGGTCATGGCCAGTGCCTGCGCCGTGCCCCCGCTGGTCGGCTGGTCCCGTTACATCCCAGAGGGCATGCAGTGCTCGTGCGGGATCGACTACTACACCCGTGCCCCCGGCGTCAACAACGAGTCCTTCGTCATCTACATGTTTATTGTGCACTTCTTCATCCCGCTTATCATCATCTTCTTCTGCTACGGCCGCCTCGTCTGCACCGTCAAGGAGGCCGCCGCCCAGCAGCAGGAGTCCGAGACCACCCAGAGGGCCGAGCGCGAGGTCACCCGCATGGTCATCATCATGGTCATCGCCTTCTTGGTGTGCTGGACCCCCTACGCCAGCGTGGCCTGGTACATCTTCACCAACCAGGGCAGCGAGTTCGGGCCCATCTTCATGACCCTGCCGGCCTTCTTCGCCAAGACGTCCGCCGTCTACAACCCGTGCATC
>RC0252|Devario_sp._purplecypris
GTCAGGAGCCCGTACGAGTATCCCCAGTACTACCTGGTGGCACCATGGGCCTACGCCTGCCTGGCCGCATACATGTTCTTCCTCATTCTCACCGGCTTCCCCGTCAACTTCCTCACTCTGTATGTCACCATCGAGCACAAGAAGCTGCGCACACCTCTCAACTACATCCTGCTGAACCTCGCCATCGCCGACCTCTTCATGGTGTTCGGCGGTTTCACCACGACAATGTACACCTCGTTGCACGGCTACTTTGTGTTCGGACGCCTGGGCTGCAACGTGGAGGGCTTCTTCGCCACCCTGGGAGGTGAAATGGGGCTCTGGTCCCTGGTGGTGCTGGCCATCGAGAGGTGGATGGTGGTCTGTAAGCCCGTGAGCAACTTCCGCTTCGGAGAGAACCACGCCATCATGGGCGTGGCCTCCACCTGGGTCATGGCCAGTGCCTGCGCCGTGCCCCCGCTGGTCGGCTGGTCCCGTTACATCCCAGAGGGCATGCAGTGCTCGTGCGGGATCGACTACTACACCCGTGCCCCCGGCGTCAACAACGAGTCCTTCGTCATCTACATGTTTATTGTGCACTTCTTCATCCCGCTTATCATCATCTTCTTCTGCTACGGCCGCCTCGTCTGCACCGTCAAGGAGGCCGCCGCCCAGCAGCAGGAGTCCGAGACCACCCAGAGGGCCGAGCGCGAGGTCACCCGCATGGTCATCATCATGGTCATCGCCTTCTTGGTGTGCTGGACCCCCTACGCCAGCGTGGCCTGGTACATCTTCACCAACCAGGGCAGCGAGTTCGGGCCCATCTTCATGACCCTGCCGGCCTTCTTCGCCAAGACGTCCGCCGTCTACAACCCGTGCATC
>RC0257|Devario_sp._giraffe
GTCAGGAGCCCGTACGAGTATCCCCAGTACTACCTGGTGGCGCCATGGGCCTACGCCTGCCTGGCCGCATACATGTTCTTCCTCATTCTCACCGGCTTCCCCGTCAACTTCCTCACTCTGTACGTCACCATCGAGCACAAGAAGCTGCGCACACCTCTCAACTACATCCTGCTGAACCTCGCCATCGCCGACCTCTTCATGGTGTTCGGCGGTTTCACCACGACGATGTACACCTCGTTGCACGGCTACTTTGTGTTCGGACGCCTGGGCTGCAACCTGGAGGGCTTCTTCGCCACCCTGGGAGGTGAAATGGGGCTCTGGTCCCTGGTGGTGCTGGCCATCGAGAGGTGGATGGTGGTCTGTAAGCCTGTGAGCAACTTCCGCTTCGGAGAGAACCACGCCATCATGGGCGTGGCCTGCACCTGGGTCATGGCCTCTGCCTGCGCCGTGCCCCCGCTGGTCGGCTGGTCCCGTTACATCCCCGAGGGCATGCAGTGCTCATGCGGGATCGACTACTACACCCGTGCCCCCGGCGTCAACAACGAGTCCTTCGTCATCTACATGTTCATTGTGCACTTCTTCATCCCACTCATTATCATCTTCTTCTGCTACGGCCGCCTGGTCTGCACCGTCAAGGAGGCCGCCGCCCAGCAGCAGGAGTCCGAGACCACCCAGAGGGCCGAGCGCGAGGTCACCCGCATGGTCATCATCATGGTCATCGCCTTCTTGGTGTGCTGGACCCCCTACGCCAGCGTGGCCTGGTACATCTTCACCCACCAGGGCAGCGAGTTCGGGCCCGTCTTCATGACCCTGCCGGCCTTCTTCGCCAAGACGGCCGCCGTCTACAACCCCTGCATC
>RC0258|Devario_chrysotaeniatus#cf._chrysotaeniatus
GTCAGGAGCCCGTACGAGTATCCCCAGTACTACCTGGTGGCGCCATGGGCCTACGCCTGCCTGGCCGCATACATGTTCTTCCTCATTCTCACCGGTTTCCCCGTCAACTTCCTCACTCTGTACGTCACCATCGAGCACAAGAAGCTGCGCACACCTCTCAACTACATCCTGCTGAACCTCGCCATCGCCGACCTCTTCATGGTGTTCGGCGGTTTCACCACGACGATGTACACCTCGTTGCACGGCTACTTTGTGTTCGGACGCCTGGGCTGCAACCTGGAGGGCTTCTTCGCCACCCTGGGAGGTGAAATGGGGCTCTGGTCCCTGGTGGTGCTGGCCATCGAGAGGTGGATGGTGGTCTGTAAGCCCGTGAGCAACTTCCGCTTCGGAGAGAACCACGCCATCATGGGCGTGGCCTGCACCTGGGTCATGGCCTCTGCCTGCGCCGTGCCCCCGCTGGTCGGCTGGTCCCGTTACATCCCCGAGGGCATGCAGTGCTCGTGCGGGATCGACTACTACACCCGTGCCCCCGGTGTCAACAACGAGTCCTTCGTCATCTACATGTTCATCGTGCACTTCCTCATCCCGCTYGTTATCATCTTCTTCTGCTATGGCCGCCTGGTCTGCACCGTCAAGGAGGCCGCCGCCCAGCAGCAGGAGTCCGAGACCACCCAGAGGGCCGAGCGCGAGGTCACCCGCATGGTCATCATCATGGTCATCGCCTTCTTGGTGTGCTGGACGCCCTACGCCAGCGTGGCCTGGTACATCTTCACCCACCAGGGCAGCGAGTTCGGGCCCGTCTTCATGACCCTGCCGGCCTTCTTCGCCAAGACGGCCGCCGTCTACAACCCGTGCATC
>RC0260|Devario_sp._giraffe
GTCAGGAGCCCGTACGAGTATCCCCAGTACTACCTGGTGGCGCCATGGGCCTACGCCTGCCTGGCCGCATACATGTTCTTCCTCATTCTCACCGGCTTCCCCGTCAACTTCCTCACTCTGTACGTCACCATCGAGCACAAGAAGCTGCGCACACCTCTCAACTACATCCTGCTGAACCTCGCCATCGCCGACCTCTTCATGGTGTTCGGCGGTTTCACCACGACGATGTACACCTCGTTGCACGGCTACTTTGTGTTCGGACGCCTGGGCTGCAACCTGGAGGGCTTCTTCGCCACCCTGGGAGGTGAAATGGGGCTCTGGTCCCTGGTGGTGCTGGCCATCGAGAGGTGGATGGTGGTCTGTAAGCCTGTGAGCAACTTCCGCTTCGGAGAGAACCACGCCATCATGGGCGTGGCCTGCACCTGGGTCATGGCCTCTGCCTGCGCCGTGCCCCCGCTGGTCGGCTGGTCCCGTTACATCCCCGAGGGCATGCAGTGCTCATGCGGGATCGACTACTACACCCGTGCCCCCGGCGTCAACAACGAGTCCTTCGTCATCTACATGTTCATTGTGCACTTCTTCATCCCACTCATTATCATCTTCTTCTGCTACGGCCGCCTGGTCTGCACCGTCAAGGAGGCCGCCGCCCAGCAGCAGGAGTCCGAGACCACCCAGAGGGCCGAGCGCGAGGTCACCCGCATGGTCATCATCATGGTCATCGCCTTCTTGGTGTGCTGGACCCCCTACGCCAGCGTGGCCTGGTACATCTTCACCCACCAGGGCAGCGAGTTCGGGCCCGTCTTCATGACCCTGCCGGCCTTCTTCGCCAAGACGGCCGCCGTCTACAACCCCTGCATC
>RC0261|Devario_chrysotaeniatus#cf._chrysotaeniatus
GTCAGGAGCCCGTACGAGTATCCCCAGTACTACCTGGTGGCGCCATGGGCCTACGCCTGCCTGGCCGCATACATGTTCTTCCTCATTCTCACCGGTTTCCCCGTCAACTTCCTCACTCTGTACGTCACCATCGAGCACAAGAAGCTGCGCACACCTCTCAACTACATCCTGCTGAACCTCGCCATCGCCGACCTCTTCATGGTGTTCGGCGGTTTCACCACGACGATGTACACCTCGTTGCACGGCTACTTTGTGTTCGGACGCCTGGGCTGCAACCTGGAGGGCTTCTTCGCCACCCTGGGAGGTGAAATGGGGCTCTGGTCCCTGGTGGTGCTGGCCATCGAGAGGTGGATGGTGGTCTGTAAGCCCGTGAGCAACTTCCGCTTCGGAGAGAACCACGCCATCATGGGCGTGGCCTGCACCTGGGTCATGGCCTCTGCCTGCGCCGTGCCCCCGCTGGTCGGCTGGTCCCGTTACATCCCCGAGGGCATGCAGTGCTCGTGCGGGATCGACTACTACACCCGTGCCCCCGGTGTCAACAACGAGTCCTTCGTCATCTACATGTTCATCGTGCACTTCCTCATCCCGCTTGTTATCATCTTCTTCTGCTATGGCCGCCTGGTCTGCACCGTCAAGGAGGCCGCCGCCCAGCAGCAGGAGTCCGAGACCACCCAGAGGGCCGAGCGCGAGGTCACCCGCATGGTCATCATCATGGTCATCGCCTTCTTGGTGTGCTGGACGCCCTACGCCAGCGTGGCCTGGTACATCTTCACCCACCAGGGCAGCGAGTTCGGGCCCGTCTTCATGACCCTGCCGGCCTTCTTCGCCAAGACGGCCGCCGTCTACAACCCGTGCATC
>RC0264|Danio_sp._hikari
GTCCGGAGCCCGTATGACTACCCACAGTACTACCTGGTGGCGCCCTGGGCATATGGCTGCCTGGCAGCCTACATGTTCTTTCTGATCCTCACCGGCTTCCCCGTCAACTTCCTCACGCTGTACGTCACCATCGAGCACAAGAAGCTGCGCACACCCCTTAACTACATCCTGCTGAACCTGGCCATCGCCGACCTCTTCATGGTGTTCGGCGGCTTCACCACCACCATGTACACCTCCTTGCACGGTTACTTCGTGTTCGGCCGCCTGGGCTGCAACCTGGAGGGCTTCTTCGCCACCCTGGGCGGTGAGATGGGGCTGTGGTCGCTTGTGGTACTGGCCATTGAGCGCTGGATGGTGGTCTGCAAGCCGGTCAGCAACTTCCGCTTCGGAGAGAACCACGCCATTATGGGGGTGGCCTTCACCTGGGTCATGGCCTGCTCCTGCGCCGTGCCACCACTGGTGGGCTGGTCGCGTTACATCCCCGAGGGCATGCAGTGCTCCTGCGGCGTTGACTACTACACCCGCGCCCCCGGCGTCAACAACGAGTCCTTCGTCATCTACATGTTCATCGTGCACTTCTTCATTCCACTGATAGTCATCTTCTTCTGCTATGGCCGGCTGGTGTGCACCGTGAAGGAGGCTGCGGCCCAGCAGCAGGAGTCCGAGACCACGCAGCGGGCTGAGCGTGAGGTCACCCGCATGGTCATCATCATGGTCTTCGCCTTCCTCATCTGCTGGTTGCCCTATGCCGGTGTGGCCTGGTACATCTTCACCCACCAAGGCAGCGAGTTCGGGCCAGTCTTCATGACCCTGCCCGCCTTCTTTGCCAAGACTGCCGCCGTCTACAACCCCTGCATC
>RC0265|Danio_sp._hikari
GTCCGGAGCCCGTATGACTACCCACAGTACTACCTGGTGGCGCCCTGGGCATATGGCTGCCTGGCAGCCTACATGTTCTTTCTGATCCTCACCGGCTTCCCCGTCAACTTCCTCACGCTGTACGTCACCATCGAGCACAAGAAGCTGCGCACACCCCTTAACTACATCCTGCTGAACCTGGCCATCGCCGACCTCTTCATGGTGTTCGGCGGCTTCACCACCACCATGTACACCTCCTTGCACGGTTACTTCGTGTTCGGCCGCCTGGGCTGCAACCTGGAGGGCTTCTTCGCCACCCTGGGCGGTGAGATGGGGCTGTGGTCGCTTGTGGTACTGGCCATTGAGCGCTGGATGGTGGTCTGCAAGCCGGTCAGCAACTTCCGCTTCGGAGAGAACCACGCCATTATGGGGGTGGCCTTCACCTGGGTCATGGCCTGCTCCTGCGCCGTGCCACCACTGGTGGGCTGGTCGCGTTACATCCCCGAGGGCATGCAGTGCTCCTGCGGCGTTGACTACTACACCCGCGCCCCCGGCGTCAACAACGAGTCCTTCGTCATCTACATGTTCATCGTGCACTTCTTCATTCCACTGATAGTCATCTTCTTCTGCTATGGCCGGCTGGTGTGCACCGTGAAGGAGGCTGCGGCCCAGCAGCAGGAGTCCGAGACCACGCAGCGGGCTGAGCGTGAGGTCACCCGCATGGTCATCATCATGGTCTTCGCCTTCCTCATCTGCTGGTTGCCCTATGCCGGTGTGGCCTGGTACATCTTCACCCACCAAGGCAGCGAGTTCGGGCCAGTCTTCATGACCCTGCCCGCCTTCTTTGCCAAGACTGCCGCCGTCTACAACCCCTGCATC
>RC0266|Danio_sp._hikari
GTCCGGAGCCCGTATGACTACCCACAGTACTACCTGGTGGCGCCCTGGGCATATGGCTGCCTGGCAGCCTACATGTTCTTTCTGATCCTCACCGGCTTCCCCGTCAACTTCCTCACGCTGTACGTCACCATCGAGCACAAGAAGCTGCGCACACCCCTTAACTACATCCTGCTGAACCTGGCCATCGCCGACCTCTTCATGGTGTTCGGCGGCTTCACCACCACCATGTACACCTCCTTGCACGGTTACTTCGTGTTCGGCCGCCTGGGCTGCAACCTGGAGGGCTTCTTCGCCACCCTGGGCGGTGAGATGGGGCTGTGGTCGCTTGTGGTACTGGCCATTGAGCGCTGGATGGTGGTCTGCAAGCCGGTCAGCAACTTCCGCTTCGGAGAGAACCACGCCATTATGGGGGTGGCCTTCACCTGGGTCATGGCCTGCTCCTGCGCCGTGCCACCACTGGTGGGCTGGTCGCGTTACATCCCCGAGGGCATGCAGTGCTCCTGCGGCGTTGACTACTACACCCGCGCCCCCGGCGTCAACAACGAGTCCTTCGTCATCTACATGTTCATCGTGCACTTCTTCATTCCACTGATAGTCATCTTCTTCTGCTATGGCCGGCTGGTGTGCACCGTGAAGGAGGCTGCGGCCCAGCAGCAGGAGTCCGAGACCACGCAGCGGGCTGAGCGTGAGGTCACCCGCATGGTCATCATCATGGTCTTCGCCTTCCTCATCTGCTGGTTGCCCTATGCCGGTGTGGCCTGGTACATCTTCACCCACCAAGGCAGCGAGTTCGGGCCAGTCTTCATGACCCTGCCCGCCTTCTTTGCCAAGACTGCCGCCGTCTACAACCCCTGCATC
>RC0267|Danio_kerri#cf._kerri
GTCCGGAGCCCGTATGACTACCCACAGTACTACCTGGTGGCGCCCTGGGCATATGGCTGCCTGGCAGCCTACATGTTCTTTCTGATCCTCACCGGCTTCCCCGTCAACTTCCTCACGCTGTACGTCACTATCGAGCACAAGAAGCTGCGCACACCCCTTAACTACATCCTGCTGAACCTGGCCATCGCCGACCTCTTCATGGTGTTCGGCGGCTTCACCACCACCATGTACACCTCCTTGCACGGTTACTTCGTGTTCGGCCGCCTGGGCTGCAACCTGGAGGGCTTCTTCGCCACCCTGGGCGGTGAGATGGGGCTGTGGTCGCTTGTGGTACTGGCCATTGAGCGCTGGATGGTGGTCTGCAAGCCGGTCAGCAACTTCCGCTTCGGAGAGAACCACGCCATTATGGGGGTGGCCTTCACCTGGGTCATGGCCTGCTCCTGCGCCGTGCCACCACTGGTGGGCTGGTCGCGTTACATCCCCGAGGGCATGCAGTGCTCCTGCGGCGTTGACTACTACACCCGCGCCCCCGGCGTCAACAACGAGTCCTTCGTCATCTACATGTTCATCGTGCACTTCTTCATTCCACTGATAGTCATCTTCTTCTGCTATGGCCGGCTGGTGTGCACCGTGAAGGAGGCTGCGGCCCAGCAGCAGGAGTCCGAGACCACGCAGCGGGCTGAGCGTGAGGTCACCCGTATGGTCATCATCATGGTCTTCGCCTTCCTCATCTGCTGGTTGCCCTATGCCGGTGTGGCCTGGTACATCTTCACCCACCAGGGCAGCGAGTTCGGGCCCGTCTTCATGACCCTGCCCGCCTTCTTTGCCAAGACGGCCGCCGTCTACAACCCCTGCATC
>RC0268|Danio_kerri#cf._kerri
GTCCGGAGCCCGTATGACTACCCACAGTACTACCTGGTGGCGCCCTGGGCATATGGCTGCCTGGCAGCCTACATGTTCTTTCTGATCCTCACCGGCTTCCCCGTCAACTTCCTCACGCTGTACGTCACTATCGAGCACAAGAAGCTGCGCACACCCCTTAACTACATCCTGCTGAACCTGGCCATCGCCGACCTCTTCATGGTGTTCGGCGGCTTCACCACCACCATGTACACCTCCTTGCACGGTTACTTCGTGTTCGGCCGCCTGGGCTGCAACCTGGAGGGCTTCTTCGCCACCCTGGGCGGTGAGATGGGGCTGTGGTCGCTTGTGGTACTGGCCATTGAGCGCTGGATGGTGGTCTGCAAGCCGGTCAGCAACTTCCGCTTCGGAGAGAACCACGCCATTATGGGGGTGGCCTTCACCTGGGTCATGGCCTGCTCCTGCGCCGTGCCACCACTGGTGGGCTGGTCGCGTTACATCCCCGAGGGCATGCAGTGCTCCTGCGGCGTTGACTACTACACCCGCGCCCCCGGCGTCAACAACGAGTCCTTCGTCATCTACATGTTCATCGTGCACTTCTTCATTCCACTGATAGTCATCTTCTTCTGCTATGGCCGGCTGGTGTGCACCGTGAAGGAGGCTGCGGCCCAGCAGCAGGAGTCCGAGACCACGCAGCGGGCTGAGCGTGAGGTCACCCGTATGGTCATCATCATGGTCTTCGCCTTCCTCATCTGCTGGTTGCCCTATGCCGGTGTGGCCTGGTACATCTTCACCCACCAGGGCAGCGAGTTCGGGCCCGTCTTCATGACCCTGCCCGCCTTCTTTGCCAAGACGGCCGCCGTCTACAACCCCTGCATC
>RC0271|Danio_kerri#cf._kerri
GTCCGGAGCCCGTATGACTACCCACAGTACTACCTGGTGGCGCCCTGGGCATATGGCTGCCTGGCAGCCTACATGTTCTTTCTGATCCTCACCGGCTTCCCCGTCAACTTCCTCACGCTGTACGTCACTATCGAGCACAAGAAGCTGCGCACACCCCTTAACTACATCCTGCTGAACCTGGCCATCGCCGACCTCTTCATGGTGTTCGGCGGCTTCACCACCACCATGTACACCTCCTTGCACGGTTACTTCGTGTTCGGCCGCCTGGGCTGCAACCTGGAGGGCTTCTTCGCCACCCTGGGCGGTGAGATGGGGCTGTGGTCGCTTGTGGTACTGGCCATTGAGCGCTGGATGGTGGTCTGCAAGCCGGTCAGCAACTTCCGCTTCGGAGAGAACCACGCCATTATGGGGGTGGCCTTCACCTGGGTCATGGCCTGCTCCTGCGCCGTGCCACCACTGGTGGGCTGGTCGCGTTACATCCCCGAGGGCATGCAGTGCTCCTGCGGCGTTGACTACTACACYCGCGCCCCCGGCGTCAACAACGAGTCCTTCGTCATCTACATGTTCATCGTGCACTTCTTCATTCCACTGATAGTCATCTTCTTCTGCTATGGCCGGCTGGTGTGCACCGTGAAGGAGGCTGCGGCCCAGCAGCAGGAGTCCGAGACCACGCAGCGGGCTGAGCGTGAGGTCACCCGTATGGTCATCATCATGGTCTTCGCCTTCCTCATCTGCTGGTTGCCCTATGCCGGTGTGGCCTGGTACATCTTCACCCACCAGGGCAGCGAGTTCGGGCCCGTCTTCATGACCCTGCCCGCCTTCTTTGCCAAGACGGCCGCCGTCTACAACCCCTGCATC
>RC0291|Rasbora_dorsiocellata
GTTAGGAGCCCGTACGAATATCCCCAGTACTACCTGGTGGCACCATGGGCATACGCCTGCTTGGCCGCTTACATGTTCTTCCTCATTCTCACCGGCTTCCCCATCAACTTCCTCACTCTGTATGTCACCATCGAGCACAAGAAGCTGCGTACACCCCTCAACTACATCCTGCTGAACCTGGCCATCTCTGACCTCTTCATGGTGTTCGGGGGCTTCACCACAACCATGTACACCTCGTTGCACGGCTACTTCGTGTTCGGGCGCCTCGGCTGCAACATAGAAGGCTTCTTCGCCACCCTGGGCGGTGAAATGGGGCTTTGGTCACTGGTGGTGCTGGCCTTCGAGAGGTGGATGGTCGTCTGCAAGCCCATGAGCAACTTCCGCTTCGGGGAGAACCACGCCATCATGGGTGTGGTGTTCACCTGGATCATGGCCCTCTCCTGCGCCGCGCCTCCCCTGGTCGGCTGGTCCCGTTACATCCCTGAGGGCATGCAGTGCTCATGCGGTGTCGACTACTACACCCGTGTCCCCGGGGTCAACAACGAGTCCTTCGTCATCTACATGTTCATCGTTCACTTCTGGATCCCGTTCATTGTGATCTTCTTCTGCTATGGCCGCCTGGTGTGCACCGTCAAGGAAGCCGCTGCCCAGCAGCAGGAGTCCGAGACCACCCAGAGGGCCGAGCGCGAGGTCACCCGCATGTGCGTCATCATGGTCATCGGCTTCTTGATCTGCTGGACCCCCTACGCGAGCGTGGCCTGGTGGATCTTCACCCACCAGGGATCCGAGTTCGGGCCGGTCTTCATGACCCTGCCAGCCTTCTTTGCCAAGACCGCCGCCGTCTACAACCCCTGCATC
>RC0293|Puntius_filamentosus
GTTAGGAGCCCGTACGAGTATCCCCAGTACTACCTGGTGGCGCCATGGGCGTACGCCTGCCTGGCCGCGTACATGTTCTTCCTCATCCTCACCGGCTTCCCCGTCAATTTCCTCACTCTGTACGTCACCATCGAGCACAAGAAGCTGCGTACACCTCTCAACTACATTCTGCTGAACCTCGCCGTATCCGACCTCTTCATGGTGTTCGGTGGCTTTACCACGACGATGTACACCTCCTTGCACGGCTACTTCGTTTTCGGACGCCTCGGCTGCAACCTGGAAGGCTTCTTCGCCACCCTGGGTGGTGAAATGGGCCTCTGGTCCCTGGTGGTGCTGGCCTTCGAGAGGTGGATGGTGGTCTGTAAGCCCGTGAGCAACTTCCGCTTCGGAGAGAACCAYGCCATCATGGGTGTGGCCTTCACCTGGGTCATGGCCTGCTCCTGCGCCGTGCCTCCCCTGGTGGGCTGGTCCCGTTACATCCCCGAGGGCATGCAGTGCTCGTGCGGAGTCGACTACTACACTCGCGTTCCAGGCGTTAACAACGAGTCCTTCGTCATCTACATGTTCATCGTGCACTTCTTCATTCCGCTCTTCGTCATCTTCTTCTGCTACGGCCGCCTGGTCTGCACCGTCAAGGAAGCCGCTGCCCAGCAGCAGGAGTCTGAGACCACCCAGAGGGCCGAGCGTGAGGTCACCCGCATGGTGGTGATCATGGTCATCGGCTTCTTGATCTGCTGGCTGCCCTACGCCTACGTGGCCTGGTACATCTTCACCCACCAGGGAAGCGAATTCGGGCCTCTCTTCATGACACTGCCAGCCTTCTTTGCCAAGACCGCCGCCGTCTACAACCCATGCATC
>RC0298|Puntius_lateristriga
GTTAGGAGCCCGTACGACTATCCCCAGTACTACCTGGCGCCGCCATGGGCATACGCCTGCCTGGCCGCGTACATGTTCTTCCTCATCCTCACCGGCTTCCCCATCAATTTCCTCACTCTGTACGTCACCATCGAGCACAAGAAGCTGCGTACACCTCTCAACTACATTCTGCTGAACCTTGCCGTGTCCGACCTCTTCATGGTGTTCGGTGGCTTCACCACGACGATGTACACCTCCTTGCATGGCTACTTTGTCTTCGGGCGCCTCGGCTGCAACCTGGAAGGCTTCTTCGCCACCCTGGGTGGTGAAATGGGCCTCTGGTCCCTGGTGGTGCTGGCCTTCGAGAGGTGGATGGTGGTCTGTAAGCCCGTGAGCAACTTCCGCTTCGGAGAGAACCACGCCATCATGGGTGTGGCCTTCACCTGGATCATGGCCTGCTCCTGCGCCGTGCCTCCCCTGGTGGGCTGGTCTCGTTACATCCCCGAGGGCATGCAGTGCTCGTGCGGAGTCGACTACTACACTCGCGTTCCTGGCGTTAACAACGAGTCCTTCGTCATCTACATGTTCATCGTGCACTTCTTCATTCCGCTCTTCGTCATCTTCTTCTGCTACGGCCGCCTGGTCTGCACCGTCAAGGAAGCCGCTGCCCAGCAGCAGGAGTCCGAGACCACCCAGAGGGCCGAGCGCGAGGTCACCCGCATGGTGGTCATCATGGTCATCGGCTTCTTGATCTGCTGGCTCCCCTACGCCTACGTGGCCTGGTACATCTTCACCCACCAGGGAAGCGAATTCGGGCCTTTCTTCATGACACTGCCAGCCTTCTTTGCCAAGACCGCTGCCGTCTACAACCCGTGCATC
>RC0303|Puntius_aff._banksi
GTTAGGAGCCCGTACGATTATCCCCAGTACTACCTGGCGCCACCATGGGCATACGCCTGCCTGGCCGCGTACATGTTCTTCCTCATCATCACCGGCTTCCCCATCAATTTCCTCACTCTGTACGTCACCATCGAGCACAAGAAGCTGCGTACACCTCTCAACTACATTCTGCTGAACCTCGCCGTGTCCGACCTCTTCATGGTGTTCGGTGGCTTCACCACGACGATGTACACCTCCTTGCACGGCTACTTCGTCTTCGGRCGCCTCGGCTGCAACCTGGAAGGCTTCTTCGCCACCCTGGGCGGTGAAATGGGCCTCTGGTCCCTGGTGGTGCTGGCCTTCGAGAGGTGGATGGTGGTCTGTAAGCCCGTGAGCAACTTCCGCTTCGGAGAGAACCACGCCATCATGGGTGTTGGCTTCACCTGGATCATGGCCTGCTCCTGCGCCGTGCCTCCGCTGGTGGGCTGGTCCCGGTACATCCCCGAGGGCATGCAGTGCTCGTGCGGAGTCGACTACTACACTCGTGTACCTGGCGTTAACAACGAGTCCTTCGTCATCTACATGTTCATCGTGCACTTCTTCATTCCGCTCTTTGTCATCTTCTTCTGCTACGGCCGCCTTGTCTGCACCGTGAAGGAAGCCGCTGCCCAGCAGCAGGAGTCCGAGACCACCCAGAGGGCCGAGCGCGAGGTCACCCGCATGGTGGTCATCATGGTCATCGGCTTCTTGATCTGCTGGATCCCCTACGCCTAYGTGGCCTGGTACATCTTCACCCACCAGGGAAGCGAATTCGGGCCTTTCTTCATGACACTGCCAGCCTTCTTTGCCAAGACCGCTGCCGTCTACAACCCGTGCATC
>RC0304|Puntius_pentazona
GTTAAGAGCCCGTACTTGTATCCACAGTACTACCTGGCGGAGCCATGGGCATATGCCGCCCTGGCCGCGTACATGTTCTTGCTCATCATTACCGGCTTCCCCATCAATTTCCTCACTCTGTACACCACCATTGAGCACAAGAAGCTTCGTACACCTCTCAACTACATTCTGCTGAACCTCGCCGTGTCCGATCTCTTCATGGTGTTCGGTGGCTTCACCACGACGATGTACACCTCCATGCATGGCTACTTTGTTTTCGGGCGCGTCGGCTGCAACCTGGAAGGCTTCTTTGCCACCCTGGGTGGTGAAATGGGTCTCTGGTCCCTTGTGGTGCTGGCCTTCGAGAGATGGATGGTGGTCTGTAAGCCTGTGAGCAACTTCCGCTTCGGAGAAAACCACGCCATCATGGGTGTGGTCTTCACCTGGATCATGGCCTGCTCCTGCGCCGTGCCTCCCCTGGTAGGCTGGTCCCGTTACATCCCAGAGGGCATGCAGTGCTCGTGTGGAGTCGACTACTACACTCGCGTACCTGGCTACAACAATGAGTCCTTCGTCATCTACATGTTCATCGTGCACTTCATCATTCCGTTCTGTGTCATCTTCTTCTGCTATGGCCGCCTGGTCTGCACCGTCAAGGAAGCCGCTGCCCAGCAGCAGGAGTCCGAGACCACCCAGAGGGCTGAGCGCGAGGTCACCCGCATGGTGGTCATCATGGTCATCGGCTTTTTGATCTGCTGGATCCCCTACGCCTACGTGGCCTGGTACATCTTCACCCACCAGGGAAGTGATTTCGGGCCTTACTTCATGACACTGCCAGCCTTCTTTGCTAAGACCGCTGCCGTCTACAACCCATGCATC
>RC0305|Puntius_pentazona
GTTAAGAGCCCGTACTTGTATCCACAGTACTACCTGGCGGAGCCATGGGCATATGCCGCCCTGGCCGCGTACATGTTCTTGCTCATCATTACCGGCTTCCCCATCAATTTCCTCACTCTGTACACCACCATTGAGCACAAGAAGCTTCGTACACCTCTCAACTACATTCTGCTGAACCTCGCCGTGTCCGATCTCTTCATGGTGTTCGGTGGCTTCACCACGACGATGTACACCTCCATGCATGGCTACTTTGTTTTCGGGCGCGTCGGCTGCAACCTGGAAGGCTTCTTTGCCACCCTGGGTGGTGAAATGGGTCTCTGGTCCCTTGTGGTGCTGGCCTTCGAGAGATGGATGGTGGTCTGTAAGCCTGTGAGCAACTTCCGCTTCGGAGAAAACCACGCCATCATGGGTGTGGTCTTCACCTGGATCATGGCCTGCTCCTGCGCCGTGCCTCCCCTGGTAGGCTGGTCCCGTTACATCCCAGAGGGCATGCAGTGCTCGTGTGGAGTCGACTACTACACTCGCGTACCTGGCTACAACAATGAGTCCTTCGTCATCTACATGTTCATCGTGCACTTCATCATTCCGTTCTGTGTCATCTTCTTCTGCTATGGCCGCCTGGTCTGCACCGTCAAGGAAGCCGCTGCCCAGCAGCAGGAGTCCGAGACCACCCAGAGGGCTGAGCGCGAGGTCACCCGCATGGTGGTCATCATGGTCATCGGCTTTTTGATCTGCTGGATCCCCTACGCCTACGTGGCCTGGTACATCTTCACCCACCAGGGAAGTGATTTCGGGCCTTACTTCATGACACTGCCAGCCTTCTTTGCTAAGACCGCTGCCGTCTACAACCCATGCATC
>RC0307|Rasbora_heteromorpha#cf._heteromorpha
GTTAGGAGCCCGTACGATTATCCCCAGTACTACCTGGTGGCACCATGGGCATACGCCTGCCTGGCCGCTTACATGTTCTTCCTCATTCTCACCGGCTTCCCCATCAACTTCCTCACTCTGTATGTCACCATCGAGCACAAGAAGCTGCGTACACCCCTCAACTACATCCTGCTGAACCTGGCCATCTCTGACCTCTTCATGGTGTTCGGGGGCTTCACCACAACCATGTACACCTCGTTGCACGGCTACTTCGTGTTCGGGCGCCTCGGCTGCAACCTGGAAGGCTTCTTCGCCACCCTGGGCGGTGAAATGGGGCTTTGGTCACTGGTGGTGCTGGCCTTCGAGAGGTGGATGGTCGTCTGCAAGCCCATGAGCAACTTCCGCTTCGGGGAGAACCACGCCATCATGGGTGTGGTGTTCACCTGGATCATGGCCCTCTCCTGCGCCGCGCCTCCCCTGGTCGGCTGGTCCCGTTACATCCCTGAGGGCATGCAGTGCTCATGCGGTGTCGACTACTACACCCGCGTCCCCGGGGTCAACAACGAGTCCTTCGTCATCTACATGTTCATCGTTCACTTCTGGATCCCGTTCTTCGTGATCTTCTTCTGCTATGGCCGCCTGGTCTGCACCGTCAAGGAAGCCGCTGCCCAGCAGCAGGAGTCCGAGACCACCCAGAGGGCCGAGCGCGAGGTCACCCGCATGTGCGTCATCATGGTCATCGGCTTCCTGATCTGCTGGACCCCCTACGCCAGCGTGGCCTGGTGGATCTTCACCCACCAGGGATCCGAATTCGGGCCGGTCTTAATGACCCTGCCAGCCTTCTTTGCCAAGACCGCCGCCGTCTACAACCCCTGCATC
>RC0308|Rasbora_heteromorpha
GTTAGGAGCCCGTACGATTATCCCCAGTACTACCTGGTGGCACCATGGGCATACGCCTGCCTGGCCGCTTACATGTTCTTCCTCATTCTCACCGGCTTCCCCATCAACTTCCTCACTCTGTATGTCACCATCGAGCACAAGAAGCTGCGTACACCCCTCAACTACATCCTGCTGAACCTGGCCATCTCTGACCTCTTCATGGTGTTCGGGGGCTTCACCACAACCATGTACACCTCGTTGCACGGCTACTTCGTGTTCGGGCGCCTCGGCTGCAACCTGGAAGGCTTCTTCGCCACCCTGGGCGGTGAAATGGGGCTTTGGTCACTGGTGGTGCTGGCCTTCGAGAGGTGGATGGTCGTCTGCAAGCCCATGAGCAACTTCCGCTTCGGGGAGAACCACGCCATCATGGGTGTGGTGTTCACCTGGATCATGGCCCTCTCCTGCGCCGCGCCTCCCCTGGTCGGCTGGTCCCGTTACATCCCTGAGGGCATGCAGTGCTCATGCGGTGTCGACTACTACACCCGCGTTCCCGGGGTCAACAACGAGTCCTTCGTCATCTACATGTTCATCGTTCACTTCTGGATCCCGTTCTTCGTGATCTTCTTCTGCTATGGCCGCCTGGTCTGCACCGTCAAGGAAGCCGCTGCCCAGCAGCAGGAGTCCGAGACCACCCAGAGGGCCGAGCGCGAGGTCACCCGCATGTGCGTCATCATGGTCATCGGCTTCCTGATCTGCTGGACCCCCTACGCCAGCGTGGCCTGGTGGATCTTCACCCACCAGGGATCCGAATTCGGGCCGGTCTTAATGACCCTGCCAGCCTTCTTTGCCAAGACCGCCGCCGTCTACAACCCCTGCATC
>RC0311|Puntius_oligolepis
GTTAGGAGCCCGTACGATTATCCCCAGTACTACCTGGCGCCACCATGGGCRTACGCCTGCCTGGCCGCGTACATGTTCTTCCTCATCATCACCGGCTTCCCCRTCAATTTCCTCACTCTGTACGTCACCATCGAGCACAAGAAGCTGCGTACACCTCTCAACTACATTCTGCTGAACCTCGCCGTGTCCGACCTCTTCATGGTGTTCGGTGGCTTCACCACGACGATGTACACCTCCTTGCACGGCTACTTYGTCTTCGGRCGCCTCGGCTGCAACCTGGAAGGCTTCTTCGCCACCCTGGGCGGTGAAATGGGMCTCTGGTCCCTGGTGGTGCTGGCCTTCGAGAGRTGGATGGTGGTCTGTAAGCCCGTGAGCAACTTCCGCTTCGGAGAGAACCACGCCATCATGGGTGTKGGCTTCACCTGGATCATGGCCTGCTCCTGCGCCGTGCCTCCGCTGGTGGGCTGGTCCCGKTACATCCCCGAGGGCATGCAGTGCTCGTGCGGAGTCGACTACTACACTCGYGTACCYGGCGTKAACAACGAGTCCTTCGTCATCTACATGTTCATCGTGCACTTCTTCATTCCGCTCTTYGTCATCTTCTTCTGCTACGGCCGCCTKGTCTGCACCGTGAAGGAAGCCGCYGCCCAGCAGCAGGAGTCCGAGACCACCCAGAGGGCCGAGCGCGAGGTCACCCGCATGGTGGTCATCATGGTCATCGGCTTCTTGATCTGCTGGRTCCCCTACGCCTAYGTGGCCTGGTACATCTTCACCCACCAGGGAAGCGAATTYGGGCCTTTCTTCATGACACTGCCAGCCTTCTTTGCCAAGACCGCTGCCGTCTACAACCCGTGCATC
>RC0333|Chela_dadyburjori
GTCAGGAGCCCGTATGAGTATCCCCAGTACTACCTGGTGGCACCATGGGCCTACGCCTGCTTGGCCGCATACATGTTCTTCCTCATCCTCACCGGCTTCCCCGTCAACTTCCTCACTCTGTACGTCACCATCGAGCACAAGAAGCTGCGCACACCCCTCAACTACATTCTGCTGAACCTCGCCATCGCCGACCTGTTCATGGTGTTCGGCGGCTTCACCACAACGATGTACACCTCATTGCATGGCTACTTTGTGTTCGGACGCCTGGGCTGCAACTTGGAGGGCTTCTTTGCCACCCTGGGAGGTGAAATGGGGCTTTGGTCTCTGGTGGTGCTGGCCATTGAGAGGTGGATGGTGGTCTGTAAGCCTGTGAGCAACTTCCGCTTTGGGGAGAACCACGCTATCATGGGTGTGGCCTTCACCTGGGTCATGGCCTCTGCTTGCGCCGTGCCCCCACTCGTTGGGTGGTCCCGCTACATACCCGAGGGCATGCAGTGCTCATGCGGAATCGACTACTACACCCGTGCCCCCGGCGTCAACAATGAGTCCTTCGTCGTGTACATGTTCATTGTTCACTTCATCATCCCACTAATTGTTATTTTCTTCTGCTACGGCCGTCTGGTCTGCACCGTCAAGGAGGCTGCCGCCCAGCAGCAGGAGTCCGAAACCACTCAGAGGGCCGAGCGTGAGGTCACCCGCATGGTCATCATCATGGTCATTGCCTTCTTGGTGTGCTGGATCCCCTACGCCAGCGTGGCCTGGTACATCTTCACCCACCAGGGCAGCGAATTTGGGCCCGTCTTCATGACCATTCCGGCCTTCTTCGCCAAGACGGCTGCTGTCTACAACCCTTGCATC
>RC0336|Chela_dadyburjori
GTCAGGAGCCCGTATGAGTATCCCCAGTACTACCTGGTGGCACCATGGGCCTACGCCTGCTTGGCCGCATACATGTTCTTCCTCATCCTCACCGGCTTCCCCGTCAACTTCCTCACTCTGTACGTCACCATCGAGCACAAGAAGCTGCGCACACCCCTCAACTACATTCTGCTGAACCTCGCCATCGCCGACCTGTTCATGGTGTTCGGCGGCTTCACCACAACGATGTACACCTCATTGCATGGCTACTTTGTGTTCGGACGCCTGGGCTGCAACTTGGAGGGCTTCTTTGCCACCCTGGGAGGTGAAATGGGGCTTTGGTCTCTGGTGGTGCTGGCCATTGAGAGGTGGATGGTGGTCTGTAAGCCTGTGAGCAACTTCCGCTTTGGGGAGAACCACGCTATCATGGGTGTGGCCTTCACCTGGGTCATGGCCTCTGCTTGCGCCGTGCCCCCACTCGTTGGGTGGTCCCGCTACATACCCGAGGGCATGCAGTGCTCATGCGGAATCGACTACTACACCCGTGCCCCCGGCGTCAACAATGAGTCCTTCGTCGTGTACATGTTCATTGTTCACTTCATCATCCCACTAATTGTTATTTTCTTCTGCTAYGGCCGTCTGGTCTGCACCGTCAAGGAGGCTGCCGCCCAGCAGCAGGAGTCCGAAACCACTCAGAGGGCCGAGCGTGAGGTCACCCGCATGGTCATCATCATGGTCATTGCCTTCTTGGTGTGCTGGATCCCCTACGCCAGCGTGGCCTGGTACATCTTCACCCACCAGGGCAGCGAATTTGGGCCCGTCTTCATGACCATTCCGGCCTTCTTCGCCAAGACGGCTGCTGTCTACAACCCTTGCATC
>RC0339|Puntius_sahyadriensis
GTTAGGAGCCCGTACGAGTATCCCCAGTACTACCTGGCACCACCATGGGCGTACGCCTGCCTGGCCGCGTACATGTTCTTCCTCATCCTCACCGGCTTCCCCGTCAATTTCCTCACTCTGTACGTCACCATCGAGCACAAGAAGCTGCGTACACCTCTCAACTACATTCTGCTGAACCTCGCCGTGTCCGACCTCTTCATGGTGTTCGGTGGATTCACCACGACGATGTACACCTCCTTGCATGGCTACTTTGTTTTCGGACGCCTGGGCTGCAACGTGGAAGGCTTCTTCGCAACCCTGGGTGGTGAAATGGGCCTCTGGTCCCTGGTGGTGCTGGCCTTCGAGAGGTGGATGGTGGTCTGTAAGCCCGTGAGCAACTTCCGCTTCGGAGAGAACCACGCCATCATGGGTGTGGCCTTCACCTGGATCATGGCCTGCTCCTGCGCCGTGCCTCCCCTGGTGGGCTGGTCTCGTTACATCCCCGAGGGCATGCAGTGCTCGTGCGGAGTTGACTACTATACTCGCGTACCTGGTGTTAACAACGAGTCCTTCGTCATCTACATGTTCATCGTGCACTTCTTCATTCCAATGTTCATCATCTTCTTCTGCTATGGCCGTCTGCTCTGCACCGTCAAGGAAGCCGCTGCCCAGCAGCAGGAGTCCGAGACCACTCAGAGGGCCGAGCGTGAGGTCACCCGCATGGTGGTCATCATGGTCATTGGCTTCTTGATCTGCTGGGTCCCCTATGCCTACGTGGCCTGGTACATCTTCACCCACCAGGGAAGCGAATTCGGGCCATTCTTCATGACGCTGCCGGCCTTCTTCGCCAAGACCGCTGCTGTCTACAACCCGTGCATC
>RC0340|Puntius_sahyadriensis
GTTAGGAGCCCGTACGAGTATCCCCAGTACTACCTGGCACCACCATGGGCGTACGCCTGCCTGGCCGCGTACATGTTCTTCCTCATCCTCACCGGCTTCCCCGTCAATTTCCTCACTCTGTACGTCACCATCGAGCACAAGAAGCTGCGTACACCTCTCAACTACATTCTGCTGAACCTCGCCGTGTCCGACCTCTTCATGGTGTTCGGTGGATTCACCACGACGATGTACACCTCCTTGCATGGCTACTTTGTTTTCGGACGCCTGGGCTGCAACGTGGAAGGCTTCTTCGCAACCCTGGGTGGTGAAATGGGCCTCTGGTCCCTGGTGGTGCTGGCCTTCGAGAGGTGGATGGTGGTCTGTAAGCCCGTGAGCAACTTCCGCTTCGGAGAGAACCACGCCATCATGGGTGTGGCCTTCACCTGGATCATGGCCTGCTCCTGCGCCGTGCCTCCCCTGGTGGGCTGGTCTCGTTACATCCCCGAGGGCATGCAGTGCTCGTGCGGAGTTGACTACTATACTCGCGTACCTGGTGTTAACAACGAGTCCTTCGTCATCTACATGTTCATCGTGCACTTCTTCATTCCAATGTTCATCATCTTCTTCTGCTATGGCCGTCTGCTCTGCACCGTCAAGGAAGCCGCTGCCCAGCAGCAGGAGTCCGAGACCACTCAGAGGGCCGAGCGTGAGGTCACCCGCATGGTGGTCATCATGGTCATTGGCTTCTTGATCTGCTGGGTCCCCTATGCCTACGTGGCCTGGTACATCTTCACCCACCAGGGAAGCGAATTCGGGCCATTCTTCATGACGCTGCCGGCCTTCTTCGCCAAGACCGCTGCTGTCTACAACCCGTGCATC
>RC0343|Danio_dangila#cf._dangila
GTCCGGAGCCCGTACGACTACCCACAGTACTACCTGGTGGCACCCTGGGCATATGGACTCCTGGCGGCTTACATGTTCTTCCTCATCATCACCGGCTTCCCCGTCAACTTCCTCACGCTGTACGTCACCATCGAGCACAAGAAGCTGCGCACGCCCCTCAACTACATCCTGCTGAACCTGGCCATCGCCGACCTCTTCATGGTGTTCGGCGGCTTCACCACTACCATGTACACCTCGTTGCACGGCTACTTCGTGTTCGGGCGCCTGGGCTGCAACCTGGAGGGCTTCTTCGCCACCCTGGGCGGTGAAATGGGGCTGTGGTCACTTGTGGTGCTGGCCGTCGAGCGGTGGATGGTGGTCTGCAAGCCGGTCAGCAACTTCCGCTTCGGGGAGAACCACGCCATCATGGGGGTGGCCTGCACCTGGGTCATGGCCTGCTCCTGTGCTGTGCCACCACTGGTGGGCTGGTCACGCTACATCCCTGAGGGCATGCAGTGCTCATGTGGAGTCGACTACTACACCCGTGCCCCCGGTGTCAACAATGAGTCCTTCGTCATCTACATGTTCATCGTGCACTTCTTCATCCCACTGATCATCATCTTCTTCTGCTATGGCCGTCTGGTGTGCACCGTGAAGGAGGCCGCAGCGCAGCAGCAGGAGTCCGAGACCACACAGCGGGCCGAGCGCGAGGTCACCCGCATGGTCATCATCATGGTCATCGCCTTCCTTGTTTGCTGGGTGCCCTACGCCAGCGTGGCCTGGTACATCTTCACCCACCAGGGTAGCGAGTTCGGGCCCGTCTTCATGACCCTGCCCGCCTTCTTTGCCAAGACGGCTGCCGTCTACAACCCCTGCATC
>RC0345|Danio_dangila
GTCCGGAGCCCGTACGACTACCCACAGTACTACCTGGTGGCACCCTGGGCATATGGACTCCTGGCGGCTTACATGTTCTTCCTCATCATCACCGGCTTCCCCGTCAACTTCCTCACGCTGTACGTCACCATCGAGCACAAGAAGCTGCGCACGCCCCTCAACTACATCCTGCTGAACCTGGCCATCGCCGACCTCTTCATGGTGTTCGGCGGCTTCACCACTACCATGTACACCTCGTTGCACGGCTACTTCGTGTTCGGGCGCCTGGGCTGCAACCTGGAGGGCTTCTTCGCCACCCTGGGCGGTGAAATGGGGCTGTGGTCACTTGTGGTGCTGGCCGTCGAGCGGTGGATGGTGGTCTGCAAGCCGGTCAGCAACTTCCGCTTCGGGGAGAACCACGCCATCATGGGGGTGGCCTGCACCTGGGTCATGGCCTGCTCCTGTGCTGTGCCACCACTGGTGGGCTGGTCACGCTACATCCCCGAGGGCATGCAGTGCTCATGTGGAGTCGACTACTACACCCGTGCCCCCGGTGTCAACAATGAGTCCTTCGTCATCTACATGTTCATCGTGCACTTCTTCATCCCACTGATCATCATCTTCTTCTGCTATGGCCGTCTGGTGTGCACCGTGAAGGAGGCCGCAGCGCAGCAGCAGGAGTCCGAGACCACACAGCGGGCCGAGCGCGAGGTCACCCGCATGGTCATCATCATGGTCATCGCCTTCCTTGTTTGCTGGGTGCCCTACGCCAGCGTGGCCTGGTACATCTTCACCCACCAGGGCAGCGAGTTCGGGCCCGTCTTCATGACCCTGCCCGCCTTCTTTGCCAAGACGGCTGCCGTCTACAACCCCTGCATC
>RC0347|Danio_dangila
GTCCGGAGCCCGTACGACTACCCACAGTACTACCTGGTGGCACCCTGGGCATATGGACTCCTGGCGGCTTACATGTTCTTCCTCATCATCACCGGCTTCCCCGTCAACTTCCTCACGCTGTACGTCACCATCGAGCACAAGAAGCTGCGCACGCCCCTCAACTACATCCTGCTGAACCTGGCCATCGCCGACCTCTTCATGGTGTTCGGCGGCTTCACCACTACCATGTACACCTCGTTGCACGGCTACTTCGTGTTCGGGCGCCTGGGCTGCAACCTGGAGGGCTTCTTCGCCACCCTGGGCGGTGAAATGGGGCTGTGGTCACTTGTGGTGCTGGCCGTCGAGCGGTGGATGGTGGTCTGCAAGCCGGTCAGCAACTTCCGCTTCGGGGAGAACCACGCCATCATGGGGGTGGCCTGCACCTGGGTCATGGCCTGCTCCTGTGCTGTGCCACCACTGGTGGGCTGGTCACGCTACATCCCCGAGGGCATGCAGTGCTCATGTGGAGTCGACTACTACACCCGTGCCCCCGGTGTCAACAATGAGTCCTTCGTCATCTACATGTTCATCGTGCACTTCTTCATCCCACTGATCATCATCTTCTTCTGCTATGGCCGTCTGGTGTGCACCGTGAAGGAGGCCGCAGCGCAGCAGCAGGAGTCCGAGACCACACAGCGGGCCGAGCGCGAGGTCACCCGCATGGTCATCATCATGGTCATCGCCTTCCTTGTTTGCTGGGTGCCCTACGCCAGCGTGGCCTGGTACATCTTCACCCACCAGGGCAGCGAGTTCGGGCCCGTCTTCATGACCCTGCCCGCCTTCTTTGCCAAGACGGCTGCCGTCTACAACCCCTGCATC
>RC0350|Devario_aequipinnatus#cf._aequipinnatus
GTCAGGAGCCCGTACGAGTATCCCCAGTACTACCTGGTGGCGCCATGGGCCTACGCCTGCCTGGCCGCATACATGTTCTTCCTCATTCTCACCGGCTTCCCCGTCAACTTCCTCACTCTGTACGTCACCATCGAGCACAAGAAGCTGCGCACACCTCTCAACTACATCCTGCTGAACCTCGCCATCGCCGACCTCTTCATGGTGTTCGGCGGCTTCACCACGACGATGTACACCTCGTTGCACGGCTACTTTGTGTTCGGACGCCTGGGCTGCAACCTGGAGGGCTTCTTCGCCACCCTGGGAGGTGAAATGGGGCTCTGGTCCCTGGTGGTGCTGGCCATCGAGAGGTGGATGGTGGTCTGTAAGCCCGTGAGCAACTTCCGCTTCGGAGAGAACCACGCCATCATGGGCGTGGCCTGCACCTGGGTCATGGCCTGTGCCTGCGCCGTGCCCCCGCTGGTCGGCTGGTCCCGTTACATCCCCGAGGGCATGCAGTGCTCGTGCGGAATCGACTACTACACCCGTGCCCCGGGCGTCAACAACGAGTCCTTCGTCATCTACATGTTCATTGTGCACTTCTTCATCCCGCTCATTATCATCTTCTTCTGCTACGGCCGCCTCGTCTGCACCGTCAAGGAGGCCGCCGCCCAGCAGCAGGAGTCCGAGACCACCCAGAGGGCCGAGCGCGAGGTCACCCGCATGGTCATCATCATGGTCATCGCCTTCTTGGTGTGCTGGACCCCCTACGCCAGCGTGGCCTGGTACATCTTCACCAACCAGGGCAGCGAGTTCGGGCCCGTCTTCATGACCGTGCCGGCCTTCTTCGCCAAGACGTCCGCCGTCTACAACCCGTGCATC
>RC0352|Devario_aequipinnatus#cf._aequipinnatus
GTCAGGAGCCCGTACGAGTATCCCCAGTACTACCTGGTGGCGCCATGGGCCTACGCCTGCCTGGCCGCATACATGTTCTTCCTCATTCTCACCGGCTTCCCCGTCAACTTCCTCACTCTGTACGTCACCATCGAGCACAAGAAGCTGCGCACACCTCTCAACTACATCCTGCTGAACCTCGCCATCGCCGACCTCTTCATGGTGTTCGGCGGCTTCACCACGACGATGTACACCTCGTTGCACGGCTACTTTGTGTTCGGACGCCTGGGCTGCAACCTGGAGGGCTTCTTCGCCACCCTGGGAGGTGAAATGGGGCTCTGGTCCCTGGTGGTGCTGGCCATCGAGAGGTGGATGGTGGTCTGTAAGCCCGTGAGCAACTTCCGCTTCGGAGAGAACCACGCCATCATGGGCGTGGCCTGCACCTGGGTCATGGCCTGTGCCTGCGCCGTGCCCCCGCTGGTCGGCTGGTCCCGTTACATCCCCGAGGGCATGCAGTGCTCGTGCGGAATCGACTACTACACCCGTGCCCCGGGCGTCAACAACGAGTCCTTCGTCATCTACATGTTCATTGTGCACTTCTTCATCCCGCTCATTATCATCTTCTTCTGCTACGGCCGCCTCGTCTGCACCGTCAAGGAGGCCGCCGCCCAGCAGCAGGAGTCCGAGACCACCCAGAGGGCCGAGCGCGAGGTCACCCGCATGGTCATCATCATGGTCATCGCCTTCTTGGTGTGCTGGACCCCCTACGCCAGCGTGGCCTGGTACATCTTCACCAACCAGGGCAGCGAGTTCGGGCCCGTCTTCATGACCGTGCCGGCCTTCTTCGCCAAGACGTCCGCCGTCTACAACCCGTGCATC
>RC0353|Puntius_fasciatus
GTTAGGAGCCCGTACGACTATCCCCAGTACTACCTGGCGCCACCATGGGCATACGCCTGTCTGGCCGCGTACATGTTCTTCCTCATCCTCACCGGCTTCCCCGTCAATTTCCTCACTCTGTATGTCACCATCGAGCACAAGAAGCTGCGTACACCTCTCAACTACATTCTGCTGAATCTTGCTGTGTCTGACCTCTTCATGGTGTTCGGTGGCTTCACCACAACGATGTACACTTCCTTGCATGGCTACTTCGTTTTCGGACGCCTCGGCTGCAACCTGGAAGGCTTCTTTGCCACCCTGGGAGGTGAAATGGGTCTCTGGTCCCTCGTGGTGCTGGCCTTCGAGAGGTGGATGGTGGTCTGTAAACCTGTGAGCAACTTCCGTTTCGGAGAGAACCACGCCATCATGGGTGTGGCCTTCACCTGGGTCATGGCCTGCTCCTGCGCCGTGCCTCCCCTGGTGGGCTGGTCCCGTTACATCCCCGAGGGCATGCAGTGCTCGTGCGGAGTCGACTACTACACTCGCGTTCCTGGCGTTAACAATGAGTCCTTCGTCATCTACATGTTCATCGTGCACTTCTTCATTCCACTCTTTGTCATCTTCTTCTGCTACGGCCGCCTGGTCTGCACCGTCAAGGAAGCCGCTGCCCAGCAGCAGGAGTCCGAGACCACCCAGAGGGCCGAGCGCGAGGTCACCCGCATGGTGGTCATCATGGTCATCGGCTTCTTGATCTGCTGGCTCCCCTACGCCTATGTGGCCTGGTACATCTTCACTCACCAGGGAAGCGAATTCGGGCCATTCTTCATGACACTGCCAGCCTTCTTTGCCAAGACCGCTGCCGTCTACAACCCATGCATC
>RC0356|Puntius_vittatus
GTTAGGAGCCCGTACGAGTATCCCCAGTACTACCTGGCACCGCCATGGGCATACGCCTGCCTGGCCGCGTACATGTTCTTCCTTATCCTCACCGGCTTCCCGATCAACTTCCTCACTCTGTACGTTACCATCGAGCATAAGAAGCTGCGTACACCTCTCAACTACATTCTGCTGAACCTCGCCGTGTCCGACCTCTTCATGGTGTTCGGTGGCTTCACCACAACGATGTACACCTCCTTGCACGGCTACTTTGTTTTTGGGCGCCTCGGCTGCAACCTGGAAGGCTTCTTCGCCACCCTGGGTGGTGAAATGGGCCTCTGGTCCCTGGTGGTGCTGGCCTTTGAGAGGTGGATGGTGGTCTGCAAGCCTGTGAGCAAYTTCCGCTTCGGAGAGAACCACGCCATCATGGGAGTCGCCTTCACCTGGATCATGGCCTGCACCTGCTGCGTGCCTCCCCTGGTGGGCTGGTCCCGTTACATCCCCGAGGGCATGCAGTGCTCGTGCGGAGTCGACTACTACACCCGTGTTCCCGGCGTTAACAACGAGTCTTTTGTCATCTACATGTTCATTGTGCACTTCTTCATTCCAATGTTCATCATCTTCTTCTGCTACGGCCGCCTGCTCTGCACCGTCAAGGAAGCTGCCGCCCAGCAGCAGGAGTCCGAGACCACCCAGAGGGCCGAGCGTGAGGTCACCCGCATGGTGATCATCATGGTCATCGGCTTCTTGATCTGCTGGATCCCCTACGCCTGGGTGGCCTGGTACATCTTCACCCACCAGGGAAGCGAATTCGGGCCTTTCTTCATGACACTGCCAGCCTTCTTTGCCAAGACGGCTGCCGTCTACAACCCGTGCATC
>RC0361|Puntius_hexazona#cf._hexazona
GTTAAGAGCCCGTACGAGTATCCCCAGTACTACCTGGCGGAGCCATGGGCATATGCCGCCCTGGCCGCGTACATGTTCTTGCTCATCATCACCGGCTTCCCCATCAATTCCCTCACTCTGTACACCACCATTGAGCACAAGAAGCTTCGTACACCTCTCAACTACATTCTGCTGAACCTCGCCGTGTCCGATCTCTTCATGGTGTTCGGTGGCTTCACCACGACGATGTACACCTCCATGCATGGCTACTTTGTTTTCGGGCGTGTCGGCTGCAACCTGGAAGGCTTCTTTGCCACCCTGGGTGGTGAAATGGGTCTCTGGTCTCTTGTGGTGCTGGCCTTCGAGAGGTGGATGGTGGTCTGTAAGCCTGTGAGCAACTTCCGCTTCGGAGAGAACCACGCCATCATGGGTGTGGTCTTCACCTGGATCATGGCCTGCTCCTGCGCCGTGCCTCCCCTGGTAGGCTGGTCCCGTTACATCCCAGAGGGCATGCAGTGCTCGTGCGGAGTCGACTACTACACTCGTGTACCTGGCTATAACAACGAGTCCTTCGTCATCTACATGTTCATCGTGCACTTCATCATTCCGTTCTGTGTCATCTTCTTCTGTTATGGCCGCCTGGTCTGCACCGTCAAGGAAGCCGCTGCCCAGCAGCAGGAGTCCGAGACCACCCAGAGGGCCGAGCGCGAGGTCACCCGCATGGTGGTCATCATGGTCATCGGCTTTTTGATCTGCTGGATCCCCTACGCCTACGTGGCCTGGTACATCTTCACCCACCAGGGAAGTGATTTCGGGCCTTACTTCATGACACTGCCAGCCTTCTTTGCTAAGACCGCTGCCGTCTACAACCCATGCATC
>RC0362|Puntius_hexazona#cf._hexazona
GTTAAGAGCCCGTACGAGTATCCCCAGTACTACCTGGCGGAGCCATGGGCATATGCCGCCCTGGCCGCGTACATGTTCTTGCTCATCATCACCGGCTTCCCCATCAATTCCCTCACTCTGTACACCACCATTGAGCACAAGAAGCTTCGTACACCTCTCAACTACATTCTGCTGAACCTCGCCGTGTCCGATCTCTTCATGGTGTTCGGTGGCTTCACCACGACGATGTACACCTCCATGCATGGCTACTTTGTTTTCGGGCGTGTCGGCTGCAACCTGGAAGGCTTCTTTGCCACCCTGGGTGGTGAAATGGGTCTCTGGTCTCTTGTGGTGCTGGCCTTCGAGAGGTGGATGGTGGTCTGTAAGCCTGTGAGCAACTTCCGCTTCGGAGAGAACCACGCCATCATGGGTGTGGTCTTCACCTGGATCATGGCCTGCTCCTGCGCCGTGCCTCCCCTGGTAGGCTGGTCCCGTTACATCCCAGAGGGCATGCAGTGCTCGTGCGGAGTCGACTACTACACTCGTGTACCTGGCTATAACAACGAGTCCTTCGTCATCTACATGTTCATCGTGCACTTCATCATTCCGTTCTGTGTCATCTTCTTCTGTTATGGCCGCCTGGTCTGCACCGTCAAGGAAGCCGCTGCCCAGCAGCAGGAGTCCGAGACCACCCAGAGGGCCGAGCGCGAGGTCACCCGCATGGTGGTCATCATGGTCATCGGCTTTTTGATCTGCTGGATCCCCTACGCCTACGTGGCCTGGTACATCTTCACCCACCAGGGAAGTGATTTCGGGCCTTACTTCATGACACTGCCAGCCTTCTTTGCTAAGACCGCTGCCGTCTACAACCCATGCATC
>RC0371|Puntius_conchonius
GTTAGGAGTCCGTACGATTATCCCCAGTACTACCTGGTGGCGCCATGGGCATACGCCTGCCTGGCCGCGTACATGTTCTTCCTCATCCTCACCGGCTTCCCCGTCAATTTCCTCACTCTGTACGTCACCCTCGAGCACAAGAAGCTGCGTACACCTCTCAACTACATTCTGCTGAACCTCGCCGTGTCCGACCTCTTCATGGTGTTCGGTGGCTTCACCACGACGATGTACACCTCCTTGCACGGCTACTTCGTTTTCGGCCGCATCGGCTGCAACCTGGAAGGCTTCTTCGCCACCCTGGGCGGTGAGATGGGTCTCTGGTCGCTGGTGGTGCTGGCCTTCGAGAGGTGGATGGTGGTCTGCAAGCCCGTCAGCAACTTCCGCTTCGGGGAGAACCACGCCATCATGGGCGTAGCCTTCACCTGGGTCATGGCCTGCTCCTGCGCCGTGCCTCCSCTGGTGGGCTGGTCCCGTTACATCCCCGAGGGCATGCAGTGCTCGTGCGGAGTCGACTACTACACYCGCGTACCRGGTGTCAACAACGAGTCCTTCGTCATCTAYATGTTCATCGTGCACTTCTTCATCCCGCTCTTTGTCATCTTCTTCTGCTACGGCCGCCTGGTCTGCACCGTCAAGGAAGCCGCTGCCCAGCARCAGGAGTCCGAGACCACCCAGAGGGCCGAGCGCGAGGTCACCCGCATGGTGATCATCATGGTCATCGGCTTCTTGATCTGCTGGTGCCCCTACGCCGGCGTGGCCTGGTACATCTTCACCCACCAGGGAAGCGAGTTCGGTCCTCTCTTCATGACCCTGCCGGCCTTCTTCGCCAAGACGGCCGCCGTCTACAACCCCTGCATC
>RC0379|Puntius_johorensis
GTTAAGAGCCCGTACGAGTTTCCCCAGTACTACCTGGCGGAGCCATGGGCATATGCTGCCCTGGCCGCGTACATGTTCTTGCTCATCATCACCGGCTTCCCCATCAATTTCCTCACTCTGTACACCACCATTGAGCACAAGAAGCTTCGTACACCTCTCAACTACATTCTGCTGAACCTCGCCGTGTCCGATCTCTTCATGGTGTTCGGTGGATTCACCACGACGATGTACACCTCCATGCACGGCTACTTTGTTTTTGGACGCGTCGGCTGCAACCTGGAAGGCTTCTTTGCCACCCTGGGTGGTGAAATGGGTCTCTGGTCCCTTGTGGTGCTGGCCTTCGAGAGGTGGATGGTGGTCTGTAAGCCTGTGAGCAACTTCCGCTTCGGAGAGAACCACGCTATCATGGGTGTGGTCTTCACCTGGATCATGGCCTGCTCCTGCGCCGTGCCTCCCCTGGTAGGCTGGTCCCGTTACATCCCAGAGGGCATGCAGTGCTCGTGCGGAGTCGACTACTACACTCGCGTACCTGGCTATAACAACGAGTCCTTCGTCATCTACATGTTCATCGTGCACTTCATCATTCCGTTCATTGTCATCTTCTTCTGCTACGGCCGCCTGGTCTGCACCGTCAAGGAAGCCGCTGCCCAGCAGCAGGAGTCCGAGACCACCCAGAGGGCCGAGCGCGAGGTCACCCGCATGGTGGTCATCATGGTCATCGGCTTCTTGATCTGCTGGATCCCCTACGCCTACGTGGCCTGGTACATCTTCACCCACCAGGGAAGTGATTTCGGGCCTTACTTCATGACACTGCCAGCCTTCTTTGCCAAGACCGCTGCCGTCTACAACCCATGCATC
>RC0393|Puntius_aff._banksi
GTTAGGAGCCCGTACGATTATCCCCAGTACTACCTGGCGCCACCATGGGCATACGCCTGCCTGGCCGCGTACATGTTCTTCCTCATCATCACCGGCTTCCCCATCAATTTCCTCACTCTGTACGTCACCATCGAGCACAAGAAGCTGCGTACACCTCTCAACTACATTCTGCTGAACCTCGCCGTGTCCGACCTCTTCATGGTGTTCGGTGGCTTCACCACGACGATGTACACCTCCTTGCACGGCTACTTCGTCTTCGGRCGCCTCGGCTGCAACCTGGAAGGCTTCTTCGCCACCCTGGGCGGTGAAATGGGCCTCTGGTCCCTGGTGGTGCTGGCCTTCGAGAGGTGGATGGTGGTCTGTAAGCCCGTGAGCAACTTCCGCTTCGGAGAGAACCACGCCATCATGGGTGTTGGCTTCACCTGGATCATGGCCTGCTCCTGCGCCGTGCCTCCGCTGGTGGGCTGGTCCCGGTACATCCCCGAGGGCATGCAGTGCTCGTGCGGAGTCGACTACTACACTCGTGTACCTGGCGTTAACAACGAGTCCTTCGTCATCTACATGTTCATCGTGCACTTCTTCATTCCGCTCTTTGTCATCTTCTTCTGCTACGGCCGCCTTGTCTGCACCGTGAAGGAAGCCGCTGCCCAGCAGCAGGAGTCCGAGACCACCCAGAGGGCCGAGCGCGAGGTCACCCGCATGGTGGTCATCATGGTCATCGGCTTCTTGATCTGCTGGATCCCCTACGCCTACGTGGCCTGGTACATCTTCACCCACCAGGGAAGCGAATTCGGGCCTTTCTTCATGACACTGCCAGCCTTCTTTGCCAAGACCGCTGCCGTCTACAACCCGTGCATC
>RC0394|Danio_rerio
GTCCGGAGCCCATACGAATACCCACAGTACTACCTGGTGGCGCCCTGGGCATATGGCTTGCTGGCGGCCTACATGTTCTTCCTCATCATCACCGGCTTCCCCGTCAACTTCCTCACGCTGTACGTCACCATCGAGCACAAGAAGCTGCGCACACCCCTCAACTACATCCTGCTGAACCTGGCCATTGCCGACCTCTTCATGGTGTTCGGCGGCTTCACCACCACCATGTACACCTCCTTGCACGGCTACTTCGTGTTCGGCCGCCTGGGCTGCAACCTGGAGGGCTTCTTTGCCACCCTGGGCGGTGAGATGGGGCTATGGTCGCTTGTAGTACTGGCCATTGAGCGCTGGATGGTGGTCTGCAAACCGGTCAGCAACTTCCGTTTCGGGGAGAACCATGCCATCATGGGGGTGGCCTTCACCTGGGTCATGGCCTGCTCCTGTGCCGTGCCGCCACTGGTGGGCTGGTCGCGTTACATCCCCGAGGGCATGCAGTGCTCCTGCGGCGTCGACTACTACACCCGCACTCCCGGTGTCAACAACGAGTCCTTCGTCATCTACATGTTCATCGTGCACTTCTTCATCCCACTGATAGTCATCTTCTTCTGCTATGGCCGGCTGGTGTGCACTGTGAAGGAGGCGGCAGCGCAGCAGCAGGAGTCCGAGACCACACAGCGGGCCGAGCGCGAGGTCACCCGCATGGTCATCATCATGGTCATCGCCTTCCTCATCTGCTGGTTGCCCTACGCCGGCGTGGCCTGGTACATCTTCACCCACCAGGGCAGCGAGTTCGGGCCCGTCTTCATGACCCTGCCCGCCTTCTTCGCCAAGACGTCCGCCGTCTACAACCCCTGCATC
>RC0405|Danio_aff._kyathit
GTCCGGAGCCCGTACGACTACCCACAGTACTACCTGGTGGCGCCCTGGGCATATGGCTTGCTGGCGGCCTACATGTTCTTTCTCATCATCACCGGCTTCCCCGTCAACTTCCTCACGCTGTACGTCACCATCGAGCACAAGAAGCTGCGCACACCCCTCAACTACATCCTGCTGAACCTGGCCATCGCCGACCTCTTCATGGTGTTCGGCGGCTTCACAACCACCATGTACACCTCCTTGCACGGCTACTTCGTGTTCGGTCGCCTGGGCTGCAACCTGGAGGGCTTTTTCGCCACCCTGGGCGGTGAGATGGGGCTGTGGTCACTTGTGGTACTGGCCATCGAGCGCTGGATGGTGGTCTGCAAGCCGGTCAGCAACTTTCGCTTCGGGGAGAACCACGCCATCATGGGGGTGGCCTTCACCTGGGTCATGGCCTGCTCCTGCGCCGTGCCTCCACTGGTGGGCTGGTCGCGTTACATCCCCGAGGGCATGCAGTGCTCCTGTGGTGTTGACTACTACACCCGTGCCCCCGGCGTCAACAACGAGTCCTTCGTCATCTACATGTTCATCGTGCACTTCTTCATCCCACTGATAGTCATCTTCTTCTGCTATGGCCGGCTGGTGTGCACCGTGAAGGAGGCGGCGGCGCAGCAGCAGGAGTCCGAGACCACACAGCGGGCAGAGCGCGAGGTCACCCGCATGGTCATCATCATGGTCATCGCCTTCCTCATCTGCTGGGTGCCCTACGCCGGTGTGGCCTGGTACATCTTCACCCACCAGGGCAGCGAGTTCGGGCCCGTCTTCATGACCCTGCCCGCCTTCTTCGCCAAGACGGCTGCCGTCTACAACCCCTGCATC
>RC0406|Devario_malabaricus
GTCAGGAGCCCGTACGAGTATCCCCAGTACTACCTGGTGGCACCATGGGCCTACGCCTGCCTGGCCGCATACATGTTCTTCCTCATTCTCACCGGCTTCCCCGTCAACTTCCTCACTCTGTACGTCACCATCGAGCACAAGAAGCTGCGCACACCTCTCAACTACATCCTGCTGAACCTCGCCATCGCCGACCTCTTCATGGTGTTCGGCGGCTTCACCACGACGATGTACACCTCGTTGCACGGCTACTTTGTGTTCGGACGCCTGGGCTGCAACCTGGAGGGCTTCTTCGCCACCCTGGGAGGTGAAATGGGGCTCTGGTCCCTGGTGGTGCTGGCCATCGAGAGGTGGATGGTAGTCTGCAAGCCCGTGAGCAACTTCCGCTTCGGAGAGAACCACGCCATCATGGGCGTGGCCTGCACCTGGGTCATGGCCAGTGCCTGCGCCGTGCCCCCGCTGGTCGGCTGGTCCCGTTACATCCCCGAGGGCATGCAGTGCTCGTGCGGAATCGACTACTACACCCGTGCCCCTGGCGTCAACAACGAGTCCTTCGTCATCTACATGTTCATCGTGCACTTCTTCATCCCGCTCATTATCATCTTCTTCTGCTACGGCCGCCTCGTCTGCACCGTCAAGGAGGCCGCCGCCCAGCAGCAGGAGTCCGAGACCACCCAGAGGGCCGAGCGCGAGGTCACCCGCATGGTCATCATCATGGTCATCGCCTTCTTGGTGTGCTGGACCCCCTACGCCAGCGTGGCCTGGTACATCTTCACCCACCAGGGCAGCGAGTTCGGGCCCGTCTTCATGACCCTGCCGGCCTTCTTCGCCAAGACGGCCGCCGTCTACAACCCGTGCATC
>RC0443|Danio_albolineatus
GTCCGGAGCCCGTATGACTACCCACAGTACTACCTGGTGGCGCCCTGGGCATATGGCTGCCTGGCAGCCTACATGTTCTTCCTGATCCTCACCGGCTTCCCCGTTAACTTCCTCACGCTGTACGTGACCATCGAGCACAAGAAGCTGCGCACACCCCTTAACTACATCCTGCTGAACCTGGCCATCGCCGACCTCTTCATGGTGTTCGGCGGCTTCACCACCACCATGTACACCTCCTTGCACGGTTACTTCGTGTTCGGCCGCCTGGGCTGCAACCTGGAGGGCTTCTTCGCCACCCTGGGCGGTGAGATGGGGCTGTGGTCGCTTGTGGTACTGGCCATTGAGCGCTGGATGGTGGTCTGCAAGCCGGTCAGCAACTTCCGCTTCGGGGAGAACCACGCCATTATGGGGGTGGCCTTCACCTGGGTCATGGCCTGCTCCTGCGCCGTGCCGCCGCTGGTGGGCTGGTCACGTTACATCCCCGAGGGCATGCAGTGCTCCTGCGGCGTTGACTACTACACCCGCGCCCCCGGCGTCAACAACGAGTCCTTCGTCATCTACATGTTCATCGTGCACTTCTTCATCCCTCTGGTGGTCATCTTCTTCTGCTACGGCCGGCTGGTGTGCACCGTGAAGGAGGCTGCGGCCCAGCAGCAGGAGTCCGAGACCACGCAGCGGGCCGAGCGCGAGGTCACCCGCATGGTCATCATCATGGTCATCGCCTTCCTCATCTGCTGGTGCCCCTATGCCGGCGTGGCCTGGTACATCTTCACTCACCAGGGCACCGAGTTCGGGCCCGTCTTCATGACCCTGCCCGCCTTCTTTGCCAAGACCTCCGCCGTCTACAACCCCTGCATC
>RC0446|Danio_choprae
GTCCGGAGCCCATATGACTACCCACAGTACTACCTGGTGGCGCCCTGGGCATATGGCTGCCTGGCGGCCTACATGTTCTTCCTCATCATCACCGGCTTCCCCGTCAACTTCCTCACACTGTACGTCACCATCGAGCACAAGAAGCTGCGCACACCCCTCAACTACATCCTGCTGAACCTGGCCATCGCCGACCTCTTCATGGTGTTCGGCGGCTTCACCACCACCATGTACACCTCGTTGCACGGCTACTTCGTGTTCGGCCGCCTGGGCTGCAACCTGGAGGGCTTCTTCGCCACCCTGGGCGGTGAGATGGGGCTGTGGTCACTGGTGGTGCTGGCCATCGAGCGTTGGATGGTGGTCTGCAAGCCAGTCAGCAACTTCCGCTTCGGGGAGAACCATGCCATCATGGGGGTGGCCTTCACCTGGGTCATGGCCTGCTCCTGTGCCGTGCCGCCACTGGTGGGCTGGTCGCGCTACATCCCCGAGGGCATGCAGTGCTCCTGCGGAGTCGACTACTACACCCGCGCCCCTGGTGTCAACAATGAGTCCTTCGTCATCTACATGTTCATCGTGCACTTCTTCATCCCACTGGTGGTCATCTTCTTCTGCTACGGCCGGCTGGTGTGCACCGTGAAGGAGGCGGCGGCGCAGCAGCAGGAGTCCGAGACCACGCAGCGGGCCGAGCGCGAGGTCACCCGCATGGTCATCATCATGGTCTTCGCCTTCCTCATCTGCTGGGTGCCCTATGCTGGCGTGGCCTGGTACATCTTCACCCACCAGGGCAGCGAGTTCGGGCCCGTCTTCATGACCCTGCCCGCCTTCTTCGCCAAGACGGCCGCCGTCTACAACCCCTGCATC
>RC0462|Devario_malabaricus
GTCAGGAGCCCGTACGAGTATCCCCAGTACTACCTGGTGGCACCATGGGCCTACGCCTGCCTGGCCGCATACATGTTCTTCCTCATTCTCACCGGCTTCCCCGTCAACTTCCTCACTCTGTACGTCACCATCGAGCACAAGAAGCTGCGCACACCTCTCAACTACATCCTGCTGAACCTCGCCATCGCCGACCTCTTCATGGTGTTCGGCGGCTTCACCACGACGATGTACACCTCGTTGCACGGCTACTTTGTGTTCGGACGCCTGGGCTGCAACCTGGAGGGCTTCTTCGCCACCCTGGGAGGTGAAATGGGGCTCTGGTCCCTGGTGGTGCTGGCCATCGAGAGGTGGATGGTAGTCTGCAAGCCCGTGAGCAACTTCCGCTTCGGAGAGAACCACGCCATCATGGGCGTGGCCTGCACCTGGGTCATGGCCAGTGCCTGCGCCGTGCCCCCGCTGGTCGGCTGGTCCCGTTACATCCCCGAGGGCATGCAGTGCTCGTGCGGAATCGACTACTACACCCGTGCCCCTGGCGTCAACAACGAGTCCTTCGTCATCTACATGTTCATCGTGCACTTCTTCATCCCGCTCATTATCATCTTCTTCTGCTACGGCCGCCTCGTCTGCACCGTCAAGGAGGCCGCCGCCCAGCAGCAGGAGTCCGAGACCACCCAGAGGGCCGAGCGCGAGGTCACCCGCATGGTCATCATCATGGTCATCGCCTTCTTGGTGTGCTGGACCCCCTACGCCAGCGTGGCCTGGTACATCTTCACCCACCAGGGCAGCGAGTTCGGGCCCGTCTTCATGACCCTGCCGGCCTTCTTCGCCAAGACGGCCGCCGTCTACAACCCGTGCATC
>RC0468|Puntius_aff._gelius
GTTAGGAGTCCGTACGAGTATCCCCAGTACTACCTGGTGGCGCCATGGGCATACGCCTGCCTGGCCGCGTACATGTTCTTYCTCATCCTCACCGGCTTCCCGGTCAACTTCCTCACTCTGTACGTCACCATCGAGCACAAGAAGCTGCGTACACCTCTCAACTACATTCTGCTGAACCTCGCCGTGTCCGACCTCTTCATGGTGTTCGGTGGCTTCACCACGACGATGTACACCTCCTTGCACGGCTACTTCGTTTTCGGCCGCCTCGGMTGCAACGTGGAAGGCTTCTTCGCCACCCTGGGAGGTGAGATGGGTCTCTGGTCGCTGGTGGTGCTGGCCTTCGAGAGGTGGATGGTGGTCTGTAAGCCCGTCAGCAACTTCCGCTTCGGGGAGAACCATGCCATCATGGGCGTGGCCTTCACCTGGGTCATGGCCTGCTCCTGCGCTGTGCCTCCCCTGGTGGGCTGGTCCCGTTACATCCCCGAGGGCATGCAGTGCTCGTGCGGAGTCGACTATTACACTCGCGTACCYGGTGTCAATAACGAATCCTTCGTCATCTACATGTTCATCGTGCACTTCTTCATCCCACTCTTTGTYATCTTCTTCTGCTACGGCCGCCTGGTCTGCACCGTCAAGGAAGCTGCAGCCCAGCAGCAGGAGTCCGAGACCACCCAGAGGGCCGAGCGCGAGGTCACCCGCATGGTGGTCATCATGGTCATCGGCTTCTTGATCTGCTGGCTCCCCTACGCCGGCGTGGCCTGGTACATCTTCACCCACCAGGGAAGCGAGTTCGGGCCTCTCTTCATGACWCTGCCGGCCTTCTTCGCCAAGACCGCCGCCGTCTACAACCCGTGCATC
>RC0473|Puntius_stoliczkanus
GTTAGGAGTCCGTACGATTATCCCCAGTACTACCTGGTGGCGCCATGGGCATACGCCTGTCTGGCCGCGTACATGTTCTTCCTCATCCTCACCGGCTTCCCCGTCAATTTCCTCACTCTGTACGTCACCATCGAGCACAAGAAGCTGCGTACACCTCTCAACTACATTCTGCTGAACCTCGCCGTGTCCGACCTCTTCATGGTGTTCGGTGGCTTCACCACGACGATGTACACCTCCTTGCATGGCTACTTCGTTTTCGGCCGCGTCGGCTGCAACCTGGAAGGCTTCTTCGCCACCCTGGGCGGTGAGATGGGTCTCTGGTCGCTGGTGGTGCTGGCCTTCGAGAGGTGGATGGTGGTCTGTAAGCCCGTCAGCAACTTCCGCTTCGGGGAGAACCACGCCATCATGGGCGTAGCCTTCACCTGGGTCATGGCCTGCTCCTGCGCCGTGCCTCCCCTGGTGGGCTGGTCCCGTTATATCCCTGAGGGCATGCAGTGCTCGTGCGGAGTCGACTACTACACCCGCGTACCAGGTGTCAACAACGAGTCCTTCGTCATCTATATGTTCATCGTGCACTTCTTCATCCCACTCTTTGTCATCTTCTTCTGCTAYGGCCGCCTGGTCTGCACCGTCAAGGAAGCCGCTGCCCAGCAGCAGGAGTCCGAGACCACCCAGAGGGCCGAGCGTGAGGTCACCCGCATGGTGGTCATCATGGTCATCGGCTTCTTGATCTGCTGGCTCCCCTACGCCGGCGTGGCCTGGTACATCTTCACCCACCAGGGAAGCGAGTTCGGTCCTCTCTTCATGACACTGCCGGCCTTCTTCGCCAAGACGGCCGCCGTCTACAACCCCTGCATC
>RC0480|Devario_sp._undet2
GTCAGGAGCCCGTACGAGTATCCCCAGTACTACCTGGTGGCGCCATGGGCCTACGCCTGCCTGGCCGCATACATGTTCTTCCTCATTCTCACCGGCTTCCCCGTCAACTTCCTCACTCTGTACGTTACCATCGAACACAAGAAGCTGCGCACACCTCTCAACTACATCCTGCTGAACCTCGCCATCGCCGACCTCTTCATGGTGTTCGGCGGTTTCACCACGACGATGTACACCTCGTTGCACGGCTACTTTGTGTTCGGACGCCTGGGCTGCAACCTGGAGGGCTTCTTCGCCACCCTGGGAGGTGAAATGGGGCTCTGGTCCCTGGTGGTGCTGGCCGTCGAGAGGTGGATGGTGGTCTGTAAGCCCGTGAGCAACTTCCGCTTCGGAGAGAACCACGCCATCATGGGCGTGGCCTGCACCTGGGTCATGGCCTGTGCCTGCGCCGTGCCCCCGCTGGTCGGCTGGTCCCGTTACATCCCCGAGGGCATGCAGTGCTCGTGCGGGATCGACTACTACACCCGTGCCCCCGGCATCAACAACGAGTCCTTCGTCATCTACATGTTCATCGTGCACTTCACCATCCCGCTCATTATCATCTTCTTCTGCTACGGCCGCCTGGTCTGCACCGTCAAGGAGGCCGCTGCCCAGCAGCAGGAGTCCGAGACCACCCAGAGGGCCGAGCGCGAGGTCACCCGCATGGTCATCATCATGGTCATCGCCTTCTTGGTGTGCTGGACCCCCTACGCCAGCGTGGCCTGGTACATCTTCACCCACCAGGGCAGCGAGTTCGGGCCCGTCTTTATGACCCTGCCGGCCTTCTTCGCCAAGACGGCCGCCGTCTACAACCCGTGCATC
>RC0485|Puntius_shalynius
GTTAGGAGTCCGTACGATTATCCCCAGTACTACCTGGTGGCGCCATGGGCATACGCCTGCCTGGCCGCGTACATGTTCTTCCTCATCCTCACCGGCTTCCCCGTCAATTTCCTCACTCTGTACGTCACCATCGAGCACAAGAAGCTGCGTACACCTCTCAACTACATTCTGCTGAACCTCGCCGTGTCCGACCTCTTCATGGTGTTCGGTGGCTTCACCACGACGATGTACACCTCCTTGCACGGCTACTTCGTTTTCGGCCGCGTCGGCTGCAACGTGGAAGGCTTCTTCGCCACCCTGGGCGGTGAGATGGGTCTCTGGTCGCTGGTGGTGCTGGCCTTCGAGAGGTGGATGGTGGTCTGCAAGCCCGTCAGCAACTTCCGCTTCGGAGAGAACCACGCCATCATGGGCGTAGCCTTCACCTGGGTCATGGCCTGCTCCTGCGCCGTGCCTCCCCTGGTGGGCTGGTCCCGTTACATCCCTGAGGGCATGCAGTGCTCGTGCGGAGTCGACTACTACACCCGCGTACCAGGTGTCAACAACGAGTCCTTTGTCATCTACATGTTCATCGTGCACTTCTTCATCCCGCTCTTTGTCATCTTCTTCTGCTACGGCCGCCTGGTCTGCACCGTCAAGGAAGCCGCTGCCCAGCAGCAGGAATCCGAGACCACCCAGAGGGCCGAGCGTGAGGTCACCCGCATGGTGGTCATCATGGTCATCGGCTTCTTGATCTGCTGGCTCCCCTACGCTGGCGTGGCCTGGTACATCTTTACCCACCAGGGAAGCGAGTTCGGTCCTCTCTTCATGACACTGCCGGCCTTCTTCGCCAAGACCGCCGCCGTCTACAACCCCTGCATC
>RC0486|Puntius_shalynius
GTTAGGAGTCCGTACGATTATCCCCAGTACTACCTGGTGGCGCCATGGGCATACGCCTGCCTGGCCGCGTACATGTTCTTCCTCATCCTCACCGGCTTCCCCGTCAATTTCCTCACTCTGTACGTCACCATCGAGCACAAGAAGCTGCGTACACCTCTCAACTACATTCTGCTGAACCTCGCCGTGTCCGACCTCTTCATGGTGTTCGGTGGCTTCACCACGACGATGTACACCTCCTTGCACGGCTACTTCGTTTTCGGCCGTGTCGGCTGCAACGTGGAAGGCTTCTTCGCCACCCTGGGCGGTGAGATGGGTCTCTGGTCGCTGGTGGTGCTGGCCTTCGAGAGGTGGATGGTGGTCTGCAAGCCCGTCAGCAACTTCCGCTTCGGGGAGAACCACGCCATCATGGGCGTAGCCTTCACCTGGGTCATGGCCTGCTCCTGCGCCGTGCCTCCCCTGGTGGGCTGGTCCCGTTACATCCCTGAGGGCATGCAGTGCTCGTGCGGAGTCGACTACTACACCCGCGTACCAGGTGTCAACAACGAGTCCTTTGTCATCTACATGTTCATCGTGCACTTCTTCATCCCGCTCTTTGTCATCTTCTTCTGCTACGGCCGCCTGGTCTGCACCGTCAAGGAAGCCGCTGCCCAGCAGCAGGAATCCGAGACCACCCAGAGGGCCGAGCGTGAGGTCACCCGCATGGTGGTCATCATGGTCATCGGCTTCTTGATCTGCTGGCTCCCCTACGCTGGCGTGGCCTGGTACATCTTCACCCACCAGGGAAGCGAGTTCGGTCCTCTCTTCATGACACTGCCGGCCTTCTTCGCCAAGACCGCCGCCGTCTACAACCCCTGCATC
>RC0490|Puntius_assimilis
GTTAGGAGCCCGTACGAGTATCCCCAGTACTACCTGGTGGCGCCATGGGCGTACGCCTGCCTGGCCGCGTACATGTTCTTCCTCATCCTCACAGGCTTCCCCGTCAATTTCCTCACTCTGTACGTCACCATCGAGCACAAGAAGCTGCGTACACCTCTCAACTACATTCTGCTGAACCTCGCCGTGTCCGACCTCTTCATGGTGTTCGGTGGCTTTACCACGACGATGTACACCTCCTTGCACGGCTACTTCGTTTTCGGGCGCCTCGGCTGCAACCTGGAAGGCTTCTTCGCCACCCTGGGTGGTGAAATGGGCCTCTGGTCCCTGGTGGTGCTGGCCTTCGAGAGGTGGATGGTGGTCTGTAAGCCCGTGAGCAACTTCCGCTTCGGAGAGAACCACGCCATCATGGGTGTGGCCTTCACCTGGGTCATGGCCTGCTCCTGCGCCGTGCCTCCCCTGGTGGGCTGGTCCCGTTACATCCCCGAGGGCATGCAGTGCTCGTGTGGAGTCGACTACTACACTCGTGTTCCTGGCATTAACAACGAGTCATTCGTCATCTACATGTTCATCGTGCACTTCTTCATTCCGCTCTTCGTCATCTTCTTCTGCTACGGCCGACTGGTCTGCACCGTCAAGGAAGCCGCTGCCCAGCAGCAGGAGTCTGAGACCACCCAGAGGGCCGAGCGTGAGGTCACCCGCATGGTGGTGATCATGGTCATCGGCTTCTTGATCTGCTGGGTTCCCTACGCCTACGTGGCCTGGTACATCTTCACCCACCAGGGAAGCGAATTCGGGCCTCTCTTCATGACACTGCCAGCCTTCTTTGCCAAGACCGCTGCCGTCTACAACCCATGCATC
>RC0491|Puntius_assimilis
GTTAGGAGCCCGTACGAGTATCCCCAGTACTACCTGGTGGCGCCATGGGCGTACGCCTGCCTGGCCGCGTACATGTTCTTCCTCATCCTCACCGGCTTCCCYGTCAATTTCCTCACTCTGTACGTCACCATCGAGCACAAGAAGCTGCGTACACCTCTCAACTACATTCTGCTGAACCTCGCCGTGTCCGACCTCTTCATGGTGTTCGGTGGCTTTACCACGACGATGTACACCTCCTTGCACGGCTACTTCGTTTTCGGGCGCCTCGGCTGCAACCTGGAAGGCTTCTTCGCCACCCTGGGTGGTGAAATGGGCCTCTGGTCCCTGGTGGTGCTGGCCTTCGAGAGGTGGATGGTGGTCTGTAAGCCCGTGAGCAACTTCCGCTTCGGAGAGAACCACGCCATCATGGGTGTGGCCTTCACCTGGGTCATGGCCTGCTCCTGCGCCGTGCCTCCCCTGGTGGGCTGGTCCCGTTACATCCCCGAGGGCATGCAGTGCTCGTGTGGAGTCGACTACTACACTCGTGTTCCTGGCGTTAACAACGAGTCATTCGTCATCTACATGTTCATCGTGCACTTCTTCATTCCGCTCTTCGTCATCTTCTTCTGCTACGGCCGACTGGTCTGCACCGTCAAGGAAGCCGCTGCCCAGCAGCAGGAGTCTGAGACCACCCAGAGGGCCGAGCGTGAGGTCACCCGCATGGTGGTGATCATGGTCATCGGCTTCTTGATCTGCTGGCTCCCCTACGCCTACGTGGCCTGGTACATCTTCACCCACCAGGGAAGCGAATTCGGGCCTCTCTTCATGACACTGCCAGCCTTCTTTGCCAAGACCGCTGCCGTCTACAACCCATGCATC
>RC0492|Microdevario_kubotai
GTCAGGAGCCCATACGATTATCCCCAGTACTACCTGGTGGCGCCATGGGCCTACGCCTGCCTGGCTGCTTACATGTTCTTCCTCATTCTCACCGGCTTCCCAGTCAACTTCCTCACTCTGTACGTCACCATCGAGCACAAGAAGCTGCGCACCCCCCTCAACTACATTCTGCTGAACCTCGCTATTGCCGACCTCTTCATGGTGTTCGGCGGTTTCACCACGACGATGTACACCTCATTGCACGGCTACTTTGTGTTCGGACGCCTGGGCTGCAACTTGGAAGGATTCTTTGCCACCCTGGGAGGTGAAATGGGTCTCTGGTCGCTGGTAGTGCTGGCCATTGAGAGGTGGATGGTTGTCTGCAAGCCCGTGAGCAACTTCCGCTTCGGAGAGAACCACGCCATCATGGGCGTTGCCTTCACCTGGGTGATGGCCAGTGCCTGCGCTGTGCCTCCTCTCGTCGGCTGGTCCCGTTACATCCCAGAGGGCATGCAGTGCTCATGCGGAATCGACTACTACACACGTGCCCCCGGTGTCAACAATGAGTCCTTTGTCATCTACATGTTCATTGTCCACTTCATGATCCCACTAGTTGTCATTTTCTTCTGCTATGGCCGCCTGGTCTGCACCGTCAAGGAGGCTGCTGCCCAGCAGCAGGAGTCTGAGACCACACAGAGGGCCGAGCGTGAGGTCACCCGCATGGTCATCATCATGGTCATCGCCTTCCTGGTGTGCTGGACCCCCTATGCCAGCGTAGCCTGGTACATCTTCACTCACCAAGGTAGCGAATTCGGGCCCGTCTTCATGACCCTGCCGGCCTTCTTTGCCAAGACATCTGCCGTCTACAACCCATGCATC
>RC0501|Puntius_tiantian
GTTAGGAGTCCGTACGATTATCCCCAGTACTACCTGGTGGCRCCATGGGCATACGCCTGCCTGGCCGCGTACATGTTCTTCCTCATCATTACTGGCTTCCCCGTCAATTTCCTCACTCTGTACGTCACCATCGAGCACAAGAAGCTGCGTACACCTCTCAACTACATTCTGCTGAACCTCGCCGTGTCCGACCTCTTCATGGTGTTCGGTGGCTTCACCACAACGATGTACACCTCCTTGCACGGCTACTTCGTTTTCGGCCGCATCGGCTGCAACCTGGAAGGCTTCTTCGCCACCCTGGGCGGTGAGATGGGTCTCTGGTCGCTGGTGGTGCTGGCCTTCGAGAGGTGGATGGTGGTCTGTAAGCCCGTCAGCAACTTCCGCTTCGGGGAGAACCACGCCATCATGGGCGTAGCCTTCACCTGGGTCATGGCCTGCTCCTGCGCCGTGCCTCCCCTGGTGGGCTGGTCCCGTTACATCCCTGAGGGCATGCAGTGCTCGTGCGGAGTCGACTACTACACCCGCGTACCAGGTGTCAATAACGAGTCCTTCGTCATCTACATGTTCATCGTGCACTTCTTCATCCCGCTCTTTGTCATCTTCTTCTGCTACGGCCGCCTGGTCTGCACCGTCAAGGAAGCCGCTGCCCAGCAGCAGGAGTCCGAGACCACCCAGAGGGCCGAGCGCGAGGTCACCCGCATGGTGGTCATCATGGTCATCGGCTTCTTGATCTGCTGGCTCCCCTACGCCGGCGTGGCCTGGTACATCTTCACCCACCAGGGAAGCGAGTTCGGTCCTCTCTTCATGACACTGCCGGCCTTCTTCGCCAAGACCGCCGCCGTCTACAACCCCTGCATC
>RC0503|Puntius_tiantian
GTTAGGAGTCCGTACGATTATCCCCAGTACTACCTGGTGGCGCCATGGGCATACGCCTGCCTGGCCGCGTACATGTTCTTCCTCATCATTACTGGCTTCCCCGTCAATTTCCTCACTCTGTACGTCACCATCGAGCACAAGAAGCTGCGTACACCTCTCAACTACATTCTGCTGAACCTCGCCGTGTCCGACCTCTTCATGGTGTTCGGTGGCTTCACCACAACGATGTACACCTCCTTGCACGGCTACTTCGTTTTCGGCCGCATCGGCTGCAACCTGGAAGGCTTYTTCGCYACCCTGGGCGGTGAGATGGGTCTCTGGTCGCTGGTGGTGCTGGCCTTCGAGAGGTGGATGGTGGTCTGTAAGCCCGTCAGCAACTTCCGCTTCGGGGAGAACCACGCCATCATGGGCGTAGCCTTCACCTGGGTCATGGCCTGCTCCTGYGCCGTGCCTCCCCTGGTGGGCTGGTCCCGTTACATCCCTGAGGGCATGCAGTGCTCGTGCGGAGTCGACTACTACACCCGCGTACCAGGTGTCAATAACGAGTCCTTCGTCATCTACATGTTCATCGTGCACTTCTTCATCCCGCTCTTTGTCATCTTCTTCTGCTACGGCCGCCTGGTCTGCACCGTCAAGGAAGCCGCTGCCCAGCAGCAGGAGTCCGAGACCACCCAGAGGGCCGAGCGCGAGGTCACCCGCATGGTGGTCATCATGGTCATCGGCTTCTTGATCTGCTGGCTCCCCTACGCCGGCGTGGCCTGGTACATCTTCACCCACCAGGGAAGCGAGTTCGGTCCTCTCTTCATGACACTGCCGGCCTTCTTCGCCAAGACCGCCGCCGTCTACAACCCCTGCATC
>RC0510|Devario_devario#cf._devario
GTCAGGAGCCCGTACGAGTATCCCCAGTACTACCTGGTGGCGCCATGGGCCTACGCCTGCCTGGCCGCATACATGTTCTTCCTCATTCTCACCGGCTTCCCCGTCAACTTTCTCACTCTGTACGTCACCATCGAGCACAAGAAGCTGCGCACACCTCTCAACTACATCCTGCTGAACCTCGCCATCGCCGACCTCTTCATGGTGTTTGGCGGCTTCACCACGACGATGTACACCTCGTTGCACGGCTACTTTGTGTTCGGACGCCTGGGCTGCAACCTGGAGGGCTTCTTCGCCACCCTGGGAGGTGAAATGGGGCTCTGGTCCCTGGTGGTGCTGGCCATCGAGAGGTGGATGGTGGTCTGTAAGCCCGTGAGCAACTTCCGCTTCGGAGAGAACCACGCCATCATGGGCGTGGCCAGCACCTGGGTCATGGCCAGTGCCTGCGCCGTGCCCCCGCTGGTCGGCTGGTCCCGTTACATCCCCGAGGGCATGCAGTGCTCGTGCGGAATCGACTACTACACCCGTGCCCCTGGCGTCAACAACGAGTCCTTCGTCATCTACATGTTCATCGTGCACTTCATCATCCCGCTCATTATCATCTTCTTCTGCTACGGCCGCCTCGTCTGCACCGTCAAGGAGGCCGCCGCCCAGCAGCAGGAGTCCGAGACCACCCAGAGGGCCGAGCGCGAGGTCACCCGCATGGTCATCATCATGGTCATCGCCTTCTTGGTGTGCTGGACCCCCTACGCCAGCGTGGCCTGGTACATCTTCACCCACCAGGGCAGCGAGTTCGGGCCCGTCTTCATGACCCTGCCGGCCTTCTTCGCCAAGACGTCCGCCGTCTACAACCCGTGCATC
>RC0515|Puntius_lateristriga
GTTAGGAGCCCGTACGACTATCCCCAGTACTACCTGGCGCCGCCATGGGCATACGCCTGCCTGGCCGCGTACATGTTCTTCCTCATCCTCACCGGCTTCCCCATCAATTTCCTCACTCTGTACGTCACCATCGAGCACAAGAAGCTGCGTACACCTCTCAACTACATTCTGCTGAATCTTGCCGTGTCCGACCTCTTCATGGTGTTCGGTGGCTTCACCACGACGATGTACACCTCCTTGCACGGCTACTTCGTCTTCGGGCGCCTCGGCTGCAACCTGGAAGGCTTCTTCGCCACCCTGGGTGGTGAAATGGGCCTCTGGTCCCTGGTGGTGCTGGCCTTCGAGAGGTGGATGGTGGTCTGTAAGCCCGTGAGCAACTTCCGCTTCGGAGAGAACCACGCCATCATGGGTGTGGCCTTCACCTGGATCATGGCCTGCTCCTGCGCCGTGCCTCCCCTGGTGGGCTGGTCTCGTTACATCCCCGAGGGCATGCAGTGCTCGTGCGGAGTCGACTACTACACTCGCGTTCCTGGCGTTAACAACGAGTCCTTCGTCATCTACATGTTCATCGTGCACTTCTTCATTCCGCTCTTCGTCATCTTCTTCTGCTACGGCCGCCTGGTCTGCACCGTCAAGGAAGCCGCTGCCCAGCAGCAGGAGTCCGAGACCACCCAGAGGGCCGAGCGCGAGGTCACCCGCATGGTGGTCATCATGGTCATCGGCTTCTTGATCTGCTGGGTCCCCTACGCCTACGTGGCCTGGTACATCTTCACCCACCAGGGAAGCGAATTCGGGCCTTTCTTCATGACACTGCCAGCCTTCTTTGCCAAGACCGCTGCCGTCTACAACCCGTGCATC
>RC0523|Danio_aff._choprae
GTCCGGAGCCCATATGACTACCCACAGTACTACCTGGTGGCGCCCTGGGCATATGGCTGCCTGGCGGCCTACATGTTCTTCCTCATCATCACCGGCTTCCCCGTCAACTTCCTCACACTGTACGTCACCATCGAGCACAAGAAGCTGCGCACACCCCTCAACTACATCCTGCTGAACCTGGCCATCGCCGACCTCTTCATGGTGTTCGGCGGCTTCACCACCACCATGTACACCTCGTTGCACGGCTACTTCGTGTTTGGCCGCGTGGGCTGCAACCTGGAGGGCTTCTTCGCCACCCTGGGCGGTGAGATGGGGCTGTGGTCACTGGTGGTGCTGGCCATCGAGCGCTGGATGGTGGTCTGCAAGCCAGTCAGCAACTTCCGCTTCGGGGAGAACCATGCCATCATGGGGGTGGCCTTCACCTGGGTCATGGCCTGCTCCTGTGCCGTGCCGCCACTGGTGGGCTGGTCGCGCTACATCCCCGAGGGCATGCAGTGCTCCTGCGGAGTCGACTACTACACCCGCGCCCCTGGTGTCAACAATGAGTCCTTCGTCATCTACATGTTCATCGTGCACTTCTTCATCCCACTGGTGGTCATCTTCTTCTGCTACGGCCGGCTGGTGTGCACCGTGAAGGAGGCGGCGGCGCAGCAGCAGGAGTCCGAGACCACGCAGCGGGCCGAGCGCGAGGTCACCCGCATGGTCATCATCATGGTCTTCGCCTTCCTCATCTGCTGGGTGCCCTATGCCGGCGTGGCCTGGTACATCTTCACCCACCAGGGCAGCGAGTTCGGGCCCGTCTTCATGACCCTGCCCGCCTTCTTCGCCAAGACGGCCGCCGTCTACAACCCCTGCATC
>RC0524|Danio_aff._choprae
GTCCGGAGCCCATATGACTACCCACAGTACTACCTGGTGGCGCCCTGGGCATATGGCTGCCTGGCGGCCTACATGTTCTTCCTCATCATCACCGGCTTCCCCGTCAACTTCCTCACACTGTACGTCACCATCGAGCACAAGAAGCTGCGCACACCCCTCAACTACATCCTGCTGAACCTGGCCATCGCCGACCTCTTCATGGTGTTCGGCGGCTTCACCACCACCATGTACACCTCGTTGCACGGCTACTTCGTGTTTGGCCGCGTGGGCTGCAACCTGGAGGGCTTCTTCGCCACCCTGGGCGGTGAGATGGGGCTGTGGTCACTGGTGGTGCTGGCCATCGAGCGCTGGATGGTGGTCTGCAAGCCAGTCAGCAACTTCCGCTTCGGGGAGAACCATGCCATCATGGGGGTGGCCTTCACCTGGGTCATGGCCTGCTCCTGTGCCGTGCCGCCACTGGTGGGCTGGTCGCGCTACATCCCCGAGGGCATGCAGTGCTCCTGCGGAGTCGACTACTACACCCGCGCCCCTGGTGTCAACAATGAGTCCTTCGTCATCTACATGTTCATCGTGCACTTCTTCATCCCACTGGTGGTCATCTTCTTCTGCTACGGCCGGCTGGTGTGCACCGTGAAGGAGGCGGCGGCGCAGCAGCAGGAGTCCGAGACCACGCAGCGGGCCGAGCGCGAGGTCACCCGCATGGTCATCATCATGGTCTTCGCCTTCCTCATCTGCTGGGTGCCCTATGCCGGCGTGGCCTGGTACATCTTCACCCACCAGGGCAGCGAGTTCGGGCCCGTCTTCATGACCCTGCCCGCCTTCTTCGCCAAGACGGCCGCCGTCTACAACCCCTGCATC
>RC0528|Puntius_tambraparniei
GTTAGGAGCCCGTACGAGTATCCCCAGTACTACCTGGTGGCGCCATGGGCATACGCCTGCCTGGCCGCGTACATGTTCTTCCTCATCCTCACCGGCTTCCCCGTCAATTTCCTCACTCTGTACGTCACCATCGAGCACAAGAAGCTGCGTACACCTCTCAACTACATTCTGCTGAACCTCGCCGTGTCCGACCTCTTCATGGTGTTCGGTGGCTTTACCACGACGATGTACACCTCCTTGCACGGCTACTTCGTTTTCGGGCGCCTCGGCTGCAACCTGGAAGGCTTCTTCGCCACCCTGGGTGGTGAAATGGGCCTCTGGTCCCTGGTGGTGCTGGCCTTCGAGAGGTGGATGGTGGTCTGTAAGCCCGTGAGCAACTTCCGCTTCGGAGAGAACCACGCCATCATGGGTGTGGCCTTCACCTGGGTCATGGCCTGCTCCTGCGCCGTGCCTCCCCTGGTGGGCTGGTCCCGTTACATCCCCGAGGGCATGCAGTGCTCGTGCGGAGTCGACTACTACACTCGCGTTCCAGGTGTTAACAACGAGTCCTTCGTCATCTACATGTTCATCGTGCACTTCTTCATTCCGCTCTTCGTCATCTTCTTCTGCTACGGCCGCCTGGTCTGCACCGTCAAGGAAGCCGCTGCCCAGCAGCAGGAGTCTGAGACCACCCAGAGGGCCGAGCGTGAGGTCACCCGCATGGTGGTGATCATGGTCATCGGCTTCTTGATCTGCTGGCTGCCCTATGCCTACGTGGCCTGGTACATCTTCACCCACCAGGGAAGCGAATTCGGGCCTCTCTTCATGACACTGCCAGCCTTCTTTGCCAAGACCGCCGCCGTCTACAACCCATGCATC
>RC0529|Devario_pathirana
GTCAGGAGCCCGTACGAGTATCCCCAGTACTACCTGGTGGCGCCATGGGCCTACGCCTGCCTGGCCGCATACATGTTCTTCCTCATTCTCACCGGCTTCCCCGTCAACTTCCTCACTCTGTACGTCACCATCGAGCACAAGAAGCTGCGCACACCTCTCAACTACATCCTGCTGAACCTCGCCATCGCCGACCTCTTCATGGTGTTCGGCGGCTTCACCACGACGATGTACACCTCGTTGCACGGCTACTTTGTGTTCGGACGCCTGGGCTGCAACCTGGAGGGCTTCTTCGCCACCCTGGGAGGTGAAATGGGGCTCTGGTCCCTGGTGGTGCTGGCCATCGAGAGGTGGATGGTGGTCTGTAAGCCCGTGAGCAACTTCCGCTTCGGAGAGAACCACGCCATCATGGGCGTGGCCAGCACCTGGGTCATGGCCAGTGCCTGCGCCGTGCCCCCGCTGGTCGGCTGGTCCCGTTACATCCCCGAGGGCATGCAGTGCTCGTGCGGAATCGACTACTACACCCGTGCCCCTGGCGTCAACAACGAGTCCTTCGTCATCTACATGTTCATCGTGCACTTCATGATCCCGCTCATTATCATCTTCTTCTGCTACGGCCGCCTCGTCTGCACCGTCAAGGAGGCCGCCGCCCAGCAGCAGGAGTCCGAGACCACCCAGAGGGCCGAGCGCGAGGTCACCCGCATGGTCATCATCATGGTCATCGCCTTCTTGGTGTGCTGGACCCCCTACGCCAGCGTGGCCTGGTACATCTTCACCCACCAGGGCAGCGAGTTCGGGCCCGTCTTCATGACCCTGCCGGCCTTCTTCGCCAAGACGTCCGCCGTCTACAACCCGTGCATC
>RC0530|Devario_pathirana
GTCAGGAGCCCGTACGAGTATCCCCAGTACTACCTGGTGGCGCCATGGGCCTACGCCTGCCTGGCCGCATACATGTTCTTCCTCATTCTCACCGGCTTCCCCGTCAACTTCCTCACTCTGTACGTCACCATCGAGCACAAGAAGCTGCGCACACCTCTCAACTACATCCTGCTGAACCTCGCCATCGCCGACCTCTTCATGGTGTTCGGCGGCTTCACCACGACGATGTACACCTCGTTGCACGGCTACTTTGTGTTCGGACGCCTGGGCTGCAACCTGGAGGGCTTCTTCGCCACCCTGGGAGGTGAAATGGGGCTCTGGTCCCTGGTGGTGCTGGCCATCGAGAGGTGGATGGTGGTCTGTAAGCCCGTGAGCAACTTCCGCTTCGGAGAGAACCACGCCATCATGGGCGTGGCCAGCACCTGGGTCATGGCCAGTGCCTGCGCCGTGCCCCCGCTGGTCGGCTGGTCCCGTTACATCCCCGAGGGCATGCAGTGCTCGTGCGGAATCGACTACTACACCCGTGCCCCTGGCGTCAACAACGAGTCCTTCGTCATCTACATGTTCATCGTGCACTTCATGATCCCGCTCATTATCATCTTCTTCTGCTACGGCCGCCTCGTCTGCACCGTCAAGGAGGCCGCCGCCCAGCAGCAGGAGTCCGAGACCACCCAGAGGGCCGAGCGCGAGGTCACCCGCATGGTCATCATCATGGTCATCGCCTTCTTGGTGTGCTGGACCCCCTACGCCAGCGTGGCCTGGTACATCTTCACCCACCAGGGCAGCGAGTTCGGGCCCGTCTTCATGACCCTGCCGGCCTTCTTCGCCAAGACGTCCGCCGTCTACAACCCGTGCATC
>RC0531|Devario_sp._undet2
GTCAGGAGCCCGTACGAGTATCCCCAGTACTACCTGGTGGCGCCATGGGCCTACGCCTGCCTGGCCGCATACATGTTCTTCCTCATTCTCACCGGCTTCCCCGTCAACTTCCTCACTCTGTACGTCACCATCGAGCACAAGAAGCTGCGCACACCTCTCAACTACATCCTGCTGAACCTCGCCATCGCCGACCTCTTCATGGTGTTCGGCGGCTTCACCACGACGATGTACACCTCGTTGCACGGCTACTTTGTGTTCGGACGCCTGGGCTGCAACCTGGAGGGCTTCTTCGCCACCCTGGGAGGTGAAATGGGGCTCTGGTCCCTGGTGGTGCTGGCCGTCGAGAGGTGGATGGTGGTCTGTAAGCCCGTGAGCAACTTCCGCTTCGGAGAGAACCACGCCATCATGGGCGTGGCCTGCACCTGGGTCATGGCCTGTGCCTGCGCCGTGCCCCCGCTGGTCGGCTGGTCCCGTTACATCCCCGAGGGCATGCAGTGCTCGTGCGGGATCGACTACTACACCCGTGCCCCCGGCATCAACAACGAGTCCTTYGTCATCTACATGTTCATCGTGCACTTCACCATCCCGCTCATTATCATCTTCTTCTGCTACGGCCGCCTGGTCTGCACMGTCAAGGAGGCCGCTGCCCAGCAGCAGGAGTCCGAGACCACCCAGAGGGCCGAGCGCGAGGTCACCCGCATGGTCATCATCATGGTCATCGCCTTCTTGGTGTGCTGGACCCCCTACGCCAGCGTGGCCTGGTACATCTTCACCCACCAGGGCAGCGAGTTCGGGCCCGTCTTCATGACCCTGCCGGCCTTCTTCGCCAAGACGGCCGCCGTCTACAACCCGTGCATC
>RC0537|Puntius_chalakkudiensis
GTTAGGAGCCCGTACGAGTATCCCCAGTACTACCTGGTGGCGCCATGGGCGTACGCCTGCCTGGCCGCGTACATGTTCTTCCTCATCCTCACCGGCTTCCCCGTCAATTTCCTCACTCTGTATGTCACCATCGAGCACAAGAAGCTGCGTACACCTCTCAACTACATTCTGCTGAACCTCGCCGTGTCCGACCTCTTCATGGTGTTCGGTGGCTTTACCACGACGATGTACACCTCCTTGCACGGCTACTTCGTTTTCGGGCGCCTCGGCTGCAACCTGGAAGGCTTCTTCGCCACCCTGGGTGGTGAAATGGGCCTCTGGTCCCTGGTGGTGCTGGCCTTCGAGAGGTGGATGGTGGTCTGTAAGCCCGTGAGCAATTTCCGCTTCGGAGAGAACCACGCCATCATGGGTGTGGCCTTCACCTGGGTCATGGCCTGCTCCTGCGCCGTGCCTCCCCTGGTGGGCTGGTCCCGTTACATCCCCGAGGGCATGCAGTGCTCGTGCGGAGTCGACTACTACACTCGCGTTCCTGGCGTTAACAATGAGTCCTTCGTCATCTACATGTTCATCGTGCACTTCTTCATTCCACTCTTTGTCATCTTCTTCTGCTACGGCCGCCTGGTCTGCACCGTCAAGGAAGCCGCTGCCCAGCAGCAGGAGTCTGAGACCACCCAGAGGGCCGAGCGTGAGGTCACCCGCATGGTGGTGATCATGGTCATCGGCTTCTTGATCTGCTGGCTCCCCTACGCCTACGTGGCCTGGTACATCTTCACCCACCAGGGAAGCGAATTCGGCCCTCTCTTCATGACACTGCCAGCCTTCTTTGCCAAGACCGCTGCCGTCTACAACCCATGCATC
>RC0538|Puntius_chalakkudiensis
GTTAGGAGCCCGTACGAGTATCCCCAGTACTACCTGGTGGCGCCATGGGCGTACGCCTGCCTGGCCGCGTACATGTTCTTCCTCATCCTCACCGGCTTCCCCGTCAATTTCCTCACTCTGTATGTCACCATCGAGCACAAGAAGCTGCGTACACCTCTCAACTACATTCTGCTGAACCTCGCCGTGTCCGACCTCTTCATGGTGTTCGGTGGCTTTACCACGACGATGTACACCTCCTTGCACGGCTACTTCGTTTTCGGGCGCCTCGGCTGCAACCTGGAAGGCTTCTTCGCCACCCTGGGTGGTGAAATGGGCCTCTGGTCCCTGGTGGTGCTGGCCTTCGAGAGGTGGATGGTGGTCTGTAAGCCCGTGAGCAATTTCCGCTTCGGAGAGAACCACGCCATCATGGGTGTGGCCTTCACCTGGGTCATGGCCTGCTCCTGCGCCGTGCCTCCCCTGGTGGGCTGGTCCCGTTACATCCCCGAGGGCATGCAGTGCTCGTGCGGAGTCGACTACTACACTCGCGTTCCTGGCGTTAACAATGAGTCCTTCGTCATCTACATGTTCATCGTGCACTTCTTCATTCCACTCTTTGTCATCTTCTTCTGCTACGGCCGCCTGGTCTGCACCGTCAAGGAAGCCGCTGCCCAGCAGCAGGAGTCTGAGACCACCCAGAGGGCCGAGCGTGAGGTCACCCGCATGGTGGTGATCATGGTCATCGGCTTCTTGATCTGCTGGCTCCCCTACGCCTACGTGGCCTGGTACATCTTCACCCACCAGGGAAGCGAATTCGGCCCTCTCTTCATGACACTGCCAGCCTTCTTTGCCAAGACCGCTGCCGTCTACAACCCATGCATC
>RC0547|Danio_roseus
GTCCGGAGCCCGTATGACTACCCACAGTACTACCTGGTGGCGCCCTGGGCATATGGCTGCCTGGCAGCCTACATGTTCTTCCTGATCCTCACCGGCTTCCCCGTYAACTTCCTCACGCTGTACGTGACCATCGAGCACAAGAAGCTGCGCACACCCCTTAACTACATCCTGCTGAACCTGGCCATCGCCGACCTCTTCATGGTGTTCGGCGGCTTCACCACCACCATGTACACCTCCTTGCACGGTTACTTCGTGTTCGGCCGCCTGGGCTGCAACCTGGAGGGCTTCTTCGCCACCCTGGGCGGTGAGATGGGGCTGTGGTCGCTTGTGGTACTGGCCATTGAGCGCTGGATGGTGGTCTGCAAGCCGGTCAGCAACTTCCGCTTCGGGGAGAACCACGCCATTATGGGGGTGGCCTTCACCTGGGTCATGGCCTGCTCCTGCGCCGTGCCGCCGCTGGTGGGCTGGTCRCGTTACATCCCCGAGGGCATGCAGTGCTCCTGCGGCGTTGACTACTACACCCGCGCCCCCGGCGTCAACAACGAGTCCTTCGTCATCTACATGTTCATCGTGCACTTCTTCATCCCTCTGGTGGTCATCTTCTTCTGCTACGGCCGGCTGGTGTGCACCGTGAAGGAGGCTGCGGCCCAGCAGCAGGAGTCCGAGACCACGCAGCGGGCCGAGCGCGAGGTCACCCGCATGGTCATCATCATGGTCATCGCCTTCCTCATCTGCTGGTGCCCCTATGCCGGCGTGGCCTGGTACATCTTCACTCACCAGGGCACCGAGTTCGGGCCCGTCTTCATGACCCTGCCCGCCTTCTTTGCCAAGACCTCCGCCGTCTACAACCCCTGCATC
>RC0548|Danio_roseus
GTCCGGAGCCCGTATGACTACCCACAGTACTACCTGGTGGCGCCCTGGGCATATGGCTGCCTGGCAGCCTACATGTTCTTCCTGATCCTCACCGGCTTCCCCGTYAACTTCCTCACGCTGTACGTGACCATCGAGCACAAGAAGCTGCGCACACCCCTTAACTACATCCTGCTGAACCTGGCCATCGCCGACCTCTTCATGGTGTTCGGCGGCTTCACCACCACCATGTACACCTCCTTGCACGGTTACTTCGTGTTCGGCCGCCTGGGCTGCAACCTGGAGGGCTTCTTCGCCACCCTGGGCGGTGAGATGGGGCTGTGGTCGCTTGTGGTACTGGCCATTGAGCGCTGGATGGTGGTCTGCAAGCCGGTCAGCAACTTCCGCTTCGGGGAGAACCACGCCATTATGGGGGTGGCCTTCACCTGGGTCATGGCCTGCTCCTGCGCCGTGCCGCCGCTGGTGGGCTGGTCRCGTTACATCCCCGAGGGCATGCAGTGCTCCTGCGGCGTTGACTACTACACCCGCGCCCCCGGCGTCAACAACGAGTCCTTCGTCATCTACATGTTCATCGTGCACTTCTTCATCCCTCTGGTGGTCATCTTCTTCTGCTACGGCCGGCTGGTGTGCACCGTGAAGGAGGCTGCGGCCCAGCAGCAGGAGTCCGAGACCACGCAGCGGGCCGAGCGCGAGGTCACCCGCATGGTCATCATCATGGTCATCGCCTTCCTCATCTGCTGGTGCCCCTATGCCGGCGTGGCCTGGTACATCTTCACTCACCAGGGCACCGAGTTCGGGCCCGTCTTCATGACCCTGCCCGCCTTCTTTGCCAAGACCTCCGCCGTCTACAACCCCTGCATC
>RC0552|Danio_erythromicron
GTCCGGAGCCCATATGACTACCCGCAGTACTACCTGGTGGCGCCCTGGGCATATGGCTGCCTGGCGGCTTACATGTTCTTCCTCATCCTCACCGGCTTCCCCGTCAACTTCCTCACGCTGTATGTCACCATTGAGCACAAGAAGCTGCGCACGCCCCTCAACTACATCCTGCTGAACCTGGCCATCGCCGACCTCTTCATGGTGTTCGGCGGCTTCACCACCACCATGTACACCTCATTGCACGGATACTTCGTGTTCGGCCGCCTGGGCTGCAACCTGGAGGGCTTCTTTGCCACTCTGGGCGGTGAGATGGGGCTGTGGTCGCTGGTGGTGCTGGCCATCGAGCGCTGGATGGTGGTCTGCAAACCAGTCAGCAACTTCCGCTTYGGGGAGAACCACGCCATCATGGGGGTGGCMTTTACCTGGGTCATGGCCTGCTCCTGCGCYGTGCCACCACTGGTGGGCTGGTCRCGCTACATCCCCGAGGGCATGCAGTGCTCCTGCGGAGTCGACTACTACACCCGCGCCCCCGGTATCAATAACGAGTCCTTTGTCATCTACATGTTCATCGTGCACTTCTTCATCCCACTGGTGGTCATCTTCTTCTGCTATGGCCGACTGGTGTGCACYGTGAAGGAGGCGGCGGCGCAGCAGCAGGAGTCTGAGACCACACAGCGGGCCGAGCGCGAGGTAACCCGCATGGTCATCATCATGGTCATCGCCTTCCTCATCTGCTGGCTGCCCTATGCCGGCGTGGCGTGGTACATCTTCACCCACCAGGGCAGCGAGTTCGGGCCCGTCTTCATGACCCTGCCCGCCTTCTTCGCCAAGACGGCCGCCGTCTACAACCCCTGCATC
>RC0553|Danio_erythromicron
GTCCGGAGCCCATATGACTACCCGCAGTACTACCTGGTGGCGCCCTGGGCATATGGCTGCCTGGCGGCTTACATGTTCTTCCTCATCCTCACCGGCTTCCCCGTCAACTTCCTCACGCTGTATGTCACCATTGAGCACAAGAAGCTGCGCACGCCCCTCAACTACATCCTGCTGAACCTGGCCATCGCCGACCTCTTCATGGTGTTCGGCGGCTTCACCACCACCATGTACACCTCATTGCACGGATACTTCGTGTTCGGCCGCCTGGGCTGCAACCTGGAGGGCTTCTTTGCCACTCTGGGCGGTGAGATGGGGCTGTGGTCGCTGGTGGTGCTGGCCATCGAGCGCTGGATGGTGGTCTGCAAACCAGTCAGCAACTTCCGCTTCGGGGAGAACCACGCCATCATGGGGGTGGCATTTACCTGGGTCATGGCCTGCTCCTGCGCTGTGCCACCACTGGTGGGCTGGTCACGCTACATCCCCGAGGGCATGCAGTGCTCCTGCGGAGTCGACTACTACACCCGCGCCCCCGGTATCAATAACGAGTCCTTTGTCATCTACATGTTCATCGTGCACTTCTTCATCCCACTGGTGGTCATCTTCTTCTGCTATGGCCGACTGGTGTGCACCGTGAAGGAGGCGGCGGCGCAGCAGCAGGAGTCTGAGACCACACAGCGGGCCGAGCGCGAGGTAACCCGCATGGTCATCATCATGGTCATCGCCTTCCTCATCTGCTGGCTGCCCTATGCCGGCGTGGCGTGGTACATCTTCACCCACCAGGGCAGCGAGTTCGGGCCCGTCTTCATGACCCTGCCCGCCTTCTTCGCCAAGACGGCCGCCGTCTACAACCCCTGCATC
>RC0555|Puntius_arulius
GTTAGGAGCCCGTACGAGTATCCCCAGTACTACCTGGTGGCGCCATGGGCGTACGCCTGCCTGGCCGCGTACATGTTCTTCCTCATCCTCACCGGCTTCCCCGTCAATTTCCTCACTCTGTATGTCACCATCGAGCACAAGAAGCTGCGTACACCTCTCAACTACATTCTGCTGAACCTCGCCGTGTCCGACCTCTTCATGGTGTTCGGTGGCTTTACCACGACGATGTACACCTCCTTGCACGGCTACTTCGTTTTCGGGCGCCTCGGCTGCAACCTGGAAGGCTTCTTCGCCACCCTGGGTGGTGAAATGGGCCTCTGGTCCCTGGTGGTGCTGGCCTTCGAGAGGTGGATGGTGGTCTGTAAGCCCGTGAGCAACTTCCGCTTCGGAGAGAACCACGCCATCATGGGTGTGGCCTTCACCTGGGTCATGGCCTGCTCCTGCGCCGTGCCTCCCCTGGTGGGCTGGTCCCGTTACATCCCCGAGGGCATGCAGTGCTCGTGCGGAGTCGACTACTACACTCGCGTTCCAGGCGTTAACAACGAGTCCTTCGTCATCTACATGTTCATCGTGCACTTCTTCATTCCGCTCTTCGTCATCTTCTTCTGCTACGGCCGCCTGGTCTGCACCGTCAAGGAAGCCGCTGCCCAGCAGCAGGAGTCTGAGACCACCCAGAGGGCCGAGCGTGAGGTCACCCGCATGGTGGTGATCATGGTCTTCGGCTTCTTGATCTGCTGGCTGCCCTACGCCTACGTGGCCTGGTACATCTTCACCCACCAGGGAAGCGAATTCGGGCCTCTCTTCATGACACTGCCAGCCTTCTTTGCCAAGACCGCTGCCGTCTACAACCCATGCATC
>RC0556|Puntius_arulius
GTTAGGAGCCCGTACGAGTATCCCCAGTACTACCTGGTGGCGCCATGGGCGTACGCCTGCCTGGCCGCGTACATGTTCTTCCTCATCCTCACCGGCTTCCCCGTCAATTTCCTCACTCTGTATGTCACCATCGAGCACAAGAAGCTGCGTACACCTCTCAACTACATTCTGCTGAACCTCGCCGTGTCCGACCTCTTCATGGTGTTCGGTGGCTTTACCACGACGATGTACACCTCCTTGCACGGCTACTTCGTTTTCGGGCGCCTCGGCTGCAACCTGGAAGGCTTCTTCGCCACCCTGGGTGGTGAAATGGGCCTCTGGTCCCTGGTGGTGCTGGCCTTCGAGAGGTGGATGGTGGTCTGTAAGCCCGTGAGCAACTTCCGCTTCGGAGAGAACCACGCCATCATGGGTGTGGCCTTCACCTGGGTCATGGCCTGCTCCTGCGCCGTGCCTCCCCTGGTGGGCTGGTCCCGTTACATCCCCGAGGGCATGCAGTGCTCGTGCGGAGTCGACTACTACACTCGCGTTCCAGGCGTTAACAACGAGTCCTTCGTCATCTACATGTTCATCGTGCACTTCTTCATTCCGCTCTTCGTCATCTTCTTCTGCTACGGCCGCCTGGTCTGCACCGTCAAGGAAGCCGCTGCCCAGCAGCAGGAGTCTGAGACCACCCAGAGGGCCGAGCGTGAGGTCACCCGCATGGTGGTGATCATGGTCTTCGGCTTCTTGATCTGCTGGCTGCCCTACGCCTACGTGGCCTGGTACATCTTCACCCACCAGGGAAGCGAATTCGGGCCTCTCTTCATGACACTGCCAGCCTTCTTTGCCAAGACCGCTGCCGTCTACAACCCATGCATC
>RC0560|Danio_aff._dangila
GTCCGGAGCCCGTACGACTACCCACAGTACTACCTGGTGGCACCCTGGGCATATGGACTCCTGGCAGCTTACATGTTCTTCCTCATCATCACCGGCTTCCCCGTCAACTTCCTCACGCTGTACGTCACCATCGAGCACAAGAAGCTGCGCACGCCCCTCAACTACATCCTGCTGAACCTGGCCATCGCCGACCTCTTCATGGTGTTCGGCGGCTTCACCACTACCATGTACACCTCGTTGCACGGCTACTTCGTGTTCGGGCGCCTGGGCTGCAACCTGGAGGGCTTCTTCGCCACCCTGGGCGGTGAAATGGGGCTGTGGTCGCTTGTGGTGCTGGCCATCGAGCGGTGGATGGTGGTCTGCAAGCCGGTCAGCAACTTCCGCTTCGGGGAGAACCACGCCATCATGGGGGTGGCCTGCACCTGGGTCATGGCCTGCTCCTGTGCTGTGCCACCACTGGTGGGCTGGTCACGCTACATCCCCGAGGGCATGCAGTGCTCGTGTGGAGTCGACTACTACACCCGTGCCCCCGGTGTCAACAATGAGTCCTTCGTCATCTACATGTTCATCGTGCACTTCTTCATCCCACTGATAGTCATCTTCTTCTGCTATGGCCGTCTGGTGTGCACCGTGAAGGAGGCCGCAGCACAGCAGCAGGAGTCCGAGACCACACAGCGGGCCGAGCGCGAGGTCACCCGCATGGTCATCATCATGGTCATCGCCTTCCTCATTTGCTGGCTGCCCTACGCCAGCGTGGCCTGGTACATCTTCACCCACCAGGGCAGCGAGTTCGGGCCCGTCTTCATGACCCTGCCCGCCTTCTTTGCCAAGACGGCTGCCGTCTACAACCCCTGCATC
>RC0561|Danio_aff._dangila
GTCCGGAGCCCGTACGACTACCCACAGTACTACCTGGTGGCACCCTGGGCATATGGACTCCTGGCAGCTTACATGTTCTTCCTCATCATCACCGGCTTCCCCGTCAACTTCCTCACGCTGTACGTCACCATCGAGCACAAGAAGCTGCGCACGCCCCTCAACTACATCCTGCTGAACCTGGCCATCGCCGACCTCTTCATGGTGTTCGGCGGCTTCACCACTACCATGTACACCTCGTTGCACGGCTACTTCGTGTTCGGGCGCCTGGGCTGCAACCTGGAGGGCTTCTTCGCCACCCTGGGCGGTGAAATGGGGCTGTGGTCGCTTGTGGTGCTGGCCATCGAGCGRTGGATGGTGGTCTGYAAGCCGGTCAGCAACTTCCGCTTCGGGGAGAACCACGCCATCATGGGGGTGGCCTGCACCTGGGTCATGGCCTGCTCCTGTGCTGTGCCACCACTGGTGGGCTGGTCACGCTACATCCCCGAGGGCATGCAGTGCTCGTGTGGAGTCGACTACTACACCCGTGCCCCCGGTGTCAACAATGAGTCCTTCGTCATCTACATGTTCATCGTGCACTTCTTCATCCCACTGATAGTCATCTTCTTCTGCTATGGCCGTCTGGTGTGCACCGTGAAGGAGGCCGCAGCACAGCAGCAGGAGTCCGAGACCACACAGCGGGCCGAGCGCGAGGTCACCCGCATGGTCATCATCATGGTCATCGCCTTCCTCATTTGCTGGCTGCCCTACGCCAGCGTGGCCTGGTACATCTTCACCCACCAGGGCAGCGAGTTCGGGCCCGTCTTCATGACCCTGCCCGCCTTCTTTGCCAAGACGGCTGCCGTCTACAACCCCTGCATC
>RC0564|Danio_aff._dangila
GTCCGGAGCCCGTACGACTACCCACAGTACTACCTGGTGGCACCCTGGGCATATGGACTCCTGGCAGCTTACATGTTCTTCCTCATCATCACCGGCTTCCCCGTCAACTTCCTCACGCTGTACGTCACCATCGAGCACAAGAAGCTGCGCACACCCCTCAACTACATCCTGCTGAACCTGGCCATCGCCGACCTCTTCATGGTGTTCGGCGGCTTCACCACTACCATGTACACCTCGTTGCACGGCTACTTCGTGTTCGGGCGCCTGGGCTGCAACCTGGAGGGCTTCTTCGCCACCCTGGGCGGTGAAATGGGGCTGTGGTCGCTTGTGGTGCTGGCCATCGAGCGGTGGATGGTGGTCTGCAAGCCGGTCAGCAACTTCCGCTTCGGGGAGAACCACGCCATCATGGGGGTGGCCTGCACCTGGGTCATGGCCTGCTCCTGTGCTGTGCCACCACTGGTGGGCTGGTCACGCTACATCCCCGAGGGCATGCAGTGCTCGTGTGGAGTCGACTACTACACCCGTGCCCCCGGTGTCAACAATGAGTCCTTCGTCATCTACATGTTCATCGTGCACTTCTTCATCCCACTGATAGTCATCTTCTTCTGCTATGGCCGTCTGGTGTGCACCGTGAAGGAGGCCGCAGCACAGCAGCAGGAGTCCGAGACCACACAGCGGGCCGAGCGCGAGGTCACCCGCATGGTCATCATCATGGTCATCGCCTTCCTCATTTGCTGGCTGCCCTACGCCAGCGTGGCCTGGTACATCTTCACCCACCAGGGCAGCGAGTTCGGGCCCGTCTTCATGACCCTGCCCGCCTTCTTTGCCAAGACGGCTGCCGTCTACAACCCCTGCATC
>RC0565|Danio_meghalayensis
GTCCGGAGCCCGTACGACTACCCACAGTACTACCTGGTGGCACCCTGGGCATATGGACTCCTGGCGGCTTACATGTTCTTCCTCATCATCACCGGCTTCCCCGTCAACTTCCTCACGCTGTACGTCACCATCGAGCACAAGAAGCTGCGCACGCCCCTCAACTACATCCTGCTGAACCTGGCCATCGCCGACCTCTTCATGGTGTTGGGCGGCTTCACCACTACCATGTACACCTCGTTGCACGGCTACTTCGTGTTCGGGCGCCTGGGCTGCAACCTGGAGGGCTTCTTCGCCACCCTGGGCGGTGAAATGGGGCTGTGGTCACTTGTGGTGCTGGCCGTCGAGCGGTGGATGGTGGTCTGCAAGCCGGTCAGCAACTTCCGCTTCGGGGAGAACCACGCTATCATGGGGGTGGCCTGCACCTGGGTCATGGCCTGCTCCTGTGCTGTGCCACCACTGGTGGGCTGGTCACGCTACATCCCCGAGGGCATGCAGTGCTCATGTGGAGTCGACTACTACACCCGTGCCCCCGGTGTCAACAATGAGTCCTTCGTCATCTACATGTTCATCGTGCACTTCTTCATCCCACTGATAGTCATCTTCTTCTGCTATGGCCGTCTGGTGTGCACCGTGAAGGAGGCCGCAGCGCAGCAGCAGGAGTCCGAGACCACACAGCGGGCCGAGCGCGAGGTCACCCGCATGGTCATCATCATGGTCATCGCCTTCCTCATTTGCTGGGTGCCCTACGCCAGCGTGGCCTGGTACATCTTCACCCACCAGGGCAGCGAGTTCGGGCCCGTCTTCATGACCCTGCCCGCCTTCTTTGCCAAGACGGCTGCCGTCTACAACCCCTGCATC
>RC0566|Danio_meghalayensis
GTCCGGAGCCCGTACGACTACCCACAGTACTACCTGGTGGCACCCTGGGCATATGGACTCCTGGCGGCTTACATGTTCTTCCTCATCATCACCGGCTTCCCCGTCAACTTCCTCACGCTGTACGTCACCATCGAGCACAAGAAGCTGCGCACGCCCCTCAACTACATCCTGCTGAACCTGGCCATCGCCGACCTCTTCATGGTGTTGGGCGGCTTCACCACTACCATGTACACCTCGTTGCACGGCTACTTCGTGTTCGGGCGCCTGGGCTGCAACCTGGAGGGCTTCTTCGCCACCCTGGGCGGTGAAATGGGGCTGTGGTCACTTGTGGTGCTGGCCGTCGAGCGGTGGATGGTGGTCTGCAAGCCGGTCAGCAACTTCCGCTTCGGGGAGAACCACGCTATCATGGGGGTGGCCTGCACCTGGGTCATGGCCTGCTCCTGTGCTGTGCCACCACTGGTGGGCTGGTCACGCTACATCCCCGAGGGCATGCAGTGCTCATGTGGAGTCGACTACTACACCCGTGCCCCCGGTGTCAACAATGAGTCCTTCGTCATCTACATGTTCATCGTGCACTTCTTCATCCCACTGATAGTCATCTTCTTCTGCTATGGCCGTCTGGTGTGCACCGTGAAGGAGGCCGCAGCGCAGCAGCAGGAGTCCGAGACCACACAGCGGGCCGAGCGCGAGGTCACCCGCATGGTCATCATCATGGTCATCGCCTTCCTCATTTGCTGGGTGCCCTACGCCAGCGTGGCCTGGTACATCTTCACCCACCAGGGCAGCGAGTTCGGGCCCGTCTTCATGACCCTGCCCGCCTTCTTTGCCAAGACGGCTGCCGTCTACAACCCCTGCATC
>RC0576|Puntius_stoliczkanus
GTTAGGAGTCCGTACGATTATCCCCAGTACTACCTGGTGGCGCCATGGGCATACGCCTGTCTGGCCGCGTACATGTTCTTCCTCATCCTCACCGGCTTCCCCGTCAATTTCCTCACTCTGTACGTCACCATCGAGCACAAGAAGCTGCGTACACCTCTCAACTACATTCTGCTGAACCTCGCCGTGTCCGACCTCTTCATGGTGTTCGGTGGCTTCACCACGACGATGTACACCTCCTTGCATGGCTACTTCGTTTTCGGCCGCGTCGGCTGCAACCTGGAAGGCTTCTTCGCCACCCTGGGCGGTGAGATGGGTCTCTGGTCGCTGGTGGTGCTGGCCTTCGAGAGGTGGATGGTGGTCTGTAAGCCCGTCAGCAACTTCCGCTTCGGGGAGAACCACGCCATCATGGGCGTAGCCTTCACCTGGGTCATGGCCTGCTCCTGCGCCGTGCCTCCCCTGGTGGGCTGGTCCCGTTATATCCCTGAGGGCATGCAGTGCTCGTGCGGAGTCGACTACTACACCCGCGTACCAGGTGTCAACAACGAGTCCTTCGTCATCTATATGTTCATCGTGCACTTCTTCATCCCACTCTTTGTCATCTTCTTCTGCTAYGGCCGCCTGGTCTGCACCGTCAAGGAAGCCGCTGCCCAGCAGCAGGAGTCCGAGACCACCCAGAGGGCCGAGCGTGAGGTCACCCGCATGGTGGTCATCATGGTCATCGGCTTCTTGATCTGCTGGCTCCCCTACGCCGGCGTGGCCTGGTACATCTTCACCCACCAGGGAAGCGAGTTCGGTCCTCTCTTCATGACACTGCCGGCCTTCTTCGCCAAGACGGCCGCCGTCTACAACCCCTGCATC
>RC0585|Devario_devario#cf._devario
GTCAGGAGCCCGTACGAGTATCCCCAGTACTACCTGGTGGCGCCATGGGCCTACGCCTGCCTGGCCGCATACATGTTCTTCCTCATTCTCACCGGCTTCCCCGTCAACTTTCTCACTCTGTACGTCACCATCGAGCACAAGAAGCTGCGYACACCTCTCAACTACATCCTGCTGAACCTCGCCATCGCCGACCTCTTCATGGTGTTTGGCGGCTTCACCACGACGATGTACACCTCGTTGCACGGCTACTTTGTGTTCGGACGCCTGGGCTGCAACCTGGAGGGCTTCTTCGCCACCCTGGGAGGTGAAATGGGGCTCTGGTCCCTGGTGGTGCTGGCCATCGAGAGGTGGATGGTGGTCTGTAAGCCYGTGAGCAACTTCCGCTTCGGAGAGAACCACGCCATCATGGGCGTGGCCAGCACCTGGGTCATGGCCAGTGCCTGCGCCGTGCCCCCGCTGGTCGGCTGGTCCCGTTACATCCCCGAGGGCATGCAGTGCTCGTGCGGAATCGACTACTACACCCGTGCCCCTGGCGTCAACAACGAGTCCTTCGTCATCTACATGTTCATCGTGCACTTCATCATCCCGCTCATTATCATCTTCTTCTGCTACGGCCGCCTCGTCTGCACCGTCAAGGAGGCCGCCGCCCAGCAGCAGGAGTCCGAGACCACCCAGAGGGCCGAGCGCGAGGTCACCCGCATGGTCATCATCATGGTCATCGCCTTCTTGGTGTGCTGGACCCCCTACGCCAGCGTGGCCTGGTACATCTTCACCCACCAGGGCAGCGAGTTCGGGCCCGTCTTCATGACCCTGCCGGCCTTCTTCGCCAAGACGTCCGCCGTCTACAACCCGTGCATC
>RC0597|Rasbora_heteromorpha
GTTAGGAGCCCGTACGATTATCCCCAGTACTACCTGGTGGCACCATGGGCATACGCCTGCCTGGCCGCTTACATGTTCTTCCTCATTCTCACCGGCTTCCCCATCAACTTCCTCACTCTGTATGTCACCATCGAGCACAAGAAGCTGCGTACACCCCTCAACTACATCCTGCTGAACCTGGCCATCTCTGACCTCTTCATGGTGTTCGGGGGCTTCACCACAACCATGTACACCTCGTTGCACGGCTACTTCGTGTTCGGGCGCCTCGGCTGCAACCTGGAAGGCTTCTTCGCCACCCTGGGCGGTGAAATGGGGCTTTGGTCACTGGTGGTGCTGGCCTTCGAGAGGTGGATGGTCGTCTGCAAGCCCATGAGCAACTTCCGCTTCGGGGAGAACCACGCCATCATGGGTGTGGTGTTCACCTGGATCATGGCCCTCTCCTGCGCCGCGCCTCCCCTGGTCGGCTGGTCCCGTTACATCCCTGAGGGCATGCAGTGCTCATGCGGTGTCGACTACTACACCCGCGTTCCCGGGGTCAACAACGAGTCCTTCGTCATCTACATGTTCATCGTTCACTTCTGGATCCCGTTCTTCGTGATCTTCTTCTGCTATGGCCGCCTGGTCTGCACCGTCAAGGAAGCCGCTGCCCAGCAGCAGGAGTCCGAGACCACCCAGAGGGCCGAGCGCGAGGTCACCCGCATGTGCGTCATCATGGTCATCGGCTTCCTGATCTGCTGGACCCCCTACGCCAGCGTGGCCTGGTGGATCTTCACCCACCAGGGATCCGAATTCGGGCCGGTCTTAATGACCCTGCCAGCCTTCTTTGCCAAGACCGCCGCCGTCTACAACCCCTGCATC
>RC0600|Puntius_aff._gelius
GTTAGGAGTCCGTACGAGTATCCCCAGTACTACCTGGTGGCGCCATGGGCATACGCCTGCCTGGCCGCGTACATGTTCTTYCTCATCCTCACYGGCTTCCCRGTCAACTTCCTCACTCTGTACGTCACCATCGAGCACAAGAAGCTGCGTACACCTCTCAACTACATTCTGCTGAACCTCGCCGTGTCCGACCTCTTCATGGTGTTCGGTGGCTTCACCACGACGATGTACACCTCCTTGCACGGCTACTTCGTTTTCGGCCGCCTCGGMTGCAACGTGGAAGGCTTCTTCGCCACCCTGGGAGGTGAGATGGGTCTCTGGTCGCTGGTGGTGCTGGCCTTCGAGAGGTGGATGGTGGTCTGTAAGCCCGTCAGCAACTTCCGCTTCGGGGAGAACCATGCCATCATGGGCGTGGCCTTCACCTGGGTCATGGCCTGCTCCTGCGCTGTGCCTCCCCTGGTGGGCTGGTCCCGTTACATCCCCGAGGGCATGCAGTGCTCGTGCGGAGTCGACTATTACACTCGCGTACCYGGTGTCAATAACGAATCCTTCGTCATCTACATGTTCATCGTGCACTTCTTCATCCCACTCTTTGTYATCTTCTTCTGCTACGGCCGCCTGGTCTGCACCGTCAAGGAAGCTGCAGCCCAGCAGCAGGAGTCCGAGACCACCCAGAGGGCCGAGCGCGAGGTCACCCGCATGGTGGTCATCATGGTCATCGGCTTCTTGATCTGCTGGCTCCCCTACGCCGGCGTGGCCTGGTACATCTTCACCCACCAGGGAAGCGAGTTCGGGCCTCTCTTCATGACWCTGCCGGCCTTCTTCGCCAAGACCGCCGCCGTCTACAACCCGTGCATC
>RC0601|Microdevario_kubotai
GTCAGGAGCCCATACGAGTATCCCCAGTACTACCTGGTGGCGCCATGGGCCTACGCCTGCCTGGCTGCTTACATGTTCTTCCTCATTCTCACCGGCTTCCCAGTCAACTTCCTCACTCTGTACGTCACCATCGAGCACAAGAAGCTGCGCACACCCCTCAACTACATTCTGCTGAACCTCGCTATTGCCGACCTCTTCATGGTGTTCGGCGGTTTCACCACGACGATGTACACGTCATTGCATGGCTACTTTGTGTTCGGACGCCTGGGCTGCAACGTGGAGGGATTCTTTGCCACCCTGGGAGGTGAAATGGGTCTCTGGTCGCTGGTAGTGCTGGCCATTGAGAGGTGGATGGTTGTGTGCAAGCCCGTGAGCAACTTCCGCTTCGGAGAGAACCACGCCATCATGGGCGTTGCCTTCACCTGGGTGATGGCCAGTGCCTGCGCTGTGCCTCCTCTCGTCGGCTGGTCCCGTTACATCCCAGAGGGCATGCAGTGCTCATGCGGAATCGACTACTACACACGTGCCCCCGGTGTCAACAATGAGTCCTTCGTCATCTACATGTTCATTGTCCACTTCATGATCCCACTAGTTGTCATTTTCTTCTGCTATGGCCGCCTGGTCTGCACCGTCAAGGAGGCTGCCGCCCAGCAGCAGGAGTCCGAGACCACACAGAGGGCCGAGCGTGAGGTCACCCGCATGGTCATCATCATGGTCATCGCCTTCCTGGTGTGCTGGACCCCCTATGCCAGCGTAGCCTGGTACATCTTCACTCACCAAGGTAGCGAATTCGGGCCCGTCTTCATGACCCTGCCGGCCTTCTTTGCCAAGACATCTGCCGTCTACAACCCATGCATC
>RC0603|Puntius_erythromycter
GTTAGGAGTCCGTACGAATATCCCCAGTACTACCTGGTGGCGCCATGGGCATACGCCTGCCTGGCCGCGTACATGTTCTTCCTCATCCTCACCGGCTTCCCTGTCAATTTCCTCACTCTGTATGTCACCATCGAGCACAAGAAGCTGCGTACACCTCTCAACTACATTCTGCTGAACCTCGCCGTGTCCGACCTCTTCATGGTGTTYGGTGGCTTCACCACGACGATGTACACCTCCTTGCATGGCTACTTCGTTTTCGGCCGCGTTGGCTGCAACCTGGAAGGTTTCTTCGCCACCCTGGGCGGTGAGATGGGTCTCTGGTCGCTGGTGGTGCTGGCCTTCGAGAGGTGGATGGTGGTCTGTAAGCCCGTCAGCAACTTCCGCTTCGGAGAGAACCACGCCATCATGGGCGTAGCCTTCACCTGGATCATGGCCTGCTCCTGCGCCGTGCCTCCCCTGGTGGGCTGGTCCCGTTACATCCCCGAGGGCATGCAGTGCTCGTGCGGAGTCGACTACTACACTCGCGTACCAGGAGTCAACAACGAGTCCTTCGTCATCTACATGTTCATCGTTCACTTCTTCATCCCGCTCTTTGTCATCTTCTTCTGCTACGGCCGCCTGGTCTGCACCGTCAAGGAAGCCGCTGCCCAGCAGCAGGAGTCCGAGACCACCCAGAGGGCCGAGCGTGAGGTCACCCGCATGGTGGTCATCATGGTCATCGGCTTCTTGATCTGCTGGCTCCCCTATGCCGGCGTGGCCTGGTACATCTTCACCCACCAGGGAACCGAGTTCGGTCCACTCTTCATGACACTGCCGGCCTTCTTCGCCAAGACCGCCGCCGTCTACAACCCATGCATC
>RC0604|Puntius_gelius
GTTAGGAGTCCGTACGAATATCCCCAGTACTACCTGGTGGCGCCATGGGCATATGCCTGCCTGGCCGCGTACATGTTCTTCCTCATCCTCACCGGCTTCCCCGTCAATTTCCTCACTCTGTACGTCACCATCGAGCACAAGAAGCTGCGTACACCTCTCAACTACATTCTGCTGAACCTCGCTGTGTCCGACCTCTTCATGGTGTTCGGTGGCTTCACCACGACAATGTACACCTCCTTGCACGGCTACTTCGTTTTCGGCCGCCTCGGCTGCAACATGGAAGGCTTCTTCGCCACCCTGGGCGGTGAGATGGGTCTCTGGTCGCTGGTGGTGCTGGCCTTTGAGAGGTGGATGGTGGTCTGTAAGCCTGTCAGCAACTTCCGCTTCGGAGAGAACCACGCCATCATGGGCGTAGCCTTCACCTGGATCATGGCCTGCTCCTGCGCCGTGCCTCCCCTGGTGGGCTGGTCCCGTTACATCCCTGAGGGCATGCAGTGCTCGTGCGGAGTCGACTACTACACTCGCGTACCAGGAGTCAACAACGAGTCCTTTGTCATCTACATGTTCATCGTGCACTTCTTTATCCCACTCTTTGTCATCTTCTTCTGCTACGGCCGCCTGGTCTGCACCGTCAAGGAAGCTGCTGCCCAGCAGCAGGAGTCTGAGACCACCCAGAGGGCAGAGCGCGAGGTTACCCGCATGGTGGTTATCATGGTCATCGGCTTCTTGATCTGCTGGCTCCCCTATGCCGGTGTGGCCTGGTACATCTTCACCCATCAGGGAACCGAGTTTGGTCCACTCTTCATGACACTGCCRGCCTTCTTCGCCAAGACCGCCGCTGTCTACAACCCGTGCATC
>RC0610|Devario_auropurpureus
GTCAGGAGCCCGTACGAGTATCCCCAGTACTACCTGGTGGCACCATGGGCCTACGCCTGCCTGGCCGCATACATGTTCTTCCTCATTCTCACTGGCTTCCCCGTCAACTTCCTCACTCTGTATGTCACCATCGAGCACAAGAAGCTGCGCACACCTCTCAACTACATCCTGCTGAACCTCGCCATCGCCGACCTCTTCATGGTGTTCGGCGGTTTCACCACGACAATGTACACCTCGTTGCATGGCTACTTTGTGTTCGGACGCCTGGGCTGCAACGTGGAGGGCTTCTTCGCCACCCTGGGAGGTGAAATGGGGCTCTGGTCCCTGGTGGTGCTGGCCATCGAGAGGTGGATGGTGGTCTGTAAGCCCGTGAGCAACTTCCGCTTCGGAGAGAACCACGCCATCATGGGCGTGGCCTCCACCTGGGTCATGGCCAGTGCCTGCGCCGTGCCCCCGCTGGTCGGCTGGTCCCGTTACATCCCAGAGGGCATGCAGTGCTCGTGCGGGATCGACTACTACACCCGTGCCCCCGGCGTCAACAACGAGTCCTTCGTCATCTACATGTTTATTGTGCACTTCTTCATCCCGCTCATCATCATCTTCTTCTGCTACGGCCGCCTCGTCTGCACCGTCAAGGAGGCCGCCGCCCAGCAGCAGGAGTCCGAGACCACCCAGAGGGCCGAGCGCGAGGTCACCCGCATGGTCATCATCATGGTCATCGCCTTCTTGGTGTGCTGGACCCCCTACGCCAGCGTGGCCTGGTACATCTTCACCCACCAGGGCAGCGAGTTCGGGCCCGTCTTCATGACCCTGCCGGCCTTCTTCGCCAAGACGTCCGCCGTCTACAACCCGTGCATC
>RC0611|Puntius_jerdoni
GTTAGGAGCCCGTACGAGTATCCCCAGTACTACCTGGTGGCWCCATGGGCATACGCCTGCCTGGCCGCGTAYATGTTCTTCCTCATCCTCACCGGCTTCCCCATCAATTTCCTCACTCTGTACGTCACCATCGAGCACAAGAAGCTGCGTACACCTCTCAACTACATTCTGCTGAACCTCGCYGTTTCYGAYCTCTTCATGGTGTTCGGTGGCTTCACCACMACGATGTACACCTCGTTGCACGGCTACTTTGTTTTTGGACGCCTCGGCTGCAACCTGGAAGGCTTCTTCGCCACCCTGGGYGGTGAAATGGGCCTTTGGTCTCTGGTGGTGYTGGCCTTCGAGAGGTGGATGGTCGTCTGTAAGCCYGTGAGCAACTTCCGCTTCGGAGAGAACCACGCCATCATGGGTGTTGTCTTCACCTGGATCATGGCCTGCTCCTGTGCCGTGCCTCCCCTGGTGGGCTGGTCCCGTTACATCCCYGAGGGCATGCAGTGCTCCTGCGGAGTCGACTATTACACTCGYGTACCTGGTGTTAACAATGAGTCCTTCGTCGTCTACATGTTCATCGTGCACTTCACAATTCCGCTCATCGTCATATTCTTCTGCTACGGCCGCCTGGTCTGCACCGTCAAAGAAGCCGCTGCCCAGCAGCAGGAGTCYGAGACCACCCAGAGGGCCGAGCGYGAGGTCACCCGCATGGTCGTCATCATGGTCATCGGCTTCTTGATTTGCTGGATCCCCTATGCCAGCGTGGCCTGGTATATCTTCACCAATCAGGGAAGYGAATTTGGGCCTCTCTTCATGACACTGCCAGCCTTCTTTGCCAAGACTGCTGCTGTCTACAACCCGTGCATC
>RC0612|Puntius_jerdoni
GTTAGGAGCCCGTACGAGTATCCCCAGTACTACCTGGTGGCWCCATGGGCATACGCCTGCCTGGCCGCGTAYATGTTCTTCCTCATCCTCACCGGCTTCCCCATCAATTTCCTCACTCTGTACGTCACCATCGAGCACAAGAAGCTGCGTACACCTCTCAACTACATTCTGCTGAACCTCGCCGTTTCYGAYCTCTTCATGGTGTTCGGTGGCTTCACCACMACGATGTACACCTCGTTGCACGGCTACTTTGTTTTTGGACGCCTCGGCTGCAACCTGGAAGGCTTCTTCGCCACCCTGGGYGGTGAAATGGGCCTTTGGTCTCTGGTGGTGYTGGCCTTCGAGAGGTGGATGGTCGTCTGTAAGCCYGTGAGCAACTTCCGCTTCGGAGAGAACCACGCCATCATGGGTGTTGTCTTCACCTGGATCATGGCCTGCTCCTGTGCCGTGCCTCCCCTGGTGGGCTGGTCCCGTTACATCCCYGAGGGCATGCAGTGCTCCTGCGGAGTCGACTATTACACTCGYGTACCTGGTGTTAACAATGAGTCCTTCGTCGTCTACATGTTCATCGTGCACTTCACAATTCCGCTCATCGTCATATTCTTCTGCTACGGCCGCCTGGTCTGCACCGTCAAAGAAGCCGCTGCCCAGCAGCAGGAGTCYGAGACCACCCAGAGGGCCGAGCGYGAGGTCACCCGCATGGTCGTCATCATGGTCATCGGCTTCTTGATTTGCTGGATCCCCTATGCCAGCGTGGCCTGGTATATCTTCACCAATCAGGGAAGYGAATTTGGGCCTCTCTTCATGACACTGCCAGCCTTCTTTGCCAAGACTGCTGCTGTCTACAACCCGTGCATC
>RC0618|Microdevario_nana
GTCAGGAGCCCATACGAGTATCCCCAGTACTACCTGGTGGCGCCATGGGCCTACGCCTGCCTGGCTGCTTACATGTTCTTCCTCATTCTCACCGGCTTCCCAGTCAACTTCCTCACTCTGTACGTCACCATCGAGCACAAGAAGCTGCGCACACCCCTCAACTACATTCTGCTGAACCTCGCTATTGCCGACCTCTTCATGGTGTTCGGCGGTTTCACCACGACGATGTACACCTCATTGCACGGCTACTTTGTGTTCGGACGCCTGGGCTGCAACGTGGAGGGATTCTTTGCCACCCTGGGAGGTGAAATGGGTCTCTGGTCGCTGGTAGTGCTGGCCATTGAGAGGTGGATGGTTGTGTGCAAGCCCGTGAGCAACTTCCGCTTCGGAGAGAACCACGCCATCATGGGCGTTGCCTTCACCTGGGTGATGGCCAGTGCCTGCGCTGTGCCTCCTCTCGTCGGCTGGTCCCGTTACATCCCAGAGGGCATGCAGTGCTCATGCGGAATCGACTACTACACACGTGCCCCCGGTGTCAACAATGAGTCCTTCGTCATCTACATGTTCATTGTCCACTTCATGATCCCACTAGTTGTCATTTTCTTCTGCTATGGCCGCCTGGTCTGCACCGTCAAGGAGGCTGCCGCCCAGCAGCAGGAGTCCGAGACCACACAGAGGGCCGAGCGTGAGGTCACCCGCATGGTCATCATCATGGTCATCGCCTTCCTGGTGTGCTGGACCCCCTATGCCAGCGTAGCCTGGTACATCTTCACTCACCAAGGTAGCGAATTCGGGCCCGTCTTTATGACCCTGCCGGCCTTCTTTGCCAAGACATCTGCCGTCTACAACCCATGCATC
>RC0619|Microdevario_nana
GTCAGGAGCCCATACGAGTATCCCCAGTACTACCTGGTGGCGCCATGGGCCTACGCCTGCCTGGCTGCTTACATGTTCTTCCTCATTCTCACCGGCTTCCCAGTCAACTTCCTCACTCTGTACGTCACCATCGAGCACAAGAAGCTGCGCACACCCCTCAACTACATTCTGCTGAACCTCGCTATTGCCGACCTCTTCATGGTGTTCGGCGGTTTCACCACGACGATGTACACCTCATTGCACGGCTACTTTGTGTTCGGACGCCTGGGCTGCAACGTGGAGGGATTCTTTGCCACCCTGGGAGGTGAAATGGGTCTCTGGTCGCTGGTAGTGCTGGCCATTGAGAGGTGGATGGTTGTGTGCAAGCCCGTGAGCAACTTCCGCTTCGGAGAGAACCACGCCATCATGGGCGTTGCCTTCACCTGGGTGATGGCCAGTGCCTGCGCTGTGCCTCCTCTCGTCGGCTGGTCCCGTTACATCCCAGAGGGCATGCAGTGCTCATGCGGAATCGACTACTACACACGTGCCCCCGGTGTCAACAATGAGTCCTTCGTCATCTACATGTTCATTGTCCACTTCATGATCCCACTAGTTGTCATTTTCTTCTGCTATGGCCGCCTGGTCTGCACCGTCAAGGAGGCTGCCGCCCAGCAGCAGGAGTCCGAGACCACACAGAGGGCCGAGCGTGAGGTCACCCGCATGGTCATCATCATGGTCATCGCCTTCCTGGTGTGCTGGACCCCCTATGCCAGCGTAGCCTGGTACATCTTCACTCACCAAGGTAGCGAATTCGGGCCCGTCTTTATGACCCTGCCGGCCTTCTTTGCCAAGACATCTGCCGTCTACAACCCATGCATC
>RC0623|Puntius_ticto
GTTAGGAGTCCGTACGATTATCCCCAGTACTACCTGGTGGCGCCATGGGCATATGCCTGCCTGGCCGCGTACATGTTCTTCCTCATTATCACCGGCTTCCCCGTCAATTTCCTCACTCTGTACGTCACCATCGAGCACAAGAAGCTGCGTACACCTCTCAACTACATTCTGCTGAACCTCGCCGTGTCCGACCTCTTCATGGTGTTCGGTGGCTTCACCACAACGATGTACACCTCCTTGCATGGCTACTTCGTTTTCGGCCGCATCGGCTGCAACCTGGAAGGCTTCTTCGCCACCCTGGGCGGTGAGATGGGTCTCTGGTCGCTGGTGGTGCTGGCCTTTGAGAGGTGGATGGTGGTCTGCAAGCCCGTCAGCAACTTCCGCTTCGGGGAGAACCACGCCATCATGGGCGTAGCCTTCACCTGGGTCATGGCCTGCTCCTGCGCCGTGCCTCCCCTGGTGGGCTGGTCCCGTTACATCCCTGAGGGCATGCAGTGCTCGTGCGGAGTCGACTACTACACCCGTGTACCAGGTGTCAACAATGAGTCCTTCGTCATCTATATGTTCATTGTGCACTTCTTCATCCCGCTCTTTGTCATCTTCTTCTGCTACGGCCGCCTGGTCTGCACCGTCAAGGAAGCCGCTGCCCAGCAGCAGGAGTCCGAGACCACCCAGAGGGCCGAGCGTGAGGTCACCCGCATGGTGGTCATCATGGTCATCGGCTTCTTGATCTGCTGGCTTCCTTACGCCGGCGTGGCCTGGTACATCTTCACCCACCAGGGAAGCGAGTTCGGTCCTCTCTTCATGACACTGCCGGCCTTCTTCGCCAAGACGGCCGCCGTCTACAACCCTTGCATC
>RC0634|Devario_sp._giraffe
GTCAGGAGCCCGTACGAGTATCCCCAGTACTACCTGGTGGCGCCATGGGCCTACGCCTGCCTGGCCGCATACATGTTCTTCCTCATTCTCACCGGCTTCCCCGTCAACTTCCTCACTCTGTACGTCACCATCGAGCACAAGAAGCTGCGCACACCTCTCAACTACATCCTGCTGAACCTCGCCATCGCCGACCTCTTCATGGTGTTCGGCGGTTTCACCACGACGATGTACACCTCGTTGCACGGCTACTTTGTGTTCGGACGCCTGGGCTGCAACCTGGAGGGCTTCTTCGCCACCCTGGGAGGTGAAATGGGGCTCTGGTCCCTGGTGGTGCTGGCCATCGAGAGGTGGATGGTGGTCTGTAAGCCTGTGAGCAACTTCCGCTTCGGAGAGAACCACGCCATCATGGGCGTGGCSTGCACCTGGGTCATGGCCTCTGCCTGCGCCGTGCCCCCGCTGGTCGGCTGGTCCCGTTACATCCCCGAGGGCATGCAGTGCTCATGCGGGATCGACTACTACACCCGTGCCCCCGGCRTCAACAACGAGTCCTTCGTCATCTACATGTTCATTGTGCACTTCTTCATCCCACTCATTATCATCTTCTTCTGCTACGGCCGCCTGGTCTGCACCGTCAAGGAGGCCGCCGCCCAGCAGCAGGAGTCCGAGACCACCCAGAGGGCCGAGCGCGAGGTCACCCGCATGGTCATCATCATGGTCATCGCCTTCTTGGTGTGCTGGACCCCCTACGCCAGCGTGGCCTGGTACATCTTCACCCACCAGGGCAGCGAGTTCGGGCCCGTCTTCATGACCCTGCCGGCCTTCTTCGCCAAGACGGCCGCCGTCTACAACCCCTGCATC
>RC0641|Puntius_johorensis
GTTAAGAGCCCGTACGAGTTTCCCCAGTACTACCTGGCGGAGCCATGGGCATATGCTGCCCTGGCCGCGTACATGTTCTTGCTCATCATCACCGGCTTCCCCATCAATTTCCTCACTCTGTACACCACCATTGAGCACAAGAAGCTTCGTACACCTCTCAACTACATTCTGCTGAACCTCGCCGTGTCCGATCTCTTCATGGTGTTCGGTGGATTCACCACGACGATGTACACCTCCATGCACGGYTACTTTGTTTTYGGACGCGTCGGCTGCAACCTGGAAGGCTTCTTTGCCACCCTGGGTGGTGAAATGGGTCTCTGGTCCCTTGTGGTGCTGGCCTTCGAGAGGTGGATGGTGGTCTGTAAGCCTGTGAGCAACTTCCGCTTCGGAGAGAACCACGCTATCATGGGTGTGGTCTTCACCTGGATCATGGCCTGCTCCTGCGCCGTGCCTCCCCTGGTAGGCTGGTCCCGTTACATCCCAGAGGGCATGCAGTGCTCGTGCGGAGTCGACTACTACACTCGCGTACCTGGCTATAACAACGAGTCCTTCGTCATCTACATGTTCATCGTGCACTTCATCATTCCGTTCATTGTCATCTTCTTCTGCTACGGCCGCCTGGTCTGCACCGTCAAGGAAGCCGCTGCCCAGCAGCAGGAGTCCGAGACCACCCAGAGGGCMGAGCGCGAGGTCACCCGCATGGTGGTCATCATGGTCATCGGCTTCTTGATCTGCTGGATCCCCTACGCCTACGTGGCCTGGTACATCTTCACCCACCAGGGAAGTGATTTCGGGCCTTACTTCATGACACTGCCAGCCTTCTTTGCCAAGACCGCTGCCGTCTACAACCCATGCATC
>RC0646|Puntius_manipurensis
GTTAGGAGTCCGTACGATTATCCCCAGTACTACCTGGTGGCGCCATGGGCATACGCCTGCCTGGCCGCGTACATGTTCTTCCTCATCATTACTGGCTTCCCCGTCAATTTCCTCACTCTGTACGTCACCATCGAGCACAAGAAGCTGCGTACACCTCTCAACTACATTCTGCTGAACCTCGCCGTGTCCGACCTCTTCATGGTGTTCGGTGGCTTCACCACAACGATGTACACCTCCTTGCACGGCTACTTCGTTTTCGGCCGCATCGGCTGCAACCTGGAAGGCTTCTTCGCCACCCTGGGCGGTGAGATGGGTCTCTGGTCGCTGGTGGTGCTGGCCTTCGAGAGGTGGATGGTGGTCTGTAAGCCCGTCAGYAACTTCCGCTTCGGGGAGAACCACGCCATCATGGGCGTAGCCTTCACCTGGGTCATGGCCTGCTCCTGCGCCGTGCCTCCCCTGGTGGGCTGGTCCCGTTACATCCCTGAGGGCATGCAGTGCTCGTGCGGAGTCGACTACTACACCCGCGTACCAGGTGTCAATAACGAGTCCTTCGTCATCTACATGTTCATCGTGCACTTCTTCATCCCGCTCTTTGTCATCTTCTTCTGCTACGGCCGCCTGGTCTGCACCGTCAAGGAAGCCGCTGCCCAGCAGCAGGAGTCCGAGACCACCCAGAGGGCCGAGCGCGAGGTCACCCGCATGGTGGTCATCATGGTCATCGGCTTCTTGATCTGCTGGCTCCCCTACGCCGGCGTGGCCTGGTACATCTTCACCCACCAGGGAAGCGAGTTCGGTCCTCTCTTCATGACAGTGCCGGCCTTCTTCGCCAAGACCGCCGCCGTCTACAACCCCTGCATC
>RC0648|Puntius_manipurensis
GTTAGGAGTCCGTACGATTATCCCCAGTACTACCTGGTGGCGCCATGGGCATACGCCTGCCTGGCCGCGTACATGTTCTTCCTCATCATTACTGGCTTCCCCGTCAATTTCCTCACTCTGTACGTCACCATCGAGCACAAGAAGCTGCGTACACCTCTCAACTACATTCTGCTGAACCTCGCCGTGTCCGACCTCTTCATGGTGTTCGGTGGCTTCACCACAACGATGTACACCTCCTTGCAYGGCTACTTCGTTTTCGGCCGCATCGGCTGCAACCTGGAAGGCTTCTTCGCCACCCTGGGCGGTGAGATGGGTCTCTGGTCGCTGGTGGTGCTGGCCTTCGAGAGGTGGATGGTGGTCTGTAAGCCCGTCAGCAACTTCCGCTTCGGGGAGAACCACGCCATCATGGGCGTAGCCTTCACCTGGGTCATGGCCTGCTCCTGCGCCGTGCCTCCCCTGGTGGGCTGGTCCCGTTACATCCCTGAGGGCATGCAGTGCTCRTGCGGAGTCGACTACTACACCCGCGTACCAGGTGTCAATAACGAGTCCTTCGTCATCTACATGTTCATCGTGCACTTCTTCATCCCGCTCTTTGTCATCTTCTTCTGCTACGGCCGCCTGGTCTGCACCGTCAAGGAAGCCGCTGCCCAGCAGCAGGAGTCCGAGACCACCCAGAGGGCCGAGCGCGAGGTCACCCGCATGGTGGTCATCATGGTCATCGGCTTCTTGATCTGCTGGCTCCCCTACGCCGGCGTGGCCTGGTACATCTTCACCCACCAGGGAAGCGAGTTCGGTCCTCTCTTCATGACAGTGCCGGCCTTCTTCGCCAAGACCGCCGCCGTCTACAACCCCTGCATC
>RC0650|Puntius_vittatus
GTTAGGAGCCCGTACGAGTATCCCCAGTACTACCTGGCACCGCCATGGGCATACGCCTGCCTGGCCGCGTACATGTTCTTCCTTATCCTCACCGGCTTCCCRATCAACTTCCTCACTCTGTACGTTACCATCGAGCATAAGAAGCTGCGTACACCTCTCAACTACATTCTGCTGAACCTCGCCGTGTCCGACCTCTTCATGGTGTTCGGTGGCTTCACCACAACGATGTACACCTCCTTGCACGGCTACTTTGTTTTTGGGCGCCTCGGCTGCAACCTGGAAGGCTTCTTCGCCACCCTGGGTGGTGAAATGGGCCTCTGGTCCCTGGTGGTGCTGGCCTTTGAGAGGTGGATGGTGGTCTGCAAGCCTGTGAGCAACTTCCGCTTCGGAGAGAACCACGCCATCATGGGAGTCGCCTTCACCTGGATCATGGCCTGCACCTGCTGCGTGCCTCCCCTGGTGGGCTGGTCCCGTTACATCCCCGAGGGCATGCAGTGCTCGTGCGGAGTCGACTACTACACCCGTGTTCCCGGCGTTAACAACGAGTCTTTTGTCATCTACATGTTCATTGTGCACTTCTTCATTCCAATGTTCATCATCTTCTTCTGCTACGGCCGCCTGCTCTGCACCGTCAAGGAAGCTGCCGCCCAGCAGCAGGAGTCCGAGACCACCCAGAGGGCCGAGCGTGAGGTCACCCGCATGGTGATCATCATGGTCATCGGCTTCTTGATCTGCTGGATCCCCTACGCCTGGGTGGCCTGGTACATCTTCACCCACCAGGGAAGCGAATTCGGGCCTTTCTTCATGACACTGCCAGCCTTCTTTGCCAAGACGGCTGCCGTCTACAACCCGTGCATC
>RC0653|Esomus_metallicus
GTCCGGAGCCCTTACGAGTATCCCCAGTACTACCTGGTGGCGCCATGGGCTTACGGCTGTCTGGCCGCTTACATGTTCTTCCTCATCCTCACCGGCTTCCCCATCAACTTCCTCACTCTGTACGTCACCATCGAGCACAAGAAGCTGCGCACACCTCTCAACTACATCCTGCTGAACCTGGCCATCGCTGACCTCTTCATGGTCTTCGGAGGTTTCACCACCACCATGTACACCTCGTTGCACGGCTACTTCGTCTTCGGCCGCCTCGGCTGCAATCTTGAGGGCTTCTTTGCCACCCTGGGCGGTGAGATGGGGCTCTGGTCACTGGTGGTGCTGGCCATTGAGAGGTACGTTGTGGTCTGCAAGCCCATGAGCAACTTCCGCTTCGGGGAGAACCACGCCATCATGGGTGTGGCCTTCACCTGGATCATGGCCAGCTCCTGCGCCGTGCCCCCACTGGTCGGCTGGTCCCGCTACATCCCTGAGGGCATGCAGTGCTCCTGCGGTATCGACTACTACACCCGTGCCCCCGGTGTCAACAATGAGTCCTTCGTCATCTACATGTTCGTCGTGCACTTCATGATCCCCCTGATTGTCATTTTCTTCTGCTACGGCCGCCTCGTCTGCACTGTCAAGGAAGCGGCAGCCCAGCAGCAGGAGTCTGAAACCACACAGCGGGCCGAGCGCGAGGTCACCCGCATGGTCATCATCATGGTCGTGGCCTTCCTGGTCTGCTGGGTGCCATACGCCAGTGTGGCCTGGTACATCTTCACCCACCAGGGCAGCGAGTTCGGGCCCGTCTTCATGACCATCCCAGCTTTCTTCGCCAAGACCGCCTCCATCTACAACCCCGCCATC
>RC0654|Esomus_metallicus
GTCCGGAGCCCTTACGAGTATCCCCAGTACTACCTGGTGGCGCCATGGGCTTACGGCTGTCTGGCCGCTTACATGTTCTTCCTCATCCTCACCGGCTTCCCCATCAACTTCCTCACTCTGTACGTCACCATCGAGCACAAGAAGCTGCGCACACCTCTCAACTACATCCTGCTGAACCTGGCCATCGCTGACCTCTTCATGGTCTTCGGAGGTTTCACCACCACCATGTACACCTCGTTGCACGGCTACTTCGTCTTCGGCCGCCTCGGCTGCAATCTTGAGGGCTTCTTTGCCACCCTGGGCGGTGAGATGGGGCTCTGGTCACTGGTGGTGCTGGCCATTGAGAGGTACGTTGTGGTCTGCAAGCCCATGAGCAACTTCCGCTTCGGGGAGAACCACGCCATCATGGGTGTGGCCTTCACCTGGATCATGGCCAGCTCCTGCGCCGTGCCCCCACTGGTCGGCTGGTCCCGCTACATCCCTGAGGGCATGCAGTGCTCCTGCGGTATCGACTACTACACCCGTGCCCCCGGTGTCAACAATGAGTCCTTCGTCATCTACATGTTCGTCGTGCACTTCATGATCCCCCTGATTGTCATTTTCTTCTGCTACGGCCGCCTCGTCTGCACTGTCAAGGAAGCGGCAGCCCAGCAGCAGGAGTCTGAAACCACACAGCGGGCCGAGCGCGAGGTCACCCGCATGGTCATCATCATGGTCGTGGCCTTCCTGGTCTGCTGGGTGCCATACGCCAGTGTGGCCTGGTACATCTTCACCCACCAGGGCAGCGAGTTCGGGCCCGTCTTCATGACCATCCCAGCTTTCTTCGCCAAGACCGCCTCCATCTACAACCCCGCCATC
>RC0658|Puntius_cf._sophore
GTTAGGAGCCCGTACGAGTATCCCCAGTACTACCTGGCACCACCATGGGCRTACGCTTGCCTGGCCGCGTACATGTTCTTCCTCATCCTCACCGGCTTCCCCGTCAACTTTCTCACTCTGTACGTCACCATCGAGCACAAGAAGCTGCGCACACCTCTCAACTACATCCTGCTGAACCTGGCCGTGTCCGACCTCTTCATGGTGTTCGGTGGCTTCACCACAACCATGTACACCTCCTTGCATGGCTACTTTGTTTTCGGCCGTCTCGGCTGCAACCTGGAAGGCTTCTTCGCCACCCTCGGTGGTGAAATGGGCCTCTGGTCGCTGGTGGTGCTGGCYTTCGAGAGATGGATGGTGGTGTGCAAGCCCGTCAGCAACTTCCGCTTCGGGGAGAACCACGCCATCATGGGAGTGGGCTTCACCTGGATCATGGCCTGCTCCTGCGCCGTGCCTCCACTGGTGGGCTGGTCCCGGTACATCCCTGAGGGCATGCAGTGCTCATGCGGAGTCGACTACTACACCCGCGTGCCGGGCGTCAACAACGAGTCCTTCGTCATCTACATGTTCATCGTGCACTTCTTCATCCCCATGTTCGTCATCTTCTTCTGCTACGGCCGCCTGCTGTGCACCGTCAAGGAAGCGGCCGCCCAGCAGCAGGAGTCCGAGACCACCCAGAGAGCCGAGCGCGAGGTCACCCGCATGGTGATCATCATGGTGATYGGCTTCTTGATCTGCTGGGTGCCCTACGCCTGGGTGGCCTGGTACATCTTCACCCACCAGGGCAGCGAGTTCGGGCCTTTCTTCATGACACTGCCGGCCTTCTTCGCCAAGACAGCGGCCGTCTACAACCCRTGCATC
>RC0662|Microrasbora_rubescens
GTCAGGAGCCCTTACGAGTATCCCCAGTACTACCTGGTGGCACCATGGGCCTACGGCTGCCTGGCCGCATACATGTTCTTCCTCATTCTCACCGGCTTCCCTGTCAACTTCCTCACTCTGTACGTCACCATCGAGCACAAGAAGCTGCGCACACCTCTCAACTACATCCTGCTGAACCTCGCCATCGCCGACCTCTTCATGGTGTTCGGCGGTTTCACCACGACGATGTACACCTCGTTGCACGGCTACTTTGTGTTCGGACGCCTGGGCTGCAACTTGGAGGGCTTCTTCGCCACCCTGGGAGGTGAAATGGGGCTCTGGTCCCTGGTGGTGCTGGCCATCGAGAGGTGGATGGTGGTCTGTAAGCCCGTGAGCAACTTCCGCTTTGGGGAGAACCACGCCATCATGGGCGTGGCCTTCACCTGGGTCATGGCCTCTGCCTGCGCCGTGCCCCCGCTGGTCGGCTGGTCCCGTTACATACCCGAGGGCATGCAGTGCTCGTGCGGGATCGACTACTACACCCGTGCCCCCGGTGTCAACAACGAGTCCTTCGTCATCTACATGTTTATCGTGCACTTCACGATCCCGCTCATCGTCATCTTCTTCTGCTACGGCCGCCTCGTCTGCACTGTCAAGGAGGCCGCCGCCCAGCAGCAGGAGTCCGAGACCACCCAGAGGGCCGAGCGCGAGGTCACCCGCATGGTCATCATCATGGTCATCGCCTTCTTGGTGTGCTGGGTCCCCTACGCCAGCGTGGCCTGGTACATCTTCTGCAACCAGGGTAGCGAGTTCGGGCCCGTCTTCATGACCCTGCCGGCCTTCTTCGCCAAGACATCCGCCGTCTACAACCCGTGCATC
>RC0663|Rasbora_dorsiocellata
GTTAGGAGCCCGTACGAATATCCCCAGTACTACCTGGTGGCACCATGGGCATACGCCTGCTTGGCCGCTTACATGTTCTTCCTCATTCTCACCGGCTTCCCCATCAACTTCCTCACTCTGTATGTCACCATCGAGCACAAGAAGCTGCGTACACCCCTCAACTACATCCTGCTGAACCTGGCCATCTCTGACCTCTTCATGGTGTTCGGGGGCTTCACCACAACCATGTACACCTCGTTGCACGGCTACTTCGTGTTCGGGCGCCTCGGCTGCAACATAGAAGGCTTCTTCGCCACCCTGGGCGGTGAAATGGGGCTTTGGTCACTGGTGGTGCTGGCCTTCGAGAGGTGGATGGTCGTCTGCAAGCCCATGAGCAACTTCCGCTTCGGGGAGAACCACGCCATCATGGGTGTGGTGTTCACCTGGATCATGGCCCTCTCCTGCGCCGCGCCTCCCCTGGTCGGCTGGTCCCGTTACATCCCTGAGGGCATGCAGTGCTCATGCGGTGTCGACTACTACACCCGTGTCCCCGGGGTCAACAACGAGTCCTTCGTCATCTACATGTTCATCGTTCACTTCTGGATCCCGTTCATTGTGATCTTCTTCTGCTATGGCCGCCTGGTGTGCACCGTCAAGGAAGCCGCTGCCCAGCAGCAGGAGTCCGAGACCACCCAGAGGGCCGAGCGCGAGGTCACCCGCATGTGYGTCATCATGGTCATCGGCTTCTTGATCTGCTGGACCCCCTACGCGAGCGTGGCCTGGTGGATCTTCACCCACCAGGGATCCGAGTTCGGGCCGGTCTTCATGACCCTGCCAGCCTTCTTTGCCAAGACCGCCGCCGTCTACAACCCCTGCATC
>RC0665|Puntius_foerschi
GTTAAGAGCCCGTACGAGTATCCCCAGTACTACCTGGCGGAGCCATGGGCATATGCCGCCCTGGCCGCGTACATGTTCTTGCTCATCATCACCGGCTTCCCCATCAATTTCCTCACTCTGTACACCACCATTGAGCACAAGAAGCTTCGTACACCTCTCAACTACATTCTGCTGAACCTCGCCGTGTCCGATCTCTTCATGGTGTTCGGTGGCTTCACCACGACGATGTACACCTCCATGCATGGCTACTTTGTTTTCGGGCGCGTCGGCTGCAACCTGGAAGGCTTCTTTGCCACCCTGGGTGGTGAAATGGGTCTCTGGTCCCTTGTGGTGCTGGCCTTCGAGAGGTGGATGGTGGTCTGTAAGCCTGTGAGCAACTTCCGCTTCGGAGAGAACCACGCCATCATGGGTGTGGTCTTCACCTGGATCATGGCCTGCTCCTGCGCCGTGCCTCCCCTGGTAGGCTGGTCCCGTTACATCCCAGAGGGCATGCAGTGCTCGTGCGGAGTCGACTACTACACTCGCGTACCTGGCTATAACAACGAGTCCTTCGTCATCTACATGTTCATCGTGCACTTCATCATTCCGTTCATTGTCATCTTCTTCTGCTACGGCCGCCTGGTCTGCACCGTCAAGGAAGCCGCTGCCCAGCAGCAGGAGTCCGAGACCACCCAGAGGGCTGAGCGCGAGGTCACCCGCATGGTGGTCATCATGGTCATCGGCTTTTTGATCTGCTGGATCCCCTACGCCTACGTGGCCTGGTACATCTTCACCCACCAGGGAAGTGATTTCGGGCCTTACTTCATGACACTGCCAGCCTTCTTTGCTAAGACCGCTGCCGTCTACAACCCATGCATC
>RC0666|Puntius_foerschi
GTTAAGAGCCCGTACGAGTATCCCCAGTACTACCTGGCGGAGCCATGGGCATATGCCGCCCTGGCCGCRTACATGTTCTTGCTCATCATCACCGGCTTCCCCATCAATTTCCTCACTCTGTACACCACCATTGAGCACAAGAAGCTTCGTACACCTCTCAACTACATTCTGCTGAACCTCGCCGTGTCCGATCTCTTCATGGTGTTCGGTGGCTTCACCACGACGATGTACACCTCCATGCATGGCTACTTTGTTTTCGGGCGCGTCGGCTGYAACCTGGAAGGCTTCTTTGCCACCCTGGGTGGTGAAATGGGTCTCTGGTCCCTTGTGGTGCTGGCCTTCGAGAGGTGGATGGTGGTCTGTAAGCCTGTGAGCAACTTCCGCTTCGGAGAGAACCACGCCATCATGGGTGTGGTCTTCACCTGGATCATGGCCTGCTCCTGCGCCGTGCCTCCCCTGGTAGGCTGGTCCCGTTACATCCCAGAGGGCATGCAGTGCTCGTGCGGAGTCGACTACTACACTCGCGTACCTGGCTATAACAACGAGTCCTTCGTCATCTACATGTTCATCGTGCACTTCATCATTCCGTTCATTGTCATCTTCTTCTGCTACGGCCGCCTGGTCTGCACCGTCAAGGAAGCCGCTGCCCAGCAGCAGGAGTCCGAGACCACCCAGAGGGCTGAGCGCGAGGTCACCCGCATGGTGGTCATCATGGTCATCGGCTTTTTGATCTGCTGGATCCCCTACGCCTACGTGGCCTGGTACATCTTCACCCACCAGGGAAGTGATTTCGGGCCTTACTTCATGACACTGCCAGCCTTCTTTGCTAAGACCGCTGCCGTCTACAACCCATGCATC
>RC0669|Danio_aff._choprae
GTCCGGAGCCCATATGACTACCCACAGTACTACCTGGTGGCGCCCTGGGCATATGGCTGCCTGGCGGCCTACATGTTCTTCCTCATCATMACCGGCTTCCCCGTCAACTTCCTCACACTGTACGTCACCATCGAGCACAAGAAGCTGCGCACACCCCTCAACTACATCCTGCTGAACCTGGCCATCGCCGACCTCTTCATGGTGTTCGGCGGCTTCACCACCACCATGTACACCTCGTTGCACGGCTACTTCGTGTTTGGCCGCGTGGGCTGCAACCTGGAGGGCTTCTTCGCCACCCTGGGCGGTGAGATGGGGCTGTGGTCACTGGTGGTGCTGGCCATCGAGCGCTGGATGGTGGTCTGCAAGCCAGTCAGCAACTTCCGCTTCGGGGAGAACCATGCCATCATGGGGGTGGCCTTCACCTGGGTCATGGCCTGCTCCTGTGCCGTGCCGCCACTGGTGGGCTGGTCGCGCTACATCCCCGAGGGCATGCAGTGCTCCTGCGGAGTCGACTACTACACCCGCGCCCCTGGTGTCAACAATGAGTCCTTCGTCATCTACATGTTCATCGTGCACTTCTTCATCCCACTGGTGGTCATCTTCTTCTGCTACGGCCGGCTGGTGTGCACCGTGAAGGAGGCGGCGGCGCAGCAGCAGGAGTCCGAGACCACGCAGCGGGCCGAGCGCGAGGTCACCCGCATGGTCATCATCATGGTCTTCGCCTTCCTCATCTGCTGGGTGCCCTATGCCGGCGTGGCCTGGTACATCTTCACCCACCAGGGCAGCGAGTTCGGGCCCGTCTTCATGACCCTGCCCGCCTTCTTCGCCAAGACGGCCGCCGTCTACAACCCCTGCATC
>RC0673|Puntius_semifasciolatus
GTTAGGAGCCCGTACGAGTATCCCCAGTACTACCTGGTGGCGCCATGGGCATACGCCTGCCTGGCCGCATACATGTTCTTCCTCATCCTCACTGGCTTCCCCGTCAATTTCCTCACTCTGTACGTCACCATCGAGCACAAGAAGCTGCGTACACCTCTCAACTACATTCTGCTGAACCTCGCTGTTTCCGACCTCTTCATGGTCTTCGGGGGCTTCACCACGACGATGTACACCTCATTGCACGGCTACTTCGTATTCGGACGCGTCGGCTGCAACCTGGAAGGTTTCTTCGCCACCCTGGGCGGTGAAATGGGCCTTTGGTCCCTGGTGGTGCTGGCCTTCGAGAGGTGGATGGTGGTCTGTAAGCCTGTGAGCAACTTCCGCTTCGGAGAGAACCACGCCATCATGGGTGTTGTCTTCACCTGGATCATGGCCTGCTCATGCGCCGTGCCTCCCCTGGTGGGCTGGTCCCGTTACATCCCCGAGGGCATGCAGTGCTCGTGCGGAGTCGACTATTACACTCGCGTACCCGGCGTTAACAACGAGTCCTTCGTCGTCTACATGTTCATCGTGCACTTCACCATTCCACTCATCGTCATATTCTTCTGCTACGGCCGCCTGGTCTGCACCGTCAAAGAAGCCGCTGCCCAGCAGCAGGAGTCCGAGACCACCCAGAGAGCCGAGCGCGAGGTCACCCGCATGGTCATCATCATGGTCATCGGCTTTTTGGTTTGCTGGATCCCCTATGCCAGTGTGGCCTGGTATATCTTCACCCACCAGGGGAGCGAATTTGGGCCTCTCTTCATGACACTGCCAGCCTTCTTTGCCAAGACTGCTGCTGTCTACAACCCGTGCATC
>RC0675|Puntius_erythromycter
GTTAGGAGTCCGTACGAATATCCCCAGTACTACCTGGTGGCGCCATGGGCATACGCCTGCCTGGCCGCGTACATGTTCTTCCTCATCCTCACCGGCTTCCCTGTCAATTTCCTCACTCTGTATGTCACCATCGAGCACAAGAAGCTGCGTACACCTCTCAACTACATTCTGCTGAACCTCGCCGTGTCCGACCTCTTCATGGTGTTTGGTGGCTTCACCACGACGATGTACACCTCCTTGCATGGCTACTTCGTTTTCGGCCGCGTTGGCTGCAACCTGGAAGGTTTCTTCGCCACCCTGGGCGGTGAGATGGGTCTCTGGTCGCTGGTGGTGCTGGCCTTCGAGAGGTGGATGGTGGTCTGTAAGCCCGTCAGCAACTTCCGCTTCGGAGAGAACCACGCCATCATGGGCGTAGCCTTCACCTGGATCATGGCCTGCTCCTGCGCCGTGCCTCCCCTGGTGGGCTGGTCCCGTTACATCCCCGAGGGCATGCAGTGCTCGTGCGGAGTCGACTACTACACTCGCGTACCAGGAGTCAACAACGAGTCCTTCGTCATCTACATGTTCATCGTTCACTTCTTCATCCCGCTCTTTGTCATCTTCTTCTGCTACGGCCGCCTGGTCTGCACCGTCAAGGAAGCCGCTGCCCAGCAGCAGGAGTCCGAGACCACCCAGAGGGCCGAGCGTGAGGTCACCCGCATGGTGGTCATCATGGTCATCGGCTTCTTGATCTGCTGGCTCCCCTATGCCGGCGTGGCCTGGTACATCTTCACCCACCAGGGAACCGAGTTCGGTCCACTCTTCATGACACTGCCGGCCTTCTTCGCCAAGACCGCCGCCGTCTACAACCCATGCATC
>RC0679|Danio_rerio#cf._rerio
GTCCGGAGCCCATACGAATACCCACAGTACTACCTGGTGGCGCCCTGGGCATATGGCTTGCTGGCGGCCTACATGTTCTTCCTCATCATCACCGGCTTCCCCGTCAACTTCCTCACGCTGTACGTCACCATCGAGCACAAGAAGCTGCGCACACCCCTCAACTACATCCTGCTGAACCTGGCCATTGCCGACCTCTTCATGGTGTTCGGCGGCTTCACCACCACCATGTACACCTCCTTGCACGGCTACTTCGTGTTCGGCCGCCTGGGCTGCAACCTGGAGGGCTTCTTTGCCACCCTGGGCGGTGAGATGGGGCTATGGTCGCTTGTAGTACTGGCCATTGAGCGCTGGATGGTGGTCTGCAAACCGGTCAGCAACTTCCGTTTCGGGGAGAACCATGCCATCATGGGGGTGGCCTTCACCTGGGTCATGGCCTGCTCCTGTGCCGTGCCGCCACTGGTGGGCTGGTCGCGTTACATCCCCGAGGGCATGCAGTGCTCCTGCGGYGTCGACTACTACACCCGCACTCCCGGTGTCAACAAYGAGTCCTTCGTCATCTACATGTTCATCGTGCACTTCTTCATCCCACTGATAGTCATCTTCTTCTGCTATGGCCGGCTGGTGTGCACTGTGAAGGAGGCGGCAGCGCAGCAGCAGGAGTCCGAGACCACACAGCGGGCCGAGCGCGAGGTCACCCGCATGGTCATCATCATGGTCATCGCCTTCCTCATCTGCTGGGTGCCCTACGCCGGCGTGGCCTGGTACATCTTCACCCACCAGGGCAGCGAGTTCGGGCCCGTCTTCATGACCCTGCCCGCCTTCTTCGCCAAGACGTCCGCCGTCTAYAACCCCTGCATC
>RC0681|Microrasbora_rubescens#cf._rubescens
GTCAGGAGCCCGTACGAGTATCCCCAGTACTACCTGGTGGCACCATGGGCCTACGGCTGCCTGGCGGCATACATGTTCTTCCTCATTCTCACCGGCTTCCCCGTCAACTTCCTCACTCTGTACGTCACCATCGAGCACAAGAAGCTGCGCACACCTCTCAACTACATCCTGCTGAACCTCGCCATCGCCGACCTCTTCATGGTGTTCGGCGGTTTCACCACGACGATGTACACCTCGTTGCACGGCTACTTTGTGTTCGGACGCCTGGGCTGCAACTTGGAGGGCTTCTTCGCCACCCTGGGAGGTGAAATGGGGCTCTGGTCCCTGGTGGTGCTGGCCATCGAGAGGTGGATGGTGGTCTGTAAGCCCGTGAGCAACTTCCGCTTTGGGGAGAACCACGCCATCATGGGCGTGGCCTTCACCTGGGTCATGGCCTCTGCCTGCGCCGTGCCCCCGCTGGTCGGCTGGTCCCGTTACATACCCGAGGGCATGCAGTGCTCGTGCGGGATCGACTACTACACCCGTGCCCCCGGTGTCAACAACGAGTCCTTCGTCATCTACATGTTTATCGTGCACTTCATGATCCCGCTCATCGTCATCTTCTTCTGCTACGGCCGCCTCGTCTGCACTGTCAAGGAGGCCGCCGCCCAGCAGCAGGAGTCCGAGACCACCCAGAGGGCCGAGCGCGAGGTCACCCGCATGGTCATCATCATGGTCATCGCCTTCTTGGTGTGCTGGGTCCCCTACGCCAGCGTGGCCTGGTACATCTTCTGCAACCAGGGTAGCGAGTTCGGGCCCGTCTTCATGACCCTGCCGGCCTTCTTCGCCAAGACGTCCGCCGTCTACAACCCGTGCATC
>RC0682|Microrasbora_rubescens#cf._rubescens
GTCAGGAGCCCGTACGAGTATCCCCAGTACTACCTGGTGGCACCATGGGCCTACGGCTGCCTGGCGGCATACATGTTCTTCCTCATTCTCACCGGCTTCCCCGTCAACTTCCTCACTCTGTACGTCACCATCGAGCACAAGAAGCTGCGCACACCTCTCAACTACATCCTGCTGAACCTCGCCATCGCCGACCTCTTCATGGTGTTCGGCGGTTTCACCACGACGATGTACACCTCGTTGCACGGCTACTTTGTGTTCGGACGCCTGGGCTGCAACTTGGAGGGCTTCTTCGCCACCCTGGGAGGTGAAATGGGGCTCTGGTCCCTGGTGGTGCTGGCCATCGAGAGGTGGATGGTGGTCTGTAAGCCCGTGAGCAACTTCCGCTTTGGGGAGAACCACGCCATCATGGGCGTGGCCTTCACCTGGGTCATGGCCTCTGCCTGCGCCGTGCCCCCGCTGGTCGGCTGGTCCCGTTACATACCCGAGGGCATGCAGTGCTCGTGCGGGATCGACTACTACACCCGTGCCCCCGGTGTCAACAACGAGTCCTTCGTCATCTACATGTTTATCGTGCACTTCATGATCCCGCTCATCGTCATCTTCTTCTGCTACGGCCGCCTCGTCTGCACTGTCAAGGAGGCCGCCGCCCAGCAGCAGGAGTCCGAGACCACCCAGAGGGCCGAGCGCGAGGTCACCCGCATGGTCATCATCATGGTCATCGCCTTCTTGGTGTGCTGGGTCCCCTACGCCAGCGTGGCCTGGTACATCTTCTGCAACCAGGGTAGCGAGTTCGGGCCCGTCTTCATGACCCTGCCGGCCTTCTTCGCCAAGACGTCCGCCGTCTACAACCCGTGCATC
>RC0685|Microrasbora_rubescens#cf._rubescens
GTCAGGAGCCCGTACGAGTATCCCCAGTACTACCTGGTGGCACCATGGGCCTACGGCTGCCTGGCSGCATACATGTTCTTCCTCATTCTCACCGGCTTCCCCGTCAACTTCCTCACTCTGTACGTCACCATCGAGCACAAGAAGCTGCGCACACCTCTCAACTACATCCTGCTGAACCTCGCCATCGCCGACCTCTTCATGGTGTTCGGCGGTTTCACCACGACGATGTACACCTCGTTGCACGGCTACTTTGTGTTCGGACGCCTGGGCTGCAACTTGGAGGGCTTCTTCGCCACCCTGGGAGGTGAAATGGGGCTCTGGTCCCTGGTGGTGCTGGCCATCGAGAGGTGGATGGTGGTCTGTAAGCCCGTGAGCAACTTCCGCTTTGGGGAGAACCACGCCATCATGGGCGTGGCCTTCACCTGGGTCATGGCCTCTGCCTGCGCCGTGCCCCCGCTGGTCGGCTGGTCCCGTTACATACCCGAGGGCATGCAGTGCTCGTGCGGGATCGACTACTACACCCGTGCCCCCGGTGTCAACAACGAGTCCTTCGTCATCTACATGTTTATCGTGCACTTCATGATCCCGCTCATCGTCATCTTCTTCTGCTACGGCCGCCTCGTCTGCACTGTCAAGGAGGCCGCCGCCCAGCAGCAGGAGTCCGAGACCACCCAGAGGGCCGAGCGCGAGGTCACCCGCATGGTCATCATCATGGTCATCGCCTTCTTGGTGTGCTGGGTCCCCTACGCCAGCGTGGCCTGGTACATCTTCTGCAACCAGGGTAGCGAGTTCGGGCCCGTCTTCATGACCCTGCCGGCCTTCTTCGCCAAGACGTCCGCCGTCTACAACCCGTGCATC
>RC0686|Rasbora_cf._cheeya1
GTTAGGAGCCCGTACGACTATCCCCAGTACTACCTGGTGGCACCATGGGCATATGCCTGCCTGGCCGCTTACATGTTCTTCCTCATTCTCACCGGCTTCCCCATCAACTTCCTCACTCTGTATGTCACCATCGAGCACAAGAAGCTGCGTACACCCCTCAACTACATCCTGCTGAACCTGGCCATCTCTGACCTCTTCATGGTGTTCGGGGGCTTCACCACAACCATGTACACCTCGTTGCACGGCTACTTCGTGTTCGGGCGCCTCGGCTGCAACCTGGAAGGCTTCTTCGCCACCCTGGGCGGTGAAATGGGGCTTTGGTCACTGGTGGTGCTGGCCTTCGAGAGGTGGATGGTCGTCTGCAAGCCCATGAGCAACTTCCGCTTCGGGGAGAACCACGCCATCATGGGTGTGGTGTTCACCTGGATCATGGCCCTCTCCTGCGCCGCGCCTCCCCTGGTCGGCTGGTCCCGTTACATCCCTGAGGGCATGCAGTGCTCATGCGGTGTCGACTACTACACCCGCGTCCCCGGTGTCAACAACGAGTCCTTCGTCATCTACATGTTCATCGTTCACTTCTGGATCCCGTTCTTCGTGATCTTCTTCTGCTATGGCCGCCTGGTGTGCACCGTCAAGGAAGCCGCTGCCCAGCAGCAGGAGTCTGAGACCACCCAGAGGGCCGAGCGCGAGGTCACCCGCATGTGCGTCATCATGGTCATCGGCTTCTTGATCTGCTGGACCCCCTACGCCAGCGTGGCCTGGTGGATCTTCACCCACCAGGGATCCGAATTCGGGCCGGTCTTAATGACCCTGCCAGCCTTCTTTGCCAAGACCGCCGCCGTCTACAACCCCTGCATC
>RC0687|Devario_sp._giraffe
GTCAGGAGCCCGTACGAGTATCCCCAGTACTACCTGGTGGCGCCATGGGCCTACGCCTGCCTGGCCGCATACATGTTCTTCCTCATTCTCACCGGCTTCCCCGTCAACTTCCTCACTCTGTACGTCACCATCGAGCACAAGAAGCTGCGCACACCTCTCAACTACATCCTGCTGAACCTCGCCATCGCCGACCTCTTCATGGTGTTCGGCGGTTTCACCACGACGATGTACACCTCGTTGCACGGCTACTTTGTGTTCGGACGCCTGGGCTGCAACCTGGAGGGCTTCTTCGCCACCCTGGGAGGTGAAATGGGGCTCTGGTCCCTGGTGGTGCTGGCCATCGAGAGGTGGATGGTGGTCTGTAAGCCTGTGAGCAACTTCCGCTTCGGAGAGAACCACGCCATCATGGGCGTGGCCTGCACCTGGGTCATGGCCTCTGCCTGCGCCGTGCCCCCGCTGGTCGGCTGGTCCCGTTACATCCCCGAGGGCATGCAGTGCTCATGCGGGATCGACTACTACACCCGTGCCCCCGGCRTCAACAACGAGTCCTTCGTCATCTACATGTTCATTGTGCACTTCTTCATCCCACTCATTATCATCTTCTTCTGCTACGGCCGCCTGGTCTGCACCGTCAAGGAGGCCGCCGCCCAGCAGCAGGAGTCCGAGACCACCCAGAGGGCCGAGCGCGAGGTCACCCGCATGGTCATCATCATGGTCATCGCCTTCTTGGTGTGCTGGACCCCCTACGCCAGCGTGGCCTGGTACATCTTCACCCACCAGGGCAGCGAGTTCGGGCCCGTCTTCATGACCCTGCCGGCCTTCTTCGCCAAGACGGCCGCCGTCTACAACCCCTGCATC
>RC0689|Devario_auropurpureus
GTCAGGAGCCCGTACGAGTATCCCCAGTACTACCTGGTGGCACCATGGGCCTACGCCTGCCTGGCCGCATACATGTTCTTCCTCATTCTCACTGGCTTCCCCGTCAACTTCCTCACTCTGTATGTCACCATCGAGCACAAGAAGCTGCGCACACCTCTCAACTACATCCTGCTGAACCTCGCCATCGCCGACCTCTTCATGGTGTTCGGCGGTTTCACCACGACAATGTACACCTCGTTGCATGGCTACTTTGTGTTCGGACGCCTGGGCTGCAACGTGGAGGGCTTCTTCGCCACCCTGGGAGGTGAAATGGGGCTCTGGTCCCTGGTGGTGCTGGCCATCGAGAGGTGGATGGTGGTCTGTAAGCCCGTGAGCAACTTCCGCTTCGGAGAGAACCACGCCATCATGGGCGTGGCCTCCACCTGGGTCATGGCCAGTGCCTGCGCCGTGCCCCCGCTGGTCGGCTGGTCCCGTTACATCCCAGAGGGCATGCAGTGCTCGTGCGGGATCGACTACTACACCCGTGCCCCCGGCGTCAACAACGAGTCCTTCGTCATCTACATGTTTATTGTGCACTTCTTCATCCCGCTCATCATCATCTTCTTCTGCTACGGCCGCCTCGTCTGCACCGTCAAGGAGGCCGCCGCCCAGCAGCAGGAGTCCGAGACCACCCAGAGGGCCGAGCGCGAGGTCACCCGCATGGTCATCATCATGGTCATCGCCTTCTTGGTGTGCTGGACCCCCTACGCCAGCGTGGCCTGGTACATCTTCACCCACCAGGGCAGCGAGTTCGGGCCCGTCTTCATGACCCTGCCGGCCTTCTTCGCCAAGACGTCCGCCGTCTACAACCCGTGCATC
>RC0691|Devario_auropurpureus
GTCAGGAGCCCGTACGAGTATCCCCAGTACTACCTGGTGGCACCATGGGCCTACGCCTGCCTGGCCGCATACATGTTCTTCCTCATTCTCACTGGCTTCCCCGTCAACTTCCTCACTCTGTATGTCACCATCGAGCACAAGAAGCTGCGCACACCTCTCAACTACATCCTGCTGAACCTCGCCATCGCCGACCTCTTCATGGTGTTCGGCGGTTTCACCACGACAATGTACACCTCGTTGCATGGCTACTTTGTGTTCGGACGCCTGGGCTGCAACGTGGAGGGCTTCTTCGCCACCCTGGGAGGTGAAATGGGGCTCTGGTCCCTGGTGGTGCTGGCCATCGAGAGGTGGATGGTGGTCTGTAAGCCTGTGAGCAACTTCCGCTTCGGAGAGAACCACGCCATCATGGGCGTGGCCTCCACCTGGGTCATGGCCAGTGCCTGCGCCGTGCCCCCGCTGGTCGGCTGGTCCCGTTACATCCCAGAGGGCATGCAGTGCTCGTGCGGGATCGACTACTACACCCGTGCCCCCGGCGTCAACAACGAGTCCTTCGTCATCTACATGTTTATTGTGCACTTCTTCATCCCGCTCATCATCATCTTCTTCTGCTACGGCCGCCTCGTCTGCACCGTCAAGGAGGCCGCCGCCCAGCAGCAGGAGTCCGAGACCACCCAGAGGGCCGAGCGCGAGGTCACCCGCATGGTCATCATCATGGTCATCGCCTTCTTGGTGTGCTGGACCCCCTACGCCAGCGTGGCCTGGTACATCTTCACCCACCAGGGCAGCGAGTTCGGGCCCGTCTTCATGACCCTGCCGGCCTTCTTCGCCAAGACGTCCGCCGTCTACAACCCGTGCATC
>RC0706|Danio_aesculapii
GTCAGGAGCCCATATGACTACCCACAGTACTACCTGGTGGCGCCCTGGGCATATGGCTGCCTGGCGGCCTACATGTTCTTCCTCATCCTCACCGGCTTCCCTGTCAACTTCCTCACGCTGTACGTCACCATCGAGCACAAGAAGCTGCGCACACCCCTCAACTACATCCTGCTGAACCTGGCCATTGCTGACCTCTTCATGGTGTTCGGCGGCTTYACCACCACCATGTACACCTCCTTGCACGGCTACTTCGTGTTTGGCCGCCTGGGCTGCAACCTGGAGGGCTTCTTTGCCACCCTGGGTGGTGAGATGGGGCTGTGGTCACTTGTGGTACTGGCCATCGAGCGCTGGATGGTGGTCTGCAAGCCGGTCAGCAACTTCCGCTTCGGGGAGAACCACGCCATCATGGGGGTGGCCTTCACCTGGGTCATGGCCTGCTCCTGCGCYGTGCCGCCACTGGTGGGCTGGTCWCGCTACATCCCTGAAGGCATGCAGTGCTCCTGCGGCGTCGACTACTACACCCGCGCCCCCGGTGTCAACAATGAGTCCTTCGTCATCTACATGTTCATCGTGCACTTCTTTATCCCACTGATAGTCATCTTCTTCTGCTATGGCCGGCTGGTGTGCACCGTGAAGGAGGCGGCAGCGCAGCAGCAGGAGTCCGAGACCACACAGCGGGCCGAGCGCGAGGTCACCCGCATGGTCATCATCATGGTCATCGCCTTCCTCATCTGCTGGGTGCCCTATGCCGGCGTGGCCTGGTACATCTTCACCCACCAGGGCAGCGAGTTCGGGCCTGTCTTCATGACCCTGCCCGCCTTCTTTGCCAAGACGGCTGCGGTCTACAACCCCTGCATC
>RC0712|Puntius_denisonii
GTTAGGAGCCCGTACGAGTATCCCCAGTACTACCTGGTGGCGCCATGGGCGTACGCCTGCCTGGCCGCGTACATGTTCTTCCTCATCCTCACCGGCTTCCCCGTCAATTTCCTCACTCTGTATGTCACCATCGAGCACAAGAAGCTGCGTACACCTCTCAACTACATTCTGCTGAACCTCGCCGTGTCCGACCTCTTCATGGTGTTCGGTGGCTTTACCACGACGATGTACACCTCCTTGCACGGCTACTTCGTTTTCGGGCGCATCGGCTGCAACCTGGAAGGCTTCTTCGCCACCCTGGGTGGTGAAATGGGCCTCTGGTCCCTGGTGGTGCTGGCCTTCGAGAGGTGGATGGTGGTCTGTAAGCCCGTGAGCAACTTCCGCTTCGGAGAGAACCACGCCATCATGGGTGTGGCCTTCACCTGGGTCATGGCCTGCTCCTGCGCCGTGCCTCCCCTGGTGGGCTGGTCCCGTTACATCCCCGAGGGCATGCAGTGCTCGTGCGGAGTCGACTACTACACTCGCGTTCCTGGCGTTAACAATGAGTCCTTCGTCATCTACATGTTCATCGTGCACTTCTTCATTCCACTCTTTGTCATCTTCTTCTGCTACGGCCGCCTGGTCTGCACCGTCAAGGAAGCCGCTGCCCAGCAGCAGGAGTCTGAGACCACCCAGAGGGCCGAGCGTGAGGTCACCCGCATGGTGGTGATCATGGTCATCGGCTTCTTGATCTGCTGGCTCCCCTACGCCTACGTGGCCTGGTACATCTTCACCCACCAGGGAAGCGAATTCGGCCCTCTCTTCATGACACTGCCAGCCTTCTTTGCCAAGACCGCTGCCGTCTACAACCCATGCATC
>RC0718|Puntius_stoliczkanus
GTTAGGAGTCCGTACGATTATCCCCAGTACTACCTGGTGGCGCCATGGGCATACGCCTGCCTGGCCGCGTACATGTTCTTCCTCATCCTCACCGGCTTCCCCGTCAATTTCCTCACTCTGTACGTCACCATCGAGCACAAGAAGCTGCGTACACCTCTCAACTACATTCTGCTGAACCTCGCCGTGTCCGACCTCTTCATGGTGTTCGGTGGCTTCACCACGACGATGTACACCTCCTTGCATGGCTACTTCGTTTTCGGCCGCGTCGGCTGCAACCTGGAAGGCTTCTTCGCCACCCTGGGCGGTGAGATGGGTCTCTGGTCGCTGGTGGTGCTGGCCTTCGAGAGGTGGATGGTGGTCTGCAAGCCCGTCAGCAAYTTCCGCTTCGGGGARAACCACGCCATCATGGGCGTAGCCTTCACCTGGGTCATGGCCTGCTCCTGCGCCGTGCCTCCCCTGGTGGGCTGGTCCCGTTACATCCCTGAGGGCATGCAGTGCTCATGCGGAGTCGACTACTACACCCGCGTACCAGGTGTCAACAACGAGTCCTTCGTCATCTATATGTTCATCGTGCACTTCTTCATCCCGCTCTTTGTCATCTTCTTCTGCTACGGCCGCCTGGTCTGCACCGTCAAGGAAGCCGCTGCCCAGCAGCAGGAGTCCGAGACCACCCAGAGGGCCGAGCGYGAGGTCACCCGCATGGTGGTCATCATGGTCATCGGCTTCTTGATCTGCTGGCTCCCCTACGCCGGCGTGGCCTGGTACATCTTCACCCACCAGGGAAGCGAGTTCGGTCCTCTCTTCATGACACTGCCGGCCTTCTTCGCCAAGACGGCCGCCGTCTACAACCCCTGCATC
>RC0729|Puntius_cf._sophore
GTTAGGAGCCCGTACGAGTATCCCCAGTACTACCTGGCACCACCATGGGCRTACGCTTGCCTGGCCGCGTACATGTTCTTCCTCATCCTCACCGGCTTCCCCGTCAACTTTCTCACTCTGTACGTCACCATCGAGCACAAGAAGCTGCGCACACCTCTCAACTACATCCTGCTGAACCTGGCCGTGTCCGACCTCTTCATGGTGTTCGGTGGCTTCACCACAACCATGTACACCTCCTTGCAYGGCTACTTTGTTTTCGGCCGTCTCGGCTGCAACCTGGAAGGCTTCTTCGCCACCCTCGGTGGTGAAATGGGCCTCTGGTCGCTGGTGGTGCTGGCCTTCGAGAGATGGATGGTGGTGTGCAAGCCCGTCAGCAACTTCCGCTTCGGGGAGAACCACGCCATCATGGGAGTGGGCTTCACCTGGATCATGGCCTGCTCCTGCGCCGTGCCTCCACTGGTGGGCTGGTCCCGGTACATCCCTGAGGGCATGCAGTGCTCRTGCGGAGTCGACTACTACACCCGCGTGCCGGGCGTCAACAACGAGTCCTTCGTCATCTACATGTTCATCGTGCACTTCTTCATCCCCATGTTCGTCATCTTCTTCTGCTACGGCCGCCTGCTGTGCACCGTCAAGGAAGCGGCCGCCCAGCAGCAGGAGTCCGAGACCACCCAGAGAGCCGAGCGCGAGGTCACCCGCATGGTGATCATCATGGTGATCGGCTTCTTGATCTGCTGGGTGCCCTACGCCTGGGTGGCCTGGTACATCTTCACCCACCAGGGCAGCGAGTTCGGGCCTTTCTTCATGACACTGCCGGCCTTCTTCGCCAAGACAGCGGCCGTCTACAACCCGTGCATC
>RC0741|Puntius_aff._gelius
GTTAGGAGTCCGTACGARTATCCCCAGTACTACCTGGTGGCGCCATGGGCATACGCCTGCCTGGCCGCGTACATGTTCTTCCTCATCCTCACCGGCTTCCCGGTCAACTTCCTCACTCTGTACGTCACCATCGAGCACAAGAAGCTGCGTACACCTCTCAACTACATTCTGCTGAACCTCGCCGTGTCCGACCTCTTCATGGTGTTCGGTGGCTTCACCACGACGATGTACACCTCCTTGCACGGCTACTTCGTTTTCGGCCGCCTCGGCTGCAACGTGGAAGGCTTCTTCGCCACCCTGGGAGGTGAGATGGGTCTCTGGTCGCTGGTGGTGCTGGCCTTCGAGAGGTGGATGGTGGTCTGTAAGCCCGTCAGCAACTTCCGCTTCGGGGAGAACCATGCCATCATGGGCGTGGCCTTCACCTGGGTCATGGCCTGCTCCTGCGCTGTGCCTCCCCTGGTGGGCTGGTCCCGTTACATCCCCGAGGGCATGCAGTGCTCGTGCGGAGTCGACTATTACACTCGCGTACCTGGTGTCAATAACGAATCCTTCGTCATCTACATGTTCATCGTGCACTTCTTCATCCCACTCTTTGTTATCTTCTTCTGCTACGGCCGCCTGGTCTGCACCGTCAAGGAAGCTGCAGCCCAGCAGCAGGAGTCCGAGACCACCCAGAGGGCCGAGCGCGAGGTCACCCGCATGGTGGTCATCATGGTCATCGGCTTCTTGATCTGCTGGCTCCCCTACGCCGGCGTGGCCTGGTACATCTTCACCCACCAGGGAAGCGAGTTCGGGCCTCTCTTCATGACACTGCCGGCCTTCTTCGCCAAGACCGCCGCCGTCTACAACCCGTGCATC
>YGN073|Sundadanio_axelrodi#cf._axelrodi
GTCAGAAGCCCGTACGACTATCCCCAGTACTACCTGGTGGCACCATGGGCCTACGGCTGCCTGGCCGCCTACATGTTCTTCCTCATCCTCACCGGCTTCCCCATCAACTTCCTCACTCTGTATGTCACCATCGAGCACAAGAAGCTGCGCTCTGCGCTCAACTACATCCTTCTGAACCTGGCCATCTCTGACCTCTTCATGGTGTTCGGCGGCTTCACCACGACAATGTACACCTCGTTGCATGGCTACTTCGTCTTCGGCCGCCTCGGCTGCAACCTCGAAGGCTTCTTTGCCACCCTGGGCGGTGAGATGGGTCTCTGGTCGCTGGTGGTGCTGGCCTTCGAAAGGTGGATGGTGGTCTGCAAGCCCGTCAGCAACTTCCGCTTCGGCGAGAACCACGCCATCATGGGCGTGGTCTTCACCTGGATCATGGCCTGCTCCTGCGCCGTGCCTCCCCTCGTCGGCTGGTCCCGCTACATCCCCGAGGGCATGCAGTGCTCGTGCGGGGTCGACTACTACACCCGCGTGCCCGGCTTCAACAACGAGTCTTTCGTCATCTACATGTTCATCGTCCACTTCCTGATCCCCATGTTCGTCGTCTTCTTCTGCTATGGCCGCCTGGTCTGCACCGTCAAGGAAGCCGCGNCGCAGCAGCAGGAGTCCGAGACCACGCAGAGAGCACAGCGCGAGGTCACCCGTATGGTCATCATCATGGTCATCGGTTTCCTGATCTGCTGGCTGCCCTACGCCAGCGTGGCCTGGTACATCTTCACCCACC--------------------------------------------------------------------------------
>YGN116|Rasbora_pauciperforata
------------------------------------------------------------------------------------NTCATCACCGGCTTCCCCATCAACTTCCTCACTCTGTACGTCACCGTGGAGCACAAGAAGCTGCGCACGGCCCTCAACTACATCCTGCTCAACCTGGCCATCTCGGACCTCTTCATGGTGTTCGGGGGCTTCACCACCACCATGTACACCTCGTTGCACGGCTACTTCGTCTTCGGCCGCCTGGGCTGCAACCTGGAGGGCTTCTTCGCCACCCTGGGCGGTGAAATGGGTCTCTGGTCTCTGGTGGTGCTGGCCTTCGAGAGGTGGATGGTGGTCTGCAAGCCAGTCAGCAACTTCCGCTTCGGGGAGAACCACGCCATCATGGGAGTGGTGTTCACCTGGATCATGGCCCTGTCCTGTGCCGCTCCTCCTCTGGTGGGATGGTCCCGCTACATCCCCGAGGGCATGCAGTGCTCCTGCGGAGTCGACTACTACACCCGCGCCCCCGGCGTCAACAACGAGTCCTTCGTCATCTACATGTTCATCGTGCACTTCATCATCCCGTTCATCGTGATCTTCTTCTGCTATGGCCGTCTGGTGTGCACCGTGAAGGAGGCGGCGGCGCAGCAGCAGGAGTCCGAGACCACGCAGAGGGCCGAGCGCGAGGTCACCCGCATGTGCGTCATCATGGTCATCGGCTTCTTGGTCTGCTGGGTGCCCTACGCCAGCGTGGCCTGGTACATCTTCACCCACCA-------------------------------------------------------------------------------
>YGN119|Sundadanio_axelrodi#cf._axelrodi_red
------------------------------------------------------------------------------------------NCCGGCTTCCCCATCAACTTCCTCACTCTGTACGTCACCATCGAGCACAAGAAGCTGCGCTCGGCACTCAACTACATCCTGCTGAACCTCGCCATCTCTGACCTCTTCATGGTGTTCGGCGGCTTCACCACGACAATGTACACCTCGTTGCATGGCTACTTCGTCTTCGGCCGTCTCGGCTGCAACCTCGAAGGCTTCTTTGCCACCCTGGGCGGTGAGATGGGTCTCTGGTCGCTGGTGGTGCTGGCCTTCGAAAGGTGGATGGTGGTCTGCAAGCCCGTCAGCAACTTCCGCTTCGGCGAGAACCACGCCATCATGGGCGTGGTCTTCACCTGGATCATGGCCTGCTCTTGCGCCGTGCCTCCCCTGGTCGGCTGGTCCCGCTACATCCCCGAGGGCATGCAGTGCTCATGCGGGGTCGACTACTACACCCGCGTGCCCGGCTTCAACAACGAGTCCTTCGTCATCTACATGTTCATCGTCCACTTCCTGATCCCCATGTTCGTTGTCTTCTTCTGCTACGGCCGCCTGGTCTGCACCGTCAAGGAAGCCGCGGCACAGCAGCAGGAGTCCGAGACCACGCAGAGAGCTGAGCGTGAGGTCACCCGTATGGTCATCATCATGGTCATCGGCTTCCTGATCTGCTGGCTGCC-------------------------------------------------------------------------------------------------------------------
>YGN120|Sundadanio_axelrodi#cf._axelrodi_blue
GTCAGAAGCCCGTACGACTATCCCCAGTACTACCTGGTGGCACCATGGGCCTACGGCTGCCTGGCCGCCTACATGTTCTTCCTCATCCTCACCGGCTTCCCCATCAACTTCCTCACTCTGTATGTCACCATCGAGCACAAGAAGCTGCGCTCTGCGCTCAACTACATCCTTCTGAACCTGGCCATCTCTGACCTCTTCATGGTGTTCGGCGGCTTCACCACGACAATGTACACCTCGTTGCATGG?TACTTCGTCTTCGGCCGCCTCGGCTGCAACCTCGAAGGCTTCTTTGCCACCCTGGGCGGTGAGATGGGTCTCTGGTCGCTGGTGGTGCTGGCCTTCGAAAGGTGGATGGTGGTCTGCAAGCCCGTCAGCAACTTCCGCTTCGGTGAGAACCACGCCATCATGGGCGTGGTCTTCACCTGGATCATGGCCTGCTCCTGCGCCGTGCCTCCCCTCGTCGGCTGGTCCCGCTACATCCCCGAGGGCATGCAGTGCTCGTGCGGGGTCGACTACTACACCCGCGTGCCCGGCTTCAACAACGAGT-----------------------------------------------------------------------------------------------------------------------------------------------------------------------------------------------------------------------------------------------------------------------------------------------------------------------
>YGN121|Sundadanio_axelrodi#cf._axelrodi_green
GTCAGAAGCCCGTACGACTATCCCCAGTACTACCTGGTGGCACCATGGGCCTACGGCTGCCTGGCCGCCTACATGTTCTTCCTCATCCTCACCGGCTTCCCCATCAACTTCCTCACTCTGTATGTCACCATCGAGCACAAGAAGCTGCGCTCTGCGCTCAACTACATCCTTCTGAACCTGGCCATCTCTGACCTCTTCATGGTGTTCGGCGGCTTCACCACGACAATGTACACCTCGTTGCATGGCTACTTCGTCTTCGGCCGCCTCGGCTGCAACCTCGAAGGCTTCTTCGCCACCCTGGGCGGTGAGATGGGTCTCTGGTCGCTGGTGGTGCTGGCCTTCGAAAGGTGGATGGTGGTCTGCAAGCCCGTCAGCAACTTCCGCTTCGGCGAGAACCACGCCATCATGGGCGTGGTCTTCACCTGGATCATGGCCTGCTCCTGCGCCGTGCCTCCCCTCGTCGGCTGGTCCCGCTACATCCCCGAGGGCATGCAGTGCTCGTGCGGGGTCGACTACTACACCCGCGTGCCCGGCTTCAACAACGAGTCTTTCGTCATCTACATGTTCATCGTCCACTTCCTGATCCCCATGTTCGTCGTCTTCTTCTGCTACGGCCGCCTGGTCTGCACCGTCAAGGAAGCCGCGGCGCAGCAGCAGGAGTCCGAGACCACGCAGAGAGCAGAGCGCGAGGTCACCCGTATGGTCATCATCATGGTCATCGGTTTCCTGATCTGCTGGCTGCCCTACGCCAGCGTGGCCTGGTACATCTTCACCCACCAGGGAAGTGAATTCGGGCCCCTCTTCATGACACTGCCGGCCTTCTTTGCCAAGTCAGCGGCCGTCTACAACCCATGCATC
>YGN290|Rasbora_pauciperforata
------------------------------------------CCATGGGCGTACGGCTGCCTGGCCGCTTACATGTTCTTCCTCATCATCACCGGCTTCCCCATCAACTTCCTCACTCTGTACGTCACCGTGGAGCACAAGAAGCTGCGCACGGCCCTCAACTACATCCTGCTCAACCTGGCCATCTCGGACCTCTTCATGGTGTTCGGGGGCTTCACCACCACCATGTACACCTCGTTGCACGGNTACTTCGTCTTCGGCCGCCTGGGCTGCAACCTGGAGGGCTTCTTTGCCACCCTGGGCGGTGAAATGGGTCTCTGGTCTCTGGTGGTGCTGGCCTTCGAGAGGTGGATGGTGGTCTGCAAGCCAGTGAGCAACTTCCGCTTCGGGGAGAACCACGCCATCATGGGAGTGGTGTTCACCTGGATCATGGCCCTGTCCTGTGCCGCTCCTCCTCTGGTGGGATGGTCCCGCTACATCCCCGAGGGCATGCAGTGCTCCTGCGGAGTCGACTACTACACCCGCACCCCCGGCGTCAACAACGAGTCCTTCGTCATCTACATGTTCATCGTGCACTTCATCATCCCGTTCATCGTGATCTTCTTCTGCTATGGCCGTCTGGTGTGCACCGTGAAGGAGGCGGCGGCGCAGCAGCAGGAGTCCGAGACCACGCAGAGGGCCGAGCGCGAGGTCACCCGCATGTGCGTCATCATGGTCATCGGCTTCTTANTCTGCTGGGT----------------------------------------------------------------------------------------------------------------------
>YGN431|Rasbora_cf._cheeya2
GTTAGGAGCCCGTACGACTATCCCCAGTACTACCTGGTGGCACCATGGGCATACGCCTGCCTGGCCGCTTACATGTTCTTCCTCATTCTCACCGGCTTCCCCATCAACTTCCTCACTCTGTATGTCACCATCGAGCACAAGAAGCTGCGTACACCCCTCAACTACATCCTGCTGAACCTGGCCATCTCTGACCTCTTCATGGTGTTCGGGGGCTTCACCACAACCATGTACACCTCGTTGCACGGCTACTTCGTGTTCGGGCGCCTCGGCTGCAACCTGGAAGGCTTCTTCGCCACCCTGGGCGGTGAAATGGGGCTTTGGTCACTGGTGGTGCTGGCCTTCGAGAGGTGGATGGTCGTCTGCAAGCCCATGAGCAACTTCCGCTTCGGGGAGAACCACGCCATCATGGGTGTGGTGTTCACCTGGATCATGGCCCTCTCCTGCGCCGCGCCTCCCCTGGTCGGCTGGTCCCGTTACATCCCTGAGGGCATGCAGTGCTCATGCGGTGTCGACTACTACACCCGCGTCCCCGGTGTCAACAACGAGTCCTTCGTCATCTACATGTTCATCGTTCACTTCTGGATCCCGTTCTTCGTGATCTTCTTCTGCTATGGCCGCCTGGTGTGCACCGTCAAGGAAGCCGCTGCCCAGCAGCAGGAGTCTGAGACCACCCAGAGGGCCGAGCGCGAGGTCACCCGCATGTGCGTCATCATGGTCATCGGCTTCTTGATCTGCTGGACCCCCTACGCCAGCGTGGCCTGGTGGATCTTCACCCACCAGGGATCCGAATTCGGGCCGGTCTTAATGACCCTGCCAGCCTTCTTTGCCAAGACCGCCGCCGTCTACAACCCCTGCATC
>YGN496|Rasbora_heteromorpha#cf._heteromorpha
------------------------------------GTGGCACCATGGGCATACGCCTGCCTGGCCGCTTACATGTTCTTCCTCATTCTCACCGGCTTCCCCATCAACTTCCTCACTCTGTATGTCACCATCGAGCACAAGAAGCTGCGTACACCCCTCAACTACATCCTGCTGAACCTGGCCATCTCTGACCTCTTCATGGTGTTCGGGGGCTTCACCACAACCATGTACACCTCGTTGCACGGCTACTTCGTGTTCGGGCGCCTCGGCTGCAACCTGGAAGGCTTCTTCGCCACCCTGGGCGGTGAAATGGGGCTTTGGTCACTGGTGGTGCTGGCCTTCGAGAGGTGGATGGTCGTCTGCAAGCCCATGAGCAACTTCCGCTTCGGGGAGAACCACGCCATCATGGGTGTGGTGTTCACCTGGATCATGGCCCTCTCCTGCGCCGCGCCTCCCCTGGTCGGCTGGTCCCGTTACATCCCTGAGGGCATGCAGTGCTCATGCGGTGTCGACTACTACACCCGCGTCCCCGGGGTCAACAACGAGTCCTTCGTCATCTACATGTTCATCGTTCACTTCTGGATCCCGTTCTTCGTGATCTTCTTCTGCTATGGCCGCCTGGTCTGCACCGTCAAGGAAGCCGCTGCCCAGCAGCAGGAGTCCGAGACCACCCAGAGGGCCGAGCGCGAGGTCACCCGCATGTGCGTCATCATGGTCATCGGCTTCCTGATCTGCTGGACCCCCTACGCCAGCGTGGCCTGGTGGATCTTCACCCACC--------------------------------------------------------------------------------
>YGN506|Rasbora_heteromorpha
---------------------------------------------------------------------------------------NTCACCGGCTTCCCCATCAACTTCCTCACTCTGTATGTCACCATCGAGCACAAGAAGCTGCGTACACCCCTCAACTACATCCTGCTGAACCTGGCCATCTCTGACCTCTTCATGGTGTTCGGGGGCTTCACCACAACCATGTACACCTCGTTGCACGGCTACTTCGTGTTCGGGCGCCTCGGCTGCAACCTGGAAGGCTTCTTCGCCACCCTGGGCGGTGAAATGGGGCTTTGGTCACTGGTGGTGCTGGCCTTCGAGAGGTGGATGGTCGTCTGCAAGCCCATGAGCAACTTCCGCTTCGGGGAGAACCACGCCATCATGGGTGTGGTGTTCACCTGGATCATGGCCCTCTCCTGCGCCGCGCCTCCCCTGGTCGGCTGGTCCCGTTACATCCCTGAGGGCATGCAGTGCTCATGCGGTGTCGACTACTACACCCGCGTTCCCGGGGTCAACAACGAGTCCTTCGTCATCTACATGTTCATCGTTCACTTCTGGATCCCGTTCTTCGTGATCTTCTTCTGCTATGGCCGCCTGGTCTGCACCGTCAAGGAAGCCGCTGCCCAGCAGCAGGAGTCCGAGACCACCCAGAGGGCCGAGCGCGAGGTCACCCGCATGTGCGTCATCATGGTCATCGGCTTCCTGATCTGCTGGACCCCCTACGCCAGCGTGGCCTGGTGGATCTTCACCCACCAGG-----------------------------------------------------------------------------
>EUN051|Rasbora_dorsiocellata
------------------------------------------------------------------------------------------------------------------------TATGTCACCATCGAGCACAAGAAGCTGCGTACACCCCTCAACTACATCCTGCTGAACCTGGCCATCTCTGACCTCTTCATGGTGTTCGGGGGCTTCACCACAACCATGTACACCTCGTTGCACGGCTACTTCGTGTTCGGGCGCCTCGGCTGCAACATAGAAGGCTTCTTCGCCACCCTGGGCGGTGAAATGGGGCTTTGGTCACTGGTGGTGCTGGCCTTCGAGAGGTGGATGGTCGTCTGCAAGCCCATGAGCAACTTCCGCTTCGGGGAGAACCACGCCATCATGGGTGTGGTGTTCACCTGGATCATGGCCCTCTCCTGCGCCGCGCCTCCCCTGGTCGGCTGGTCCCGTTACATCCCTGAGGGCATGCAGTGCTCATGCGGTGTCGACTACTACACCCGTGTCCCCGGGGTCAACAACGAGTCCTTCGTCATCTACATGTTCATCGTTCACTTCTGGATCCCGTTCATTGTGATCTTCTTCTGCTATGGCCGCCTGGTGTGCACCGTCAAGGAAGCCGCTGCCCAGCAGCAGGAGTCCGAGACCACCCAGAGGGCCGAGCGCGAGGTCACCCGCATGTGCGTCATCATGGTCATCGGCTTCTTGATCTGCTGGACCCCCTACGCGAGCGTGGCCTGGTGGATCTTCACCCACCAGGGATCCGAGTTCGGGCCGGTCTTCATGACCCTGCCAGCCTTCTTTGCCAAGACCGCCGCCGTCTACAACCCCTGCATC
>EUN099|Sundadanio_axelrodi#cf._axelrodi
------------------------------------------------------------------------------------ATCCTCACCGGCTTCCCCATCAACTTCCTCACTCTGTATGTCACCATCGAGCACAAGAAGCTGCGCTCTGCGCTCAACTACATCCTTCTGAACCTGGCCATCTCTGACCTCTTCATGGTGTTCGGCGGCTTCACCACGACAATGTACACCTCGTTGCATGGCTACTTCGTCTTCGGCCGCCTCGGCTGCAACCTCGAAGGCTTCTTTGCCACCCTGGGCGGTGAGATGGGTCTCTGGTCGCTGGTGGTGCTGGCCTTCGAAAGGTGGATGGTGGTCTGCAAGCCCGTCAGCAACTTCCGCTTCGGCGAGAACCACGCCATCATGGGCGTGGTCTTCACCTGGATCATGGCCTGCTCCTGCGCCGTGCCTCCCCTCGTCGGCTGGTCCCGCTACATCCCCGAGGGCATGCAGTGCTCGTGCGGGGTCGACTACTACACCCGCGTGCCCGGCTTCAACAACGAGTCTTTCGTCATCTACATGTTCATCGTCCACTTCCTGATCCCCATGTTCGTCGTCTTCTTCTGCTATGGCCGCCTGGTCTGCACCGTCAAGGAAGCCGCGGCGCAGCAGCAGGAGTCCGAGACCACGCAGAGAGCAGAGCGCGAGGTCACCCGTATGGTCATCATCATGGTCATCGGTTTCCTGATCTGCTGGCTGCCCTACGCCAGCGTGGCCTGGTACATCTTCA--------------------------------------------------------------------------------------
>EUN162|Microrasbora_rubescens
---------CCTTACGAGTATCCCCAGTACTACCTGGTGGCACCATGGGCCTACGGCTGCCTGGCCGCATACATGTTCTTCCTCATTCTCACCGGCTTCCCTGTCAACTTCCTCACTCTGTACGTCACCATCGAGCACAAGAAGCTGCGCACACCTCTCAACTACATCCTGCTGAACCTCGCCATCGCCGACCTCTTCATGGTGTTCGGCGGTTTCACCACGACGATGTACACCTCGTTGCACGGCTACTTTGTGTTCGGACGCCTGGGCTGCAACTTGGAGGGCTTCTTCGCCACCCTGGGAGGTGAAATGGGGCTCTGGTCCCTGGTGGTGCTGGCCATCGAGAGGTGGATGGTGGTCTGTAAGCCCGTGAGCAACTTCCGCTTTGGGGAGAACCACGCCATCATGGGCGTGGCCTTCACCTGGGTCATGGCCTCTGCCTGCGCCGTGCCCCCGCTGGTCGGCTGGTCCCGTTACATACCCGAGGGCATGCAGTGCTCGTGCGGGATCGACTACTACACCCGTGCCCCCGGTGTCAACAACGAGTCCTTCGTCATCTACATGTTTATCGTGCACTTCACGATCCCGCTCATCGTCATCTTCTTCTGCTACGGCCGCCTCGTCTGCACTGTCAAGGAGGCCGCCGCCCAGCAGCAGGAGTCCGAGACCACCCAGAGGGCCGAGCGCGAGGTCACCCGCATGGTCATCATCATGGTCATCGCCTTCTTGGTGTGCTGGGTCCCCTACGCCAGCGTGGCCTGGTACATCTTCTGCAACCAGGGTAGCGAGTTCGGGCCCGTCTTCATGACCCTGCCGGCCTTCTTCGCCAAGACGTCCGCCGTCTACAACCCGTGCATC
>EUN204|Rasbora_cf._cheeya2
GTTAGGAGCCCGTACGACTATCCCCAGTACTACCTGGTGGCACCATGGGCATACGCCTGCCTGGCCGCTTACATGTTCTTCCTCATTCTCACCGGCTTCCCCATCAACTTCCTCACTCTGTATGTCACCATCGAGCACAAGAAGCTGCGTACACCCCTCAACTACATCCTGCTGAACCTGGCTATCTCTGACCTCTTCATGGTGTTCGGGGGCTTCACCACAACCATGTACACCTCGTTGCACGGCTACTTCGTGTTCGGGCGCCTCGGCTGCAACCTGGAAGGCTTCTTCGCCACCCTGGGCGGTGAAATGGGGCTTTGGTCACTGGTGGTGCTGGCCTTCGAGAGGTGGATGGTCGTCTGCAAGCCCATGAGCAACTTCCGCTTCGGGGAGAACCATGCCATCATGGGTGTGGTGTTCACCTGGATCATGGCCCTCTCCTGCGCCGCACCTCCCCTGGTCGGCTGGTCCCGTTACATCCCTGAGGGCATGCAGTGCTCATGCGGTGTCGACTACTACACCCGCGTCCCCGGTGTCAACAACGAGTCCTTCGTCATCTACATGTTCATCGTTCACTTCTGGATCCCGTTCTTCGTGATCTTCTTCTGCTATGGCCGCCTGGTGTGCACCGTCAAGGAAGCCGCTGCCCAGCAGCAGGAGTCTGAGACCACCCAGAGGGCCGAGCGCGAGGTCACCCGCATGTGCGTCATCATGGTCATCGGCTTCTTGATCTGCTGGACCCCCTACGCCAGCGTGGCCTGGTGGATC------------------------------------------------------------------------------------------
>EUN231|Sundadanio_axelrodi#cf._axelrodi
------------------------------------------------------------------------------------------------------------TTCCTCACTCTGTATGTCACCATCGAGCACAAGAAGCTGCGCTCTGCGCTCAACTACATCCTTCTGAACCTGGCCATCTCTGACCTCTTCATGGTGTTCGGCGGCTTCACCACGACAATGTACACCTCGTTGCATGGCTACTTCGTCTTCGGCCGCCTCGGCTGCAACCTCGAAGGCTTCTTTGCCACCCTGGGCGGTGAGATGGGTCTCTGGTCGCTGGTGGTGCTGGCCTTCGAAAGGTGGATGGTGGTCTGCAAGCCCGTCAGCAACTTCCGCTTCGGCGAGAACCACGCCATCATGGGCGTGGTCTTCACCTGGATCATGGCCTGCTCCTGCGCCGTGCCTCCCCTCGTCGGCTGGTCCCGCTACATCCCCGAGGGCATGCAGTGCTCGTGCGGGGTCGACTACTACACCCGCGTGCCCGGCTTCAACAACGAGTCTTTCGTCATCTACATGTTCATCGTCCACTTCCTGATCCCCATGTTCGTCGTCTTCTTCTGCTATGGCCGCCTGGTCTGCACCGTCAAGGAAGCCGCGGCGCAGCAGCAGGAGTCCGAGACCACGCAGAGAGCAGAGCGCGAGGTCACCCGTATGGTCATCATCATGGTCATCGGTTTCCTGATCTGCTGGCTGCCCTACGCCAGCGTGGCCTGGTACATCTTCACCCACCAGGAAAGTGAATTCGGGCCCCTCTTCATGACACTGCCGGCCTTCTTTGCCAAGTCAGCGGCCGTCTACAACCCGTGCATC
>EUN236|Rasbora_heteromorpha
------------------------------------------CCATGGGCATACGCCTGCCTGGCCGCTTACATGTTCTTCCTCATTCTCACCGGCTTCCCCATCAACTTCCTCACTCTGTATGTCACCATCGAGCACAAGAAGCTGCGTACACCCCTCAACTACATCCTGCTGAACCTGGCCATCTCTGACCTCTTCATGGTGTTCGGGGGCTTCACCACAACCATGTACACCTCGTTGCACGGCTACTTCGTGTTCGGGCGCCTCGGCTGCAACCTGGAAGGCTTCTTCGCCACCCTGGGCGGTGAAATGGGGCTTTGGTCACTGGTGGTGCTGGCCTTCGAGAGGTGGATGGTCGTCTGCAAGCCCATGAGCAACTTCCGCTTCGGGGAGAACCACGCCATCATGGGTGTGGTGTTCACCTGGATCATGGCCCTCTCCTGCGCCGCGCCTCCCCTGGTCGGCTGGTCCCGTTACATCCCTGAGGGCATGCAGTGCTCATGCGGTGTCGACTACTACACCCGCGTTCCCGGGGTCAACAACGAGTCCTTCGTCATCTACATGTTCATCGTTCACTTCTGGATCCCGTTCTTCGTGATCTTCTTCTGCTATGGCCGCCTGGTCTGCACCGTCAAGGAAGCCGCTGCCCAGCAGCAGGAGTCCGAGACCACCCAGAGGGCCGAGCGCGAGGTCACCCGCATGTGCGTCATCATGGTCATCGGCTTCCTGATCTGCTGGACCCCCTACGCCAGCGTGGCCTGGTGGATCTTCACCCACCA-------------------------------------------------------------------------------
